# Supplementary material for: Cancer Detection and Classification by CpG Island Hypermethylation Signatures in Plasma Cell-Free DNA
Source: Cancers (Basel). 2021 Nov 9;13(22):5611. doi: 10.3390/cancers13225611 (PMC8616264; doi:10.3390/cancers13225611)
Supplement: Supplementary file 1 [file cancers-13-05611-s001.zip]

Archive with 7 entries (7 files):
- Supplementary Figure.pdf
- Supplementary Table 1 Clinical demographic characteristics of patients in the cfMBD-seq cohort.xlsx
- Supplementary Table 2 Manifest and sample information about HM450K cohort.xlsx
- Supplementary Table 3 Detailed quality controls of cfMBD-seq samples.xlsx
- Supplementary Table 4 Raw read count matrix of all CpG islands for cfMBD-seq samples.xlsx
- Supplementary Table 5 Differentially methylated CpG islands detected by cfMBD-seq.xlsx
- Supplementary Table 6 Differentially methylated CpG sites in HM450K data and their corresponding CpG islands.xlsx
