# Supplementary material for: Cancer Detection and Classification by CpG Island Hypermethylation Signatures in Plasma Cell-Free DNA
Source: Cancers (Basel). 2021 Nov 9;13(22):5611. doi: 10.3390/cancers13225611 (PMC8616264; doi:10.3390/cancers13225611)
Supplement: Supplementary file 1 [file cancers-13-05611-s001.zip › Supplementary Table 1 Clinical demographic characteristics of patients in the cfMBD-seq cohort.xlsx]

## Sheet: Clinical
Type		Non-cancer	Colorectal cancer	Lung cancer	Pancreatic cancer
Age	Mean	49.375	67.88	58.33	61.25
	Median	52.5	72.5	57.5	62.5
	Range	42.5-52.5	47.5-82.5	42.5-67.5	42.5-67.5
Gender	Male	5	11	9	8
	Female	11	2	3	4
Race	Caucasian	15	11	12	11
	African American	0	2	0	1
	Asian	1	0	0	0
Pathological Stage	I-II	\	0	0	0
	III-IV	\	13	12	12
Histology	Adenocarcinoma	\	11	9	10
	Others	\	2	3	2
