# Supplementary material for: Cancer Detection and Classification by CpG Island Hypermethylation Signatures in Plasma Cell-Free DNA
Source: Cancers (Basel). 2021 Nov 9;13(22):5611. doi: 10.3390/cancers13225611 (PMC8616264; doi:10.3390/cancers13225611)
Supplement: Supplementary file 1 [file cancers-13-05611-s001.zip › Supplementary Table 2 Manifest and sample information about HM450K cohort.xlsx]

## Sheet: Cohort 1 manifest
id	filename	md5	size	state
08592de8-0daa-4c58-a6b9-72bf1a7955e5	jhu-usc.edu_COAD.HumanMethylation450.3.lvl-3.TCGA-G4-6311-11A-01D-1721-05.gdc_hg38.txt	c0920ca115e84bce379bc7b6387c12b3	141279260	validated
10f4bc1a-87c4-44eb-970b-5ac5855d8ca4	jhu-usc.edu_COAD.HumanMethylation450.1.lvl-3.TCGA-AA-3510-11A-01D-1407-05.gdc_hg38.txt	066fc0439079de2edcc1ce201c32e9d2	141288901	validated
13e2b567-2d5c-49f8-9bfd-370015b4ecbf	jhu-usc.edu_COAD.HumanMethylation450.1.lvl-3.TCGA-A6-2679-11A-01D-1551-05.gdc_hg38.txt	6ccb936c327e248ec4961fc69cc24880	141278191	validated
1808c819-eb70-41eb-96bd-230ea36ff55c	jhu-usc.edu_COAD.HumanMethylation450.4.lvl-3.TCGA-G4-6625-11A-01D-1772-05.gdc_hg38.txt	22caece0df1f76c20d313be8529e6ddd	141269034	validated
18872cfe-40d1-41ef-8e07-86322d37513b	jhu-usc.edu_COAD.HumanMethylation450.1.lvl-3.TCGA-A6-2681-01A-01D-1407-05.gdc_hg38.txt	82ac545fccb3af9672685f0b800ff56f	141276705	validated
1bd3b32a-805d-4011-8f04-5c11e9e025ce	jhu-usc.edu_COAD.HumanMethylation450.1.lvl-3.TCGA-A6-2682-11A-01D-1551-05.gdc_hg38.txt	cc06164d5827d55978c2cc96764ad14d	141288320	validated
1bfb0ed0-9af4-45bb-a139-3d7581ab249a	jhu-usc.edu_COAD.HumanMethylation450.3.lvl-3.TCGA-A6-5667-11A-01D-1721-05.gdc_hg38.txt	444e65d9783dfb053e66d03094b23979	141290188	validated
2343cccf-e76e-480f-9432-aecd62ff40ec	jhu-usc.edu_COAD.HumanMethylation450.4.lvl-3.TCGA-AZ-6601-01A-11D-1772-05.gdc_hg38.txt	5f18bafd44e6e8363ba896dd2126c090	141268789	validated
25e8048f-1601-4d1f-9d1a-4c9f002d9365	jhu-usc.edu_COAD.HumanMethylation450.3.lvl-3.TCGA-AA-3697-11A-01D-1721-05.gdc_hg38.txt	083148166f7c947387a23ca9a125df0e	141289374	validated
35befadf-0e72-4a20-b3c9-12dff43404c8	jhu-usc.edu_COAD.HumanMethylation450.3.lvl-3.TCGA-A6-2675-11A-01D-1721-05.gdc_hg38.txt	e08da93c0d1ebbffb518e0c67ac70790	141273588	validated
378bfb96-503d-4041-8693-67e2a441c219	jhu-usc.edu_COAD.HumanMethylation450.3.lvl-3.TCGA-G4-6314-11A-01D-1721-05.gdc_hg38.txt	eab4b108be8dd9fbd411601d68044682	141285020	validated
388c9923-518e-4845-97bb-d3a966368e28	jhu-usc.edu_COAD.HumanMethylation450.3.lvl-3.TCGA-AA-3712-01A-21D-1721-05.gdc_hg38.txt	a960394132e630fbe8673eb48440684a	141298042	validated
3a42822b-9c71-4663-ab02-8d140f8935a6	jhu-usc.edu_COAD.HumanMethylation450.3.lvl-3.TCGA-AA-3697-01A-01D-1721-05.gdc_hg38.txt	d453729be73e7300e8876ac2aa45e775	141289883	validated
3b87d4e6-6fe6-40a7-b8d8-c856f537bcb5	jhu-usc.edu_COAD.HumanMethylation450.3.lvl-3.TCGA-G4-6298-11A-01D-1721-05.gdc_hg38.txt	73070a4cebfe97d5783a8dff17a3c36b	141269825	validated
3e110deb-d608-466a-910a-0cc15de5a005	jhu-usc.edu_COAD.HumanMethylation450.3.lvl-3.TCGA-AA-3655-01A-02D-1721-05.gdc_hg38.txt	eb5ebb5dc49f59667c6bd2e316768828	141293258	validated
3ed5f6de-7646-4da9-8bf1-11deb80ea09d	jhu-usc.edu_COAD.HumanMethylation450.1.lvl-3.TCGA-AA-3502-01A-01D-1407-05.gdc_hg38.txt	d2d5579347c678270204a8963d50c967	141293692	validated
413c92f8-8c87-4570-be36-f145b136ca55	jhu-usc.edu_COAD.HumanMethylation450.1.lvl-3.TCGA-A6-2681-11A-01D-1551-05.gdc_hg38.txt	fff915a0124a6ca27d2b0792c4bc8b20	141287975	validated
43cf5311-cc6f-4da8-ab03-cae8c13aa26d	jhu-usc.edu_COAD.HumanMethylation450.3.lvl-3.TCGA-AA-3712-11A-01D-1721-05.gdc_hg38.txt	808ff81c49bcf5f09c17796cec34f9d4	141286417	validated
43e17a1e-aa56-4115-8e7a-902c5202342c	jhu-usc.edu_COAD.HumanMethylation450.4.lvl-3.TCGA-AZ-6599-11A-01D-1772-05.gdc_hg38.txt	797824030401587f3ee044123dfcc9b3	141291516	validated
4637e3fc-5c3d-4655-a10c-514cc68a00b6	jhu-usc.edu_COAD.HumanMethylation450.3.lvl-3.TCGA-G4-6297-11A-01D-1721-05.gdc_hg38.txt	fb18e54e8d05aebeed6634fa25bdcfc2	141275164	validated
4a8edf70-f1e5-459e-8942-fb0f2d4c601b	jhu-usc.edu_COAD.HumanMethylation450.3.lvl-3.TCGA-AA-3663-01A-01D-1721-05.gdc_hg38.txt	92f9c31a0a31177e29fbaaa489cb40c3	141261365	validated
532c60b6-8db7-4a1c-803f-20fb2c74afbf	jhu-usc.edu_COAD.HumanMethylation450.1.lvl-3.TCGA-A6-2679-01A-02D-1407-05.gdc_hg38.txt	3f2cd80e44e8f84c7c40558fc23d7284	141274651	validated
54915911-45bd-4ca1-a67b-a8bfc974aad5	jhu-usc.edu_COAD.HumanMethylation450.1.lvl-3.TCGA-A6-2680-11A-01D-1551-05.gdc_hg38.txt	c8dcb581ff57d804d3ed1cf0f38e9602	141286331	validated
59fd8cc9-4073-481e-b54d-2d10f47b70a8	jhu-usc.edu_COAD.HumanMethylation450.1.lvl-3.TCGA-AA-3494-01A-01D-1407-05.gdc_hg38.txt	b0ac80b15e57044027d7b41238a8635a	141298816	validated
5b079301-4eaa-4f27-91de-cbde62cb1d1e	jhu-usc.edu_COAD.HumanMethylation450.1.lvl-3.TCGA-AA-3495-11A-01D-1407-05.gdc_hg38.txt	8f8d3709163d8d5d54e83250451c3bd4	141288844	validated
60af085c-c12c-43a1-b8fb-97b13b706d07	jhu-usc.edu_COAD.HumanMethylation450.1.lvl-3.TCGA-A6-2671-11A-01D-1551-05.gdc_hg38.txt	9d077e87bef4af3b6e186f88ec918595	141288402	validated
60f2e184-63b8-4842-a965-d85299c0eb62	jhu-usc.edu_COAD.HumanMethylation450.1.lvl-3.TCGA-A6-2680-01A-01D-1407-05.gdc_hg38.txt	acfe744039263c025837531bcf11da49	141282936	validated
6301f138-5571-49f5-a04a-8cca97c3710e	jhu-usc.edu_COAD.HumanMethylation450.1.lvl-3.TCGA-AA-3506-01A-01D-1407-05.gdc_hg38.txt	6c571d2d5fb1a310ec038c4c0cb00c59	141286212	validated
6512278d-827c-49e3-a761-ff035f3569d6	jhu-usc.edu_COAD.HumanMethylation450.1.lvl-3.TCGA-A6-2685-11A-01D-1551-05.gdc_hg38.txt	0a22be4d7b692e07e8edebea0f122089	141287672	validated
6b6ec75a-6456-4264-b84f-a019f97d47ca	jhu-usc.edu_COAD.HumanMethylation450.1.lvl-3.TCGA-A6-2682-01A-01D-1407-05.gdc_hg38.txt	92570d5c7483d1bdd3aec1e37cf05521	141289584	validated
6d140ef6-4a13-40ae-92d4-19a2d5620182	jhu-usc.edu_COAD.HumanMethylation450.4.lvl-3.TCGA-AZ-6598-11A-01D-1772-05.gdc_hg38.txt	10b57c98b0b4e578fde1121a022c88db	141267334	validated
6ec95be5-8f24-458e-8ed8-68d6412dae40	jhu-usc.edu_COAD.HumanMethylation450.1.lvl-3.TCGA-AA-3506-11A-01D-1407-05.gdc_hg38.txt	11118a462f8b5ea5b6f350fc30c994de	141286861	validated
7205f562-dbdf-46c2-8f11-de92718c878c	jhu-usc.edu_COAD.HumanMethylation450.1.lvl-3.TCGA-A6-2684-11A-01D-1551-05.gdc_hg38.txt	dea77d138b0e2ece69bdac668883d11b	141287726	validated
726f7887-3c44-46b6-93a6-8b02be3759a2	jhu-usc.edu_COAD.HumanMethylation450.3.lvl-3.TCGA-AA-3663-11A-01D-1721-05.gdc_hg38.txt	298f373293fadbd73fa79ee014d1426b	141290336	validated
739bc3f6-2105-4786-b0ed-2604cafcb33f	jhu-usc.edu_COAD.HumanMethylation450.3.lvl-3.TCGA-A6-5667-01A-21D-1721-05.gdc_hg38.txt	7a86b280522dd4196493d29745ac3c17	141284333	validated
7586ec1c-5ec5-48d3-8921-482dcd5010dd	jhu-usc.edu_COAD.HumanMethylation450.1.lvl-3.TCGA-A6-2685-01A-01D-1407-05.gdc_hg38.txt	1bd7a71b9e32bfbf0322a88e2ca56227	141283168	validated
7d0ef038-6e67-4bf8-b6db-1d7cd2ab73b6	jhu-usc.edu_COAD.HumanMethylation450.1.lvl-3.TCGA-A6-2684-01A-01D-A27A-05.gdc_hg38.txt	8a822171364bdb27de51313388f88e22	141279737	validated
7f4e591a-1e2c-498b-8a45-f960cddc6cb3	jhu-usc.edu_COAD.HumanMethylation450.4.lvl-3.TCGA-AZ-6600-11A-01D-1772-05.gdc_hg38.txt	1aee82d1afd3c2f2c1dac8d70c32a30e	141284465	validated
81fbf733-82aa-4e95-a1b1-f7afdfe3a5f2	jhu-usc.edu_COAD.HumanMethylation450.3.lvl-3.TCGA-G4-6320-11A-01D-1721-05.gdc_hg38.txt	c54eb56050dc1f67055be8a724a24f20	141288710	validated
86662039-8b89-43a9-80d4-f04e100ba29a	jhu-usc.edu_COAD.HumanMethylation450.4.lvl-3.TCGA-G4-6625-01A-21D-1772-05.gdc_hg38.txt	8aa4afabe0e2ac8a3f72a3b6df0066e6	141268554	validated
9538722a-6881-42c3-b727-96994111e411	jhu-usc.edu_COAD.HumanMethylation450.3.lvl-3.TCGA-G4-6295-11A-01D-1721-05.gdc_hg38.txt	ecd8d888a74dba237a96e319347c22ae	141286419	validated
96f6ccd0-c9e1-449e-8418-2079bc3ca680	jhu-usc.edu_COAD.HumanMethylation450.1.lvl-3.TCGA-AA-3492-01A-01D-1407-05.gdc_hg38.txt	934d1546d01c2ca0db314f25b5e6c005	141267291	validated
977cae09-dd23-4783-87b6-3c7d3136ce11	jhu-usc.edu_COAD.HumanMethylation450.3.lvl-3.TCGA-A6-2675-01A-02D-1721-05.gdc_hg38.txt	3f1eca364f94e1a21e1e047c043a3ac9	141289963	validated
9fb03847-80e0-40ff-9e2c-c18729fbe636	jhu-usc.edu_COAD.HumanMethylation450.1.lvl-3.TCGA-AA-3502-11A-01D-1407-05.gdc_hg38.txt	f87028695830562e6e79b7d457add545	141286482	validated
a29f3f9d-da92-46cd-9821-3f3b18b6a5eb	jhu-usc.edu_COAD.HumanMethylation450.4.lvl-3.TCGA-AZ-6600-01A-11D-1772-05.gdc_hg38.txt	0cc425a04ef168d8fbc15483e99e0af2	141279142	validated
a8e14c8f-be8c-438b-b250-3edea5f84bf6	jhu-usc.edu_COAD.HumanMethylation450.1.lvl-3.TCGA-AA-3495-01A-01D-1407-05.gdc_hg38.txt	a275f2465399a3ea07c24c42123fe29a	141281110	validated
aae5b18b-4d7c-417e-9d18-c10776b2c4fe	jhu-usc.edu_COAD.HumanMethylation450.1.lvl-3.TCGA-AA-3509-11A-01D-1407-05.gdc_hg38.txt	dcd6f80d240d172d9c5484fe27026309	141284823	validated
ad1f9c4d-6c87-490b-a9e6-5cfd11d303f4	jhu-usc.edu_COAD.HumanMethylation450.1.lvl-3.TCGA-A6-2686-01A-01D-1407-05.gdc_hg38.txt	af3507a62cd5ce64e75eb29a8f2834f8	141262330	validated
adabc532-b6de-42a6-922d-3d1fa9b34455	jhu-usc.edu_COAD.HumanMethylation450.3.lvl-3.TCGA-G4-6298-01A-11D-1721-05.gdc_hg38.txt	20382e90670872c92286bab57068ffd9	141288213	validated
ae060c72-be00-41d1-8e7b-b35d413c9f94	jhu-usc.edu_COAD.HumanMethylation450.4.lvl-3.TCGA-AZ-6601-11A-01D-1772-05.gdc_hg38.txt	16991e7b49e7f91f3b134f7d79c1e1a3	141286843	validated
b111be24-db9f-4863-af94-b7ee8696a88c	jhu-usc.edu_COAD.HumanMethylation450.3.lvl-3.TCGA-AA-3660-01A-01D-1721-05.gdc_hg38.txt	9b4ac6b6621a9de909afabf1278cf8a5	141261061	validated
b89555f3-6b1b-4989-adac-4830538f7c61	jhu-usc.edu_COAD.HumanMethylation450.3.lvl-3.TCGA-G4-6295-01A-11D-1721-05.gdc_hg38.txt	a8817ea91616316da1809100d18bc76b	141293447	validated
b914d2a3-ee28-468b-a6ad-8e41693be20d	jhu-usc.edu_COAD.HumanMethylation450.1.lvl-3.TCGA-A6-4107-11A-01D-1551-05.gdc_hg38.txt	62453957d5f2ca6aabccc464d0fe04d6	141286607	validated
bb18a5f0-163a-458a-8ea3-ddbde4991d59	jhu-usc.edu_COAD.HumanMethylation450.3.lvl-3.TCGA-G4-6314-01A-11D-1721-05.gdc_hg38.txt	a4fb36f082bb1a51da40de7cf8e98306	141276374	validated
bd317b81-dc95-441e-857b-15132eb06cf9	jhu-usc.edu_COAD.HumanMethylation450.1.lvl-3.TCGA-AA-3509-01A-01D-1407-05.gdc_hg38.txt	a7009e505d466006f4e5dafd641c7f97	141286544	validated
c58ccaa1-65c8-4933-853d-46aabfe59506	jhu-usc.edu_COAD.HumanMethylation450.3.lvl-3.TCGA-AA-3660-11A-01D-1721-05.gdc_hg38.txt	096b39363df23332df99196d44545e23	141282830	validated
cb4f102a-a245-4178-b5d8-6c7f40122c15	jhu-usc.edu_COAD.HumanMethylation450.1.lvl-3.TCGA-A6-2686-11A-01D-1551-05.gdc_hg38.txt	623370a314587b304a3a35435928a947	141284217	validated
cea5b2bf-787f-4a76-ad4a-e0c48d5d508f	jhu-usc.edu_COAD.HumanMethylation450.1.lvl-3.TCGA-A6-4107-01A-02D-1407-05.gdc_hg38.txt	927277b69f6be146219e3eccebf5392a	141272811	validated
ceadcf5b-e266-4039-9108-3f8d26979efc	jhu-usc.edu_COAD.HumanMethylation450.1.lvl-3.TCGA-AA-3494-11A-01D-1407-05.gdc_hg38.txt	e72658612cbf42bd4623c3045b8b3e8e	141291515	validated
d114a7a7-e854-4dab-af3b-9b076b52b70c	jhu-usc.edu_COAD.HumanMethylation450.3.lvl-3.TCGA-G4-6311-01A-11D-1721-05.gdc_hg38.txt	787b239e9599e68d9e435467f9df9033	141279791	validated
d5692f39-3259-45d3-b084-71b99b6aabfd	jhu-usc.edu_COAD.HumanMethylation450.3.lvl-3.TCGA-AA-3713-01A-21D-1721-05.gdc_hg38.txt	aa25fd5e013fae694b7369f61d072f2c	141254595	validated
de6e9350-af8c-4e75-a156-0405482fefdf	jhu-usc.edu_COAD.HumanMethylation450.4.lvl-3.TCGA-AZ-6599-01A-11D-1772-05.gdc_hg38.txt	0111eb31017c49710c0133b1d213f26f	141284253	validated
ded78c1b-d5ad-4d37-b7f1-1763e90dec97	jhu-usc.edu_COAD.HumanMethylation450.3.lvl-3.TCGA-AA-3713-11A-01D-1721-05.gdc_hg38.txt	23e404418c87a69c252721edbe7575de	141290143	validated
dff28d33-5dc3-4d48-af2e-20172e3b2113	jhu-usc.edu_COAD.HumanMethylation450.3.lvl-3.TCGA-G4-6320-01A-11D-1721-05.gdc_hg38.txt	3ae9c7514d9f2130bbe0ec6974a9ccd5	141272043	validated
eedcbfc5-34d7-4b81-a300-fb7883d90d11	jhu-usc.edu_COAD.HumanMethylation450.1.lvl-3.TCGA-A6-2671-01A-01D-1407-05.gdc_hg38.txt	bb8dadba4c7cd7e2bc08b6352e8ced71	141294208	validated
f3023c7b-b17d-47ad-8143-2d45af04c1d2	jhu-usc.edu_COAD.HumanMethylation450.1.lvl-3.TCGA-AA-3492-11A-01D-1407-05.gdc_hg38.txt	062a8f05dcfc625372f83a2159aea9c2	141282394	validated
f72b7619-e7fd-42de-9faa-668e62ec8d1d	jhu-usc.edu_COAD.HumanMethylation450.3.lvl-3.TCGA-G4-6297-01A-11D-1721-05.gdc_hg38.txt	2c3c8ef7ab61716af5775f6b61f09235	141237167	validated
f7c8ebe4-6500-4d10-b9a3-07113773e4c3	jhu-usc.edu_COAD.HumanMethylation450.4.lvl-3.TCGA-AZ-6598-01A-11D-1772-05.gdc_hg38.txt	80ce19ba9d0194815c8b33f947f1ccee	141264267	validated
f995f876-ddb4-41a4-9712-606d057acb22	jhu-usc.edu_COAD.HumanMethylation450.3.lvl-3.TCGA-AA-3655-11A-01D-1721-05.gdc_hg38.txt	103bc7c2246457fa871017082aafc8ae	141272203	validated
f9eece5b-7c54-444e-bbb7-aaff9410dc74	jhu-usc.edu_COAD.HumanMethylation450.1.lvl-3.TCGA-AA-3510-01A-01D-1407-05.gdc_hg38.txt	48c09f15453ead139f6a99c5bcaba6fd	141286719	validated
2ace68fd-d676-4ef5-91eb-dc25e3b8f19a	jhu-usc.edu_LUAD.HumanMethylation450.2.lvl-3.TCGA-05-5420-01A-01D-1626-05.gdc_hg38.txt	91e522028ddc453bbcb4745f1c409598	141268007	validated
7e347d30-de3c-4aca-93f3-1ab7d1ac2ab8	jhu-usc.edu_LUAD.HumanMethylation450.2.lvl-3.TCGA-05-5420-11A-01D-1626-05.gdc_hg38.txt	4fae0ecfe6fd820cfea3a9248a4c0a03	141275555	validated
45947317-a749-4fca-928a-7eb229e2ac3a	jhu-usc.edu_LUAD.HumanMethylation450.2.lvl-3.TCGA-44-5643-01A-01D-1626-05.gdc_hg38.txt	ca3a007f1f5279864eda44b0ec0a6e00	141270677	validated
4fe0eb58-ebe6-4912-8fbe-e109489c28d5	jhu-usc.edu_LUAD.HumanMethylation450.2.lvl-3.TCGA-44-5643-11A-01D-1626-05.gdc_hg38.txt	34434be60350150d54c808455e3dd52b	141274260	validated
7713a266-06f5-49a9-a8d7-61c4911892bd	jhu-usc.edu_LUAD.HumanMethylation450.2.lvl-3.TCGA-50-5939-01A-11D-1626-05.gdc_hg38.txt	53d023468648e6a8dec5303597115486	141264745	validated
837a7f00-beb0-4af3-a315-9299d2c9223d	jhu-usc.edu_LUAD.HumanMethylation450.2.lvl-3.TCGA-50-5939-11A-01D-1626-05.gdc_hg38.txt	6cf564922f30620223d3381bdd405360	141282503	validated
9f8ae678-cdc9-475a-a469-095b20bbd90f	jhu-usc.edu_LUAD.HumanMethylation450.3.lvl-3.TCGA-38-4631-01A-01D-1756-05.gdc_hg38.txt	299d25dfdfdc9eea1af5ff9ccdea9037	141242091	validated
4cea8ed2-8671-40b2-9310-225751043614	jhu-usc.edu_LUAD.HumanMethylation450.3.lvl-3.TCGA-38-4631-11A-01D-1756-05.gdc_hg38.txt	d9a543e1459864f62b940d5501a71b20	141252120	validated
16a5eaa0-8b5f-4b4a-82d4-d534332301ad	jhu-usc.edu_LUAD.HumanMethylation450.3.lvl-3.TCGA-38-4632-01A-01D-1756-05.gdc_hg38.txt	ee171581ab989465032f37f9974ca617	141226048	validated
1397e1c4-60b3-4054-a5ac-b0e2dd78b416	jhu-usc.edu_LUAD.HumanMethylation450.3.lvl-3.TCGA-38-4632-11A-01D-1756-05.gdc_hg38.txt	67e8d3d4602f5d9e54f333ef5c96a96b	141262642	validated
84deec48-a54d-4e72-90e6-702d07c91c13	jhu-usc.edu_LUAD.HumanMethylation450.3.lvl-3.TCGA-44-6144-01A-11D-1756-05.gdc_hg38.txt	af8958fb4a44080fb691493f8928144d	141270930	validated
9d0a7034-8d6e-4f40-b27f-ec53f56f5805	jhu-usc.edu_LUAD.HumanMethylation450.3.lvl-3.TCGA-44-6144-11A-01D-1756-05.gdc_hg38.txt	d65ed79018c532698302016f75e0388a	141231992	validated
718de059-451c-425e-8598-189db3c0a8b6	jhu-usc.edu_LUAD.HumanMethylation450.3.lvl-3.TCGA-44-6145-01A-11D-1756-05.gdc_hg38.txt	aaf187db92a7899516fc8f4b7154dd07	141253277	validated
a2a5d515-2247-4992-a9b7-1563d5af82eb	jhu-usc.edu_LUAD.HumanMethylation450.3.lvl-3.TCGA-44-6145-11A-01D-1756-05.gdc_hg38.txt	2c9ef3428c4501204fed9294235f2e65	141246584	validated
09e48645-2c58-44fe-ab2a-3aae9d0a5b96	jhu-usc.edu_LUAD.HumanMethylation450.3.lvl-3.TCGA-49-4488-01A-01D-1756-05.gdc_hg38.txt	396b1acf25daf8b350333f013b6e8266	141247663	validated
73fd24fd-e376-4d9f-930a-feb11667c392	jhu-usc.edu_LUAD.HumanMethylation450.3.lvl-3.TCGA-49-4488-11A-01D-1756-05.gdc_hg38.txt	61214ca2fd7e23fba48b7d2d9287d99a	141230245	validated
bcd549d7-90b0-49a9-a7d0-f4954b56834c	jhu-usc.edu_LUAD.HumanMethylation450.3.lvl-3.TCGA-50-5930-01A-11D-1756-05.gdc_hg38.txt	76ca1e1f2913f2322076c23fd6525124	141265519	validated
9e6744e3-d573-4ef3-8d28-1809fe6f0482	jhu-usc.edu_LUAD.HumanMethylation450.3.lvl-3.TCGA-50-5930-11A-01D-1756-05.gdc_hg38.txt	a0b786fbf3e57ef8f727fe2e05c05a31	141249474	validated
d2e4c448-1323-42a8-9718-8680b7ad1ab7	jhu-usc.edu_LUAD.HumanMethylation450.3.lvl-3.TCGA-50-5931-01A-11D-1756-05.gdc_hg38.txt	15fee908073c1578572aab54b4194d8e	141244541	validated
518780de-9395-4712-8398-612c4bd5110f	jhu-usc.edu_LUAD.HumanMethylation450.3.lvl-3.TCGA-50-5931-11A-01D-1756-05.gdc_hg38.txt	e3a3e1b307f7ebbd80b8f80df67aa492	141242315	validated
e8dec297-a494-4ff1-9c39-6a25fc445935	jhu-usc.edu_LUAD.HumanMethylation450.3.lvl-3.TCGA-50-5932-01A-11D-1756-05.gdc_hg38.txt	e749b367f1318cea82620458396fc60b	141262735	validated
fc5a8954-7e2a-42e8-906b-93d3d4e5ebb7	jhu-usc.edu_LUAD.HumanMethylation450.3.lvl-3.TCGA-50-5932-11A-01D-1756-05.gdc_hg38.txt	6aa2865332e9cd9fd0f7acf4dabb4425	141254295	validated
1692f630-6cb1-4bc9-8c78-0b22e5d492c3	jhu-usc.edu_LUAD.HumanMethylation450.3.lvl-3.TCGA-50-5933-01A-11D-1756-05.gdc_hg38.txt	8dbbf4894144e9831b172dda2f55c2ea	141228867	validated
76063b3e-fa30-46ca-8d98-6e018e3f3db4	jhu-usc.edu_LUAD.HumanMethylation450.3.lvl-3.TCGA-50-5933-11A-01D-1756-05.gdc_hg38.txt	cdb7891af7a0c21bf77409adac956972	141253504	validated
a79ff83e-8a04-4a25-a025-a204ac549888	jhu-usc.edu_LUAD.HumanMethylation450.3.lvl-3.TCGA-50-5935-01A-11D-1756-05.gdc_hg38.txt	13cc4747e7313bbf853a66818fce65d5	141246783	validated
50b10650-9ace-478d-9b0a-872185550c79	jhu-usc.edu_LUAD.HumanMethylation450.3.lvl-3.TCGA-50-5935-11A-01D-1756-05.gdc_hg38.txt	d34e15ffe6486bfef2c98a9d1bdfff95	141251336	validated
84478cba-f28e-4d67-9845-166fca745133	jhu-usc.edu_LUAD.HumanMethylation450.3.lvl-3.TCGA-50-6591-01A-11D-1756-05.gdc_hg38.txt	5e44852b460a3762e7cd399332ce4a6f	141265560	validated
c634161b-266e-4c07-8afd-6258ef648331	jhu-usc.edu_LUAD.HumanMethylation450.3.lvl-3.TCGA-50-6591-11A-01D-1756-05.gdc_hg38.txt	5b3988370cc04f31b3a692d6a11a102d	141254669	validated
90fc7b12-886d-4c3a-a7a7-acf589463a4e	jhu-usc.edu_LUAD.HumanMethylation450.3.lvl-3.TCGA-50-6592-01A-11D-1756-05.gdc_hg38.txt	470a130066c290e69e2aa36b34c9d2bc	141240939	validated
c6544d9f-1f28-4128-9748-d93a5a8f6a5e	jhu-usc.edu_LUAD.HumanMethylation450.3.lvl-3.TCGA-50-6592-11A-01D-1756-05.gdc_hg38.txt	56d10875a7dd85d6364a91e8f03656e1	141245105	validated
f1a1d89c-98f8-4f65-af3b-0be85c4e6418	jhu-usc.edu_LUAD.HumanMethylation450.3.lvl-3.TCGA-50-6593-01A-11D-1756-05.gdc_hg38.txt	d218fc208d643028da33bbb79d162346	141244000	validated
16645ad1-b939-4d2e-93cd-1a4798f9d31e	jhu-usc.edu_LUAD.HumanMethylation450.3.lvl-3.TCGA-50-6593-11A-01D-1756-05.gdc_hg38.txt	106ad8b03cf965b0b320399d25185183	141245880	validated
b1072b5a-1b36-49a5-af3b-28588724fa35	jhu-usc.edu_LUAD.HumanMethylation450.3.lvl-3.TCGA-50-6594-01A-11D-1756-05.gdc_hg38.txt	e16cfa8c722f37a10bbd1474acc04b3c	141260801	validated
36233345-05c2-4a86-b301-733b44531bf3	jhu-usc.edu_LUAD.HumanMethylation450.3.lvl-3.TCGA-50-6594-11A-01D-1756-05.gdc_hg38.txt	07dd4db011475200454f81da9dd8d65e	141258475	validated
af4be176-d74d-4520-9e58-a9fdc0f31448	jhu-usc.edu_LUAD.HumanMethylation450.3.lvl-3.TCGA-73-4658-01A-01D-1756-05.gdc_hg38.txt	6da823009115b8615f0a26a79cb2a1f9	141229750	validated
e558b311-8bfa-4fae-b7b9-1a74502d6fa2	jhu-usc.edu_LUAD.HumanMethylation450.3.lvl-3.TCGA-73-4658-11A-01D-1756-05.gdc_hg38.txt	2012fb5d0708e54848c002019f59bedb	141247179	validated
6fde0ebe-84ea-4d70-9b10-9ff56b82ac6d	jhu-usc.edu_LUAD.HumanMethylation450.3.lvl-3.TCGA-73-4676-01A-01D-1756-05.gdc_hg38.txt	06eda82730689c6986625ea6fc0a147d	141249060	validated
672538c5-dbef-4965-927e-a6eba343473f	jhu-usc.edu_LUAD.HumanMethylation450.3.lvl-3.TCGA-73-4676-11A-01D-1756-05.gdc_hg38.txt	0df8d401b9afb8659b5262ee51f9b69b	141250499	validated
59fcb135-32b0-4873-98cd-cc0656d365f1	jhu-usc.edu_LUAD.HumanMethylation450.4.lvl-3.TCGA-44-6778-01A-11D-1856-05.gdc_hg38.txt	1c0fd6ac561d0f00c3be666c725a8f2b	141268816	validated
1754d039-e0f9-43cb-96db-1e6530c64d64	jhu-usc.edu_LUAD.HumanMethylation450.4.lvl-3.TCGA-44-6778-11A-01D-1856-05.gdc_hg38.txt	bf715ecf698dadb802b53bb8c7cae33d	141244920	validated
924fe465-fc00-419e-8c9d-f7c842704f78	jhu-usc.edu_LUAD.HumanMethylation450.4.lvl-3.TCGA-49-6745-01A-11D-1856-05.gdc_hg38.txt	3a43ebfe9fb75a8429b07a7864be10dd	141252265	validated
02c19c11-f6d5-43ad-a959-38f2a93108b7	jhu-usc.edu_LUAD.HumanMethylation450.4.lvl-3.TCGA-49-6745-11A-01D-1856-05.gdc_hg38.txt	959ea7582cc003887efafd02827e6958	141255696	validated
0548ba53-90fc-4969-9f9f-434f8fe3f23f	jhu-usc.edu_PAAD.HumanMethylation450.5.lvl-3.TCGA-HV-A5A3-11A-11D-A26Q-05.gdc_hg38.txt	c5c1e83f48e17596e60bfdce02c26b8f	141297424	validated
1e1f5862-9794-4210-9a6c-f22982947ea6	jhu-usc.edu_PAAD.HumanMethylation450.5.lvl-3.TCGA-H6-A45N-11A-12D-A26Q-05.gdc_hg38.txt	7fcc560fc6b2c9d1a0697bef39edb790	141287490	validated
206fa840-8b80-462f-b347-70d2b5ec308f	jhu-usc.edu_PAAD.HumanMethylation450.1.lvl-3.TCGA-FZ-5923-01A-12D-1744-05.gdc_hg38.txt	184bed67f6c16b5e6794b7d495ddf431	141282556	validated
2a1559b2-9346-4bfe-b127-82c795d8bde0	jhu-usc.edu_PAAD.HumanMethylation450.4.lvl-3.TCGA-H6-8124-11A-01D-2399-05.gdc_hg38.txt	4430132282d5108124742b6ddd6f06d7	141285516	validated
362007af-e491-4ec7-898c-4af148fd5121	jhu-usc.edu_PAAD.HumanMethylation450.1.lvl-3.TCGA-FZ-5919-11A-02D-1744-05.gdc_hg38.txt	0f28782c799ffc9ad45436c66dabda78	141301232	validated
37421c6e-1e00-4158-b46b-2f47d5d58c83	jhu-usc.edu_PAAD.HumanMethylation450.4.lvl-3.TCGA-H6-8124-01A-11D-2399-05.gdc_hg38.txt	7abe9a58a18270397925879f862db452	141294377	validated
54be7f24-4dea-40cd-b791-0f766786cfe2	jhu-usc.edu_PAAD.HumanMethylation450.1.lvl-3.TCGA-FZ-5924-11A-01D-1744-05.gdc_hg38.txt	024fa6caf6dedf2b059656a9b82af337	141304412	validated
6217b838-2b53-406b-ba02-402422b00a40	jhu-usc.edu_PAAD.HumanMethylation450.1.lvl-3.TCGA-FZ-5919-01A-11D-1744-05.gdc_hg38.txt	ebeaa4841589ac1dda91a14825762326	141283227	validated
7ef1bd8d-69a3-4932-9a21-75e3c04225a7	jhu-usc.edu_PAAD.HumanMethylation450.1.lvl-3.TCGA-FZ-5923-11A-01D-1744-05.gdc_hg38.txt	f1d69ebc923cfdfde679da804dbc8f8d	141314984	validated
83bdc247-ac7b-4efb-b463-ac47bed2d7c6	jhu-usc.edu_PAAD.HumanMethylation450.1.lvl-3.TCGA-FZ-5920-11A-01D-1744-05.gdc_hg38.txt	5b6c74339fa7ddfd0c0bf54a8482ad93	141309788	validated
85108e9a-dd88-4385-a9b6-886de460d9db	jhu-usc.edu_PAAD.HumanMethylation450.8.lvl-3.TCGA-YB-A89D-01A-12D-A368-05.gdc_hg38.txt	16dc9c0888e96778e80bf0df30806e42	141282466	validated
89e57ee5-f82c-4edf-b1c1-cc6261227625	jhu-usc.edu_PAAD.HumanMethylation450.1.lvl-3.TCGA-FZ-5926-01A-11D-1744-05.gdc_hg38.txt	6831d1dac384d27358a5a46f16ac26b8	141288150	validated
99a8b066-6b21-4591-949a-0128cfc1ce26	jhu-usc.edu_PAAD.HumanMethylation450.1.lvl-3.TCGA-FZ-5924-01A-13D-1744-05.gdc_hg38.txt	660fdacd1917b8f6f563ce4356765c07	141307631	validated
99f0a08f-4f5f-4537-af32-1463658aaaa5	jhu-usc.edu_PAAD.HumanMethylation450.1.lvl-3.TCGA-FZ-5920-01A-11D-1744-05.gdc_hg38.txt	c8b1dbcb221238f3861789f1f21e8dc0	141289407	validated
a3af0583-3965-41b5-a641-59bf8d4badad	jhu-usc.edu_PAAD.HumanMethylation450.8.lvl-3.TCGA-YB-A89D-11A-11D-A368-05.gdc_hg38.txt	9756f671361a5d8ee5808f71e709de72	141283954	validated
ac0f0a57-7056-4b60-b42e-2c10a9538533	jhu-usc.edu_PAAD.HumanMethylation450.1.lvl-3.TCGA-FZ-5922-11A-01D-1744-05.gdc_hg38.txt	70552bd15c9375e90dbd46fcfbe36030	141304919	validated
c17dd47f-8620-468b-8d3b-10ee9e6582cf	jhu-usc.edu_PAAD.HumanMethylation450.1.lvl-3.TCGA-FZ-5926-11A-01D-1744-05.gdc_hg38.txt	fd622d48137cb3ae0890de1c99478060	141302860	validated
c565cdb0-ee87-4f05-a335-5cfe273dc6e9	jhu-usc.edu_PAAD.HumanMethylation450.1.lvl-3.TCGA-FZ-5922-01A-11D-1744-05.gdc_hg38.txt	816ed1ae2eadbade121de9b68bb65a78	141293466	validated
e92d409c-2c4c-4afd-a273-476764a1106f	jhu-usc.edu_PAAD.HumanMethylation450.5.lvl-3.TCGA-H6-A45N-01A-11D-A26Q-05.gdc_hg38.txt	57af77b44f37a0c7e41f320da39cd30e	141284491	validated
ed64e32d-d92a-48fa-ba8d-cd838de9ef3c	jhu-usc.edu_PAAD.HumanMethylation450.5.lvl-3.TCGA-HV-A5A3-01A-11D-A26Q-05.gdc_hg38.txt	2c7cb8701b5142f8ba588d7312a315ea	141291617	validated

## Sheet: Cohort 1 sample
File ID	File Name	Data Category	Data Type	Project ID	Case ID	Sample ID	Sample Type
eedcbfc5-34d7-4b81-a300-fb7883d90d11	jhu-usc.edu_COAD.HumanMethylation450.1.lvl-3.TCGA-A6-2671-01A-01D-1407-05.gdc_hg38.txt	DNA Methylation	Methylation Beta Value	TCGA-COAD	TCGA-A6-2671	TCGA-A6-2671-01A	Primary Tumor
60af085c-c12c-43a1-b8fb-97b13b706d07	jhu-usc.edu_COAD.HumanMethylation450.1.lvl-3.TCGA-A6-2671-11A-01D-1551-05.gdc_hg38.txt	DNA Methylation	Methylation Beta Value	TCGA-COAD	TCGA-A6-2671	TCGA-A6-2671-11A	Solid Tissue Normal
977cae09-dd23-4783-87b6-3c7d3136ce11	jhu-usc.edu_COAD.HumanMethylation450.3.lvl-3.TCGA-A6-2675-01A-02D-1721-05.gdc_hg38.txt	DNA Methylation	Methylation Beta Value	TCGA-COAD	TCGA-A6-2675	TCGA-A6-2675-01A	Primary Tumor
35befadf-0e72-4a20-b3c9-12dff43404c8	jhu-usc.edu_COAD.HumanMethylation450.3.lvl-3.TCGA-A6-2675-11A-01D-1721-05.gdc_hg38.txt	DNA Methylation	Methylation Beta Value	TCGA-COAD	TCGA-A6-2675	TCGA-A6-2675-11A	Solid Tissue Normal
13e2b567-2d5c-49f8-9bfd-370015b4ecbf	jhu-usc.edu_COAD.HumanMethylation450.1.lvl-3.TCGA-A6-2679-11A-01D-1551-05.gdc_hg38.txt	DNA Methylation	Methylation Beta Value	TCGA-COAD	TCGA-A6-2679	TCGA-A6-2679-11A	Solid Tissue Normal
532c60b6-8db7-4a1c-803f-20fb2c74afbf	jhu-usc.edu_COAD.HumanMethylation450.1.lvl-3.TCGA-A6-2679-01A-02D-1407-05.gdc_hg38.txt	DNA Methylation	Methylation Beta Value	TCGA-COAD	TCGA-A6-2679	TCGA-A6-2679-01A	Primary Tumor
60f2e184-63b8-4842-a965-d85299c0eb62	jhu-usc.edu_COAD.HumanMethylation450.1.lvl-3.TCGA-A6-2680-01A-01D-1407-05.gdc_hg38.txt	DNA Methylation	Methylation Beta Value	TCGA-COAD	TCGA-A6-2680	TCGA-A6-2680-01A	Primary Tumor
54915911-45bd-4ca1-a67b-a8bfc974aad5	jhu-usc.edu_COAD.HumanMethylation450.1.lvl-3.TCGA-A6-2680-11A-01D-1551-05.gdc_hg38.txt	DNA Methylation	Methylation Beta Value	TCGA-COAD	TCGA-A6-2680	TCGA-A6-2680-11A	Solid Tissue Normal
413c92f8-8c87-4570-be36-f145b136ca55	jhu-usc.edu_COAD.HumanMethylation450.1.lvl-3.TCGA-A6-2681-11A-01D-1551-05.gdc_hg38.txt	DNA Methylation	Methylation Beta Value	TCGA-COAD	TCGA-A6-2681	TCGA-A6-2681-11A	Solid Tissue Normal
18872cfe-40d1-41ef-8e07-86322d37513b	jhu-usc.edu_COAD.HumanMethylation450.1.lvl-3.TCGA-A6-2681-01A-01D-1407-05.gdc_hg38.txt	DNA Methylation	Methylation Beta Value	TCGA-COAD	TCGA-A6-2681	TCGA-A6-2681-01A	Primary Tumor
6b6ec75a-6456-4264-b84f-a019f97d47ca	jhu-usc.edu_COAD.HumanMethylation450.1.lvl-3.TCGA-A6-2682-01A-01D-1407-05.gdc_hg38.txt	DNA Methylation	Methylation Beta Value	TCGA-COAD	TCGA-A6-2682	TCGA-A6-2682-01A	Primary Tumor
1bd3b32a-805d-4011-8f04-5c11e9e025ce	jhu-usc.edu_COAD.HumanMethylation450.1.lvl-3.TCGA-A6-2682-11A-01D-1551-05.gdc_hg38.txt	DNA Methylation	Methylation Beta Value	TCGA-COAD	TCGA-A6-2682	TCGA-A6-2682-11A	Solid Tissue Normal
7d0ef038-6e67-4bf8-b6db-1d7cd2ab73b6	jhu-usc.edu_COAD.HumanMethylation450.1.lvl-3.TCGA-A6-2684-01A-01D-A27A-05.gdc_hg38.txt	DNA Methylation	Methylation Beta Value	TCGA-COAD	TCGA-A6-2684	TCGA-A6-2684-01A	Primary Tumor
7205f562-dbdf-46c2-8f11-de92718c878c	jhu-usc.edu_COAD.HumanMethylation450.1.lvl-3.TCGA-A6-2684-11A-01D-1551-05.gdc_hg38.txt	DNA Methylation	Methylation Beta Value	TCGA-COAD	TCGA-A6-2684	TCGA-A6-2684-11A	Solid Tissue Normal
6512278d-827c-49e3-a761-ff035f3569d6	jhu-usc.edu_COAD.HumanMethylation450.1.lvl-3.TCGA-A6-2685-11A-01D-1551-05.gdc_hg38.txt	DNA Methylation	Methylation Beta Value	TCGA-COAD	TCGA-A6-2685	TCGA-A6-2685-11A	Solid Tissue Normal
7586ec1c-5ec5-48d3-8921-482dcd5010dd	jhu-usc.edu_COAD.HumanMethylation450.1.lvl-3.TCGA-A6-2685-01A-01D-1407-05.gdc_hg38.txt	DNA Methylation	Methylation Beta Value	TCGA-COAD	TCGA-A6-2685	TCGA-A6-2685-01A	Primary Tumor
ad1f9c4d-6c87-490b-a9e6-5cfd11d303f4	jhu-usc.edu_COAD.HumanMethylation450.1.lvl-3.TCGA-A6-2686-01A-01D-1407-05.gdc_hg38.txt	DNA Methylation	Methylation Beta Value	TCGA-COAD	TCGA-A6-2686	TCGA-A6-2686-01A	Primary Tumor
cb4f102a-a245-4178-b5d8-6c7f40122c15	jhu-usc.edu_COAD.HumanMethylation450.1.lvl-3.TCGA-A6-2686-11A-01D-1551-05.gdc_hg38.txt	DNA Methylation	Methylation Beta Value	TCGA-COAD	TCGA-A6-2686	TCGA-A6-2686-11A	Solid Tissue Normal
b914d2a3-ee28-468b-a6ad-8e41693be20d	jhu-usc.edu_COAD.HumanMethylation450.1.lvl-3.TCGA-A6-4107-11A-01D-1551-05.gdc_hg38.txt	DNA Methylation	Methylation Beta Value	TCGA-COAD	TCGA-A6-4107	TCGA-A6-4107-11A	Solid Tissue Normal
cea5b2bf-787f-4a76-ad4a-e0c48d5d508f	jhu-usc.edu_COAD.HumanMethylation450.1.lvl-3.TCGA-A6-4107-01A-02D-1407-05.gdc_hg38.txt	DNA Methylation	Methylation Beta Value	TCGA-COAD	TCGA-A6-4107	TCGA-A6-4107-01A	Primary Tumor
1bfb0ed0-9af4-45bb-a139-3d7581ab249a	jhu-usc.edu_COAD.HumanMethylation450.3.lvl-3.TCGA-A6-5667-11A-01D-1721-05.gdc_hg38.txt	DNA Methylation	Methylation Beta Value	TCGA-COAD	TCGA-A6-5667	TCGA-A6-5667-11A	Solid Tissue Normal
739bc3f6-2105-4786-b0ed-2604cafcb33f	jhu-usc.edu_COAD.HumanMethylation450.3.lvl-3.TCGA-A6-5667-01A-21D-1721-05.gdc_hg38.txt	DNA Methylation	Methylation Beta Value	TCGA-COAD	TCGA-A6-5667	TCGA-A6-5667-01A	Primary Tumor
f3023c7b-b17d-47ad-8143-2d45af04c1d2	jhu-usc.edu_COAD.HumanMethylation450.1.lvl-3.TCGA-AA-3492-11A-01D-1407-05.gdc_hg38.txt	DNA Methylation	Methylation Beta Value	TCGA-COAD	TCGA-AA-3492	TCGA-AA-3492-11A	Solid Tissue Normal
96f6ccd0-c9e1-449e-8418-2079bc3ca680	jhu-usc.edu_COAD.HumanMethylation450.1.lvl-3.TCGA-AA-3492-01A-01D-1407-05.gdc_hg38.txt	DNA Methylation	Methylation Beta Value	TCGA-COAD	TCGA-AA-3492	TCGA-AA-3492-01A	Primary Tumor
ceadcf5b-e266-4039-9108-3f8d26979efc	jhu-usc.edu_COAD.HumanMethylation450.1.lvl-3.TCGA-AA-3494-11A-01D-1407-05.gdc_hg38.txt	DNA Methylation	Methylation Beta Value	TCGA-COAD	TCGA-AA-3494	TCGA-AA-3494-11A	Solid Tissue Normal
59fd8cc9-4073-481e-b54d-2d10f47b70a8	jhu-usc.edu_COAD.HumanMethylation450.1.lvl-3.TCGA-AA-3494-01A-01D-1407-05.gdc_hg38.txt	DNA Methylation	Methylation Beta Value	TCGA-COAD	TCGA-AA-3494	TCGA-AA-3494-01A	Primary Tumor
a8e14c8f-be8c-438b-b250-3edea5f84bf6	jhu-usc.edu_COAD.HumanMethylation450.1.lvl-3.TCGA-AA-3495-01A-01D-1407-05.gdc_hg38.txt	DNA Methylation	Methylation Beta Value	TCGA-COAD	TCGA-AA-3495	TCGA-AA-3495-01A	Primary Tumor
5b079301-4eaa-4f27-91de-cbde62cb1d1e	jhu-usc.edu_COAD.HumanMethylation450.1.lvl-3.TCGA-AA-3495-11A-01D-1407-05.gdc_hg38.txt	DNA Methylation	Methylation Beta Value	TCGA-COAD	TCGA-AA-3495	TCGA-AA-3495-11A	Solid Tissue Normal
9fb03847-80e0-40ff-9e2c-c18729fbe636	jhu-usc.edu_COAD.HumanMethylation450.1.lvl-3.TCGA-AA-3502-11A-01D-1407-05.gdc_hg38.txt	DNA Methylation	Methylation Beta Value	TCGA-COAD	TCGA-AA-3502	TCGA-AA-3502-11A	Solid Tissue Normal
3ed5f6de-7646-4da9-8bf1-11deb80ea09d	jhu-usc.edu_COAD.HumanMethylation450.1.lvl-3.TCGA-AA-3502-01A-01D-1407-05.gdc_hg38.txt	DNA Methylation	Methylation Beta Value	TCGA-COAD	TCGA-AA-3502	TCGA-AA-3502-01A	Primary Tumor
6301f138-5571-49f5-a04a-8cca97c3710e	jhu-usc.edu_COAD.HumanMethylation450.1.lvl-3.TCGA-AA-3506-01A-01D-1407-05.gdc_hg38.txt	DNA Methylation	Methylation Beta Value	TCGA-COAD	TCGA-AA-3506	TCGA-AA-3506-01A	Primary Tumor
6ec95be5-8f24-458e-8ed8-68d6412dae40	jhu-usc.edu_COAD.HumanMethylation450.1.lvl-3.TCGA-AA-3506-11A-01D-1407-05.gdc_hg38.txt	DNA Methylation	Methylation Beta Value	TCGA-COAD	TCGA-AA-3506	TCGA-AA-3506-11A	Solid Tissue Normal
aae5b18b-4d7c-417e-9d18-c10776b2c4fe	jhu-usc.edu_COAD.HumanMethylation450.1.lvl-3.TCGA-AA-3509-11A-01D-1407-05.gdc_hg38.txt	DNA Methylation	Methylation Beta Value	TCGA-COAD	TCGA-AA-3509	TCGA-AA-3509-11A	Solid Tissue Normal
bd317b81-dc95-441e-857b-15132eb06cf9	jhu-usc.edu_COAD.HumanMethylation450.1.lvl-3.TCGA-AA-3509-01A-01D-1407-05.gdc_hg38.txt	DNA Methylation	Methylation Beta Value	TCGA-COAD	TCGA-AA-3509	TCGA-AA-3509-01A	Primary Tumor
f9eece5b-7c54-444e-bbb7-aaff9410dc74	jhu-usc.edu_COAD.HumanMethylation450.1.lvl-3.TCGA-AA-3510-01A-01D-1407-05.gdc_hg38.txt	DNA Methylation	Methylation Beta Value	TCGA-COAD	TCGA-AA-3510	TCGA-AA-3510-01A	Primary Tumor
10f4bc1a-87c4-44eb-970b-5ac5855d8ca4	jhu-usc.edu_COAD.HumanMethylation450.1.lvl-3.TCGA-AA-3510-11A-01D-1407-05.gdc_hg38.txt	DNA Methylation	Methylation Beta Value	TCGA-COAD	TCGA-AA-3510	TCGA-AA-3510-11A	Solid Tissue Normal
3e110deb-d608-466a-910a-0cc15de5a005	jhu-usc.edu_COAD.HumanMethylation450.3.lvl-3.TCGA-AA-3655-01A-02D-1721-05.gdc_hg38.txt	DNA Methylation	Methylation Beta Value	TCGA-COAD	TCGA-AA-3655	TCGA-AA-3655-01A	Primary Tumor
f995f876-ddb4-41a4-9712-606d057acb22	jhu-usc.edu_COAD.HumanMethylation450.3.lvl-3.TCGA-AA-3655-11A-01D-1721-05.gdc_hg38.txt	DNA Methylation	Methylation Beta Value	TCGA-COAD	TCGA-AA-3655	TCGA-AA-3655-11A	Solid Tissue Normal
b111be24-db9f-4863-af94-b7ee8696a88c	jhu-usc.edu_COAD.HumanMethylation450.3.lvl-3.TCGA-AA-3660-01A-01D-1721-05.gdc_hg38.txt	DNA Methylation	Methylation Beta Value	TCGA-COAD	TCGA-AA-3660	TCGA-AA-3660-01A	Primary Tumor
c58ccaa1-65c8-4933-853d-46aabfe59506	jhu-usc.edu_COAD.HumanMethylation450.3.lvl-3.TCGA-AA-3660-11A-01D-1721-05.gdc_hg38.txt	DNA Methylation	Methylation Beta Value	TCGA-COAD	TCGA-AA-3660	TCGA-AA-3660-11A	Solid Tissue Normal
726f7887-3c44-46b6-93a6-8b02be3759a2	jhu-usc.edu_COAD.HumanMethylation450.3.lvl-3.TCGA-AA-3663-11A-01D-1721-05.gdc_hg38.txt	DNA Methylation	Methylation Beta Value	TCGA-COAD	TCGA-AA-3663	TCGA-AA-3663-11A	Solid Tissue Normal
4a8edf70-f1e5-459e-8942-fb0f2d4c601b	jhu-usc.edu_COAD.HumanMethylation450.3.lvl-3.TCGA-AA-3663-01A-01D-1721-05.gdc_hg38.txt	DNA Methylation	Methylation Beta Value	TCGA-COAD	TCGA-AA-3663	TCGA-AA-3663-01A	Primary Tumor
25e8048f-1601-4d1f-9d1a-4c9f002d9365	jhu-usc.edu_COAD.HumanMethylation450.3.lvl-3.TCGA-AA-3697-11A-01D-1721-05.gdc_hg38.txt	DNA Methylation	Methylation Beta Value	TCGA-COAD	TCGA-AA-3697	TCGA-AA-3697-11A	Solid Tissue Normal
3a42822b-9c71-4663-ab02-8d140f8935a6	jhu-usc.edu_COAD.HumanMethylation450.3.lvl-3.TCGA-AA-3697-01A-01D-1721-05.gdc_hg38.txt	DNA Methylation	Methylation Beta Value	TCGA-COAD	TCGA-AA-3697	TCGA-AA-3697-01A	Primary Tumor
388c9923-518e-4845-97bb-d3a966368e28	jhu-usc.edu_COAD.HumanMethylation450.3.lvl-3.TCGA-AA-3712-01A-21D-1721-05.gdc_hg38.txt	DNA Methylation	Methylation Beta Value	TCGA-COAD	TCGA-AA-3712	TCGA-AA-3712-01A	Primary Tumor
43cf5311-cc6f-4da8-ab03-cae8c13aa26d	jhu-usc.edu_COAD.HumanMethylation450.3.lvl-3.TCGA-AA-3712-11A-01D-1721-05.gdc_hg38.txt	DNA Methylation	Methylation Beta Value	TCGA-COAD	TCGA-AA-3712	TCGA-AA-3712-11A	Solid Tissue Normal
d5692f39-3259-45d3-b084-71b99b6aabfd	jhu-usc.edu_COAD.HumanMethylation450.3.lvl-3.TCGA-AA-3713-01A-21D-1721-05.gdc_hg38.txt	DNA Methylation	Methylation Beta Value	TCGA-COAD	TCGA-AA-3713	TCGA-AA-3713-01A	Primary Tumor
ded78c1b-d5ad-4d37-b7f1-1763e90dec97	jhu-usc.edu_COAD.HumanMethylation450.3.lvl-3.TCGA-AA-3713-11A-01D-1721-05.gdc_hg38.txt	DNA Methylation	Methylation Beta Value	TCGA-COAD	TCGA-AA-3713	TCGA-AA-3713-11A	Solid Tissue Normal
f7c8ebe4-6500-4d10-b9a3-07113773e4c3	jhu-usc.edu_COAD.HumanMethylation450.4.lvl-3.TCGA-AZ-6598-01A-11D-1772-05.gdc_hg38.txt	DNA Methylation	Methylation Beta Value	TCGA-COAD	TCGA-AZ-6598	TCGA-AZ-6598-01A	Primary Tumor
6d140ef6-4a13-40ae-92d4-19a2d5620182	jhu-usc.edu_COAD.HumanMethylation450.4.lvl-3.TCGA-AZ-6598-11A-01D-1772-05.gdc_hg38.txt	DNA Methylation	Methylation Beta Value	TCGA-COAD	TCGA-AZ-6598	TCGA-AZ-6598-11A	Solid Tissue Normal
43e17a1e-aa56-4115-8e7a-902c5202342c	jhu-usc.edu_COAD.HumanMethylation450.4.lvl-3.TCGA-AZ-6599-11A-01D-1772-05.gdc_hg38.txt	DNA Methylation	Methylation Beta Value	TCGA-COAD	TCGA-AZ-6599	TCGA-AZ-6599-11A	Solid Tissue Normal
de6e9350-af8c-4e75-a156-0405482fefdf	jhu-usc.edu_COAD.HumanMethylation450.4.lvl-3.TCGA-AZ-6599-01A-11D-1772-05.gdc_hg38.txt	DNA Methylation	Methylation Beta Value	TCGA-COAD	TCGA-AZ-6599	TCGA-AZ-6599-01A	Primary Tumor
a29f3f9d-da92-46cd-9821-3f3b18b6a5eb	jhu-usc.edu_COAD.HumanMethylation450.4.lvl-3.TCGA-AZ-6600-01A-11D-1772-05.gdc_hg38.txt	DNA Methylation	Methylation Beta Value	TCGA-COAD	TCGA-AZ-6600	TCGA-AZ-6600-01A	Primary Tumor
7f4e591a-1e2c-498b-8a45-f960cddc6cb3	jhu-usc.edu_COAD.HumanMethylation450.4.lvl-3.TCGA-AZ-6600-11A-01D-1772-05.gdc_hg38.txt	DNA Methylation	Methylation Beta Value	TCGA-COAD	TCGA-AZ-6600	TCGA-AZ-6600-11A	Solid Tissue Normal
ae060c72-be00-41d1-8e7b-b35d413c9f94	jhu-usc.edu_COAD.HumanMethylation450.4.lvl-3.TCGA-AZ-6601-11A-01D-1772-05.gdc_hg38.txt	DNA Methylation	Methylation Beta Value	TCGA-COAD	TCGA-AZ-6601	TCGA-AZ-6601-11A	Solid Tissue Normal
2343cccf-e76e-480f-9432-aecd62ff40ec	jhu-usc.edu_COAD.HumanMethylation450.4.lvl-3.TCGA-AZ-6601-01A-11D-1772-05.gdc_hg38.txt	DNA Methylation	Methylation Beta Value	TCGA-COAD	TCGA-AZ-6601	TCGA-AZ-6601-01A	Primary Tumor
b89555f3-6b1b-4989-adac-4830538f7c61	jhu-usc.edu_COAD.HumanMethylation450.3.lvl-3.TCGA-G4-6295-01A-11D-1721-05.gdc_hg38.txt	DNA Methylation	Methylation Beta Value	TCGA-COAD	TCGA-G4-6295	TCGA-G4-6295-01A	Primary Tumor
9538722a-6881-42c3-b727-96994111e411	jhu-usc.edu_COAD.HumanMethylation450.3.lvl-3.TCGA-G4-6295-11A-01D-1721-05.gdc_hg38.txt	DNA Methylation	Methylation Beta Value	TCGA-COAD	TCGA-G4-6295	TCGA-G4-6295-11A	Solid Tissue Normal
4637e3fc-5c3d-4655-a10c-514cc68a00b6	jhu-usc.edu_COAD.HumanMethylation450.3.lvl-3.TCGA-G4-6297-11A-01D-1721-05.gdc_hg38.txt	DNA Methylation	Methylation Beta Value	TCGA-COAD	TCGA-G4-6297	TCGA-G4-6297-11A	Solid Tissue Normal
f72b7619-e7fd-42de-9faa-668e62ec8d1d	jhu-usc.edu_COAD.HumanMethylation450.3.lvl-3.TCGA-G4-6297-01A-11D-1721-05.gdc_hg38.txt	DNA Methylation	Methylation Beta Value	TCGA-COAD	TCGA-G4-6297	TCGA-G4-6297-01A	Primary Tumor
3b87d4e6-6fe6-40a7-b8d8-c856f537bcb5	jhu-usc.edu_COAD.HumanMethylation450.3.lvl-3.TCGA-G4-6298-11A-01D-1721-05.gdc_hg38.txt	DNA Methylation	Methylation Beta Value	TCGA-COAD	TCGA-G4-6298	TCGA-G4-6298-11A	Solid Tissue Normal
adabc532-b6de-42a6-922d-3d1fa9b34455	jhu-usc.edu_COAD.HumanMethylation450.3.lvl-3.TCGA-G4-6298-01A-11D-1721-05.gdc_hg38.txt	DNA Methylation	Methylation Beta Value	TCGA-COAD	TCGA-G4-6298	TCGA-G4-6298-01A	Primary Tumor
08592de8-0daa-4c58-a6b9-72bf1a7955e5	jhu-usc.edu_COAD.HumanMethylation450.3.lvl-3.TCGA-G4-6311-11A-01D-1721-05.gdc_hg38.txt	DNA Methylation	Methylation Beta Value	TCGA-COAD	TCGA-G4-6311	TCGA-G4-6311-11A	Solid Tissue Normal
d114a7a7-e854-4dab-af3b-9b076b52b70c	jhu-usc.edu_COAD.HumanMethylation450.3.lvl-3.TCGA-G4-6311-01A-11D-1721-05.gdc_hg38.txt	DNA Methylation	Methylation Beta Value	TCGA-COAD	TCGA-G4-6311	TCGA-G4-6311-01A	Primary Tumor
378bfb96-503d-4041-8693-67e2a441c219	jhu-usc.edu_COAD.HumanMethylation450.3.lvl-3.TCGA-G4-6314-11A-01D-1721-05.gdc_hg38.txt	DNA Methylation	Methylation Beta Value	TCGA-COAD	TCGA-G4-6314	TCGA-G4-6314-11A	Solid Tissue Normal
bb18a5f0-163a-458a-8ea3-ddbde4991d59	jhu-usc.edu_COAD.HumanMethylation450.3.lvl-3.TCGA-G4-6314-01A-11D-1721-05.gdc_hg38.txt	DNA Methylation	Methylation Beta Value	TCGA-COAD	TCGA-G4-6314	TCGA-G4-6314-01A	Primary Tumor
dff28d33-5dc3-4d48-af2e-20172e3b2113	jhu-usc.edu_COAD.HumanMethylation450.3.lvl-3.TCGA-G4-6320-01A-11D-1721-05.gdc_hg38.txt	DNA Methylation	Methylation Beta Value	TCGA-COAD	TCGA-G4-6320	TCGA-G4-6320-01A	Primary Tumor
81fbf733-82aa-4e95-a1b1-f7afdfe3a5f2	jhu-usc.edu_COAD.HumanMethylation450.3.lvl-3.TCGA-G4-6320-11A-01D-1721-05.gdc_hg38.txt	DNA Methylation	Methylation Beta Value	TCGA-COAD	TCGA-G4-6320	TCGA-G4-6320-11A	Solid Tissue Normal
1808c819-eb70-41eb-96bd-230ea36ff55c	jhu-usc.edu_COAD.HumanMethylation450.4.lvl-3.TCGA-G4-6625-11A-01D-1772-05.gdc_hg38.txt	DNA Methylation	Methylation Beta Value	TCGA-COAD	TCGA-G4-6625	TCGA-G4-6625-11A	Solid Tissue Normal
86662039-8b89-43a9-80d4-f04e100ba29a	jhu-usc.edu_COAD.HumanMethylation450.4.lvl-3.TCGA-G4-6625-01A-21D-1772-05.gdc_hg38.txt	DNA Methylation	Methylation Beta Value	TCGA-COAD	TCGA-G4-6625	TCGA-G4-6625-01A	Primary Tumor
2ace68fd-d676-4ef5-91eb-dc25e3b8f19a	jhu-usc.edu_LUAD.HumanMethylation450.2.lvl-3.TCGA-05-5420-01A-01D-1626-05.gdc_hg38.txt	DNA Methylation	Methylation Beta Value	TCGA-LUAD	TCGA-05-5420	TCGA-05-5420-01A	Primary Tumor
7e347d30-de3c-4aca-93f3-1ab7d1ac2ab8	jhu-usc.edu_LUAD.HumanMethylation450.2.lvl-3.TCGA-05-5420-11A-01D-1626-05.gdc_hg38.txt	DNA Methylation	Methylation Beta Value	TCGA-LUAD	TCGA-05-5420	TCGA-05-5420-11A	Solid Tissue Normal
9f8ae678-cdc9-475a-a469-095b20bbd90f	jhu-usc.edu_LUAD.HumanMethylation450.3.lvl-3.TCGA-38-4631-01A-01D-1756-05.gdc_hg38.txt	DNA Methylation	Methylation Beta Value	TCGA-LUAD	TCGA-38-4631	TCGA-38-4631-01A	Primary Tumor
4cea8ed2-8671-40b2-9310-225751043614	jhu-usc.edu_LUAD.HumanMethylation450.3.lvl-3.TCGA-38-4631-11A-01D-1756-05.gdc_hg38.txt	DNA Methylation	Methylation Beta Value	TCGA-LUAD	TCGA-38-4631	TCGA-38-4631-11A	Solid Tissue Normal
16a5eaa0-8b5f-4b4a-82d4-d534332301ad	jhu-usc.edu_LUAD.HumanMethylation450.3.lvl-3.TCGA-38-4632-01A-01D-1756-05.gdc_hg38.txt	DNA Methylation	Methylation Beta Value	TCGA-LUAD	TCGA-38-4632	TCGA-38-4632-01A	Primary Tumor
1397e1c4-60b3-4054-a5ac-b0e2dd78b416	jhu-usc.edu_LUAD.HumanMethylation450.3.lvl-3.TCGA-38-4632-11A-01D-1756-05.gdc_hg38.txt	DNA Methylation	Methylation Beta Value	TCGA-LUAD	TCGA-38-4632	TCGA-38-4632-11A	Solid Tissue Normal
45947317-a749-4fca-928a-7eb229e2ac3a	jhu-usc.edu_LUAD.HumanMethylation450.2.lvl-3.TCGA-44-5643-01A-01D-1626-05.gdc_hg38.txt	DNA Methylation	Methylation Beta Value	TCGA-LUAD	TCGA-44-5643	TCGA-44-5643-01A	Primary Tumor
4fe0eb58-ebe6-4912-8fbe-e109489c28d5	jhu-usc.edu_LUAD.HumanMethylation450.2.lvl-3.TCGA-44-5643-11A-01D-1626-05.gdc_hg38.txt	DNA Methylation	Methylation Beta Value	TCGA-LUAD	TCGA-44-5643	TCGA-44-5643-11A	Solid Tissue Normal
84deec48-a54d-4e72-90e6-702d07c91c13	jhu-usc.edu_LUAD.HumanMethylation450.3.lvl-3.TCGA-44-6144-01A-11D-1756-05.gdc_hg38.txt	DNA Methylation	Methylation Beta Value	TCGA-LUAD	TCGA-44-6144	TCGA-44-6144-01A	Primary Tumor
9d0a7034-8d6e-4f40-b27f-ec53f56f5805	jhu-usc.edu_LUAD.HumanMethylation450.3.lvl-3.TCGA-44-6144-11A-01D-1756-05.gdc_hg38.txt	DNA Methylation	Methylation Beta Value	TCGA-LUAD	TCGA-44-6144	TCGA-44-6144-11A	Solid Tissue Normal
718de059-451c-425e-8598-189db3c0a8b6	jhu-usc.edu_LUAD.HumanMethylation450.3.lvl-3.TCGA-44-6145-01A-11D-1756-05.gdc_hg38.txt	DNA Methylation	Methylation Beta Value	TCGA-LUAD	TCGA-44-6145	TCGA-44-6145-01A	Primary Tumor
a2a5d515-2247-4992-a9b7-1563d5af82eb	jhu-usc.edu_LUAD.HumanMethylation450.3.lvl-3.TCGA-44-6145-11A-01D-1756-05.gdc_hg38.txt	DNA Methylation	Methylation Beta Value	TCGA-LUAD	TCGA-44-6145	TCGA-44-6145-11A	Solid Tissue Normal
59fcb135-32b0-4873-98cd-cc0656d365f1	jhu-usc.edu_LUAD.HumanMethylation450.4.lvl-3.TCGA-44-6778-01A-11D-1856-05.gdc_hg38.txt	DNA Methylation	Methylation Beta Value	TCGA-LUAD	TCGA-44-6778	TCGA-44-6778-01A	Primary Tumor
1754d039-e0f9-43cb-96db-1e6530c64d64	jhu-usc.edu_LUAD.HumanMethylation450.4.lvl-3.TCGA-44-6778-11A-01D-1856-05.gdc_hg38.txt	DNA Methylation	Methylation Beta Value	TCGA-LUAD	TCGA-44-6778	TCGA-44-6778-11A	Solid Tissue Normal
09e48645-2c58-44fe-ab2a-3aae9d0a5b96	jhu-usc.edu_LUAD.HumanMethylation450.3.lvl-3.TCGA-49-4488-01A-01D-1756-05.gdc_hg38.txt	DNA Methylation	Methylation Beta Value	TCGA-LUAD	TCGA-49-4488	TCGA-49-4488-01A	Primary Tumor
73fd24fd-e376-4d9f-930a-feb11667c392	jhu-usc.edu_LUAD.HumanMethylation450.3.lvl-3.TCGA-49-4488-11A-01D-1756-05.gdc_hg38.txt	DNA Methylation	Methylation Beta Value	TCGA-LUAD	TCGA-49-4488	TCGA-49-4488-11A	Solid Tissue Normal
924fe465-fc00-419e-8c9d-f7c842704f78	jhu-usc.edu_LUAD.HumanMethylation450.4.lvl-3.TCGA-49-6745-01A-11D-1856-05.gdc_hg38.txt	DNA Methylation	Methylation Beta Value	TCGA-LUAD	TCGA-49-6745	TCGA-49-6745-01A	Primary Tumor
02c19c11-f6d5-43ad-a959-38f2a93108b7	jhu-usc.edu_LUAD.HumanMethylation450.4.lvl-3.TCGA-49-6745-11A-01D-1856-05.gdc_hg38.txt	DNA Methylation	Methylation Beta Value	TCGA-LUAD	TCGA-49-6745	TCGA-49-6745-11A	Solid Tissue Normal
bcd549d7-90b0-49a9-a7d0-f4954b56834c	jhu-usc.edu_LUAD.HumanMethylation450.3.lvl-3.TCGA-50-5930-01A-11D-1756-05.gdc_hg38.txt	DNA Methylation	Methylation Beta Value	TCGA-LUAD	TCGA-50-5930	TCGA-50-5930-01A	Primary Tumor
9e6744e3-d573-4ef3-8d28-1809fe6f0482	jhu-usc.edu_LUAD.HumanMethylation450.3.lvl-3.TCGA-50-5930-11A-01D-1756-05.gdc_hg38.txt	DNA Methylation	Methylation Beta Value	TCGA-LUAD	TCGA-50-5930	TCGA-50-5930-11A	Solid Tissue Normal
d2e4c448-1323-42a8-9718-8680b7ad1ab7	jhu-usc.edu_LUAD.HumanMethylation450.3.lvl-3.TCGA-50-5931-01A-11D-1756-05.gdc_hg38.txt	DNA Methylation	Methylation Beta Value	TCGA-LUAD	TCGA-50-5931	TCGA-50-5931-01A	Primary Tumor
518780de-9395-4712-8398-612c4bd5110f	jhu-usc.edu_LUAD.HumanMethylation450.3.lvl-3.TCGA-50-5931-11A-01D-1756-05.gdc_hg38.txt	DNA Methylation	Methylation Beta Value	TCGA-LUAD	TCGA-50-5931	TCGA-50-5931-11A	Solid Tissue Normal
e8dec297-a494-4ff1-9c39-6a25fc445935	jhu-usc.edu_LUAD.HumanMethylation450.3.lvl-3.TCGA-50-5932-01A-11D-1756-05.gdc_hg38.txt	DNA Methylation	Methylation Beta Value	TCGA-LUAD	TCGA-50-5932	TCGA-50-5932-01A	Primary Tumor
fc5a8954-7e2a-42e8-906b-93d3d4e5ebb7	jhu-usc.edu_LUAD.HumanMethylation450.3.lvl-3.TCGA-50-5932-11A-01D-1756-05.gdc_hg38.txt	DNA Methylation	Methylation Beta Value	TCGA-LUAD	TCGA-50-5932	TCGA-50-5932-11A	Solid Tissue Normal
1692f630-6cb1-4bc9-8c78-0b22e5d492c3	jhu-usc.edu_LUAD.HumanMethylation450.3.lvl-3.TCGA-50-5933-01A-11D-1756-05.gdc_hg38.txt	DNA Methylation	Methylation Beta Value	TCGA-LUAD	TCGA-50-5933	TCGA-50-5933-01A	Primary Tumor
76063b3e-fa30-46ca-8d98-6e018e3f3db4	jhu-usc.edu_LUAD.HumanMethylation450.3.lvl-3.TCGA-50-5933-11A-01D-1756-05.gdc_hg38.txt	DNA Methylation	Methylation Beta Value	TCGA-LUAD	TCGA-50-5933	TCGA-50-5933-11A	Solid Tissue Normal
a79ff83e-8a04-4a25-a025-a204ac549888	jhu-usc.edu_LUAD.HumanMethylation450.3.lvl-3.TCGA-50-5935-01A-11D-1756-05.gdc_hg38.txt	DNA Methylation	Methylation Beta Value	TCGA-LUAD	TCGA-50-5935	TCGA-50-5935-01A	Primary Tumor
50b10650-9ace-478d-9b0a-872185550c79	jhu-usc.edu_LUAD.HumanMethylation450.3.lvl-3.TCGA-50-5935-11A-01D-1756-05.gdc_hg38.txt	DNA Methylation	Methylation Beta Value	TCGA-LUAD	TCGA-50-5935	TCGA-50-5935-11A	Solid Tissue Normal
7713a266-06f5-49a9-a8d7-61c4911892bd	jhu-usc.edu_LUAD.HumanMethylation450.2.lvl-3.TCGA-50-5939-01A-11D-1626-05.gdc_hg38.txt	DNA Methylation	Methylation Beta Value	TCGA-LUAD	TCGA-50-5939	TCGA-50-5939-01A	Primary Tumor
837a7f00-beb0-4af3-a315-9299d2c9223d	jhu-usc.edu_LUAD.HumanMethylation450.2.lvl-3.TCGA-50-5939-11A-01D-1626-05.gdc_hg38.txt	DNA Methylation	Methylation Beta Value	TCGA-LUAD	TCGA-50-5939	TCGA-50-5939-11A	Solid Tissue Normal
84478cba-f28e-4d67-9845-166fca745133	jhu-usc.edu_LUAD.HumanMethylation450.3.lvl-3.TCGA-50-6591-01A-11D-1756-05.gdc_hg38.txt	DNA Methylation	Methylation Beta Value	TCGA-LUAD	TCGA-50-6591	TCGA-50-6591-01A	Primary Tumor
c634161b-266e-4c07-8afd-6258ef648331	jhu-usc.edu_LUAD.HumanMethylation450.3.lvl-3.TCGA-50-6591-11A-01D-1756-05.gdc_hg38.txt	DNA Methylation	Methylation Beta Value	TCGA-LUAD	TCGA-50-6591	TCGA-50-6591-11A	Solid Tissue Normal
90fc7b12-886d-4c3a-a7a7-acf589463a4e	jhu-usc.edu_LUAD.HumanMethylation450.3.lvl-3.TCGA-50-6592-01A-11D-1756-05.gdc_hg38.txt	DNA Methylation	Methylation Beta Value	TCGA-LUAD	TCGA-50-6592	TCGA-50-6592-01A	Primary Tumor
c6544d9f-1f28-4128-9748-d93a5a8f6a5e	jhu-usc.edu_LUAD.HumanMethylation450.3.lvl-3.TCGA-50-6592-11A-01D-1756-05.gdc_hg38.txt	DNA Methylation	Methylation Beta Value	TCGA-LUAD	TCGA-50-6592	TCGA-50-6592-11A	Solid Tissue Normal
f1a1d89c-98f8-4f65-af3b-0be85c4e6418	jhu-usc.edu_LUAD.HumanMethylation450.3.lvl-3.TCGA-50-6593-01A-11D-1756-05.gdc_hg38.txt	DNA Methylation	Methylation Beta Value	TCGA-LUAD	TCGA-50-6593	TCGA-50-6593-01A	Primary Tumor
16645ad1-b939-4d2e-93cd-1a4798f9d31e	jhu-usc.edu_LUAD.HumanMethylation450.3.lvl-3.TCGA-50-6593-11A-01D-1756-05.gdc_hg38.txt	DNA Methylation	Methylation Beta Value	TCGA-LUAD	TCGA-50-6593	TCGA-50-6593-11A	Solid Tissue Normal
b1072b5a-1b36-49a5-af3b-28588724fa35	jhu-usc.edu_LUAD.HumanMethylation450.3.lvl-3.TCGA-50-6594-01A-11D-1756-05.gdc_hg38.txt	DNA Methylation	Methylation Beta Value	TCGA-LUAD	TCGA-50-6594	TCGA-50-6594-01A	Primary Tumor
36233345-05c2-4a86-b301-733b44531bf3	jhu-usc.edu_LUAD.HumanMethylation450.3.lvl-3.TCGA-50-6594-11A-01D-1756-05.gdc_hg38.txt	DNA Methylation	Methylation Beta Value	TCGA-LUAD	TCGA-50-6594	TCGA-50-6594-11A	Solid Tissue Normal
af4be176-d74d-4520-9e58-a9fdc0f31448	jhu-usc.edu_LUAD.HumanMethylation450.3.lvl-3.TCGA-73-4658-01A-01D-1756-05.gdc_hg38.txt	DNA Methylation	Methylation Beta Value	TCGA-LUAD	TCGA-73-4658	TCGA-73-4658-01A	Primary Tumor
e558b311-8bfa-4fae-b7b9-1a74502d6fa2	jhu-usc.edu_LUAD.HumanMethylation450.3.lvl-3.TCGA-73-4658-11A-01D-1756-05.gdc_hg38.txt	DNA Methylation	Methylation Beta Value	TCGA-LUAD	TCGA-73-4658	TCGA-73-4658-11A	Solid Tissue Normal
6fde0ebe-84ea-4d70-9b10-9ff56b82ac6d	jhu-usc.edu_LUAD.HumanMethylation450.3.lvl-3.TCGA-73-4676-01A-01D-1756-05.gdc_hg38.txt	DNA Methylation	Methylation Beta Value	TCGA-LUAD	TCGA-73-4676	TCGA-73-4676-01A	Primary Tumor
672538c5-dbef-4965-927e-a6eba343473f	jhu-usc.edu_LUAD.HumanMethylation450.3.lvl-3.TCGA-73-4676-11A-01D-1756-05.gdc_hg38.txt	DNA Methylation	Methylation Beta Value	TCGA-LUAD	TCGA-73-4676	TCGA-73-4676-11A	Solid Tissue Normal
99a8b066-6b21-4591-949a-0128cfc1ce26	jhu-usc.edu_PAAD.HumanMethylation450.1.lvl-3.TCGA-FZ-5924-01A-13D-1744-05.gdc_hg38.txt	DNA Methylation	Methylation Beta Value	TCGA-PAAD	TCGA-FZ-5924	TCGA-FZ-5924-01A	Primary Tumor
ac0f0a57-7056-4b60-b42e-2c10a9538533	jhu-usc.edu_PAAD.HumanMethylation450.1.lvl-3.TCGA-FZ-5922-11A-01D-1744-05.gdc_hg38.txt	DNA Methylation	Methylation Beta Value	TCGA-PAAD	TCGA-FZ-5922	TCGA-FZ-5922-11A	Solid Tissue Normal
c17dd47f-8620-468b-8d3b-10ee9e6582cf	jhu-usc.edu_PAAD.HumanMethylation450.1.lvl-3.TCGA-FZ-5926-11A-01D-1744-05.gdc_hg38.txt	DNA Methylation	Methylation Beta Value	TCGA-PAAD	TCGA-FZ-5926	TCGA-FZ-5926-11A	Solid Tissue Normal
c565cdb0-ee87-4f05-a335-5cfe273dc6e9	jhu-usc.edu_PAAD.HumanMethylation450.1.lvl-3.TCGA-FZ-5922-01A-11D-1744-05.gdc_hg38.txt	DNA Methylation	Methylation Beta Value	TCGA-PAAD	TCGA-FZ-5922	TCGA-FZ-5922-01A	Primary Tumor
89e57ee5-f82c-4edf-b1c1-cc6261227625	jhu-usc.edu_PAAD.HumanMethylation450.1.lvl-3.TCGA-FZ-5926-01A-11D-1744-05.gdc_hg38.txt	DNA Methylation	Methylation Beta Value	TCGA-PAAD	TCGA-FZ-5926	TCGA-FZ-5926-01A	Primary Tumor
83bdc247-ac7b-4efb-b463-ac47bed2d7c6	jhu-usc.edu_PAAD.HumanMethylation450.1.lvl-3.TCGA-FZ-5920-11A-01D-1744-05.gdc_hg38.txt	DNA Methylation	Methylation Beta Value	TCGA-PAAD	TCGA-FZ-5920	TCGA-FZ-5920-11A	Solid Tissue Normal
85108e9a-dd88-4385-a9b6-886de460d9db	jhu-usc.edu_PAAD.HumanMethylation450.8.lvl-3.TCGA-YB-A89D-01A-12D-A368-05.gdc_hg38.txt	DNA Methylation	Methylation Beta Value	TCGA-PAAD	TCGA-YB-A89D	TCGA-YB-A89D-01A	Primary Tumor
e92d409c-2c4c-4afd-a273-476764a1106f	jhu-usc.edu_PAAD.HumanMethylation450.5.lvl-3.TCGA-H6-A45N-01A-11D-A26Q-05.gdc_hg38.txt	DNA Methylation	Methylation Beta Value	TCGA-PAAD	TCGA-H6-A45N	TCGA-H6-A45N-01A	Primary Tumor
0548ba53-90fc-4969-9f9f-434f8fe3f23f	jhu-usc.edu_PAAD.HumanMethylation450.5.lvl-3.TCGA-HV-A5A3-11A-11D-A26Q-05.gdc_hg38.txt	DNA Methylation	Methylation Beta Value	TCGA-PAAD	TCGA-HV-A5A3	TCGA-HV-A5A3-11A	Solid Tissue Normal
362007af-e491-4ec7-898c-4af148fd5121	jhu-usc.edu_PAAD.HumanMethylation450.1.lvl-3.TCGA-FZ-5919-11A-02D-1744-05.gdc_hg38.txt	DNA Methylation	Methylation Beta Value	TCGA-PAAD	TCGA-FZ-5919	TCGA-FZ-5919-11A	Solid Tissue Normal
2a1559b2-9346-4bfe-b127-82c795d8bde0	jhu-usc.edu_PAAD.HumanMethylation450.4.lvl-3.TCGA-H6-8124-11A-01D-2399-05.gdc_hg38.txt	DNA Methylation	Methylation Beta Value	TCGA-PAAD	TCGA-H6-8124	TCGA-H6-8124-11A	Solid Tissue Normal
a3af0583-3965-41b5-a641-59bf8d4badad	jhu-usc.edu_PAAD.HumanMethylation450.8.lvl-3.TCGA-YB-A89D-11A-11D-A368-05.gdc_hg38.txt	DNA Methylation	Methylation Beta Value	TCGA-PAAD	TCGA-YB-A89D	TCGA-YB-A89D-11A	Solid Tissue Normal
1e1f5862-9794-4210-9a6c-f22982947ea6	jhu-usc.edu_PAAD.HumanMethylation450.5.lvl-3.TCGA-H6-A45N-11A-12D-A26Q-05.gdc_hg38.txt	DNA Methylation	Methylation Beta Value	TCGA-PAAD	TCGA-H6-A45N	TCGA-H6-A45N-11A	Solid Tissue Normal
206fa840-8b80-462f-b347-70d2b5ec308f	jhu-usc.edu_PAAD.HumanMethylation450.1.lvl-3.TCGA-FZ-5923-01A-12D-1744-05.gdc_hg38.txt	DNA Methylation	Methylation Beta Value	TCGA-PAAD	TCGA-FZ-5923	TCGA-FZ-5923-01A	Primary Tumor
7ef1bd8d-69a3-4932-9a21-75e3c04225a7	jhu-usc.edu_PAAD.HumanMethylation450.1.lvl-3.TCGA-FZ-5923-11A-01D-1744-05.gdc_hg38.txt	DNA Methylation	Methylation Beta Value	TCGA-PAAD	TCGA-FZ-5923	TCGA-FZ-5923-11A	Solid Tissue Normal
99f0a08f-4f5f-4537-af32-1463658aaaa5	jhu-usc.edu_PAAD.HumanMethylation450.1.lvl-3.TCGA-FZ-5920-01A-11D-1744-05.gdc_hg38.txt	DNA Methylation	Methylation Beta Value	TCGA-PAAD	TCGA-FZ-5920	TCGA-FZ-5920-01A	Primary Tumor
6217b838-2b53-406b-ba02-402422b00a40	jhu-usc.edu_PAAD.HumanMethylation450.1.lvl-3.TCGA-FZ-5919-01A-11D-1744-05.gdc_hg38.txt	DNA Methylation	Methylation Beta Value	TCGA-PAAD	TCGA-FZ-5919	TCGA-FZ-5919-01A	Primary Tumor
54be7f24-4dea-40cd-b791-0f766786cfe2	jhu-usc.edu_PAAD.HumanMethylation450.1.lvl-3.TCGA-FZ-5924-11A-01D-1744-05.gdc_hg38.txt	DNA Methylation	Methylation Beta Value	TCGA-PAAD	TCGA-FZ-5924	TCGA-FZ-5924-11A	Solid Tissue Normal
37421c6e-1e00-4158-b46b-2f47d5d58c83	jhu-usc.edu_PAAD.HumanMethylation450.4.lvl-3.TCGA-H6-8124-01A-11D-2399-05.gdc_hg38.txt	DNA Methylation	Methylation Beta Value	TCGA-PAAD	TCGA-H6-8124	TCGA-H6-8124-01A	Primary Tumor
ed64e32d-d92a-48fa-ba8d-cd838de9ef3c	jhu-usc.edu_PAAD.HumanMethylation450.5.lvl-3.TCGA-HV-A5A3-01A-11D-A26Q-05.gdc_hg38.txt	DNA Methylation	Methylation Beta Value	TCGA-PAAD	TCGA-HV-A5A3	TCGA-HV-A5A3-01A	Primary Tumor

## Sheet: Cohort 2 manifest
id	filename	md5	size	state
00777e33-947e-481f-b8d5-38db7f7ef394	jhu-usc.edu_COAD.HumanMethylation450.2.lvl-3.TCGA-CM-6169-01A-11D-1651-05.gdc_hg38.txt	2cf001de007848e14d18e272fd50e1c1	141277590	released
03449a71-2b9d-496a-a8d5-955a863d6416	jhu-usc.edu_COAD.HumanMethylation450.4.lvl-3.TCGA-G4-6627-01A-11D-1772-05.gdc_hg38.txt	0582fe57028506b7f2c675ec9043e143	141272324	released
041c04c9-9c29-4906-9587-f199ebf9f3da	jhu-usc.edu_COAD.HumanMethylation450.3.lvl-3.TCGA-D5-6537-01A-11D-1721-05.gdc_hg38.txt	fc4c4046c679617a63394fe1f784e842	141293771	released
05246959-009b-438f-ba6a-6dc52947afee	jhu-usc.edu_COAD.HumanMethylation450.8.lvl-3.TCGA-D5-6920-01A-11D-1926-05.gdc_hg38.txt	ff53199c12e97c0cf4e754fc54f497f5	141270948	released
06e4e73b-8d4b-416e-bace-275367ef54b4	jhu-usc.edu_COAD.HumanMethylation450.2.lvl-3.TCGA-CM-6167-01A-11D-1651-05.gdc_hg38.txt	ae40438498a349855c026086726a6990	141277276	released
07aac7f4-40e1-4b18-b12b-a747c6625014	jhu-usc.edu_COAD.HumanMethylation450.8.lvl-3.TCGA-AD-6963-01A-11D-1926-05.gdc_hg38.txt	4a0d1089c50b6ad1180d7da2366e01ae	141286182	released
07f795d1-ada0-47b6-b752-64f4557f93bb	jhu-usc.edu_COAD.HumanMethylation450.8.lvl-3.TCGA-D5-6898-01A-11D-1926-05.gdc_hg38.txt	9c7b7c0d925147bc9923dd1de9db02fc	141275699	released
0a27758e-8fc9-4849-9651-ba40a4698d81	jhu-usc.edu_COAD.HumanMethylation450.6.lvl-3.TCGA-G4-6628-01A-11D-1837-05.gdc_hg38.txt	e571c4c80dfb73c551179343019d8843	141245716	released
0e30e6dc-f3dc-498f-bf17-741fe3f0a2b7	jhu-usc.edu_COAD.HumanMethylation450.3.lvl-3.TCGA-G4-6323-01A-11D-1721-05.gdc_hg38.txt	30f317d26782876bfb2caa1a896ecde1	141269071	released
0ecc3a14-2dbd-498d-bf3a-6026a2742826	jhu-usc.edu_COAD.HumanMethylation450.4.lvl-3.TCGA-D5-6529-01A-11D-1772-05.gdc_hg38.txt	70cb513ad503b59889967e53e5efc446	141270449	released
0f58934c-1583-41d4-92e8-cd455874d141	jhu-usc.edu_COAD.HumanMethylation450.6.lvl-3.TCGA-AA-3489-01A-21D-1837-05.gdc_hg38.txt	b60e7649e5d9f3c66c7a40743e8adaee	141278958	released
1004ff5b-5825-458d-92f3-28916651aa03	jhu-usc.edu_COAD.HumanMethylation450.2.lvl-3.TCGA-CK-5913-01A-11D-1651-05.gdc_hg38.txt	e9081263ea8a7e04c9fff6373df2bd15	141269902	released
10139bec-e981-439c-872a-565b3a921810	jhu-usc.edu_COAD.HumanMethylation450.2.lvl-3.TCGA-D5-5540-01A-01D-1651-05.gdc_hg38.txt	85ca7234799786bae34e7f9519bf3402	141252119	released
10d1aa30-708e-4b29-b93b-e2ae80499596	jhu-usc.edu_COAD.HumanMethylation450.6.lvl-3.TCGA-A6-5664-01A-21D-1837-05.gdc_hg38.txt	96fa25ca9afab40284f0e21374567c2e	141273918	released
1152bb63-2910-4891-b5c6-d2076fc019ba	jhu-usc.edu_COAD.HumanMethylation450.6.lvl-3.TCGA-F4-6806-01A-11D-1837-05.gdc_hg38.txt	b9504dbb508c89b70c3a0eac566bb42c	141266999	released
11a7d9c9-65de-4132-b779-46b1790b6a1a	jhu-usc.edu_COAD.HumanMethylation450.2.lvl-3.TCGA-AM-5821-01A-01D-1651-05.gdc_hg38.txt	8371ec0cf48ed326974ce5fa74780af9	141260690	released
11cbc721-a00b-4bfb-ab8b-4f429ff335b6	jhu-usc.edu_COAD.HumanMethylation450.13.lvl-3.TCGA-NH-A50V-01A-11D-A28O-05.gdc_hg38.txt	2af4bb690d315e10183ef4959f966725	141279342	released
11d5dc6f-1111-4f00-95e4-d61a22b4779c	jhu-usc.edu_COAD.HumanMethylation450.2.lvl-3.TCGA-CK-5915-01A-11D-1651-05.gdc_hg38.txt	afe75bec1a93ca5898a5a45197543b28	141288174	released
1214e7f7-dc1f-4df9-959a-f69ceb638828	jhu-usc.edu_COAD.HumanMethylation450.2.lvl-3.TCGA-CK-5916-01A-11D-1651-05.gdc_hg38.txt	54274997ccbd7d08d1c9c9b4525ecebf	141255794	released
126dff0c-6172-406a-b00c-34801c297548	jhu-usc.edu_COAD.HumanMethylation450.15.lvl-3.TCGA-5M-AATA-01A-31D-A40X-05.gdc_hg38.txt	9c9c9b5c381f4f26102cb3b033ef21c2	141286931	released
12defec9-d838-40e4-a838-687f2f4a46a9	jhu-usc.edu_COAD.HumanMethylation450.6.lvl-3.TCGA-G4-6309-01A-21D-1837-05.gdc_hg38.txt	e4cc3459a0a684996cb98ab57e95706c	141284437	released
1748190e-98da-47f4-8bfa-38bd52bf0b09	jhu-usc.edu_COAD.HumanMethylation450.4.lvl-3.TCGA-A6-6652-01A-11D-1772-05.gdc_hg38.txt	56982a08fd92008c458ec2c9c515eeb1	141261428	released
183ec111-cdf0-45ab-8d2a-9bfa225d3b2d	jhu-usc.edu_COAD.HumanMethylation450.6.lvl-3.TCGA-AA-3496-01A-21D-1837-05.gdc_hg38.txt	7b2cff5d26c7658992f64d73d64ca704	141264433	released
18d35537-4de8-4015-b94e-a0bcb598e7e5	jhu-usc.edu_COAD.HumanMethylation450.3.lvl-3.TCGA-D5-6541-01A-11D-1721-05.gdc_hg38.txt	7a092136a88c6d66c9b5fddfcc298018	141288997	released
19dc6672-b637-4d0a-b062-9d648084a54b	jhu-usc.edu_COAD.HumanMethylation450.14.lvl-3.TCGA-AY-A71X-01A-12D-A36Y-05.gdc_hg38.txt	54354cf4584ba65c8e08c4deada33578	141286327	released
1b0ea3b3-8db3-4e01-bee0-3e0d8f3423ea	jhu-usc.edu_COAD.HumanMethylation450.6.lvl-3.TCGA-CA-5254-01A-21D-1837-05.gdc_hg38.txt	4b257fe4d6aba284197792bd6ea19ef3	141247618	released
1c9907ad-1bdc-4323-b3e8-e5de3991d08c	jhu-usc.edu_COAD.HumanMethylation450.15.lvl-3.TCGA-NH-A8F8-01A-72D-A40X-05.gdc_hg38.txt	ffb76b294c0951dd27a0c2de9da405d7	141283386	released
1fae6fab-de96-4cab-8d23-39e999ec0638	jhu-usc.edu_COAD.HumanMethylation450.13.lvl-3.TCGA-AD-A5EJ-01A-11D-A28O-05.gdc_hg38.txt	b97deb1cd283cdf6273b3b97596279c1	141259261	released
230e5895-8d06-4854-af93-97ddd1dd1508	jhu-usc.edu_COAD.HumanMethylation450.4.lvl-3.TCGA-F4-6459-01A-11D-1772-05.gdc_hg38.txt	712514160b26ac7e1150d38585a3aeed	141276651	released
23f7347b-e3f4-4b34-9f63-af9bff42dd58	jhu-usc.edu_COAD.HumanMethylation450.2.lvl-3.TCGA-A6-5666-01A-01D-1651-05.gdc_hg38.txt	d8bc3d5aea69f8f32ebe3701902d49de	141258391	released
2662d287-6f1f-40dd-bec4-f3e837cc1d80	jhu-usc.edu_COAD.HumanMethylation450.7.lvl-3.TCGA-DM-A28E-01A-11D-A16X-05.gdc_hg38.txt	9ecfe399087d7e1a123cbc8fc50f028c	141281761	released
2669ba3f-0e19-4984-9d70-fc9b34db76bc	jhu-usc.edu_COAD.HumanMethylation450.1.lvl-3.TCGA-AZ-4681-01A-01D-1407-05.gdc_hg38.txt	d0ae6c64cae70675ec3b84e26d07b50b	141295988	released
2a4a3044-0b1a-4722-83ed-43ba5d6d25b0	jhu-usc.edu_COAD.HumanMethylation450.13.lvl-3.TCGA-QG-A5Z1-01A-11D-A28O-05.gdc_hg38.txt	39e87ab50535a6b8101650aeaa82be1b	141287457	released
2d45b7e5-4a67-483d-b04c-c3618af8d171	jhu-usc.edu_COAD.HumanMethylation450.7.lvl-3.TCGA-DM-A28A-01A-21D-A16X-05.gdc_hg38.txt	1b6f0f30926fe733f32c2f99e1c0386f	141290749	released
2d771d41-1d76-4adb-a808-c198f6d2f35a	jhu-usc.edu_COAD.HumanMethylation450.2.lvl-3.TCGA-AZ-5403-01A-01D-1651-05.gdc_hg38.txt	b91558561930131267b1c79363ed0194	141290622	released
2ddc62fc-87c5-47dd-8a1a-2ae5b47118dc	jhu-usc.edu_COAD.HumanMethylation450.3.lvl-3.TCGA-D5-6538-01A-11D-1721-05.gdc_hg38.txt	1e53b147cf41b1445d3c7920fbfea938	141289937	released
2e6af3d9-dcb9-4905-9d45-ef31180e4f2c	jhu-usc.edu_COAD.HumanMethylation450.4.lvl-3.TCGA-F4-6569-01A-11D-1772-05.gdc_hg38.txt	8b58197d973c3e5fc49ec636fc49cd9b	141273692	released
2ebbe45e-b328-4576-9d83-bc37d3b6c859	jhu-usc.edu_COAD.HumanMethylation450.2.lvl-3.TCGA-CM-6164-01A-11D-1651-05.gdc_hg38.txt	bbadb986e5f177a08944a9af1995fa9f	141275353	released
2ecdda08-638d-46ff-b46a-5b9a43309ae6	jhu-usc.edu_COAD.HumanMethylation450.13.lvl-3.TCGA-AD-A5EK-01A-11D-A28O-05.gdc_hg38.txt	4e5beeb4be78f56ccb0ac9b8103ba1c5	141287858	released
2f614e94-1b10-459b-947a-d0e5ca0884f1	jhu-usc.edu_COAD.HumanMethylation450.4.lvl-3.TCGA-G4-6306-01A-11D-1772-05.gdc_hg38.txt	43cd6cfc906d9fe91b2d06b8952c3709	141270620	released
31555f91-2de8-4308-980c-efec452b5a1b	jhu-usc.edu_COAD.HumanMethylation450.14.lvl-3.TCGA-NH-A6GB-01A-11D-A36Y-05.gdc_hg38.txt	6b4c763dc32a456933b302275d7e0c19	141271777	released
34780584-89d9-4af9-bcbc-94bf81134c2a	jhu-usc.edu_COAD.HumanMethylation450.5.lvl-3.TCGA-DM-A1D0-01A-11D-A153-05.gdc_hg38.txt	f022b73626ecd6a6262c180947eb238e	141295014	released
35635ac7-3597-473f-9099-4a256f487722	jhu-usc.edu_COAD.HumanMethylation450.8.lvl-3.TCGA-AD-6965-01A-11D-1926-05.gdc_hg38.txt	fe94166632d38cb8ce8b294b8bfeb053	141288548	released
357a556a-dfd0-482c-9495-a70d845fdb54	jhu-usc.edu_COAD.HumanMethylation450.1.lvl-3.TCGA-AZ-4684-01A-01D-1407-05.gdc_hg38.txt	50d79d2a37b1fa666ae87bd6c3ada1f8	141286790	released
35806649-177e-4535-987b-66764c97a73b	jhu-usc.edu_COAD.HumanMethylation450.2.lvl-3.TCGA-CM-6168-01A-11D-1651-05.gdc_hg38.txt	076f88b6b87c3e699d5652d6250297c9	141270607	released
367d1526-97c4-4859-bd9a-4192d95de993	jhu-usc.edu_COAD.HumanMethylation450.1.lvl-3.TCGA-AZ-4313-01A-01D-1407-05.gdc_hg38.txt	6909f79d10fbf5af09365e1cded9355b	141290668	released
36960a9a-28ff-494b-a918-b1cac3a2e049	jhu-usc.edu_COAD.HumanMethylation450.5.lvl-3.TCGA-DM-A0XF-01A-11D-A153-05.gdc_hg38.txt	fe03e7c4b4c5efdc873edd91bd1915ba	141285266	released
3783b522-8bc1-48c9-89bb-7bc9e806b380	jhu-usc.edu_COAD.HumanMethylation450.6.lvl-3.TCGA-CM-6677-01A-11D-1837-05.gdc_hg38.txt	237cb150dd27ead288be32b82e7c14c7	141238790	released
37a121d1-88cc-4af6-ae23-d29a72963c23	jhu-usc.edu_COAD.HumanMethylation450.2.lvl-3.TCGA-CM-6172-01A-11D-1651-05.gdc_hg38.txt	ec0cd3dd87792f1d7da389c9ad9b10e6	141272051	released
37d40a4b-cc38-48cb-9a93-b5d75c7db026	jhu-usc.edu_COAD.HumanMethylation450.6.lvl-3.TCGA-AZ-6605-01A-11D-1837-05.gdc_hg38.txt	6241d1a26fbf0a03e76ecd3a2927e701	141275462	released
38d7fb6d-9a03-4653-82ef-a993e69bbf3a	jhu-usc.edu_COAD.HumanMethylation450.15.lvl-3.TCGA-QL-A97D-01A-12D-A40X-05.gdc_hg38.txt	9c01f7796792c1cba9edf31af6985078	141273965	released
39ce704a-e1d4-4687-8c38-00b8363a6e08	jhu-usc.edu_COAD.HumanMethylation450.6.lvl-3.TCGA-AD-6548-01A-11D-1837-05.gdc_hg38.txt	494afee931ae014baf3c2913b46e766c	141252159	released
3b950962-95e3-40d3-8ccf-4b98fc9c1f0e	jhu-usc.edu_COAD.HumanMethylation450.3.lvl-3.TCGA-CM-4743-01A-01D-1721-05.gdc_hg38.txt	86db5c0cb1f8e8d6101fb69ee641dd13	141256409	released
3ba9376a-dec4-426f-a5a7-1d3048cc4ab3	jhu-usc.edu_COAD.HumanMethylation450.1.lvl-3.TCGA-AZ-4615-01A-01D-1407-05.gdc_hg38.txt	0ef3457587f355e2fb71f3ed4bcd08bc	141265475	released
3ccd928c-e139-45da-97b9-665dd7211025	jhu-usc.edu_COAD.HumanMethylation450.7.lvl-3.TCGA-DM-A28H-01A-11D-A16X-05.gdc_hg38.txt	f315cec1260a4d3eff9f4945ef86c235	141281008	released
3e01c27e-8c53-4b3a-a314-4e0e505bea78	jhu-usc.edu_COAD.HumanMethylation450.8.lvl-3.TCGA-D5-6931-01A-11D-1926-05.gdc_hg38.txt	08c19a2e24a3ffd053b5e86faa0a8f60	141268041	released
3e5455be-ca23-4a83-b8ec-ec50418acbf1	jhu-usc.edu_COAD.HumanMethylation450.4.lvl-3.TCGA-A6-6653-01A-11D-1772-05.gdc_hg38.txt	2e1caaedb04a84cd104e6b35dcb7c12e	141261441	released
404f8ae0-b9b7-4b9f-9230-62c06e421d7c	jhu-usc.edu_COAD.HumanMethylation450.8.lvl-3.TCGA-D5-6924-01A-11D-1926-05.gdc_hg38.txt	d15f2dfa8947b26c21990c24777e5297	141283356	released
434be842-ace0-4e08-90f6-45ac12a7ce40	jhu-usc.edu_COAD.HumanMethylation450.3.lvl-3.TCGA-D5-6536-01A-11D-1721-05.gdc_hg38.txt	c1ec617503fd67ef94777457368b4d75	141173504	released
43c34f88-a052-450f-a54f-6dfa5d3d6d6d	jhu-usc.edu_COAD.HumanMethylation450.6.lvl-3.TCGA-CK-6747-01A-11D-1837-05.gdc_hg38.txt	3e8dc5878ab88b9daa247b0c03ba07cb	141276456	released
45488653-b609-4e08-8f87-55a65ce97f61	jhu-usc.edu_COAD.HumanMethylation450.4.lvl-3.TCGA-A6-4105-01A-02D-1772-05.gdc_hg38.txt	cc5894848428f7fc646abcccb654e1a0	141276010	released
45fbfdc4-4f63-4236-b8fe-20c379919dc2	jhu-usc.edu_COAD.HumanMethylation450.1.lvl-3.TCGA-AZ-4315-01A-01D-1407-05.gdc_hg38.txt	4c69cd97fb0c62e1f3a337bef36d749b	141287052	released
466c1751-f0ee-41e2-bd78-6898753e2aec	jhu-usc.edu_COAD.HumanMethylation450.2.lvl-3.TCGA-CM-5864-01A-01D-1651-05.gdc_hg38.txt	bca63bfc30a56bb903a4eef627dd5474	141287034	released
4748108a-3beb-4751-a858-7c91813df15a	jhu-usc.edu_COAD.HumanMethylation450.8.lvl-3.TCGA-AD-6895-01A-11D-1926-05.gdc_hg38.txt	f4d13ae4758058674ff8a298449e0edb	141264469	released
4ada5e23-bc87-4e6a-8b22-aaf0d4c3f536	jhu-usc.edu_COAD.HumanMethylation450.4.lvl-3.TCGA-A6-6142-01A-11D-1772-05.gdc_hg38.txt	64fcf2fe80af656a6f1c9e4a513babea	141289577	released
4b8a5e30-7638-4eba-bd6e-367215ecfcb9	jhu-usc.edu_COAD.HumanMethylation450.1.lvl-3.TCGA-AZ-4614-01A-01D-1407-05.gdc_hg38.txt	f6f38d2b3d76fd29d179a9c49a109923	141282569	released
4ff02268-8b4b-44a0-bc12-d1fe58571c83	jhu-usc.edu_COAD.HumanMethylation450.3.lvl-3.TCGA-AY-6386-01A-21D-1721-05.gdc_hg38.txt	a4cedec8a0cd8aa17ac6def49060e060	141275193	released
50895587-1a88-4a2c-b22c-cd4849ee8243	jhu-usc.edu_COAD.HumanMethylation450.6.lvl-3.TCGA-A6-6651-01A-21D-1837-05.gdc_hg38.txt	c2803b2fb06dee7d4fb9a85630dd75de	141270265	released
50c54bef-2c8e-4d10-a549-158c3b2437ad	jhu-usc.edu_COAD.HumanMethylation450.6.lvl-3.TCGA-CA-6715-01A-21D-1837-05.gdc_hg38.txt	fb2536a0060ed974cc35866d3f188f75	141291624	released
52118da0-7ec7-4056-b234-1850b2739c9a	jhu-usc.edu_COAD.HumanMethylation450.6.lvl-3.TCGA-F4-6807-01A-11D-1837-05.gdc_hg38.txt	1cdd5bd64fdefcb0ebb82f119347a785	141265874	released
52884abf-52d4-47ff-a4b6-b9f93ec839df	jhu-usc.edu_COAD.HumanMethylation450.2.lvl-3.TCGA-CM-6166-01A-11D-1651-05.gdc_hg38.txt	b4e4b1ff10673106d8f47ac1918c52ed	141266984	released
56976389-869a-43a1-beaf-9d9890af86bc	jhu-usc.edu_COAD.HumanMethylation450.4.lvl-3.TCGA-F4-6460-01A-11D-1772-05.gdc_hg38.txt	482ea7cabd12bc178c093c66ff341044	141275494	released
58070f19-78b6-4fe6-b714-5739b3b081db	jhu-usc.edu_COAD.HumanMethylation450.7.lvl-3.TCGA-DM-A28F-01A-11D-A16X-05.gdc_hg38.txt	a841d2442937afbc3fdc5109e23bd805	141288005	released
58b12f35-4f86-4e14-a2ad-ab119b455d67	jhu-usc.edu_COAD.HumanMethylation450.13.lvl-3.TCGA-A6-A56B-01A-31D-A28O-05.gdc_hg38.txt	6a99c8f0bb513692af8eade9a661d9e1	141281275	released
59005d16-0f1c-4ad6-af4a-29206d4cd982	jhu-usc.edu_COAD.HumanMethylation450.6.lvl-3.TCGA-AZ-6606-01A-11D-1837-05.gdc_hg38.txt	268d3d1952998b69dcbc5e766a2d39a1	141259780	released
5b020845-33d2-41f3-bee9-8cef528b296d	jhu-usc.edu_COAD.HumanMethylation450.8.lvl-3.TCGA-AD-6889-01A-11D-1926-05.gdc_hg38.txt	0140323126f44f9c52873f45132dd55e	141269870	released
5dc24467-36f8-455c-86e6-f4c2b43fa408	jhu-usc.edu_COAD.HumanMethylation450.8.lvl-3.TCGA-D5-6927-01A-21D-1926-05.gdc_hg38.txt	4f7bd0359fa4f3a5fa81af4d78c6d47a	141278160	released
5e956570-2fb2-4b5d-8cbc-ebae46e88a3e	jhu-usc.edu_COAD.HumanMethylation450.4.lvl-3.TCGA-G4-6626-01A-11D-1772-05.gdc_hg38.txt	9fb663711457bac255a4335850dd4a15	141284118	released
5ec6f8d2-ca5c-4155-9b90-1bb69731858c	jhu-usc.edu_COAD.HumanMethylation450.3.lvl-3.TCGA-G4-6310-01A-11D-1721-05.gdc_hg38.txt	d3948a4acb498fc638a6df1238c1d8a2	141282674	released
5fa0c3a7-968d-422f-9c51-4c77cdb11e8f	jhu-usc.edu_COAD.HumanMethylation450.4.lvl-3.TCGA-A6-6140-01A-11D-1772-05.gdc_hg38.txt	8cbadee19777579b3ed75b2f577c6265	141299712	released
5faddb1d-321b-42b5-bd1f-8d614c21f0b0	jhu-usc.edu_COAD.HumanMethylation450.6.lvl-3.TCGA-AZ-6607-01A-11D-1837-05.gdc_hg38.txt	982e38316202cef8ffd366f827e6f3d0	141269642	released
5fd2d5e3-b0c2-411c-8370-4e00591f13c0	jhu-usc.edu_COAD.HumanMethylation450.3.lvl-3.TCGA-G4-6315-01A-11D-1721-05.gdc_hg38.txt	22177329fe84976c68fe3f1cc5e772cd	141285117	released
6098c4c6-f03d-4416-88c3-be55e7f7030b	jhu-usc.edu_COAD.HumanMethylation450.5.lvl-3.TCGA-DM-A1D4-01A-21D-A153-05.gdc_hg38.txt	0bf41236b734e502870455e5d303762e	141283705	released
60e59af0-a4eb-49c5-a783-b082f1ea7e7c	jhu-usc.edu_COAD.HumanMethylation450.2.lvl-3.TCGA-CK-5912-01A-11D-1651-05.gdc_hg38.txt	f827368607245a9b54e5759066be1f2d	141300302	released
622a74ca-b4ba-4b6a-ad88-337b5a0b0273	jhu-usc.edu_COAD.HumanMethylation450.2.lvl-3.TCGA-CM-6170-01A-11D-1651-05.gdc_hg38.txt	ff30b6ba7c5ee8dc17af6c18b49aaabd	141281404	released
6330cc2b-5ecf-4250-b051-bfffa308f59d	jhu-usc.edu_COAD.HumanMethylation450.6.lvl-3.TCGA-A6-6654-01A-21D-1837-05.gdc_hg38.txt	1bb630651aff18c9af6d11584ea60343	141246892	released
663e85e9-692e-4962-9e89-c03367f3c6d9	jhu-usc.edu_COAD.HumanMethylation450.1.lvl-3.TCGA-CM-4747-01A-01D-1407-05.gdc_hg38.txt	5ed89839f647f51b8b3b7c782dd0c0eb	141280684	released
66c38c4c-ba08-4da6-b8a1-3e38d00ce91f	jhu-usc.edu_COAD.HumanMethylation450.2.lvl-3.TCGA-CM-6165-01A-11D-1651-05.gdc_hg38.txt	521ea53805295fe3140bd59fcd78b127	141285592	released
67e9b149-f1d6-4caf-a682-4ce3f78d5a98	jhu-usc.edu_COAD.HumanMethylation450.8.lvl-3.TCGA-D5-6932-01A-11D-1926-05.gdc_hg38.txt	41066de2f4f455fdb1aa01d3f8ab2e24	141283461	released
682e667b-709b-441a-90bf-92a78ea3e29c	jhu-usc.edu_COAD.HumanMethylation450.4.lvl-3.TCGA-G4-6588-01A-11D-1772-05.gdc_hg38.txt	6f64f1fb2cb8953a14897c482a9e45db	141257059	released
6b5d0580-7510-47e8-8f65-2e94a162f6bc	jhu-usc.edu_COAD.HumanMethylation450.3.lvl-3.TCGA-AU-6004-01A-11D-1721-05.gdc_hg38.txt	ae757db089ebeace3f772e041b96734b	141261462	released
6ba6b54f-128a-4d6f-9486-d0eb30ed81fe	jhu-usc.edu_COAD.HumanMethylation450.14.lvl-3.TCGA-SS-A7HO-01A-21D-A36Y-05.gdc_hg38.txt	9abe7f5982060c5d5e615915efb5ff6e	141282214	released
6c05fbae-d2c0-44f3-ac03-91a7e4f74cca	jhu-usc.edu_COAD.HumanMethylation450.3.lvl-3.TCGA-G4-6307-01A-11D-1721-05.gdc_hg38.txt	59a9c3c5d9587a25bfae41bb96abaf0a	141293717	released
6f40ac55-6ded-48ef-8b78-40efd36576be	jhu-usc.edu_COAD.HumanMethylation450.6.lvl-3.TCGA-CA-6719-01A-11D-1837-05.gdc_hg38.txt	d40a19dafeada5d8db4425be781da45d	141279617	released
70e99877-3f2b-4c85-b59f-e5734f69ac93	jhu-usc.edu_COAD.HumanMethylation450.3.lvl-3.TCGA-AY-6197-01A-11D-1721-05.gdc_hg38.txt	a7a1c188a50c13eba7d1d2db77170d98	141242618	released
726f77f3-15f2-48f0-b613-46427d93439b	jhu-usc.edu_COAD.HumanMethylation450.15.lvl-3.TCGA-5M-AAT6-01A-11D-A40X-05.gdc_hg38.txt	35d11b17c2aff842fc02fc54446aea94	141284872	released
75db7e99-2f9b-41c3-bb44-da01d38b4fef	jhu-usc.edu_COAD.HumanMethylation450.4.lvl-3.TCGA-A6-6138-01A-11D-1772-05.gdc_hg38.txt	0a2b06d423d4118cedb91fb6c6009989	141279577	released
76664268-44a4-4a82-aa73-8c6a8e7acc7f	jhu-usc.edu_COAD.HumanMethylation450.15.lvl-3.TCGA-AY-A8YK-01A-11D-A40X-05.gdc_hg38.txt	1ba98b7e5a14895223eacb92c3387978	141305203	released
767aa8df-1f3e-4ba9-9c34-520ee65d5a30	jhu-usc.edu_COAD.HumanMethylation450.8.lvl-3.TCGA-AD-6888-01A-11D-1926-05.gdc_hg38.txt	50d7cd7f5b9949b1ae2e82e1a8c25147	141285287	released
778b7299-1b15-47f6-9eef-275e063c1629	jhu-usc.edu_COAD.HumanMethylation450.6.lvl-3.TCGA-F4-6805-01A-11D-1837-05.gdc_hg38.txt	3bb5e47d09091460726d23807607e6f2	141273326	released
77ab466d-309b-452c-80a6-e0bf5ca444ef	jhu-usc.edu_COAD.HumanMethylation450.3.lvl-3.TCGA-D5-6530-01A-11D-1721-05.gdc_hg38.txt	4a55811afb5b50ce394cfe021c7153e0	141280142	released
79aab0b5-fba1-45de-b0e0-b84b16444246	jhu-usc.edu_COAD.HumanMethylation450.5.lvl-3.TCGA-DM-A0X9-01A-11D-A153-05.gdc_hg38.txt	2985d389d919b6905b2aef9854f74895	141279473	released
7ae83bfa-3bea-4408-aab8-593e32ac615b	jhu-usc.edu_COAD.HumanMethylation450.6.lvl-3.TCGA-AZ-4323-01A-21D-1837-05.gdc_hg38.txt	1cb5b0a1ab64c1590784dd8ca37dff37	141266250	released
7c11d640-b5f6-478f-a764-58aa48066c19	jhu-usc.edu_COAD.HumanMethylation450.2.lvl-3.TCGA-AM-5820-01A-01D-1651-05.gdc_hg38.txt	e6cfbb34500f4099b9752022fd33d800	141271197	released
7c4dc467-97b4-46b0-8db7-8520cbea3426	jhu-usc.edu_COAD.HumanMethylation450.14.lvl-3.TCGA-AY-A69D-01A-11D-A36Y-05.gdc_hg38.txt	75d03f822c21af5353adc96794d5c3d0	141270195	released
7cc504f1-856e-4f98-a5cf-1bee49e1ec99	jhu-usc.edu_COAD.HumanMethylation450.8.lvl-3.TCGA-AD-6964-01A-11D-1926-05.gdc_hg38.txt	0ec13d4c98cbd9ccb9b8f4f4f0fe7e26	141279031	released
7e365047-6caf-434a-9094-c88c0fad5092	jhu-usc.edu_COAD.HumanMethylation450.5.lvl-3.TCGA-DM-A1DA-01A-11D-A153-05.gdc_hg38.txt	57757d7d0fcedbd15f20af728a2c7d3a	141287613	released
7f279276-2a01-49c8-82c4-f12545d42ddf	jhu-usc.edu_COAD.HumanMethylation450.6.lvl-3.TCGA-CM-6678-01A-11D-1837-05.gdc_hg38.txt	a4f85d745b1f62f141647d6817c09ec0	141269018	released
7f341447-4298-4fac-8da7-b50be7db5ba6	jhu-usc.edu_COAD.HumanMethylation450.13.lvl-3.TCGA-A6-A567-01A-31D-A28O-05.gdc_hg38.txt	a15e7f31ce923c3b42caf5439b18bf73	141297915	released
80aa9e84-e768-4697-9a5b-722221446ba5	jhu-usc.edu_COAD.HumanMethylation450.4.lvl-3.TCGA-G4-6299-01A-11D-1772-05.gdc_hg38.txt	ef7e1fe0348bb81e3eefebae44ccd9e0	141267083	released
81d9f9a9-8c6a-4557-951b-dbcb20ca003a	jhu-usc.edu_COAD.HumanMethylation450.3.lvl-3.TCGA-CM-5344-01A-21D-1721-05.gdc_hg38.txt	e3e1a65800b83540f650889c0a6234e8	141278629	released
81e7f5a9-45ea-4cd1-b51f-e9fe4d1e09ee	jhu-usc.edu_COAD.HumanMethylation450.13.lvl-3.TCGA-A6-A5ZU-01A-11D-A28O-05.gdc_hg38.txt	d632c0a3f960897edb970881fc5dd887	141291865	released
82691b15-f478-4316-9fe8-50a22cb387ff	jhu-usc.edu_COAD.HumanMethylation450.6.lvl-3.TCGA-F4-6703-01A-11D-1837-05.gdc_hg38.txt	d96bf2d7667ae1171099ab18abdd2d9b	141280137	released
82f04685-d1d4-4f1f-85d7-9888e34eba0f	jhu-usc.edu_COAD.HumanMethylation450.6.lvl-3.TCGA-CA-6718-01A-11D-1837-05.gdc_hg38.txt	8db4eaec12833b7c9461db86f0b22d36	141261788	released
83771d0d-8da5-4d44-8eac-ee682b95517d	jhu-usc.edu_COAD.HumanMethylation450.8.lvl-3.TCGA-AD-6901-01A-11D-1926-05.gdc_hg38.txt	d0866435baae5e2e8fc50b6ad789a3d2	141284351	released
83b75f04-36b5-41e0-9300-ad3e33f38630	jhu-usc.edu_COAD.HumanMethylation450.5.lvl-3.TCGA-DM-A1HA-01A-11D-A153-05.gdc_hg38.txt	aed1072333f4c96f252617b2874f7488	141308077	released
84ff5097-dc18-4581-b44c-60ea5ca898d2	jhu-usc.edu_COAD.HumanMethylation450.5.lvl-3.TCGA-DM-A1D8-01A-11D-A153-05.gdc_hg38.txt	bb69324e75625f5db012f8320e381a56	141272441	released
86aad5de-ba13-402a-a6b9-8861426f493d	jhu-usc.edu_COAD.HumanMethylation450.3.lvl-3.TCGA-AU-3779-01A-01D-1721-05.gdc_hg38.txt	963df42df57a6379d5b09202747764a9	141282758	released
88d1d59c-ec57-4a68-88aa-48b895941f83	jhu-usc.edu_COAD.HumanMethylation450.7.lvl-3.TCGA-DM-A28M-01A-12D-A16X-05.gdc_hg38.txt	90a0ba3b2a46988b003fa9bc1f0b008a	141288190	released
89e542f5-af73-4450-a7bf-a660a9b42473	jhu-usc.edu_COAD.HumanMethylation450.13.lvl-3.TCGA-QG-A5YX-01A-11D-A28O-05.gdc_hg38.txt	822d4645976961e3c9f499e83334656f	141294151	released
8a2574a0-7b1b-48eb-adec-7aadd7500ce3	jhu-usc.edu_COAD.HumanMethylation450.14.lvl-3.TCGA-4N-A93T-01A-11D-A36Y-05.gdc_hg38.txt	22e45e4ec262d4ff8c3f225f67bb0fa7	141293879	released
8a6a0865-2163-4334-b71f-24b0667d2cc8	jhu-usc.edu_COAD.HumanMethylation450.4.lvl-3.TCGA-A6-6649-01A-11D-1772-05.gdc_hg38.txt	3de3137cec02beb2557e367d358a9b80	141260165	released
8bff14da-c5bc-41c8-bc1c-aa9e84b5afc7	jhu-usc.edu_COAD.HumanMethylation450.4.lvl-3.TCGA-G4-6294-01A-11D-1772-05.gdc_hg38.txt	113179219dc4da102b907f4c993dfef2	141289805	released
8d2747fe-8990-4ad1-b689-ed611e0376da	jhu-usc.edu_COAD.HumanMethylation450.3.lvl-3.TCGA-D5-6532-01A-11D-1721-05.gdc_hg38.txt	14cebd165a02694192334270d995d1f3	141296046	released
8e59c4a1-3948-43ce-9632-6a514e5a60a9	jhu-usc.edu_COAD.HumanMethylation450.1.lvl-3.TCGA-CM-4752-01A-01D-1407-05.gdc_hg38.txt	8bd498e2bfd41f5063648201868e9e48	141283871	released
8e5f3d7a-b1ea-43f3-a593-9fbf082a76db	jhu-usc.edu_COAD.HumanMethylation450.6.lvl-3.TCGA-CM-6675-01A-11D-1837-05.gdc_hg38.txt	cd94db02a0c5f8b2b6db98e63fac916e	141257123	released
8e7cab9d-aa43-46f2-b040-e4f16b14d2e5	jhu-usc.edu_COAD.HumanMethylation450.6.lvl-3.TCGA-CK-6746-01A-11D-1837-05.gdc_hg38.txt	322500585e55eea99da2056ec8ed21ac	141268533	released
8e923a69-8e32-4ad8-beaa-3e335d1458a2	jhu-usc.edu_COAD.HumanMethylation450.2.lvl-3.TCGA-D5-5538-01A-01D-1651-05.gdc_hg38.txt	afd41af1aa68f6858f200ff8d4ce659a	141280018	released
8f2162ec-3501-4052-9359-62e9684902d2	jhu-usc.edu_COAD.HumanMethylation450.14.lvl-3.TCGA-NH-A6GA-01A-11D-A36Y-05.gdc_hg38.txt	53134a4e058e0718657bcc9dc8744b6d	141282867	released
90348eab-67a8-41b6-95dc-3c0d585958df	jhu-usc.edu_COAD.HumanMethylation450.2.lvl-3.TCGA-CM-5868-01A-01D-1651-05.gdc_hg38.txt	a4ea7d8992041f933f6f832edc22a46d	141283383	released
91601027-b59a-467d-8814-c751079fa6a7	jhu-usc.edu_COAD.HumanMethylation450.1.lvl-3.TCGA-CM-4750-01A-01D-1407-05.gdc_hg38.txt	4b27aedd693f9cdee00c453365e76900	141275740	released
92410101-25c4-4056-8233-289e25b7a176	jhu-usc.edu_COAD.HumanMethylation450.1.lvl-3.TCGA-CA-5256-01A-01D-1407-05.gdc_hg38.txt	20d643ab7e40dd27734842444ecdcb2f	141279654	released
93810763-df74-40ab-9c00-21d135160447	jhu-usc.edu_COAD.HumanMethylation450.2.lvl-3.TCGA-CK-4948-01B-11D-1651-05.gdc_hg38.txt	f3e54881d98bd009c0f98d7e43421d1c	141276563	released
959f5468-6dcf-4731-9f08-96d1478f86ab	jhu-usc.edu_COAD.HumanMethylation450.2.lvl-3.TCGA-A6-5657-01A-01D-1651-05.gdc_hg38.txt	ad74b92ac9d7dfa63d9f194f4f42d1c6	141271478	released
9678465b-1da1-4836-b590-1bc70e21fd1f	jhu-usc.edu_COAD.HumanMethylation450.6.lvl-3.TCGA-AA-3511-01A-21D-1837-05.gdc_hg38.txt	4b5cf2f127920b161a2087953048b6e2	141261463	released
970ff45b-56e6-48f8-b1eb-e7b19ba27741	jhu-usc.edu_COAD.HumanMethylation450.3.lvl-3.TCGA-AA-3662-01A-01D-1721-05.gdc_hg38.txt	13b13273e460a2c69cc8db364d4d2b89	141275727	released
986544f9-4e5a-4aab-9e17-403ddd425c4c	jhu-usc.edu_COAD.HumanMethylation450.2.lvl-3.TCGA-CK-4947-01B-11D-1651-05.gdc_hg38.txt	571ac634d448c92fd26e0dddb5333981	141272899	released
9a25d766-849f-4b2f-8370-8dbc1cdc2fb5	jhu-usc.edu_COAD.HumanMethylation450.3.lvl-3.TCGA-D5-6531-01A-11D-1721-05.gdc_hg38.txt	482819224f511185c7b921b07c3e61f2	141272805	released
9b493b40-e75b-4505-b864-28d325a5925c	jhu-usc.edu_COAD.HumanMethylation450.1.lvl-3.TCGA-CM-5341-01A-01D-1407-05.gdc_hg38.txt	b2fd0b62e586c1d8f200b9fcc66c7701	141273938	released
9eeb3a6f-5489-461c-8a64-4575309f17bd	jhu-usc.edu_COAD.HumanMethylation450.7.lvl-3.TCGA-DM-A28C-01A-11D-A16X-05.gdc_hg38.txt	4b59ee30a1b7a630af7d561a21c897c2	141296930	released
a0a25bbf-b366-48d0-a12c-fef344daac0f	jhu-usc.edu_COAD.HumanMethylation450.3.lvl-3.TCGA-D5-6533-01A-11D-1721-05.gdc_hg38.txt	1e966e9391f1911c385dad69530ceb16	141284741	released
a100ecdc-56de-42e9-a6b0-f60aa6182fd1	jhu-usc.edu_COAD.HumanMethylation450.6.lvl-3.TCGA-CM-4751-01A-02D-1837-05.gdc_hg38.txt	d90c30badfad14c43fbb3900686f5085	141270196	released
a130a617-a16e-4e3d-98e0-ec8de97e3dc2	jhu-usc.edu_COAD.HumanMethylation450.6.lvl-3.TCGA-F4-6809-01A-11D-1837-05.gdc_hg38.txt	df41b0bdeca81fd1d4a31a25f602aabf	141257250	released
a36fa977-53d4-4f42-9400-26b1cb61cf16	jhu-usc.edu_COAD.HumanMethylation450.8.lvl-3.TCGA-F4-6854-01A-11D-1926-05.gdc_hg38.txt	cb52462d40101c0ecbdf9767e1093ff6	141273897	released
a384ec03-376a-4baf-8bea-108555cd5304	jhu-usc.edu_COAD.HumanMethylation450.2.lvl-3.TCGA-AY-5543-01A-01D-1651-05.gdc_hg38.txt	1ce25f9a8ad7a6db643bd8606351b7ec	141267431	released
a3c95e67-929d-49fd-8ca5-1e17340df04c	jhu-usc.edu_COAD.HumanMethylation450.8.lvl-3.TCGA-F4-6855-01A-11D-1926-05.gdc_hg38.txt	6e10c5e7112b3ba581250817a509dd49	141278238	released
a42fd504-440e-40a5-b260-6dd53827bab3	jhu-usc.edu_COAD.HumanMethylation450.13.lvl-3.TCGA-QG-A5YV-01A-11D-A28O-05.gdc_hg38.txt	145a82ecd143b844a7a3069fac7111cf	141285166	released
a6b02555-4f9e-4984-a6cb-6c77c633a795	jhu-usc.edu_COAD.HumanMethylation450.8.lvl-3.TCGA-D5-6926-01A-11D-1926-05.gdc_hg38.txt	da50486c49dfe5c6e80ed199575c8a59	141283566	released
a6ed69af-2900-4648-859b-09b3944a6b02	jhu-usc.edu_COAD.HumanMethylation450.6.lvl-3.TCGA-CM-6674-01A-11D-1837-05.gdc_hg38.txt	fd624869934c881643305e798e99e715	141278749	released
a6fc535b-f0bf-4d7c-bfa1-afb3e1269158	jhu-usc.edu_COAD.HumanMethylation450.2.lvl-3.TCGA-CA-5797-01A-01D-1651-05.gdc_hg38.txt	84e574c47aa09ebae15b581c474249e0	141299214	released
a750748e-f8b6-4275-91db-19de92d3005e	jhu-usc.edu_COAD.HumanMethylation450.2.lvl-3.TCGA-CK-5914-01A-11D-1651-05.gdc_hg38.txt	a06c6d206158acd9a067f75ab3f68640	141273402	released
a8728b97-0ad8-4fdf-a481-7582e0574cde	jhu-usc.edu_COAD.HumanMethylation450.4.lvl-3.TCGA-A6-6648-01A-11D-1772-05.gdc_hg38.txt	e8b6dbdb3c76ede368f4db2f47a02fc6	141290495	released
aa2184b4-cf51-480a-a75c-6c6272088e0b	jhu-usc.edu_COAD.HumanMethylation450.15.lvl-3.TCGA-5M-AAT5-01A-21D-A40X-05.gdc_hg38.txt	86bd5b100fc3c8d8a1aee672c1c505ba	141296921	released
aa26a2b2-704f-4159-9e47-9d7efd039d1f	jhu-usc.edu_COAD.HumanMethylation450.6.lvl-3.TCGA-A6-6782-01A-11D-1837-05.gdc_hg38.txt	21d67689d60580be1c010c5e7643e3ee	141283588	released
ab7177e6-c631-4336-b68e-9856cee97cda	jhu-usc.edu_COAD.HumanMethylation450.3.lvl-3.TCGA-G4-6293-01A-11D-1721-05.gdc_hg38.txt	4e6cea3dda6a112f2b0dbff1ed59e3c1	141259404	released
ae142565-a71a-4f94-91cb-175ba838b32c	jhu-usc.edu_COAD.HumanMethylation450.1.lvl-3.TCGA-AZ-4682-01B-01D-1407-05.gdc_hg38.txt	7a3739636d9b908cea3492bdf9c1ee18	141301202	released
af31d6fd-368f-455b-a6fb-8eb90c35a235	jhu-usc.edu_COAD.HumanMethylation450.5.lvl-3.TCGA-DM-A1DB-01A-11D-A153-05.gdc_hg38.txt	810f4cc8dd0fcd9f1501c27b55b29532	141303088	released
b1101867-88af-4cfc-b0f6-8bd9bd01b74d	jhu-usc.edu_COAD.HumanMethylation450.14.lvl-3.TCGA-3L-AA1B-01A-11D-A36Y-05.gdc_hg38.txt	b0cf60e49981682ace93e088f7faf62a	141269145	released
b16f19e4-166d-4ce6-b7c4-918e44ae3ad3	jhu-usc.edu_COAD.HumanMethylation450.13.lvl-3.TCGA-AY-A54L-01A-11D-A28O-05.gdc_hg38.txt	086e3d7b876a2dc0d5c7ae1827aa51b8	141282182	released
b230790a-c9b3-40da-8010-7b282a0b7ff0	jhu-usc.edu_COAD.HumanMethylation450.3.lvl-3.TCGA-G4-6321-01A-11D-1721-05.gdc_hg38.txt	841f749f6e4b4984e41d4ad08142643e	141262323	released
b388b9bb-4072-491d-9b0d-caac9760787f	jhu-usc.edu_COAD.HumanMethylation450.2.lvl-3.TCGA-CM-5861-01A-01D-1651-05.gdc_hg38.txt	ab8b66e55f4a399b1890f3d3d3e0d04a	141248546	released
b40b8f60-f419-49ac-a8d0-b8632118d2ab	jhu-usc.edu_COAD.HumanMethylation450.7.lvl-3.TCGA-DM-A28G-01A-11D-A16X-05.gdc_hg38.txt	8c34ca3dbc84b92515ef96c3e3930e05	141282160	released
b7da0a66-ddfc-4058-91a7-34040afdaf99	jhu-usc.edu_COAD.HumanMethylation450.8.lvl-3.TCGA-D5-6929-01A-31D-1926-05.gdc_hg38.txt	a85e374d91820387da23679fa83ce581	141268865	released
b91c6fea-7c30-457d-bc20-d8553f6854f4	jhu-usc.edu_COAD.HumanMethylation450.3.lvl-3.TCGA-CM-5348-01A-21D-1721-05.gdc_hg38.txt	579bc4960cf68403bfeca1427d2a10f7	141279868	released
bb8a8c11-e6bb-4dbe-aaaf-4a891ff422f2	jhu-usc.edu_COAD.HumanMethylation450.2.lvl-3.TCGA-A6-5662-01A-01D-1651-05.gdc_hg38.txt	a476f777fd429047fd1b34da1193a906	141277397	released
bb9c89b4-dae4-4b49-8d6d-04e8eab83f60	jhu-usc.edu_COAD.HumanMethylation450.15.lvl-3.TCGA-5M-AAT4-01A-11D-A40X-05.gdc_hg38.txt	97408179a84b18cb03b6058144fa95d4	141283311	released
bc79c93e-9170-41fa-b77f-61b69d33989e	jhu-usc.edu_COAD.HumanMethylation450.6.lvl-3.TCGA-F4-6808-01A-11D-1837-05.gdc_hg38.txt	4d1b60c1cac4d9dc301f434a557ff3e9	141281646	released
bc9a3e22-f1a2-4579-aec3-34e694ba966b	jhu-usc.edu_COAD.HumanMethylation450.6.lvl-3.TCGA-CM-6680-01A-11D-1837-05.gdc_hg38.txt	e12f5bfa7add5cb99ca41adc7ed58b22	141268708	released
bcb80099-c563-4004-922a-e45d8b90d945	jhu-usc.edu_COAD.HumanMethylation450.2.lvl-3.TCGA-CM-6163-01A-11D-1651-05.gdc_hg38.txt	fc884ab76d74ed551ee51cfdec7063f4	141284943	released
bd222ba7-114f-40ed-9928-e15d7e88c104	jhu-usc.edu_COAD.HumanMethylation450.6.lvl-3.TCGA-CM-6676-01A-11D-1837-05.gdc_hg38.txt	6999651ed60d8414fc9749bb1d8d6b72	141277633	released
bdb9ba81-433d-4baa-adbb-933f99a2b7c5	jhu-usc.edu_COAD.HumanMethylation450.4.lvl-3.TCGA-A6-6137-01A-11D-1772-05.gdc_hg38.txt	a9aba749f774425956883bd505cfea7a	141287434	released
be76b382-ebff-4349-b55a-4b85cd98e468	jhu-usc.edu_COAD.HumanMethylation450.2.lvl-3.TCGA-CM-6161-01A-11D-1651-05.gdc_hg38.txt	7cc1ad9ca4e55344ca1fffec33890185	141277084	released
bf8efc6a-1aa3-424b-9d66-0e155d28608f	jhu-usc.edu_COAD.HumanMethylation450.8.lvl-3.TCGA-D5-6922-01A-11D-1926-05.gdc_hg38.txt	514034760698fddd431982ed69a7e0f5	141286388	released
c133bee8-a2fd-4595-b802-15905b1d6443	jhu-usc.edu_COAD.HumanMethylation450.8.lvl-3.TCGA-D5-5537-01A-21D-1926-05.gdc_hg38.txt	8bc25a4b874cddb6906326332dc37a30	141280317	released
c29c2f67-9117-46e3-8fc7-dd870dbd5761	jhu-usc.edu_COAD.HumanMethylation450.2.lvl-3.TCGA-CM-6171-01A-11D-1651-05.gdc_hg38.txt	dac1945443bfbbc687ff3fe82380e8a1	141267877	released
c2b63e66-d110-4915-9df5-7f4ef500d3c8	jhu-usc.edu_COAD.HumanMethylation450.5.lvl-3.TCGA-DM-A1D9-01A-11D-A153-05.gdc_hg38.txt	1a90f342bb181dddd31f7b047405ce34	141287861	released
c2d59c29-9a9f-4f5e-9f38-590edec2bc98	jhu-usc.edu_COAD.HumanMethylation450.6.lvl-3.TCGA-AZ-6603-01A-11D-1837-05.gdc_hg38.txt	249dbe367c815a5ce0229412e75b387a	141289956	released
c34bae04-2540-4999-befe-30fb4633fb3f	jhu-usc.edu_COAD.HumanMethylation450.3.lvl-3.TCGA-D5-6539-01A-11D-1721-05.gdc_hg38.txt	8d1ba125370cdedc2995459a313915cf	141270008	released
c4e0d24c-aa0a-4aa8-a2cc-38ab240decb1	jhu-usc.edu_COAD.HumanMethylation450.1.lvl-3.TCGA-CM-4744-01A-01D-1407-05.gdc_hg38.txt	f0e342156a1544569ffa36c4af2dc62d	141276105	released
c9c36be3-ba5b-4c7a-805f-0ae8160f940d	jhu-usc.edu_COAD.HumanMethylation450.10.lvl-3.TCGA-A6-2672-01B-03D-2299-05.gdc_hg38.txt	cd7d5f6c7960876ddbca1134d8c9b2f4	141261864	released
ca845101-5ded-4342-b983-8c8fc641796b	jhu-usc.edu_COAD.HumanMethylation450.8.lvl-3.TCGA-D5-6923-01A-11D-1926-05.gdc_hg38.txt	f6d5b81943ab5fab08c59d6c741b28f5	141286950	released
cb7d2e45-6195-401e-86f6-0d26839be09c	jhu-usc.edu_COAD.HumanMethylation450.14.lvl-3.TCGA-RU-A8FL-01A-11D-A36Y-05.gdc_hg38.txt	bb61768d5ddc7259aae0b22f92513878	141280351	released
cc2b6df9-2a77-480e-94be-0327d852d26a	jhu-usc.edu_COAD.HumanMethylation450.2.lvl-3.TCGA-A6-5660-01A-01D-1651-05.gdc_hg38.txt	c9e4de20f0ad7b7727792f4131eeb804	141270101	released
ccd56c15-c322-4ec3-b5fe-d9d7163f03f1	jhu-usc.edu_COAD.HumanMethylation450.6.lvl-3.TCGA-AZ-6608-01A-11D-1837-05.gdc_hg38.txt	15a779e4e1dd81a9f994a767d929a388	141278493	released
cf484e7a-1a93-4ef0-a28f-afd01171d4d4	jhu-usc.edu_COAD.HumanMethylation450.2.lvl-3.TCGA-CM-5862-01A-01D-1651-05.gdc_hg38.txt	02a35b8be2b31223ebdc19333832c797	141292811	released
d1eefb16-aeb0-4f2d-9305-9c17c52b9dfa	jhu-usc.edu_COAD.HumanMethylation450.4.lvl-3.TCGA-F4-6461-01A-11D-1772-05.gdc_hg38.txt	9cd805d73261d9cf3c4f8adc4b12d137	141248719	released
d489f98f-3d06-4d69-81ae-e9fd1d985d68	jhu-usc.edu_COAD.HumanMethylation450.5.lvl-3.TCGA-DM-A0XD-01A-12D-A153-05.gdc_hg38.txt	59d4364b4abb74a463a482ce39a363a6	141279986	released
d5900d5a-3699-4185-b947-01085add55b7	jhu-usc.edu_COAD.HumanMethylation450.8.lvl-3.TCGA-G4-6304-01A-11D-1926-05.gdc_hg38.txt	eef6211da0f26f7f722183056c074a8d	141270797	released
dd2df634-221e-4398-9cd5-0b2822c91d6e	jhu-usc.edu_COAD.HumanMethylation450.4.lvl-3.TCGA-G4-6586-01A-11D-1772-05.gdc_hg38.txt	fdfdbab704c4aea3b9ab00ee72d58a66	141265217	released
de7de1aa-d590-4502-b31f-05c0ee6de68a	jhu-usc.edu_COAD.HumanMethylation450.8.lvl-3.TCGA-AD-6890-01A-11D-1926-05.gdc_hg38.txt	e9e47151d989d157dbfec7f825448655	141283030	released
e1d5fef9-af72-4b37-90db-7df06ccef0e5	jhu-usc.edu_COAD.HumanMethylation450.13.lvl-3.TCGA-QG-A5Z2-01A-11D-A28O-05.gdc_hg38.txt	f0ab689a232db7bca0c6b96c35e289a9	141272468	released
e519ed9a-3792-47cf-96d3-90e636ac2e5f	jhu-usc.edu_COAD.HumanMethylation450.6.lvl-3.TCGA-CA-5255-01A-11D-1837-05.gdc_hg38.txt	0d7ca1d9b4d3fdc44b2e48e4a74c6688	141273492	released
e7497782-a99a-4386-9ba0-65b559a32cc5	jhu-usc.edu_COAD.HumanMethylation450.13.lvl-3.TCGA-QG-A5YW-01A-11D-A28O-05.gdc_hg38.txt	2461686da8a09a7ef33d8d140da2b237	141279801	released
e916c462-4182-44de-9f99-ba023b5a1fb8	jhu-usc.edu_COAD.HumanMethylation450.6.lvl-3.TCGA-CM-6679-01A-11D-1837-05.gdc_hg38.txt	6d4433684c6fd957c5aa22a293300274	141282711	released
ea423040-266f-41bc-89b6-76307f382e67	jhu-usc.edu_COAD.HumanMethylation450.2.lvl-3.TCGA-D5-5541-01A-01D-1651-05.gdc_hg38.txt	f35056ad8d0b772b3893dd7339b29b62	141278071	released
eb9bdeb5-360d-4d71-8572-22f785b1ff36	jhu-usc.edu_COAD.HumanMethylation450.6.lvl-3.TCGA-AZ-4616-01A-21D-1837-05.gdc_hg38.txt	2fa9f75ffa32649db4a2c2f05d5592bb	141259137	released
ef93daaf-2114-4532-9d48-d9898dc99445	jhu-usc.edu_COAD.HumanMethylation450.2.lvl-3.TCGA-CM-5860-01A-01D-1651-05.gdc_hg38.txt	b5e6f7a8ae53a278595cdb1e4942f888	141278816	released
f0e6cf7b-f4b5-4cdb-ac72-4d4615e6d1de	jhu-usc.edu_COAD.HumanMethylation450.15.lvl-3.TCGA-5M-AATE-01A-11D-A40X-05.gdc_hg38.txt	ea99e17e9b7e83d4754412f384574747	141301643	released
f2f3ee6c-e4a3-436b-bb47-ce18aa470a06	jhu-usc.edu_COAD.HumanMethylation450.1.lvl-3.TCGA-CM-4746-01A-01D-1407-05.gdc_hg38.txt	c4b12aea123e69a21276f881d46371ef	141287931	released
f5880b33-e1cb-4c35-9410-eeea4888504c	jhu-usc.edu_COAD.HumanMethylation450.4.lvl-3.TCGA-A6-6141-01A-11D-1772-05.gdc_hg38.txt	86ad8ef66bbec3803ba5edd53bd77414	141280778	released
f65840df-7c2e-43c2-a7f3-1b5cd7d261e7	jhu-usc.edu_COAD.HumanMethylation450.6.lvl-3.TCGA-CA-6716-01A-11D-1837-05.gdc_hg38.txt	0c8a82299590dda7cbf4b44702ac6c37	141276492	released
f796f92e-142a-4ecf-91b3-528dce56b243	jhu-usc.edu_COAD.HumanMethylation450.3.lvl-3.TCGA-CM-5349-01A-21D-1721-05.gdc_hg38.txt	e8af400559c65c21a7e65eb3455fc780	141257701	released
fb361db8-98fe-4418-aa03-da3bf7ff0ce9	jhu-usc.edu_COAD.HumanMethylation450.13.lvl-3.TCGA-NH-A50T-01A-11D-A28O-05.gdc_hg38.txt	39a1703169ef539161838ef3b39aa03b	141284555	released
fb37dbba-894c-4450-b648-e29ef8a72f28	jhu-usc.edu_COAD.HumanMethylation450.1.lvl-3.TCGA-AZ-4308-01A-01D-1407-05.gdc_hg38.txt	ff58ac21678a9ac5c5943be6576b1ed8	141291092	released
fb8e8566-5793-4a59-8d5d-000e4d356056	jhu-usc.edu_COAD.HumanMethylation450.3.lvl-3.TCGA-D5-6535-01A-11D-1721-05.gdc_hg38.txt	dd388f23b501fb8b91a330e1588e5482	141272928	released
fb921740-2a57-4bdd-bf1a-5f3f178fa02a	jhu-usc.edu_COAD.HumanMethylation450.14.lvl-3.TCGA-T9-A92H-01A-11D-A36Y-05.gdc_hg38.txt	fd79b81823551d4dffe519f00795f5b2	141289257	released
fdb54b61-0404-44a5-8fb8-5574b8026df0	jhu-usc.edu_COAD.HumanMethylation450.4.lvl-3.TCGA-G4-6303-01A-11D-1772-05.gdc_hg38.txt	55a5fed3b113d23ab2118df97a857f3e	141280827	released
fe2c75da-6689-4c46-bc09-4b99cc65e3b1	jhu-usc.edu_COAD.HumanMethylation450.3.lvl-3.TCGA-AZ-5407-01A-01D-1721-05.gdc_hg38.txt	5de61f828516ead937b095ac94d6609e	141269534	released
ff876173-a343-40fe-ba01-645cdb8e09bb	jhu-usc.edu_COAD.HumanMethylation450.4.lvl-3.TCGA-F4-6570-01A-11D-1772-05.gdc_hg38.txt	9a8d2851159ad1a7a1c2a07194c42eab	141251260	released
ffc283aa-7924-4b1d-b9e7-d156510ae5f9	jhu-usc.edu_COAD.HumanMethylation450.14.lvl-3.TCGA-NH-A5IV-01A-42D-A36Y-05.gdc_hg38.txt	e0c1ec87dd8674c5271125d1cf4e8bac	141280681	released
00e0a9d1-cb15-48dd-9a0c-93eb6631a589	jhu-usc.edu_LUAD.HumanMethylation450.15.lvl-3.TCGA-97-A4M0-01A-11D-A24U-05.gdc_hg38.txt	9798f99cc7df789dbc7a5644e7ff0f79	141256311	validated
016b9b3a-c278-496e-87ef-140d81e7eb8e	jhu-usc.edu_LUAD.HumanMethylation450.18.lvl-3.TCGA-4B-A93V-01A-11D-A398-05.gdc_hg38.txt	4999b583dfff703f399b971c51973899	141281123	validated
01858a01-764e-4532-b1d1-b6e6328fe6fb	jhu-usc.edu_LUAD.HumanMethylation450.8.lvl-3.TCGA-55-7914-01A-11D-2168-05.gdc_hg38.txt	732b38d5c9e0be7f54f9a8066f39a12a	141249217	validated
02c5bba4-0de1-47bb-8fb2-e68e464b3e29	jhu-usc.edu_LUAD.HumanMethylation450.5.lvl-3.TCGA-55-6978-01A-11D-1947-05.gdc_hg38.txt	e92f47e3739a5401829847c124816013	141228255	validated
03488874-de9d-4ed5-a7fd-ae5569619f12	jhu-usc.edu_LUAD.HumanMethylation450.16.lvl-3.TCGA-95-A4VN-01A-11D-A25R-05.gdc_hg38.txt	f2c56f8393965bcbc3c4567fed89e58d	141238792	validated
038ed706-4b38-43fb-ae11-70cc23d66b42	jhu-usc.edu_LUAD.HumanMethylation450.13.lvl-3.TCGA-55-8614-01A-11D-2398-05.gdc_hg38.txt	e2e9eb960afaf90c0d2bf6bf51e545fa	141270843	validated
0436aafd-f1c3-453b-a5fb-85f952bc5c76	jhu-usc.edu_LUAD.HumanMethylation450.13.lvl-3.TCGA-91-8496-01A-11D-2398-05.gdc_hg38.txt	aa9aeaa0146f1ff77f95764918564db2	141270343	validated
0749d653-c81b-4ddc-9740-833d356a085b	jhu-usc.edu_LUAD.HumanMethylation450.19.lvl-3.TCGA-49-AAR9-01A-21D-A411-05.gdc_hg38.txt	0cb203c83d43c927f0fcf939c6e7ae61	141232143	validated
08745bd3-bf14-4bd9-bdb0-2b7c5574073a	jhu-usc.edu_LUAD.HumanMethylation450.18.lvl-3.TCGA-55-A57B-01A-12D-A398-05.gdc_hg38.txt	7101334e6c732543d430c05146402bac	141253400	validated
098c03a0-6621-468f-a8ac-a657d138ae56	jhu-usc.edu_LUAD.HumanMethylation450.4.lvl-3.TCGA-44-6774-01A-21D-1856-05.gdc_hg38.txt	a661283b8b0dda5c72fc12dd1841d77c	141256032	validated
0a174a98-feb6-4731-81d8-84e9452d3922	jhu-usc.edu_LUAD.HumanMethylation450.15.lvl-3.TCGA-MN-A4N4-01A-12D-A24U-05.gdc_hg38.txt	24f58d395db0eaa9aafae3085652f932	141273047	validated
0b0c1e63-7807-48cd-aa37-b15a87bdf07b	jhu-usc.edu_LUAD.HumanMethylation450.13.lvl-3.TCGA-86-8671-01A-11D-2398-05.gdc_hg38.txt	cde7527635aca770b4fbec7d6c2601bf	141253502	validated
0b455db9-39d4-46c4-9b9d-2cca454d3d28	jhu-usc.edu_LUAD.HumanMethylation450.5.lvl-3.TCGA-55-6970-01A-11D-1947-05.gdc_hg38.txt	96febe70c50623f2f29d6d0bd775ec89	141260954	validated
0bc47acf-f6cc-4e6f-a5f9-0533313c790a	jhu-usc.edu_LUAD.HumanMethylation450.13.lvl-3.TCGA-86-8674-01A-21D-2398-05.gdc_hg38.txt	6027a81ca256a2880becb740da15d2fb	141270829	validated
0c27bbad-2e42-4af5-abeb-18053b6edfab	jhu-usc.edu_LUAD.HumanMethylation450.14.lvl-3.TCGA-62-A46P-01A-11D-A24I-05.gdc_hg38.txt	4d85d882193143d99cfe6d0da83dcf04	141243899	validated
0cf3c100-81a1-4a39-ad45-195637e1f65c	jhu-usc.edu_LUAD.HumanMethylation450.7.lvl-3.TCGA-78-7539-01A-11D-2064-05.gdc_hg38.txt	e681967a3f63891f5feffb41e393f1ca	141236504	validated
0d652de8-6dbf-42da-8c38-474c1e258755	jhu-usc.edu_LUAD.HumanMethylation450.2.lvl-3.TCGA-80-5611-01A-01D-1626-05.gdc_hg38.txt	64edadb64456bbff4bc7b8f13da99ceb	141271694	validated
0d7a0617-34a3-4450-b405-c4adb8e3d1ad	jhu-usc.edu_LUAD.HumanMethylation450.8.lvl-3.TCGA-91-7771-01A-11D-2168-05.gdc_hg38.txt	fc16307b6eb5f15d279235e4a9f72c6a	141254739	validated
0ebcce84-767b-4860-abf5-39318f76c07a	jhu-usc.edu_LUAD.HumanMethylation450.9.lvl-3.TCGA-50-8460-01A-11D-2324-05.gdc_hg38.txt	f09af99efb0be00f6299042951bf2874	141252882	validated
0ee7930a-fe8e-4783-8101-7b350aec941c	jhu-usc.edu_LUAD.HumanMethylation450.5.lvl-3.TCGA-55-6979-01A-11D-1947-05.gdc_hg38.txt	d9e0af2e2a051b64a8a1880f7188b676	141241807	validated
0ef61ea0-c40f-4526-95c0-c1af7ed7923a	jhu-usc.edu_LUAD.HumanMethylation450.7.lvl-3.TCGA-78-7540-01A-11D-2064-05.gdc_hg38.txt	dfbce9de9fd37d678ee13820c686d64c	141254814	validated
0f03ab35-d9ae-4a05-8ee1-3acca8c42203	jhu-usc.edu_LUAD.HumanMethylation450.6.lvl-3.TCGA-44-5644-01A-21D-2037-05.gdc_hg38.txt	ff6504c5a909dd654dbb17a693278e5b	141267388	validated
0f220330-8b60-4256-8ed7-e72a2077d047	jhu-usc.edu_LUAD.HumanMethylation450.6.lvl-3.TCGA-55-7281-01A-11D-2037-05.gdc_hg38.txt	21031b6975b2d3767321eafb8e5ba30e	141256325	validated
0f287907-40d1-42a9-b2e0-8d7b66625211	jhu-usc.edu_LUAD.HumanMethylation450.3.lvl-3.TCGA-75-6212-01A-11D-1756-05.gdc_hg38.txt	74a6bf9e48ca6a123899a0e3b7146f2f	141260907	validated
0f8b368f-82bb-47ac-8f2d-f41ca21b940a	jhu-usc.edu_LUAD.HumanMethylation450.5.lvl-3.TCGA-55-6980-01A-11D-1947-05.gdc_hg38.txt	d7ffd1c75632688ca790dc439a6efc7d	141253318	validated
0faa12a9-417b-499b-877e-e8fec8c9cb5b	jhu-usc.edu_LUAD.HumanMethylation450.7.lvl-3.TCGA-78-7537-01A-11D-2064-05.gdc_hg38.txt	fa6370ebaeb9fac6a4dc8a1054aa3da3	141213300	validated
0fc82b4d-5611-400c-8dbb-ee390bc9cb7f	jhu-usc.edu_LUAD.HumanMethylation450.9.lvl-3.TCGA-62-8395-01A-11D-2324-05.gdc_hg38.txt	d17ce1a129365358227287faef9999c6	141251803	validated
1151e2c9-4604-40f2-90a7-05584024716b	jhu-usc.edu_LUAD.HumanMethylation450.15.lvl-3.TCGA-93-A4JP-01A-11D-A24U-05.gdc_hg38.txt	1a5fdcedebd916f94d63cfaded48e60b	141281650	validated
1165ab15-a694-47f5-8b02-375062f2c870	jhu-usc.edu_LUAD.HumanMethylation450.3.lvl-3.TCGA-86-6562-01A-11D-1756-05.gdc_hg38.txt	2de72f48111a8c085e3ad1a0c9db5a4a	141251382	validated
119c3b4c-84e8-49f1-95d3-322423aff8ad	jhu-usc.edu_LUAD.HumanMethylation450.3.lvl-3.TCGA-67-6215-01A-11D-1756-05.gdc_hg38.txt	102074a1f3750928f2e7ca5df248636a	141260743	validated
12ed7593-de46-4b7e-b89a-130c25b3e6d0	jhu-usc.edu_LUAD.HumanMethylation450.3.lvl-3.TCGA-75-6207-01A-11D-1756-05.gdc_hg38.txt	f9c21ebd17285d03e870f1f6125b059d	141247703	validated
13a8db8e-0b10-4100-82d9-1cf1c05b69f2	jhu-usc.edu_LUAD.HumanMethylation450.12.lvl-3.TCGA-86-8281-01A-11D-2285-05.gdc_hg38.txt	4ae5843b10edfc0dd126fcceaae6e640	141254766	validated
1455bbaa-d12c-4021-b10c-9e906d40a5a2	jhu-usc.edu_LUAD.HumanMethylation450.5.lvl-3.TCGA-75-7030-01A-11D-1947-05.gdc_hg38.txt	33604fb9fe7ba66e86e4eaef9c20908f	141246022	validated
1470a7f2-a57b-4337-ba34-8b45751df903	jhu-usc.edu_LUAD.HumanMethylation450.5.lvl-3.TCGA-75-6214-01A-41D-1947-05.gdc_hg38.txt	bf39a1fccebd466b7f5ae5d0a92976f9	141271306	validated
14c2f1cb-e09e-4219-9613-cd59651b41db	jhu-usc.edu_LUAD.HumanMethylation450.3.lvl-3.TCGA-75-5125-01A-01D-1756-05.gdc_hg38.txt	457ffcd7b27fd4163e9d18282b445ad4	141228319	validated
14ce7c67-9834-4cb7-8d00-890a057bed3c	jhu-usc.edu_LUAD.HumanMethylation450.11.lvl-3.TCGA-55-8094-01A-11D-2239-05.gdc_hg38.txt	9f283392c0062ff55635492e79f8b68e	141288160	validated
1606df82-0f1e-44a6-81ee-201b627fded3	jhu-usc.edu_LUAD.HumanMethylation450.3.lvl-3.TCGA-38-6178-01A-11D-1756-05.gdc_hg38.txt	09e23e61bb1c9d3a9d78851307699c45	141256191	validated
16bdf5bb-5e07-455d-900b-fc61b83c74c3	jhu-usc.edu_LUAD.HumanMethylation450.14.lvl-3.TCGA-62-A471-01A-12D-A24I-05.gdc_hg38.txt	b516735a936aa79f024a0d81a72f1078	141247687	validated
170b2877-3ebe-4b14-a7db-dd081c883ae6	jhu-usc.edu_LUAD.HumanMethylation450.8.lvl-3.TCGA-86-7701-01A-11D-2168-05.gdc_hg38.txt	a8c6edb054205281ebf770a6a5e176fe	141252018	validated
1839b6e0-b546-4266-969e-27f7fdbcaeaf	jhu-usc.edu_LUAD.HumanMethylation450.14.lvl-3.TCGA-62-A46Y-01A-11D-A24I-05.gdc_hg38.txt	2423b605344544933c841a33cdf8620f	141241121	validated
192febcc-937e-44ee-be09-d9a738be6f58	jhu-usc.edu_LUAD.HumanMethylation450.5.lvl-3.TCGA-91-6840-01A-11D-1947-05.gdc_hg38.txt	5351fe20354f66520a26d5cbdb7478cb	141268567	validated
1932aed6-794b-466c-9f01-44b2a69bd3e9	jhu-usc.edu_LUAD.HumanMethylation450.3.lvl-3.TCGA-75-6203-01A-11D-1756-05.gdc_hg38.txt	24b5b82ac2994eee3be8272dd4bac24a	141246263	validated
1b083d25-72ca-42b2-9c3c-4e61f3c13a0e	jhu-usc.edu_LUAD.HumanMethylation450.3.lvl-3.TCGA-05-4384-01A-01D-1756-05.gdc_hg38.txt	4b9a6007c1d9f12efed65e22ce4fbaca	141255579	validated
1b435989-ec41-4e43-87bd-beff937b4ee6	jhu-usc.edu_LUAD.HumanMethylation450.6.lvl-3.TCGA-55-7573-01A-11D-2037-05.gdc_hg38.txt	e365bd0e2db51c54550a60dadd07f250	141248296	validated
1ba9cc82-e07f-49a9-b8aa-13a359ae9c51	jhu-usc.edu_LUAD.HumanMethylation450.4.lvl-3.TCGA-49-6744-01A-11D-1856-05.gdc_hg38.txt	96386289a2271f2b49b51a8901c4f66f	141248064	validated
1bf454cf-0ff7-4aa6-aa21-c5e2cd88430f	jhu-usc.edu_LUAD.HumanMethylation450.6.lvl-3.TCGA-78-7160-01A-11D-2037-05.gdc_hg38.txt	8da378fb268924486bcaed5d3ab15759	141265462	validated
1bf5a23c-8155-4769-9aba-823c8c907d2f	jhu-usc.edu_LUAD.HumanMethylation450.14.lvl-3.TCGA-55-A490-01A-11D-A24I-05.gdc_hg38.txt	096f40867b61acced5341352e0e179b6	141257824	validated
1c1d4808-5e7d-499c-a1ad-1624f23a0733	jhu-usc.edu_LUAD.HumanMethylation450.7.lvl-3.TCGA-44-7659-01A-11D-2064-05.gdc_hg38.txt	d538d2eb76adb1d5adb26ef3151ea9c0	141236258	validated
1c211c50-c42d-4530-871d-41d8cee81b7c	jhu-usc.edu_LUAD.HumanMethylation450.9.lvl-3.TCGA-62-8398-01A-11D-2324-05.gdc_hg38.txt	27cc793b13466bf79f4fdaa4a9cd8c4e	141277182	validated
1c41a56c-dd02-40de-b027-d92247006d84	jhu-usc.edu_LUAD.HumanMethylation450.18.lvl-3.TCGA-L9-A5IP-01A-21D-A398-05.gdc_hg38.txt	173cd3cb324b1dab3fe36ec21522cd7d	141250954	validated
1c4bc53d-8e9c-436a-8063-c8eeb6852636	jhu-usc.edu_LUAD.HumanMethylation450.9.lvl-3.TCGA-55-8302-01A-11D-2324-05.gdc_hg38.txt	079285be65fd880a257b5e9bea8ac4ea	141254045	validated
1e294fa7-fa1e-4623-9c8f-d98c8982a1bd	jhu-usc.edu_LUAD.HumanMethylation450.5.lvl-3.TCGA-91-6848-01A-11D-1947-05.gdc_hg38.txt	a31384d28591a6f71f2f3dea5a741017	141229409	validated
1fa4d045-f070-4628-8944-b4d8836d460e	jhu-usc.edu_LUAD.HumanMethylation450.3.lvl-3.TCGA-75-6205-01A-11D-1756-05.gdc_hg38.txt	c79f9ffa9b488b71932b6df7b9d47a66	141212243	validated
20d0dcff-ca30-4fe9-ba24-3520a7650aa1	jhu-usc.edu_LUAD.HumanMethylation450.14.lvl-3.TCGA-62-A472-01A-11D-A24I-05.gdc_hg38.txt	ed63cc9a642ef7de5911215539fe9080	141238316	validated
22d1cb3c-8ea3-4fe5-860d-aa68a2fb039b	jhu-usc.edu_LUAD.HumanMethylation450.14.lvl-3.TCGA-J2-A4AD-01A-11D-A24I-05.gdc_hg38.txt	b7aead9b44981ccadf8f83676070df07	141244507	validated
23c5f9a2-450a-4026-b309-4765c04b02fb	jhu-usc.edu_LUAD.HumanMethylation450.4.lvl-3.TCGA-05-4396-01A-21D-1856-05.gdc_hg38.txt	be6859fb0a5d4cbaf2d71ccbc236e4e8	141247610	validated
2404d43d-b2b5-4f24-826c-b9f706aa474b	jhu-usc.edu_LUAD.HumanMethylation450.11.lvl-3.TCGA-99-8032-01A-11D-2239-05.gdc_hg38.txt	f3919ce6b6907ed686a5258231fc8ed8	141276446	validated
2426ad09-d1a4-49af-b9c4-d605f3e58aaa	jhu-usc.edu_LUAD.HumanMethylation450.13.lvl-3.TCGA-55-8505-01A-11D-2398-05.gdc_hg38.txt	94ea3c834a84add9348d813470c65dae	141265057	validated
24663add-19f8-45b9-a343-3312ebea5ae3	jhu-usc.edu_LUAD.HumanMethylation450.14.lvl-3.TCGA-44-A479-01A-31D-A24I-05.gdc_hg38.txt	53e3493d6fe68e1d2674a3cab0dbc80e	141245114	validated
2843b5d4-90a4-43e8-8ba2-4e973c2f708c	jhu-usc.edu_LUAD.HumanMethylation450.9.lvl-3.TCGA-86-8359-01A-11D-2324-05.gdc_hg38.txt	27fcd0c1a136df1f5e3a5523e08ac328	141272621	validated
284f57f1-e178-4696-88e7-fb34ab9ee76c	jhu-usc.edu_LUAD.HumanMethylation450.12.lvl-3.TCGA-97-8174-01A-11D-2285-05.gdc_hg38.txt	b523341e9129aaa870bd308515fde0de	141257563	validated
28cdc857-2f8d-42d2-a689-c31e98cc26fd	jhu-usc.edu_LUAD.HumanMethylation450.15.lvl-3.TCGA-MP-A4TK-01A-11D-A24U-05.gdc_hg38.txt	5576dc88e9729db99f5f2131bd4e54be	141257822	validated
2959a17f-71cc-45e3-9c0c-fd99e9a3df9e	jhu-usc.edu_LUAD.HumanMethylation450.12.lvl-3.TCGA-69-8255-01A-11D-2285-05.gdc_hg38.txt	437df329fff228548d8addfbc9728af8	141256858	validated
2a242aab-ea0f-4fe4-8251-84672bd07143	jhu-usc.edu_LUAD.HumanMethylation450.10.lvl-3.TCGA-73-7499-01A-11D-2185-05.gdc_hg38.txt	7371043ec05c85ba1cf0547d4dda8911	141256246	validated
2a562bac-d2fa-48c0-a05b-28c65285d8fa	jhu-usc.edu_LUAD.HumanMethylation450.14.lvl-3.TCGA-L4-A4E6-01A-11D-A24I-05.gdc_hg38.txt	1eb9119fd9c4ad5dfc1a5b823ee8ac7d	141252340	validated
2a6e117c-e1b6-4a17-a613-d124dcd73c05	jhu-usc.edu_LUAD.HumanMethylation450.15.lvl-3.TCGA-MP-A4T9-01A-11D-A24U-05.gdc_hg38.txt	96a9ae55fad0b3ed74a85db9921a9149	141248179	validated
2af2eba5-5a60-4049-9f4a-79bd0e9aedff	jhu-usc.edu_LUAD.HumanMethylation450.16.lvl-3.TCGA-69-A59K-01A-11D-A25R-05.gdc_hg38.txt	135eae914d4a6a287d60a71d59710ae7	141217813	validated
2b7932b5-d2a4-49bc-9b54-51d4f268cea4	jhu-usc.edu_LUAD.HumanMethylation450.2.lvl-3.TCGA-05-5423-01A-01D-1626-05.gdc_hg38.txt	3c8518cf59695c650b9e1a2fbe99b422	141218017	validated
2c191f5f-a7bb-46e8-a0e7-e17430ca7e6b	jhu-usc.edu_LUAD.HumanMethylation450.16.lvl-3.TCGA-MP-A4TD-01A-32D-A25R-05.gdc_hg38.txt	e2e59522c0d37c68cf9671b335aac440	141214724	validated
2c9a88c5-556a-4685-b446-d4ea414282bb	jhu-usc.edu_LUAD.HumanMethylation450.9.lvl-3.TCGA-86-8358-01A-11D-2324-05.gdc_hg38.txt	518da59612169f071cbeef259e429480	141265654	validated
2d0776b5-2f05-4085-9eea-bf6389be136c	jhu-usc.edu_LUAD.HumanMethylation450.5.lvl-3.TCGA-75-7031-01A-11D-1947-05.gdc_hg38.txt	a50efc6090985bd626966b77aaef852c	141217549	validated
2d72bfd2-feae-46b9-9aa2-de632d349a68	jhu-usc.edu_LUAD.HumanMethylation450.8.lvl-3.TCGA-69-7764-01A-11D-2168-05.gdc_hg38.txt	e18197437fabcd7a4c87534774239074	141262080	validated
2ddfb4f1-584b-44ad-bb90-dd9e7cbdd8e2	jhu-usc.edu_LUAD.HumanMethylation450.14.lvl-3.TCGA-J2-A4AG-01A-11D-A24I-05.gdc_hg38.txt	99973905297e962fcf7fc16db63eee28	141243081	validated
2e1f952b-0baa-4dd9-8606-d8bba9089666	jhu-usc.edu_LUAD.HumanMethylation450.7.lvl-3.TCGA-44-7661-01A-11D-2064-05.gdc_hg38.txt	17c5913809773c3edaef7ee69aeb5941	141254620	validated
2e74a235-7858-429f-a003-86259ac8af45	jhu-usc.edu_LUAD.HumanMethylation450.4.lvl-3.TCGA-05-4433-01A-22D-1856-05.gdc_hg38.txt	5507040916243abbdca6fedf587f13c7	141254078	validated
30b16916-4531-42f1-ae88-f07f8d5f65a9	jhu-usc.edu_LUAD.HumanMethylation450.14.lvl-3.TCGA-55-A491-01A-11D-A24I-05.gdc_hg38.txt	699e516b612ee314561e853e4466b31b	141243815	validated
33683969-560f-4d40-ac04-67a3aa9f79bb	jhu-usc.edu_LUAD.HumanMethylation450.11.lvl-3.TCGA-55-8091-01A-11D-2239-05.gdc_hg38.txt	8c6f62a470ae6022495b8c7ff13d6d6f	141277805	validated
336cdc62-5436-49ca-b4b4-3f0573ab2c35	jhu-usc.edu_LUAD.HumanMethylation450.15.lvl-3.TCGA-MP-A4TC-01A-11D-A24U-05.gdc_hg38.txt	583f57210a1d50871fa9417937de25ec	141271443	validated
3430df55-ab92-4eac-8ae7-fd5c6c15c809	jhu-usc.edu_LUAD.HumanMethylation450.2.lvl-3.TCGA-05-5715-01A-01D-1626-05.gdc_hg38.txt	9f0ec4c05c3f1b48d25f3b780c9b5de2	141269548	validated
3468b1cf-ea61-49dc-a062-28bd16148a6f	jhu-usc.edu_LUAD.HumanMethylation450.6.lvl-3.TCGA-78-7147-01A-11D-2037-05.gdc_hg38.txt	0e69f8d28e58325ccd4bfad5554e096b	141258393	validated
3573032a-2d1c-47cc-8ef0-4d87ee98e0eb	jhu-usc.edu_LUAD.HumanMethylation450.8.lvl-3.TCGA-55-7727-01A-11D-2168-05.gdc_hg38.txt	106696d0eb78924242756ade14974d48	141244831	validated
35d76088-a176-4ec3-9625-881eae28c427	jhu-usc.edu_LUAD.HumanMethylation450.5.lvl-3.TCGA-55-6969-01A-11D-1947-05.gdc_hg38.txt	0367af59986f4430e160c15cd4efc558	141218532	validated
37e76e31-d93d-4914-84cd-141896331866	jhu-usc.edu_LUAD.HumanMethylation450.15.lvl-3.TCGA-MP-A4TI-01A-21D-A24U-05.gdc_hg38.txt	66483eed0ae2a11adc1ad88ff11d7788	141261784	validated
386dcf60-3ead-4588-96c8-3d1d51936692	jhu-usc.edu_LUAD.HumanMethylation450.11.lvl-3.TCGA-55-8097-01A-11D-2239-05.gdc_hg38.txt	2b8d9f02fd8b45ae9e86621e6ff6d624	141273702	validated
3894a87d-894f-432b-9d89-8467bde3e15b	jhu-usc.edu_LUAD.HumanMethylation450.19.lvl-3.TCGA-49-AAR4-01A-12D-A411-05.gdc_hg38.txt	deaa7f50fdf9fbd1f9a2ffcca2b78d36	141238569	validated
38a6292a-bb0d-47b4-bbd4-327fd4c444ed	jhu-usc.edu_LUAD.HumanMethylation450.6.lvl-3.TCGA-99-7458-01A-11D-2037-05.gdc_hg38.txt	fd83c1025d81d82aee83512807036349	141243981	validated
3904a5a8-e06e-4062-9f5b-44f55c62b110	jhu-usc.edu_LUAD.HumanMethylation450.13.lvl-3.TCGA-78-8660-01A-11D-2398-05.gdc_hg38.txt	82d20ef28428aeef8274021dd8be53ca	141258993	validated
398a92df-4055-4e75-8327-c537158e8895	jhu-usc.edu_LUAD.HumanMethylation450.14.lvl-3.TCGA-44-A47F-01A-11D-A24I-05.gdc_hg38.txt	abf0c071744997b62440875941e4a2b7	141259355	validated
3a2ade10-029e-438f-93d5-1365c49f6184	jhu-usc.edu_LUAD.HumanMethylation450.7.lvl-3.TCGA-95-7567-01A-11D-2064-05.gdc_hg38.txt	c19293028a55e894e571de60392616be	141253342	validated
3a2c04af-5b7a-4128-8d1a-ea43485b9b8a	jhu-usc.edu_LUAD.HumanMethylation450.16.lvl-3.TCGA-MP-A4TH-01A-31D-A25R-05.gdc_hg38.txt	53faa8970caa067999b0f969257d4dee	141241281	validated
3a6833db-af4d-4082-8569-355ba2edabdd	jhu-usc.edu_LUAD.HumanMethylation450.2.lvl-3.TCGA-50-5049-01A-01D-1626-05.gdc_hg38.txt	3c8c2b174feae1ac0cd6faa43c8e55f1	141256062	validated
3bea55bc-8ca0-433c-9c29-f3defd4cd208	jhu-usc.edu_LUAD.HumanMethylation450.13.lvl-3.TCGA-86-8669-01A-11D-2398-05.gdc_hg38.txt	5d99910ec2505eeda075540b81c28929	141266365	validated
3c017d0d-b457-4881-8243-323626d49548	jhu-usc.edu_LUAD.HumanMethylation450.11.lvl-3.TCGA-86-8056-01A-11D-2239-05.gdc_hg38.txt	e5443f9af1359dfa00f87936b4678687	141271521	validated
3f6acdd4-d2ea-40c6-96d7-f8b212abc441	jhu-usc.edu_LUAD.HumanMethylation450.5.lvl-3.TCGA-55-6985-01A-11D-1947-05.gdc_hg38.txt	589ce9226817a7e72b49823cef404371	141259107	validated
3fe4e73c-e660-4211-9d77-c7029eb94f98	jhu-usc.edu_LUAD.HumanMethylation450.11.lvl-3.TCGA-55-8204-01A-11D-2239-05.gdc_hg38.txt	8e9d8a0c8500bedd26543c2eed15fe3b	141271378	validated
4060c4bd-ad11-4977-91b6-23e3903a3cbc	jhu-usc.edu_LUAD.HumanMethylation450.3.lvl-3.TCGA-75-6211-01A-11D-1756-05.gdc_hg38.txt	8b35b1fcc6c52508ddf99331000c8cab	141244840	validated
40b3bd30-2c1d-4fae-8da7-501df0e11b83	jhu-usc.edu_LUAD.HumanMethylation450.6.lvl-3.TCGA-97-7553-01A-21D-2037-05.gdc_hg38.txt	4c35122d893e95c221aa150a2ce5dc75	141258584	validated
433ddfe0-6aee-4282-8c52-52c81ce46c31	jhu-usc.edu_LUAD.HumanMethylation450.18.lvl-3.TCGA-NJ-A7XG-01A-12D-A398-05.gdc_hg38.txt	550157a053834e94dc5af36f7e49e723	141286842	validated
4377f7f8-7090-473a-9179-14db34828fce	jhu-usc.edu_LUAD.HumanMethylation450.15.lvl-3.TCGA-97-A4M1-01A-11D-A24U-05.gdc_hg38.txt	296b0888c0558ed62b3d1b77140d7c0b	141278932	validated
43babed8-821a-480b-8fe5-6748ce7a005f	jhu-usc.edu_LUAD.HumanMethylation450.3.lvl-3.TCGA-75-5126-01A-01D-1756-05.gdc_hg38.txt	c6d5db1bed9d6f9ce78e7d7214d2b88b	141244109	validated
445825b8-c1a4-46b8-beac-6178c46c067f	jhu-usc.edu_LUAD.HumanMethylation450.12.lvl-3.TCGA-97-8171-01A-11D-2285-05.gdc_hg38.txt	fd100b9d50972a983c01cfeadd715202	141268753	validated
451f4d39-cea7-44b9-9a10-b230f0ab6a74	jhu-usc.edu_LUAD.HumanMethylation450.15.lvl-3.TCGA-MP-A4SV-01A-11D-A24U-05.gdc_hg38.txt	23626de02ff6551ba8c40ddec6f48e8f	141253669	validated
45f37ded-d723-45d5-ae72-e139032a642b	jhu-usc.edu_LUAD.HumanMethylation450.4.lvl-3.TCGA-05-4417-01A-22D-1856-05.gdc_hg38.txt	006ef1a2c4c6311b6539c4fd5f3dbec5	141257769	validated
4625a926-bda7-4a82-bdf5-486809de1e3b	jhu-usc.edu_LUAD.HumanMethylation450.15.lvl-3.TCGA-MN-A4N1-01A-11D-A24U-05.gdc_hg38.txt	88e368979c2ef1d93b15cdf41404c200	141267661	validated
46701dee-fc54-4c97-8164-ccb859f63e71	jhu-usc.edu_LUAD.HumanMethylation450.10.lvl-3.TCGA-69-7978-01A-11D-2185-05.gdc_hg38.txt	ba0a193227c65f1f652af576245725ef	141241947	validated
46b0bd34-252a-493a-beb2-e49736cd6057	jhu-usc.edu_LUAD.HumanMethylation450.5.lvl-3.TCGA-95-7043-01A-11D-1947-05.gdc_hg38.txt	37bd195a9335ea09fe90b626991c78ba	141236453	validated
46bf09ed-415e-4181-9141-33ce29e444ea	jhu-usc.edu_LUAD.HumanMethylation450.10.lvl-3.TCGA-55-7995-01A-11D-2185-05.gdc_hg38.txt	d687d5b7966b020e6615633a8f1c203e	141264040	validated
47048ca2-fcc9-44e7-9831-bb72bc0d8a07	jhu-usc.edu_LUAD.HumanMethylation450.13.lvl-3.TCGA-86-8672-01A-21D-2398-05.gdc_hg38.txt	17a621568f5111359706130f48ceccf2	141261480	validated
47072f12-8862-483a-873a-dd08e232441d	jhu-usc.edu_LUAD.HumanMethylation450.5.lvl-3.TCGA-55-6971-01A-11D-1947-05.gdc_hg38.txt	965ea9f433c756308c6da78620b33631	141261790	validated
47fa5538-7455-4cad-98b7-1dd5f12818da	jhu-usc.edu_LUAD.HumanMethylation450.14.lvl-3.TCGA-L9-A444-01A-21D-A24I-05.gdc_hg38.txt	1827e50a14a3145c5e8fd7aef8f8ce8b	141240102	validated
48fdfd6e-58f5-4c06-a5ce-f702dbed5b9b	jhu-usc.edu_LUAD.HumanMethylation450.7.lvl-3.TCGA-44-7667-01A-31D-2064-05.gdc_hg38.txt	775ae30f64dc820a3bb90b8b0f103e02	141256026	validated
48fe0754-e5b8-4852-9cad-dc992473fa19	jhu-usc.edu_LUAD.HumanMethylation450.4.lvl-3.TCGA-50-5044-01A-21D-1856-05.gdc_hg38.txt	bd60038ae0a7aa7365170a1abf8cb9f8	141242867	validated
4902a12c-2b8c-4dde-b3b6-2f112b0deb98	jhu-usc.edu_LUAD.HumanMethylation450.7.lvl-3.TCGA-44-7669-01A-21D-2064-05.gdc_hg38.txt	22732fd67a831e4f5c410da77bd49258	141267955	validated
49f33404-fcee-487c-ac71-320520d642a6	jhu-usc.edu_LUAD.HumanMethylation450.4.lvl-3.TCGA-49-4490-01A-21D-1856-05.gdc_hg38.txt	9cbe4a91cd9a9fc98014f24cb0d825e7	141250276	validated
4a5309ae-d4c2-4479-9f18-fb3172c9b095	jhu-usc.edu_LUAD.HumanMethylation450.15.lvl-3.TCGA-MP-A4TA-01A-21D-A24U-05.gdc_hg38.txt	a9fa3058e0838b37da58b85a391644eb	141275164	validated
4a7a6c64-c238-4916-af9e-80665232754f	jhu-usc.edu_LUAD.HumanMethylation450.18.lvl-3.TCGA-L9-A50W-01A-12D-A398-05.gdc_hg38.txt	80801efccca0898743902d7c816ec59c	141283116	validated
4b1aeea1-b935-44b9-b02f-51f2a166eb1b	jhu-usc.edu_LUAD.HumanMethylation450.7.lvl-3.TCGA-53-7626-01A-12D-2064-05.gdc_hg38.txt	548e8cd5ed4359730551815d636f3ee2	141255977	validated
4ba515c5-6fbe-425a-a375-44a95d835de3	jhu-usc.edu_LUAD.HumanMethylation450.18.lvl-3.TCGA-S2-AA1A-01A-12D-A398-05.gdc_hg38.txt	2dbbecf021dca81c5c0ee70aae1b7efa	141272467	validated
4bce910f-c70b-4993-9958-6394223fc8f8	jhu-usc.edu_LUAD.HumanMethylation450.12.lvl-3.TCGA-55-8299-01A-11D-2285-05.gdc_hg38.txt	b9c8b5b9263dc29e011fb5f36e64222a	141250188	validated
4bd13d18-1c21-46e3-9c5f-0b21d1498c02	jhu-usc.edu_LUAD.HumanMethylation450.9.lvl-3.TCGA-62-8399-01A-21D-2324-05.gdc_hg38.txt	d85207e9fb0324fc49240800aa6c9599	141273140	validated
4ca5e0f8-9b81-4bc3-ac01-4739b77af2d8	jhu-usc.edu_LUAD.HumanMethylation450.7.lvl-3.TCGA-44-7662-01A-11D-2064-05.gdc_hg38.txt	98273d26a85dc5c38b65e018da030fd6	141256464	validated
4cba5d21-8433-452c-a72b-9fefb5ff9b03	jhu-usc.edu_LUAD.HumanMethylation450.6.lvl-3.TCGA-78-7150-01A-21D-2037-05.gdc_hg38.txt	2e0b2f0c24fe480136c043b42417f8f5	141279070	validated
4d19c28f-eaf7-4ed2-9994-822ba8190611	jhu-usc.edu_LUAD.HumanMethylation450.11.lvl-3.TCGA-55-8085-01A-11D-2239-05.gdc_hg38.txt	620121caa40e2eaa22930de9a72b80d0	141282777	validated
4db66fc2-c239-4d93-a99b-f7a2bb1ca737	jhu-usc.edu_LUAD.HumanMethylation450.13.lvl-3.TCGA-55-8511-01A-11D-2398-05.gdc_hg38.txt	92be9d760084b58742489e139458905e	141242415	validated
4ec19394-fca6-442f-a67b-be2a57980ed9	jhu-usc.edu_LUAD.HumanMethylation450.14.lvl-3.TCGA-62-A46S-01A-11D-A24I-05.gdc_hg38.txt	6a4b4e095fc2db8dc1257faba7c63768	141245581	validated
4f04285f-ea7b-4f91-8c1a-ee4101b7d1b2	jhu-usc.edu_LUAD.HumanMethylation450.13.lvl-3.TCGA-55-8615-01A-11D-2398-05.gdc_hg38.txt	e4a34c8d1431096c8d33d7dac01e2be5	141277605	validated
4fd22044-1694-4377-bc34-640e56db76a9	jhu-usc.edu_LUAD.HumanMethylation450.11.lvl-3.TCGA-44-8119-01A-11D-2239-05.gdc_hg38.txt	a030c6591ac0ebd04e67a6b65f498a3b	141297992	validated
50fd2465-3d6a-45be-8649-2532d7dd1adb	jhu-usc.edu_LUAD.HumanMethylation450.11.lvl-3.TCGA-86-8055-01A-11D-2239-05.gdc_hg38.txt	d1781a9bd75f14d69d36625a49117430	141279503	validated
5308780c-8b2a-40a8-8cc8-750fd6b68cfc	jhu-usc.edu_LUAD.HumanMethylation450.5.lvl-3.TCGA-55-6986-01A-11D-1947-05.gdc_hg38.txt	427c4de44bc6f661c1de08ed8e30e0e9	141251969	validated
534977ce-a445-4432-9366-9ef7ef097c27	jhu-usc.edu_LUAD.HumanMethylation450.2.lvl-3.TCGA-64-5774-01A-01D-1626-05.gdc_hg38.txt	c5bd8fc4eef6854fb30ef4d7dd9ec037	141284466	validated
55c1ae94-3c52-40a6-a1cb-abfa75586ac5	jhu-usc.edu_LUAD.HumanMethylation450.16.lvl-3.TCGA-95-A4VK-01A-11D-A25R-05.gdc_hg38.txt	c139399d832622cc467cc6c1f4f8504c	141247553	validated
5610d32b-8703-450a-b970-0d01f33529d6	jhu-usc.edu_LUAD.HumanMethylation450.15.lvl-3.TCGA-MP-A4T8-01A-11D-A24U-05.gdc_hg38.txt	8a3b4f2b338e4ce8c7ed157332906367	141277059	validated
562b43fa-c3f7-4340-8ed3-16f8e068812a	jhu-usc.edu_LUAD.HumanMethylation450.13.lvl-3.TCGA-55-8507-01A-11D-2398-05.gdc_hg38.txt	9f4c5f7d85e1d20eb6bee6fc4ae49608	141278655	validated
56ae178d-dd1c-4771-baeb-b49083bd10ab	jhu-usc.edu_LUAD.HumanMethylation450.12.lvl-3.TCGA-86-8280-01A-11D-2285-05.gdc_hg38.txt	e7ec4bfb6a3242a41f3ce19c7681c1cc	141251057	validated
57479146-9bb0-4c12-8f5b-fe64f4d3285a	jhu-usc.edu_LUAD.HumanMethylation450.15.lvl-3.TCGA-55-A494-01A-11D-A24U-05.gdc_hg38.txt	96211b675a82b4053caf09c1851d3225	141262897	validated
5849ac72-30fb-487e-8afe-9e6535290ce1	jhu-usc.edu_LUAD.HumanMethylation450.2.lvl-3.TCGA-50-5045-01A-01D-1626-05.gdc_hg38.txt	781617b87a7df22d2a6ec6dc9990ac74	141262623	validated
58b1e9f1-a4a6-4994-94ea-8e39f24c2943	jhu-usc.edu_LUAD.HumanMethylation450.18.lvl-3.TCGA-L9-A7SV-01A-11D-A398-05.gdc_hg38.txt	ff30d797ea64469d120cf05c084512e8	141260530	validated
58eb0ab9-7562-484d-9361-8d100fc2dbd4	jhu-usc.edu_LUAD.HumanMethylation450.6.lvl-3.TCGA-55-7283-01A-11D-2037-05.gdc_hg38.txt	48969f2cf48d8c7607935bb897617465	141239059	validated
596aedf6-8e71-466c-a561-fa284a570016	jhu-usc.edu_LUAD.HumanMethylation450.4.lvl-3.TCGA-44-6777-01A-11D-1856-05.gdc_hg38.txt	0b216164530b629fdc0c788f6c7d10ee	141233781	validated
597416a8-0a7b-46d7-8ea2-e8a6bf16b495	jhu-usc.edu_LUAD.HumanMethylation450.16.lvl-3.TCGA-NJ-A55R-01A-11D-A25R-05.gdc_hg38.txt	77daa773553bc677100fc35b2cc230ff	141231411	validated
59c5c13d-1745-475b-a8b6-f68867bf436e	jhu-usc.edu_LUAD.HumanMethylation450.14.lvl-3.TCGA-62-A46V-01A-11D-A24I-05.gdc_hg38.txt	631688f194416359543c819251cd293b	141238718	validated
59cd8f3f-27a7-425d-9c52-9a9e54987336	jhu-usc.edu_LUAD.HumanMethylation450.11.lvl-3.TCGA-86-8076-01A-31D-2239-05.gdc_hg38.txt	16fc859cd2c016ed8428fea2bb163d66	141271150	validated
59e8f9c8-b039-4047-9e4e-eb92cee3bee2	jhu-usc.edu_LUAD.HumanMethylation450.13.lvl-3.TCGA-86-8668-01A-11D-2398-05.gdc_hg38.txt	603cd3b519d89d5a96f3116e7006dddd	141252575	validated
5a72b425-690c-4616-b5cc-eb913fc0be71	jhu-usc.edu_LUAD.HumanMethylation450.11.lvl-3.TCGA-55-8087-01A-11D-2239-05.gdc_hg38.txt	25602fa8fd3b1947062c23b57dc81898	141278826	validated
5a94577f-8fdd-4e78-ac22-8877995be63d	jhu-usc.edu_LUAD.HumanMethylation450.7.lvl-3.TCGA-78-7162-01A-21D-2064-05.gdc_hg38.txt	df2212ebeeafe970335a76fe8d0fd51b	141234623	validated
5b76fc76-26ba-49da-ac94-b7d5ea20bc74	jhu-usc.edu_LUAD.HumanMethylation450.14.lvl-3.TCGA-62-A46R-01A-11D-A24I-05.gdc_hg38.txt	a5a3deef815e820c8ed9db96aa6e4246	141231264	validated
5cb33b5e-1451-4af9-b1ae-dbcb4cc06d7e	jhu-usc.edu_LUAD.HumanMethylation450.7.lvl-3.TCGA-44-7671-01A-11D-2064-05.gdc_hg38.txt	1342bb8aeaa572b0ad2a3ec0f13bb545	141229304	validated
5d7fdf2c-c080-4f58-9539-834fb196e2e3	jhu-usc.edu_LUAD.HumanMethylation450.16.lvl-3.TCGA-MP-A4T4-01A-11D-A25R-05.gdc_hg38.txt	b183899a3749bb3806e7d7c052701956	141242130	validated
5e41fa65-02a1-4e44-b666-5428110cd591	jhu-usc.edu_LUAD.HumanMethylation450.11.lvl-3.TCGA-55-8205-01A-11D-2239-05.gdc_hg38.txt	96fce562bdba92221453aa488a3a8039	141249784	validated
5fcf7899-5a19-48f6-b758-b71bbf06cd28	jhu-usc.edu_LUAD.HumanMethylation450.7.lvl-3.TCGA-64-1679-01A-21D-2064-05.gdc_hg38.txt	1a1c288f6f5c36a768ba183d2c7e6771	141261704	validated
608ee453-06de-4be6-b06e-eb3331774018	jhu-usc.edu_LUAD.HumanMethylation450.12.lvl-3.TCGA-97-8177-01A-11D-2285-05.gdc_hg38.txt	80dc375360f1b6c576cbf3a9b13342e9	141246940	validated
60b17392-ec9e-4140-be60-55b589f1216f	jhu-usc.edu_LUAD.HumanMethylation450.13.lvl-3.TCGA-78-8655-01A-11D-2398-05.gdc_hg38.txt	0cb85046a645ab8eefc1a0cd153518fc	141257951	validated
61bef79d-c2fc-4833-98a4-9fc8e4459080	jhu-usc.edu_LUAD.HumanMethylation450.7.lvl-3.TCGA-78-7542-01A-21D-2064-05.gdc_hg38.txt	e3acf3309929a1812f49683aca0c93a0	141259199	validated
6428c46e-848f-446e-bdd6-c0f9c69a3111	jhu-usc.edu_LUAD.HumanMethylation450.9.lvl-3.TCGA-62-8394-01A-11D-2324-05.gdc_hg38.txt	f2b05e516ee876096f265ad12af6365f	141261932	validated
64fd8fd7-b1fd-4288-a363-c12d108496b0	jhu-usc.edu_LUAD.HumanMethylation450.11.lvl-3.TCGA-99-8028-01A-11D-2239-05.gdc_hg38.txt	bbe66e69278ef9cbcc0fa0cce5812c25	141260349	validated
660e847b-2cc1-4be8-887d-d852c9e02000	jhu-usc.edu_LUAD.HumanMethylation450.11.lvl-3.TCGA-86-8074-01A-11D-2239-05.gdc_hg38.txt	bfb8b7d96734197ea2c24cec46c70f85	141276098	validated
674a8f24-cb3a-448e-940c-fc0cbb3ef71f	jhu-usc.edu_LUAD.HumanMethylation450.11.lvl-3.TCGA-99-8025-01A-11D-2239-05.gdc_hg38.txt	08cc8688fde1c4431a2d69843c310290	141259192	validated
6757e580-2615-42bf-8dc1-7d5079c6ce78	jhu-usc.edu_LUAD.HumanMethylation450.10.lvl-3.TCGA-69-7980-01A-11D-2185-05.gdc_hg38.txt	c2b96659650d35e0e8f3209060103487	141262352	validated
68e81ea9-ee78-4aeb-a50a-bb43aa1c1d4d	jhu-usc.edu_LUAD.HumanMethylation450.2.lvl-3.TCGA-50-5055-01A-01D-1626-05.gdc_hg38.txt	34127a1583946f99155173f823406a3d	141256273	validated
68f85812-8754-4e62-9dc7-300c130ea4b1	jhu-usc.edu_LUAD.HumanMethylation450.3.lvl-3.TCGA-75-6206-01A-11D-1756-05.gdc_hg38.txt	9b1780ad94702412a93dabbeca004ff1	141290872	validated
6910ced7-e92f-4df2-9400-301b822c74fa	jhu-usc.edu_LUAD.HumanMethylation450.11.lvl-3.TCGA-J2-8192-01A-11D-2239-05.gdc_hg38.txt	535fee0042a42f199a64160a15c06264	141277488	validated
6a636b36-cfe3-46e2-bcd1-9990cc650f07	jhu-usc.edu_LUAD.HumanMethylation450.19.lvl-3.TCGA-49-AARN-01A-21D-A411-05.gdc_hg38.txt	d2b0dcc5e4de28296f361bea0ba756d0	141198678	validated
6b18f59d-5011-433b-b480-3c3ca26ad108	jhu-usc.edu_LUAD.HumanMethylation450.10.lvl-3.TCGA-86-7953-01A-11D-2185-05.gdc_hg38.txt	bc70e65a3f7f1adce2f5851f554f8c0c	141257720	validated
6bd6888b-77f2-46c1-9dbf-37450cf6d78e	jhu-usc.edu_LUAD.HumanMethylation450.3.lvl-3.TCGA-50-5942-01A-21D-1756-05.gdc_hg38.txt	b9fa12cbcece8fab102d3388b95e7c05	141252624	validated
6cbd18d8-167b-467e-ad0e-5c661a1f0eca	jhu-usc.edu_LUAD.HumanMethylation450.4.lvl-3.TCGA-55-6642-01A-11D-1856-05.gdc_hg38.txt	2a4b0bd87d21e291a81f30488b5b2849	141256051	validated
6d004ebc-2eda-43e2-98ce-f714082cafef	jhu-usc.edu_LUAD.HumanMethylation450.5.lvl-3.TCGA-75-7027-01A-11D-1947-05.gdc_hg38.txt	abc62cacb6b9e2177939ab7d34950329	141276244	validated
6db37a07-8812-4d9b-b17a-2aea1d4b1b84	jhu-usc.edu_LUAD.HumanMethylation450.14.lvl-3.TCGA-44-A47B-01A-11D-A24I-05.gdc_hg38.txt	8acc3c1f55202b19d585b0cd2a3b64f5	141251834	validated
6ecc4742-fff5-4d75-97ea-8f003de4455f	jhu-usc.edu_LUAD.HumanMethylation450.2.lvl-3.TCGA-83-5908-01A-21D-2285-05.gdc_hg38.txt	2b3d67ce3a470b2a605ebea9f9b65523	141241454	validated
6f21e23d-472f-4cad-952c-eaa7a524090a	jhu-usc.edu_LUAD.HumanMethylation450.8.lvl-3.TCGA-69-7763-01A-11D-2168-05.gdc_hg38.txt	6002ab9c9ffd3ed9b533fe60eb8ccf3c	141255488	validated
6f28a46e-6e05-4cea-9d7d-07ca7ed61706	jhu-usc.edu_LUAD.HumanMethylation450.15.lvl-3.TCGA-93-A4JO-01A-21D-A24U-05.gdc_hg38.txt	61a2ca84d842df2491f701071de8b748	141259111	validated
6f5ceb4d-1710-4a2f-ba08-84c012a13d80	jhu-usc.edu_LUAD.HumanMethylation450.9.lvl-3.TCGA-95-8494-01A-11D-2324-05.gdc_hg38.txt	b52805001cf7f849ec82effc52ede0a9	141256966	validated
6fcd8ffb-5ea2-468d-89ef-774057ba1121	jhu-usc.edu_LUAD.HumanMethylation450.13.lvl-3.TCGA-78-8640-01A-11D-2398-05.gdc_hg38.txt	5c3a1c67043aa0f7615b236f9fa8aa68	141268331	validated
7006a81a-7d3a-4e98-86fd-d2ab860b2cee	jhu-usc.edu_LUAD.HumanMethylation450.16.lvl-3.TCGA-NJ-A4YF-01A-12D-A25R-05.gdc_hg38.txt	902439c4d1e4268e72fb271b2ec21acb	141253113	validated
714f5a64-3f5a-4a34-841c-a3b96bb84ded	jhu-usc.edu_LUAD.HumanMethylation450.9.lvl-3.TCGA-62-8402-01A-11D-2324-05.gdc_hg38.txt	7a242cec316c446a5f40a3e2f9c02148	141260511	validated
71b6e84f-a4cc-497a-9945-547bfd29565d	jhu-usc.edu_LUAD.HumanMethylation450.2.lvl-3.TCGA-50-5068-01A-01D-1626-05.gdc_hg38.txt	8478f4d6d3829288b9bbf8b9642a14f9	141256257	validated
71e3ed99-a19e-46d9-8ed3-952cb73bc9b5	jhu-usc.edu_LUAD.HumanMethylation450.15.lvl-3.TCGA-97-A4LX-01A-11D-A24U-05.gdc_hg38.txt	3352133849fa7d95b92191bdd4c4ae73	141257684	validated
72d04606-d426-4569-855a-72d1d1551a2a	jhu-usc.edu_LUAD.HumanMethylation450.7.lvl-3.TCGA-86-7711-01A-11D-2064-05.gdc_hg38.txt	6bcc99d675a66a6b1d6f10ab1c66cc59	141253765	validated
735aefc4-5765-4f63-a126-e45300e62c10	jhu-usc.edu_LUAD.HumanMethylation450.16.lvl-3.TCGA-NJ-A4YQ-01A-11D-A25R-05.gdc_hg38.txt	0990ff66193c7b487ce34c9760b5bb13	141229728	validated
73a1b250-63ab-4ba9-91ed-a6b6aa35716d	jhu-usc.edu_LUAD.HumanMethylation450.16.lvl-3.TCGA-NJ-A4YP-01A-11D-A25R-05.gdc_hg38.txt	b4b4cc0e5e12ef809fa62c9917ca8bf3	141239852	validated
7473dc2b-182b-4e65-9c84-b0f0c924bcd7	jhu-usc.edu_LUAD.HumanMethylation450.5.lvl-3.TCGA-55-6981-01A-11D-1947-05.gdc_hg38.txt	b3aad084da395f50dbfd7b179b3d3fb7	141211256	validated
74bf62d3-e0ba-435a-b5e4-0cd7004365bd	jhu-usc.edu_LUAD.HumanMethylation450.11.lvl-3.TCGA-55-8203-01A-11D-2239-05.gdc_hg38.txt	718a71efc5b79f2ef0694e70b01f03a7	141265524	validated
754efa74-0717-461a-aa10-80da6c85012e	jhu-usc.edu_LUAD.HumanMethylation450.4.lvl-3.TCGA-91-6828-01A-11D-1856-05.gdc_hg38.txt	5b756261fa855f65e9746a8364f54a7b	141259150	validated
75949cb3-c1a4-4baa-81f0-983691eeaa04	jhu-usc.edu_LUAD.HumanMethylation450.11.lvl-3.TCGA-86-8075-01A-11D-2239-05.gdc_hg38.txt	1e94fd7e1b966b9da52638abdbbbcda2	141279663	validated
7865f7f7-48f3-4cee-a1b4-0dcac867b131	jhu-usc.edu_LUAD.HumanMethylation450.5.lvl-3.TCGA-55-6987-01A-11D-1947-05.gdc_hg38.txt	ae9c4740b638b95630798c5625fc8150	141226851	validated
7ad157d7-7898-4ab3-a85a-0236edb155d4	jhu-usc.edu_LUAD.HumanMethylation450.6.lvl-3.TCGA-78-7154-01A-11D-2037-05.gdc_hg38.txt	51c1cf5b6834f427a121f0aac9e2a9eb	141263603	validated
7b8780f0-9aca-4f0f-8941-74ecad409618	jhu-usc.edu_LUAD.HumanMethylation450.16.lvl-3.TCGA-MP-A4TF-01A-11D-A25R-05.gdc_hg38.txt	274f0d9d41520b877c0e4b3cd1ad34cf	141234240	validated
7caf2ad9-2976-4954-8281-5b42a3c68d1b	jhu-usc.edu_LUAD.HumanMethylation450.8.lvl-3.TCGA-86-7714-01A-12D-2168-05.gdc_hg38.txt	c8eeb00199886fb1d2b461e1b077d099	141250075	validated
7dd7ab64-2cb7-456f-8491-cffe0d49543b	jhu-usc.edu_LUAD.HumanMethylation450.15.lvl-3.TCGA-86-A4JF-01A-11D-A24U-05.gdc_hg38.txt	d24c04a5c5666b8476fe3e75bd05792c	141264442	validated
7e2e536c-ad11-4fb6-9b4f-47a59e8f5817	jhu-usc.edu_LUAD.HumanMethylation450.10.lvl-3.TCGA-95-7948-01A-11D-2185-05.gdc_hg38.txt	d10cce325610909ad1999ad88f3279ca	141261615	validated
7eca8b9f-48b4-4eb5-8191-e98ed57a751e	jhu-usc.edu_LUAD.HumanMethylation450.8.lvl-3.TCGA-55-7726-01A-11D-2168-05.gdc_hg38.txt	19ed226ad8374899291b50403adbcac4	141253313	validated
7f0a19df-4253-44ce-988e-1693af58ccf5	jhu-usc.edu_LUAD.HumanMethylation450.4.lvl-3.TCGA-50-5051-01A-21D-1856-05.gdc_hg38.txt	083951e1104d7015c9697451ad091f75	141239164	validated
7f1e84fd-fc14-443d-b590-fe23acf02b36	jhu-usc.edu_LUAD.HumanMethylation450.6.lvl-3.TCGA-78-7220-01A-11D-2037-05.gdc_hg38.txt	7f0fde2090b38fcd91f0b28521ebc5df	141266540	validated
7f63c212-98cb-475c-8d2e-d262af4dfbbb	jhu-usc.edu_LUAD.HumanMethylation450.16.lvl-3.TCGA-MP-A4T6-01A-32D-A25R-05.gdc_hg38.txt	22ad96d66934cd9017deda79384c226e	141216764	validated
7fc2a3d6-c9a3-41bf-918f-7cb7e1b8b462	jhu-usc.edu_LUAD.HumanMethylation450.12.lvl-3.TCGA-86-8279-01A-11D-2285-05.gdc_hg38.txt	8d9238adc216ad7f6bb22f69d66d48f0	141256900	validated
804f5fa9-a1e4-4749-92a9-1ee7d930b3e8	jhu-usc.edu_LUAD.HumanMethylation450.11.lvl-3.TCGA-55-8092-01A-11D-2239-05.gdc_hg38.txt	e46604738969441da163fbb245a5436c	141272549	validated
806ad117-16d0-475e-a6f8-acf0a33389ff	jhu-usc.edu_LUAD.HumanMethylation450.19.lvl-3.TCGA-49-AARE-01A-11D-A411-05.gdc_hg38.txt	71187c8f16b537fbc7104625fe6472a6	141232371	validated
8083dc65-e97c-4c83-9ae1-c2c6ae0a88c7	jhu-usc.edu_LUAD.HumanMethylation450.14.lvl-3.TCGA-62-A46O-01A-11D-A24I-05.gdc_hg38.txt	66746f443f3ff70d720c296e4231bf19	141257592	validated
8133cc4d-ae06-48c6-b155-a8ebd1145fbb	jhu-usc.edu_LUAD.HumanMethylation450.13.lvl-3.TCGA-78-8662-01A-11D-2398-05.gdc_hg38.txt	8106db6ce42f9b9ba5a987135636827e	141261526	validated
81a1fb05-d999-4a28-8251-dc52de539d09	jhu-usc.edu_LUAD.HumanMethylation450.7.lvl-3.TCGA-78-7163-01A-12D-2064-05.gdc_hg38.txt	a4ea0eb8a61180a6891e1b2b955bd4f2	141274158	validated
82eba679-e82e-42bc-b9dd-68fdfd1a9378	jhu-usc.edu_LUAD.HumanMethylation450.14.lvl-3.TCGA-62-A46U-01A-11D-A24I-05.gdc_hg38.txt	00ac9aa227b03697eb0d8637cc220394	141238024	validated
837e6f40-cc93-45fe-a9e9-545977933717	jhu-usc.edu_LUAD.HumanMethylation450.7.lvl-3.TCGA-78-7166-01A-12D-2064-05.gdc_hg38.txt	6a95cd7c84310892849569aca4e365f6	141270126	validated
83fc88fe-7532-4680-b2cd-76f38354f873	jhu-usc.edu_LUAD.HumanMethylation450.15.lvl-3.TCGA-MP-A4T2-01A-11D-A24U-05.gdc_hg38.txt	be21662a0e55dfbb329cedd555788185	141276913	validated
84b4f647-bb26-4824-b5ec-5d1c6df2f732	jhu-usc.edu_LUAD.HumanMethylation450.14.lvl-3.TCGA-55-A4DG-01A-11D-A24I-05.gdc_hg38.txt	080da8013c4bfbe00a748690edb2b041	141239051	validated
84fd2f8a-b0f8-4ccd-b917-a17b648ca031	jhu-usc.edu_LUAD.HumanMethylation450.6.lvl-3.TCGA-93-7348-01A-21D-2037-05.gdc_hg38.txt	87120c3d68c5591b6c846f2b305fba06	141256202	validated
8505dd23-8b9a-4225-a9c0-b4acd4113b82	jhu-usc.edu_LUAD.HumanMethylation450.14.lvl-3.TCGA-91-A4BC-01A-11D-A24I-05.gdc_hg38.txt	ceb60328128ca846e33769252616b169	141250802	validated
85e07736-95a0-487d-b9c0-254367016403	jhu-usc.edu_LUAD.HumanMethylation450.11.lvl-3.TCGA-55-8206-01A-11D-2239-05.gdc_hg38.txt	57fa401c4a992a38bc8d7c8fd09a1444	141284602	validated
85f9e46e-c10d-45fc-9e39-2eb2a434ce4d	jhu-usc.edu_LUAD.HumanMethylation450.11.lvl-3.TCGA-55-7913-01B-11D-2239-05.gdc_hg38.txt	8d2b38aa39dcdaef41e88dbff350c794	141292890	validated
863f7319-d47d-4e2f-aa86-a582d1954a52	jhu-usc.edu_LUAD.HumanMethylation450.12.lvl-3.TCGA-69-8254-01A-11D-2285-05.gdc_hg38.txt	3d58733b74a84726087395a6b9ab5098	141244897	validated
87ae3617-e6b9-4719-acdd-3e100a0c71c3	jhu-usc.edu_LUAD.HumanMethylation450.9.lvl-3.TCGA-50-8457-01A-11D-2324-05.gdc_hg38.txt	9152174dfc146c990af1ab44db225495	141243820	validated
87b4eba6-739e-4170-ba23-3d4610cb1a5c	jhu-usc.edu_LUAD.HumanMethylation450.9.lvl-3.TCGA-62-8397-01A-11D-2324-05.gdc_hg38.txt	71fce325b5cb99effa89fa94c182dbf8	141266837	validated
87e157bf-c6c4-463c-8598-58acd64eb893	jhu-usc.edu_LUAD.HumanMethylation450.4.lvl-3.TCGA-50-6590-01A-12D-1856-05.gdc_hg38.txt	d7890058ae264a20fb2186b662a33759	141252981	validated
8a802ffe-d0ec-46cf-ab69-324d947705c9	jhu-usc.edu_LUAD.HumanMethylation450.7.lvl-3.TCGA-55-7576-01A-11D-2064-05.gdc_hg38.txt	ca2bf00e24af476d3daa66ea0971ae65	141232392	validated
8ae22287-a0af-40ca-978a-bcc31192eaad	jhu-usc.edu_LUAD.HumanMethylation450.5.lvl-3.TCGA-55-6982-01A-11D-1947-05.gdc_hg38.txt	0a1fea945a2a2da9bc4e617e6af02c9e	141257016	validated
8bf3c3a3-2e4c-457d-ba60-81df6e6c39ac	jhu-usc.edu_LUAD.HumanMethylation450.4.lvl-3.TCGA-91-6829-01A-21D-1856-05.gdc_hg38.txt	8b571d557bba5cb674e6e1d69fb897d7	141253917	validated
8c1e3785-0faf-4c2f-bb3b-c0ef6b245092	jhu-usc.edu_LUAD.HumanMethylation450.11.lvl-3.TCGA-55-8208-01A-11D-2239-05.gdc_hg38.txt	79e6bba8b2a1dd2d29854b6705008bf0	141271351	validated
8cc1e1dd-8d69-4877-a217-28c3449ac40a	jhu-usc.edu_LUAD.HumanMethylation450.8.lvl-3.TCGA-53-7813-01A-11D-2168-05.gdc_hg38.txt	f6cef87d5859cf1979eaac1a8335672b	141250721	validated
8d0c1140-b6da-4e63-8933-0115bd41e750	jhu-usc.edu_LUAD.HumanMethylation450.10.lvl-3.TCGA-95-7947-01A-11D-2185-05.gdc_hg38.txt	48a3bf15920699394ee3fb930d0c2cda	141271391	validated
8d7bbb00-be54-4833-b442-8507f041e956	jhu-usc.edu_LUAD.HumanMethylation450.5.lvl-3.TCGA-75-7025-01A-12D-1947-05.gdc_hg38.txt	367ddd622d22337ace6a9e00d29d4286	141237560	validated
8d8854b9-6f8b-44a4-b938-d57616274a9d	jhu-usc.edu_LUAD.HumanMethylation450.10.lvl-3.TCGA-86-7954-01A-11D-2185-05.gdc_hg38.txt	277a7e0a7bd257b08dcf74cd81a72454	141262445	validated
8e0b4856-7967-4245-811a-ffafac8e2ff0	jhu-usc.edu_LUAD.HumanMethylation450.2.lvl-3.TCGA-64-5781-01A-01D-1626-05.gdc_hg38.txt	044beb6337342011cce5723c1bdedc02	141251566	validated
8ed0a76e-2c67-415e-8e59-f53a568f0e45	jhu-usc.edu_LUAD.HumanMethylation450.16.lvl-3.TCGA-NJ-A4YG-01A-22D-A25R-05.gdc_hg38.txt	d0be8e55bff624ec0fafcaa7a1f44ab7	141249547	validated
8f7db0dc-9242-4b9d-a4d1-9a770436a633	jhu-usc.edu_LUAD.HumanMethylation450.6.lvl-3.TCGA-78-7145-01A-11D-2037-05.gdc_hg38.txt	8d79c32d9142730b917c2f17eef1024b	141256411	validated
90316783-8745-49a6-a83e-284463349755	jhu-usc.edu_LUAD.HumanMethylation450.15.lvl-3.TCGA-86-A4P7-01A-11D-A24U-05.gdc_hg38.txt	be6a68ed63118848112d5c7cfea22c24	141252024	validated
9080df1c-f865-44d6-9619-1e839c80efe2	jhu-usc.edu_LUAD.HumanMethylation450.13.lvl-3.TCGA-55-8514-01A-11D-2398-05.gdc_hg38.txt	d92f5a3ff649a1ba244fa6915ffdca23	141270616	validated
908227ab-ef16-4b04-82ec-aa2ef2379f02	jhu-usc.edu_LUAD.HumanMethylation450.8.lvl-3.TCGA-55-7910-01A-11D-2168-05.gdc_hg38.txt	92513bc7d17783afdc384ddb14235864	141253956	validated
90a0edc2-730b-42fe-8474-c1229f314d0c	jhu-usc.edu_LUAD.HumanMethylation450.13.lvl-3.TCGA-55-8506-01A-11D-2398-05.gdc_hg38.txt	f61e49e14ad6c5fe5ae0612a72b67b79	141245899	validated
9135af88-95d0-4926-9db8-e8790a8c919f	jhu-usc.edu_LUAD.HumanMethylation450.5.lvl-3.TCGA-91-6849-01A-11D-1947-05.gdc_hg38.txt	2dfc9b05d7117b37581eacf3f2a57434	141252453	validated
922d8f85-9e0a-41a1-b505-b5c7a510041d	jhu-usc.edu_LUAD.HumanMethylation450.2.lvl-3.TCGA-05-5429-01A-01D-1626-05.gdc_hg38.txt	352549410f52102f1c9fa6ea27ebc551	141268636	validated
9294d544-b998-49e2-8cda-6d5df8e46c83	jhu-usc.edu_LUAD.HumanMethylation450.5.lvl-3.TCGA-49-6761-01A-31D-1947-05.gdc_hg38.txt	48820ab09ac07d0121c8e445bdba64a6	141249591	validated
92be246f-3437-435f-82e7-581c5f790eae	jhu-usc.edu_LUAD.HumanMethylation450.4.lvl-3.TCGA-50-6595-01A-12D-1856-05.gdc_hg38.txt	2f7e81732baf8568d97115447bbdb550	141240776	validated
93092315-ae6b-4e2a-97fb-45f17eba4086	jhu-usc.edu_LUAD.HumanMethylation450.7.lvl-3.TCGA-78-7167-01A-11D-2064-05.gdc_hg38.txt	1ccab497029906daafac71ac2b430cd0	141256863	validated
9326d02e-328f-4f41-bc6a-61933a40af7b	jhu-usc.edu_LUAD.HumanMethylation450.6.lvl-3.TCGA-50-7109-01A-11D-2037-05.gdc_hg38.txt	ce7d93fdcb1ad02ab244023ea0c039b3	141266023	validated
936e7809-a3fb-4f87-ab21-34e619fc2047	jhu-usc.edu_LUAD.HumanMethylation450.8.lvl-3.TCGA-55-7903-01A-11D-2168-05.gdc_hg38.txt	95928ad9dbde06e761aeaa027b25880a	141250435	validated
93aec9ac-cfe6-460c-99ae-5bcf59c91ce2	jhu-usc.edu_LUAD.HumanMethylation450.18.lvl-3.TCGA-99-AA5R-01A-11D-A398-05.gdc_hg38.txt	3cf79ee76540ba4819453549da397712	141264280	validated
93feef74-7850-4518-b69c-ac5eee621c4b	jhu-usc.edu_LUAD.HumanMethylation450.13.lvl-3.TCGA-97-8552-01A-11D-2398-05.gdc_hg38.txt	9339552f8bcf11b6d50dbc6a79db95c6	141263373	validated
9405aced-f061-49b4-9568-e40a401ee8ab	jhu-usc.edu_LUAD.HumanMethylation450.3.lvl-3.TCGA-05-4390-01A-02D-1756-05.gdc_hg38.txt	6b722891aea48113a60bab8f803b3617	141254521	validated
943b9296-5c77-426e-b5ea-e617f64966e5	jhu-usc.edu_LUAD.HumanMethylation450.7.lvl-3.TCGA-64-1681-01A-11D-2064-05.gdc_hg38.txt	f567813d6a020a157b8e02ab18e4b32f	141220351	validated
969a8733-2bfb-494c-8300-bf8145fa9c51	jhu-usc.edu_LUAD.HumanMethylation450.8.lvl-3.TCGA-55-7724-01A-11D-2168-05.gdc_hg38.txt	c715ed7204a32bb89d34baac3ed59dc9	141247713	validated
96cbaf90-06d2-48aa-82bc-ad5d650acee1	jhu-usc.edu_LUAD.HumanMethylation450.3.lvl-3.TCGA-05-4425-01A-01D-1756-05.gdc_hg38.txt	e7f855bc030e24e5f830ba5d3397851d	141238822	validated
97145525-03e9-4a38-a227-df57100e8073	jhu-usc.edu_LUAD.HumanMethylation450.8.lvl-3.TCGA-55-7911-01A-11D-2168-05.gdc_hg38.txt	c102391335b29eecc502c1cbad2e61ef	141239897	validated
97c23936-74cf-4af0-88c8-64e008079bc7	jhu-usc.edu_LUAD.HumanMethylation450.3.lvl-3.TCGA-55-6543-01A-11D-1756-05.gdc_hg38.txt	b57fd91901c78978c7263f4cc4a75a17	141245117	validated
983bcfa7-96a8-41cf-8034-ba176a1223a4	jhu-usc.edu_LUAD.HumanMethylation450.4.lvl-3.TCGA-50-6597-01A-11D-1856-05.gdc_hg38.txt	1798203a3d93776858b45372856ef964	141256010	validated
9caef3df-08b0-40b3-9c04-77b861241570	jhu-usc.edu_LUAD.HumanMethylation450.11.lvl-3.TCGA-99-8033-01A-11D-2239-05.gdc_hg38.txt	16dbddd62ab257f6f7a6c2c6a7d2e389	141275112	validated
9d9f8f78-5a87-482f-a9b2-3ebce42bd684	jhu-usc.edu_LUAD.HumanMethylation450.16.lvl-3.TCGA-O1-A52J-01A-11D-A25R-05.gdc_hg38.txt	bbd0c86eb84b75c586b0284294aa44f6	141253689	validated
9e82952b-9cdf-4e4f-ba2f-e2b3e8c25ccb	jhu-usc.edu_LUAD.HumanMethylation450.7.lvl-3.TCGA-44-7660-01A-11D-2064-05.gdc_hg38.txt	c738877c40895339cd6a0ff156bc4de4	141279852	validated
9ebaa95b-afbe-49c2-afd2-ac67988c230b	jhu-usc.edu_LUAD.HumanMethylation450.11.lvl-3.TCGA-55-8089-01A-11D-2239-05.gdc_hg38.txt	28762dbad1bfc6598cd5a2b5259d5b01	141273383	validated
9f05e848-be00-40c9-a66c-403539095eb0	jhu-usc.edu_LUAD.HumanMethylation450.14.lvl-3.TCGA-J2-A4AE-01A-21D-A24I-05.gdc_hg38.txt	c8ed08472faff10b195bacb61bd32d31	141235995	validated
9f7a5c08-57aa-4647-8263-eada4ce00047	jhu-usc.edu_LUAD.HumanMethylation450.8.lvl-3.TCGA-97-7938-01A-11D-2168-05.gdc_hg38.txt	c685be0abd4011a1b200b7208f1e81d5	141240212	validated
9f8c2acf-da43-4cff-af14-9e37e06ab30b	jhu-usc.edu_LUAD.HumanMethylation450.2.lvl-3.TCGA-75-5147-01A-01D-1626-05.gdc_hg38.txt	6318cc2b31074319b3776a0384a65c29	141264595	validated
a0b037c1-88a3-4f3e-a2e1-d24d4310633e	jhu-usc.edu_LUAD.HumanMethylation450.7.lvl-3.TCGA-44-7672-01A-11D-2064-05.gdc_hg38.txt	0e346da1d2ea909d6438a03f303c6ccd	141218808	validated
a23e172b-3139-4dee-a994-7d623cc8006a	jhu-usc.edu_LUAD.HumanMethylation450.7.lvl-3.TCGA-53-7624-01A-11D-2064-05.gdc_hg38.txt	1466344e3863950bf0c362325c34e2db	141264841	validated
a28ee372-a0b4-4099-945a-04a08407f22c	jhu-usc.edu_LUAD.HumanMethylation450.8.lvl-3.TCGA-55-7725-01A-11D-2168-05.gdc_hg38.txt	bd0cacb521cd6b628d42de2c421833f5	141237285	validated
a2941a74-a7ee-47c8-8f01-edbe5cd28ac6	jhu-usc.edu_LUAD.HumanMethylation450.11.lvl-3.TCGA-55-8090-01A-11D-2239-05.gdc_hg38.txt	1be6a1d72d973ba03075ae8e32eda4ac	141267486	validated
a3451932-1b0b-4279-9ca8-2ee8e2bfef3f	jhu-usc.edu_LUAD.HumanMethylation450.7.lvl-3.TCGA-86-7713-01A-11D-2064-05.gdc_hg38.txt	8cbcdf64a91114cad200230dc07fa0d0	141214112	validated
a363c24c-855b-41c2-a9ca-5c45babcd912	jhu-usc.edu_LUAD.HumanMethylation450.4.lvl-3.TCGA-05-4415-01A-22D-1856-05.gdc_hg38.txt	305c85d4b54a6f5528b229b7e3116174	141269333	validated
a3c07351-d187-4690-b4cf-aa89ec435146	jhu-usc.edu_LUAD.HumanMethylation450.8.lvl-3.TCGA-69-7760-01A-11D-2168-05.gdc_hg38.txt	93c14a8ab95859049c67945d2685b681	141266652	validated
a3ed2048-1c33-461f-800d-fa8cc5d79554	jhu-usc.edu_LUAD.HumanMethylation450.18.lvl-3.TCGA-L9-A8F4-01A-11D-A398-05.gdc_hg38.txt	e1621f12846b9ad6a382d334d2900667	141277560	validated
a524c83d-a532-4733-b578-c65af2c151ad	jhu-usc.edu_LUAD.HumanMethylation450.4.lvl-3.TCGA-44-6776-01A-11D-1856-05.gdc_hg38.txt	6620ef0f5f112df1c726ed66ea0098da	141262847	validated
a64377da-02da-41fe-b8b2-c5b4e6c2b0c4	jhu-usc.edu_LUAD.HumanMethylation450.6.lvl-3.TCGA-78-7143-01A-11D-2037-05.gdc_hg38.txt	200121eaaaf53b0e064a1f231313d4d2	141261107	validated
a855a71e-356a-431e-83c6-66803f02bc7b	jhu-usc.edu_LUAD.HumanMethylation450.2.lvl-3.TCGA-64-5815-01A-01D-1626-05.gdc_hg38.txt	9784210269c76d6626df63073f35c814	141258536	validated
a8688cea-4ea0-48cf-b2d5-cb9b992bf50a	jhu-usc.edu_LUAD.HumanMethylation450.19.lvl-3.TCGA-49-AARQ-01A-11D-A411-05.gdc_hg38.txt	4547fe302cc239b41db85fcdac03cca5	141237193	validated
a9c11d38-a4ec-48a1-8b13-91c160066783	jhu-usc.edu_LUAD.HumanMethylation450.5.lvl-3.TCGA-91-6847-01A-11D-1947-05.gdc_hg38.txt	24d0493b71dfdb73745ce867ce9f5d17	141251267	validated
ac3668c0-9a97-4bf5-9d6b-0e38f075dd57	jhu-usc.edu_LUAD.HumanMethylation450.10.lvl-3.TCGA-86-7955-01A-11D-2185-05.gdc_hg38.txt	8441e6cffe98b23df3d4d7614ffc3a80	141266697	validated
ac3bef08-8471-4114-bbb6-a0c0bc627156	jhu-usc.edu_LUAD.HumanMethylation450.15.lvl-3.TCGA-MP-A4T7-01A-11D-A24U-05.gdc_hg38.txt	dd3aff815836cbbc52d9beea7e700e77	141269779	validated
accefb2c-98e5-4a56-b829-b06bd0f76003	jhu-usc.edu_LUAD.HumanMethylation450.4.lvl-3.TCGA-05-4405-01A-21D-1856-05.gdc_hg38.txt	a303e1e10eb6a06df237e443568680a6	141240897	validated
acfd09f8-4c72-4cf1-a591-6741a4ad4357	jhu-usc.edu_LUAD.HumanMethylation450.16.lvl-3.TCGA-MP-A5C7-01A-11D-A25R-05.gdc_hg38.txt	6c0aebe081e88c164f3c1e35fbea6ced	141278671	validated
ad8e3902-7ec9-47b9-aafa-00a74af7048e	jhu-usc.edu_LUAD.HumanMethylation450.19.lvl-3.TCGA-49-AARO-01A-12D-A411-05.gdc_hg38.txt	1f1e78818eb7864891a3a5efb42c45a0	141221809	validated
adad4cce-597c-4369-853d-2183dd0ae542	jhu-usc.edu_LUAD.HumanMethylation450.6.lvl-3.TCGA-78-7146-01A-11D-2037-05.gdc_hg38.txt	53e200ed5f1b8d48f780f89cffff997f	141256333	validated
ae6bec7c-7359-4e3b-a089-9cc064dfea03	jhu-usc.edu_LUAD.HumanMethylation450.2.lvl-3.TCGA-05-5425-01A-02D-1626-05.gdc_hg38.txt	0beb6a1464c180cdeadaa2df79fe3f53	141271499	validated
aed63d42-d6e8-44df-bd05-c1fe277cbd3e	jhu-usc.edu_LUAD.HumanMethylation450.14.lvl-3.TCGA-91-A4BD-01A-11D-A24I-05.gdc_hg38.txt	575891c39220d92e14fe1fe8294fa1df	141252939	validated
b14f6e11-1033-44b3-abe0-f9809696132d	jhu-usc.edu_LUAD.HumanMethylation450.4.lvl-3.TCGA-05-4424-01A-22D-1856-05.gdc_hg38.txt	c952a82ca31bbf306905b8afdccf90b2	141259072	validated
b17c6753-70a3-4b32-a8b1-7cb41858bd5a	jhu-usc.edu_LUAD.HumanMethylation450.5.lvl-3.TCGA-55-6972-01A-11D-1947-05.gdc_hg38.txt	0e48306dface4253aebbecfa68863ae0	141289004	validated
b181e5c4-2968-4eff-88ff-446cbd29a5e6	jhu-usc.edu_LUAD.HumanMethylation450.14.lvl-3.TCGA-55-A492-01A-11D-A24I-05.gdc_hg38.txt	2aecdf5585471e748744b0b3f196522c	141253981	validated
b279a415-8d8b-4ed8-a699-6d428b2aba8f	jhu-usc.edu_LUAD.HumanMethylation450.3.lvl-3.TCGA-67-4679-01B-01D-1756-05.gdc_hg38.txt	343e570d7f77ca51f431b39905a1aa43	141014073	validated
b282589d-916a-44b8-a496-5630f054b274	jhu-usc.edu_LUAD.HumanMethylation450.15.lvl-3.TCGA-L4-A4E5-01A-11D-A24U-05.gdc_hg38.txt	357e514f69a96d7e854746948d2ad203	141262458	validated
b31f3a95-9827-4206-a16a-8bef4b7a5ed2	jhu-usc.edu_LUAD.HumanMethylation450.13.lvl-3.TCGA-86-8673-01A-11D-2398-05.gdc_hg38.txt	a7c31fe778541c351ba91dd1963eb798	141260743	validated
b397fbc9-0fd9-45b2-ad66-833c31f89365	jhu-usc.edu_LUAD.HumanMethylation450.2.lvl-3.TCGA-55-5899-01A-11D-1626-05.gdc_hg38.txt	63c4545eec18b866f1486de80d89a92e	141273119	validated
b4198cc6-2081-4374-8edf-8b2383a96692	jhu-usc.edu_LUAD.HumanMethylation450.10.lvl-3.TCGA-55-7994-01A-11D-2185-05.gdc_hg38.txt	51937577d56844281e386acb7b86a3bf	141235239	validated
b4772b12-f1ef-4c97-b1da-76c06670fbef	jhu-usc.edu_LUAD.HumanMethylation450.4.lvl-3.TCGA-71-6725-01A-11D-1856-05.gdc_hg38.txt	5f273ceaf438437009cdf939cc9124a6	141250627	validated
b5673fd2-00d7-418b-888f-7c3936088161	jhu-usc.edu_LUAD.HumanMethylation450.2.lvl-3.TCGA-75-5146-01A-01D-1626-05.gdc_hg38.txt	4adcec7fe9d65834ed368d04f4d7a1aa	141261803	validated
b56ca0f9-29c4-460b-b606-5416b6e31861	jhu-usc.edu_LUAD.HumanMethylation450.3.lvl-3.TCGA-67-6216-01A-11D-1756-05.gdc_hg38.txt	d96bf126484ce1868b480fd3ddcadcdf	141236305	validated
b604bea2-4c9a-46eb-84e1-4981e09f11ee	jhu-usc.edu_LUAD.HumanMethylation450.4.lvl-3.TCGA-55-6712-01A-11D-1856-05.gdc_hg38.txt	0261ac253a5635c59038e122c079fce7	141252516	validated
b6243230-05da-4bb9-84e8-e477b86c668f	jhu-usc.edu_LUAD.HumanMethylation450.2.lvl-3.TCGA-64-5778-01A-01D-1626-05.gdc_hg38.txt	3319644edd31fc178bede889725ba753	141271461	validated
b6f70700-91dd-404c-a1bf-9fcbd363315b	jhu-usc.edu_LUAD.HumanMethylation450.19.lvl-3.TCGA-49-AAR3-01A-11D-A411-05.gdc_hg38.txt	407adaba8ca4cbcdb0b7b9200692644d	141246273	validated
b7175482-1053-4e30-a0ec-c44579e26f3a	jhu-usc.edu_LUAD.HumanMethylation450.15.lvl-3.TCGA-44-A4SS-01A-11D-A24U-05.gdc_hg38.txt	cf19f0f60ed792e4ad851cf481d4e212	141264909	validated
b736390c-5892-4299-928e-66e658ad398e	jhu-usc.edu_LUAD.HumanMethylation450.5.lvl-3.TCGA-55-6968-01A-11D-1947-05.gdc_hg38.txt	0e0ddbe155e5b539b1b20bda186d7e1c	141239757	validated
b842a3b5-9f1a-44cc-a16e-2336ce86d72b	jhu-usc.edu_LUAD.HumanMethylation450.4.lvl-3.TCGA-91-6831-01A-11D-1856-05.gdc_hg38.txt	1232127ec00b34db9fe8956a9c3720c7	141269287	validated
b85a06d7-b132-4e11-a309-6ed36e71a481	jhu-usc.edu_LUAD.HumanMethylation450.14.lvl-3.TCGA-55-A493-01A-11D-A24I-05.gdc_hg38.txt	0553ce754dcc551d9a3f2840b9b500f3	141239998	validated
b8b6ad9a-f4f5-43d4-ab9e-4a73a0a67f14	jhu-usc.edu_LUAD.HumanMethylation450.15.lvl-3.TCGA-44-A4SU-01A-11D-A24U-05.gdc_hg38.txt	6cdad3a94551b15cf7fa110d76f38415	141264927	validated
b8d1a615-8aad-44cd-916b-d6fe675d54c0	jhu-usc.edu_LUAD.HumanMethylation450.13.lvl-3.TCGA-91-8499-01A-11D-2398-05.gdc_hg38.txt	0622bf844c1b9a413b2805fabf36511a	141276133	validated
ba1278e7-4a09-456d-bba2-f1fa2926086d	jhu-usc.edu_LUAD.HumanMethylation450.4.lvl-3.TCGA-50-5072-01A-21D-1856-05.gdc_hg38.txt	9780ac837f7b0afd78f04b7d4b52ee76	141244500	validated
baf528ee-795e-46e5-8a94-c90d580ef8a0	jhu-usc.edu_LUAD.HumanMethylation450.15.lvl-3.TCGA-55-A48Z-01A-12D-A24U-05.gdc_hg38.txt	29daf1022db4491948d383520b8f2ad9	141265747	validated
bb1a9d17-9c56-4709-ba0e-7dcee39b8087	jhu-usc.edu_LUAD.HumanMethylation450.3.lvl-3.TCGA-67-6217-01A-11D-1756-05.gdc_hg38.txt	e2bc62a4946223cbb6cd9d28564d24c1	141248730	validated
bb4d17c1-356a-4fcf-ba5d-d68602696abf	jhu-usc.edu_LUAD.HumanMethylation450.10.lvl-3.TCGA-73-7498-01A-12D-2185-05.gdc_hg38.txt	02d39e07e939d1a36d8e623843129ed9	141263333	validated
bb5e2bac-15af-4b50-b575-efc7214dd246	jhu-usc.edu_LUAD.HumanMethylation450.15.lvl-3.TCGA-97-A4M3-01A-11D-A24U-05.gdc_hg38.txt	09c0e6d6bda71c35a4d89219a4f7117d	141258099	validated
bb5fe5de-865e-40ef-a2b3-bf3a4eee8a0c	jhu-usc.edu_LUAD.HumanMethylation450.4.lvl-3.TCGA-91-6835-01A-11D-1856-05.gdc_hg38.txt	9e319cb92ac10d92ec350e7c147441c4	141243100	validated
bbd6adaf-5c4a-4092-ae78-0071dc98ed1b	jhu-usc.edu_LUAD.HumanMethylation450.8.lvl-3.TCGA-69-7765-01A-11D-2168-05.gdc_hg38.txt	3439cf2232b90d2c5b7a91b28df0519c	141247086	validated
bcf3589e-d4df-4d12-aa32-c8f1d00a060b	jhu-usc.edu_LUAD.HumanMethylation450.6.lvl-3.TCGA-78-7149-01A-11D-2037-05.gdc_hg38.txt	798f19cfa3ba8ba64ba9cf5eb6f5a4f1	141262865	validated
be117a47-ec91-45d7-b68c-0a7d5a779473	jhu-usc.edu_LUAD.HumanMethylation450.5.lvl-3.TCGA-95-7039-01A-11D-1947-05.gdc_hg38.txt	3b6f7d0259fe3675b1cc0695d3e6e419	141237936	validated
bfaa3c1c-629f-479f-93e4-ddea44097b66	jhu-usc.edu_LUAD.HumanMethylation450.8.lvl-3.TCGA-55-7815-01A-11D-2168-05.gdc_hg38.txt	b6ef2aa580e93b3e0ec27db200145574	141257003	validated
c015f3ee-ba60-4f99-ac62-7a5b0eaec8fb	jhu-usc.edu_LUAD.HumanMethylation450.6.lvl-3.TCGA-78-7155-01A-11D-2037-05.gdc_hg38.txt	976a0ad3b93f68c4822d3ca890480add	141259483	validated
c02c375b-1d84-48f6-9625-1a32214d6d69	jhu-usc.edu_LUAD.HumanMethylation450.18.lvl-3.TCGA-49-AAQV-01A-11D-A398-05.gdc_hg38.txt	bef8927afdeefe57bd130b157c0fc2b8	141269342	validated
c3ca256a-f047-47cc-b211-47c92c6b418f	jhu-usc.edu_LUAD.HumanMethylation450.13.lvl-3.TCGA-55-8512-01A-11D-2398-05.gdc_hg38.txt	6a331baf8a320575ea62a091cd95bf8d	141276415	validated
c4715033-447a-4459-9130-c7fdc38e5496	jhu-usc.edu_LUAD.HumanMethylation450.14.lvl-3.TCGA-44-A47G-01A-21D-A24I-05.gdc_hg38.txt	16afd33191cbe31bd05b5a16942ae777	141235758	validated
c8c9fcbc-beaf-444c-a8a0-278d0018a034	jhu-usc.edu_LUAD.HumanMethylation450.19.lvl-3.TCGA-73-A9RS-01A-11D-A411-05.gdc_hg38.txt	386e5f26b559c11b43c3ef892b6bc9f5	141229127	validated
c8ce1d6b-158f-468e-a57a-59e21dbfdca9	jhu-usc.edu_LUAD.HumanMethylation450.14.lvl-3.TCGA-86-A4D0-01A-11D-A24I-05.gdc_hg38.txt	911eae1e86944d8a6dbc7cf437156feb	141256786	validated
c993a56d-4e85-4c18-87f2-21396943a013	jhu-usc.edu_LUAD.HumanMethylation450.6.lvl-3.TCGA-97-7552-01A-11D-2037-05.gdc_hg38.txt	4f2bb9f181bcbb1369d5d03508f5f382	141257199	validated
cac1b496-5916-4d3d-be47-1dc1cd1bf208	jhu-usc.edu_LUAD.HumanMethylation450.4.lvl-3.TCGA-91-6836-01A-21D-1856-05.gdc_hg38.txt	10a227a95a023bd11aed9a8ad2cfae83	141255454	validated
cb2c5504-620e-48b5-95b3-b1d313af7191	jhu-usc.edu_LUAD.HumanMethylation450.15.lvl-3.TCGA-97-A4M7-01A-11D-A24U-05.gdc_hg38.txt	3a0a60252f3d624813c6a4031ccb623c	141268478	validated
cb3294fe-2d4a-4a4c-93ca-68256919cff5	jhu-usc.edu_LUAD.HumanMethylation450.8.lvl-3.TCGA-97-7937-01A-11D-2168-05.gdc_hg38.txt	4026ac37e844a0f1df7408ae4c1b674c	141255625	validated
cc1d9650-c2f4-4227-86b7-391c707b94b1	jhu-usc.edu_LUAD.HumanMethylation450.7.lvl-3.TCGA-44-7670-01A-11D-2064-05.gdc_hg38.txt	b5c96fb9920a04c97fde6f0424068576	141262331	validated
cc847ea3-4412-4180-9a1b-5bba008f3119	jhu-usc.edu_LUAD.HumanMethylation450.4.lvl-3.TCGA-49-4514-01A-21D-1856-05.gdc_hg38.txt	4f41599a403fc7c6d8bf3fe9589c0ab0	141254889	validated
ccf6b5f5-e66a-4667-be32-69d318853bae	jhu-usc.edu_LUAD.HumanMethylation450.13.lvl-3.TCGA-86-8585-01A-11D-2398-05.gdc_hg38.txt	dd6c4dcd3689971ee9744b1482eb565a	141270368	validated
cd176a1f-f483-4820-a049-ed70849c771f	jhu-usc.edu_LUAD.HumanMethylation450.2.lvl-3.TCGA-05-5428-01A-01D-1626-05.gdc_hg38.txt	40e36a1ac1a64e177d421fffb099a3c9	141251010	validated
cd5d7848-74f8-4fed-a7e7-b70d46d4c806	jhu-usc.edu_LUAD.HumanMethylation450.4.lvl-3.TCGA-05-4410-01A-21D-1856-05.gdc_hg38.txt	321950ed08fea130c6b18a585df7975f	141255391	validated
cd847cc2-65bd-481c-afb5-b54d55e25b38	jhu-usc.edu_LUAD.HumanMethylation450.14.lvl-3.TCGA-55-A48Y-01A-11D-A24I-05.gdc_hg38.txt	888dcbbaaebf2d0681e5ed5488365a43	141250527	validated
cdee690b-2a81-42e5-8c53-13b50cddc8d4	jhu-usc.edu_LUAD.HumanMethylation450.4.lvl-3.TCGA-49-4512-01A-21D-1856-05.gdc_hg38.txt	19731f7bd5f1ba516d2a65fcb995ac91	141249569	validated
ce96abcc-9728-4596-9ce5-78055589fdbf	jhu-usc.edu_LUAD.HumanMethylation450.6.lvl-3.TCGA-78-7158-01A-11D-2037-05.gdc_hg38.txt	6e2f560d20fde0b09a31e7f84cce9818	141259861	validated
ceb8a4ec-09b7-47f7-8dc1-94933224a304	jhu-usc.edu_LUAD.HumanMethylation450.5.lvl-3.TCGA-55-6984-01A-11D-1947-05.gdc_hg38.txt	1593a5949b8cd0a4ffaf73734d0daf3e	141225109	validated
d010ff65-4849-494e-a1f3-5c5201c15733	jhu-usc.edu_LUAD.HumanMethylation450.11.lvl-3.TCGA-J2-8194-01A-11D-2239-05.gdc_hg38.txt	114ccfa4767a46ab9a81bac959d66d59	141269932	validated
d056dcd4-ddb2-4865-8056-c48f2357f9b5	jhu-usc.edu_LUAD.HumanMethylation450.6.lvl-3.TCGA-78-7161-01A-11D-2037-05.gdc_hg38.txt	1058ddf781b4cf74b018334611cd8f7a	141261457	validated
d0e5d959-cecc-41c6-b780-4547d87f6a0e	jhu-usc.edu_LUAD.HumanMethylation450.6.lvl-3.TCGA-55-7570-01A-11D-2037-05.gdc_hg38.txt	ed767085b09928b1fc763789dbd622da	141269568	validated
d111dee2-5acf-46bd-9b09-754751837acb	jhu-usc.edu_LUAD.HumanMethylation450.4.lvl-3.TCGA-49-4487-01A-21D-1856-05.gdc_hg38.txt	2e168aa5964c7aaac943fe5cdcb96139	141240419	validated
d23b9592-e89a-4359-8789-82d9681e3ae6	jhu-usc.edu_LUAD.HumanMethylation450.18.lvl-3.TCGA-L9-A743-01A-43D-A398-05.gdc_hg38.txt	dc0d78cccc3e193d802ffebf7bdb1925	141272105	validated
d3642faa-0cde-4bca-a857-a07836cb6f36	jhu-usc.edu_LUAD.HumanMethylation450.15.lvl-3.TCGA-MP-A4SY-01A-21D-A24U-05.gdc_hg38.txt	8c138615417060916b847681b0b00f0e	141250857	validated
d3e22354-4680-4d19-bda2-003be85999ae	jhu-usc.edu_LUAD.HumanMethylation450.5.lvl-3.TCGA-91-6830-01A-11D-1947-05.gdc_hg38.txt	e1435277f5191d5becb1f856e2994226	141204865	validated
d4747a7d-518a-4f09-b219-49400a56985d	jhu-usc.edu_LUAD.HumanMethylation450.6.lvl-3.TCGA-78-7148-01A-11D-2037-05.gdc_hg38.txt	de8846f683793671de6ba896ff70c5a0	141272746	validated
d4c3bb06-a3cb-4944-a205-56475922f187	jhu-usc.edu_LUAD.HumanMethylation450.5.lvl-3.TCGA-86-6851-01A-11D-1947-05.gdc_hg38.txt	83ca664044a15179d9b683e198410621	141244771	validated
d612951d-a76f-4978-940e-6e0acbddc8cd	jhu-usc.edu_LUAD.HumanMethylation450.14.lvl-3.TCGA-L9-A443-01A-12D-A24I-05.gdc_hg38.txt	7e65c931e450a9854f07e3dd5e5d48c3	141247161	validated
d66615bb-3a17-4355-b993-2b7fbe3f25cc	jhu-usc.edu_LUAD.HumanMethylation450.5.lvl-3.TCGA-55-6975-01A-11D-1947-05.gdc_hg38.txt	8e08e9e6b56594e560258deaccc99f78	141232621	validated
d6a39ca6-9502-4dde-8649-3ce8285ba36e	jhu-usc.edu_LUAD.HumanMethylation450.13.lvl-3.TCGA-55-8510-01A-11D-2398-05.gdc_hg38.txt	e908d47aa58bcffafa27db1e3584aebe	141250857	validated
d71333de-3154-4820-8611-8249e80469a7	jhu-usc.edu_LUAD.HumanMethylation450.11.lvl-3.TCGA-55-8096-01A-11D-2239-05.gdc_hg38.txt	9dcc1e5813709e2b60f637f8f303804d	141265095	validated
d7db3d90-f947-412b-87b2-d6eaef3724ba	jhu-usc.edu_LUAD.HumanMethylation450.14.lvl-3.TCGA-86-A456-01A-11D-A24I-05.gdc_hg38.txt	3ea3ad18a1f0b652593db8fda4de2696	141234224	validated
da46aaf8-9b1a-4a01-9496-c3364eb49cc1	jhu-usc.edu_LUAD.HumanMethylation450.6.lvl-3.TCGA-97-7554-01A-11D-2037-05.gdc_hg38.txt	dbd3e4fe4a48a1589edb6edc2ac522b0	141240807	validated
db560fdd-c1eb-4614-87ff-a0423e4a7298	jhu-usc.edu_LUAD.HumanMethylation450.7.lvl-3.TCGA-78-7536-01A-11D-2064-05.gdc_hg38.txt	b782bbb54ac88edb4477b0c3c723f212	141273553	validated
dbee903b-fad9-4ae4-9e26-e6b64e36b9db	jhu-usc.edu_LUAD.HumanMethylation450.3.lvl-3.TCGA-50-5941-01A-11D-1756-05.gdc_hg38.txt	3547480ac1d242b890a248de93b113c9	141233171	validated
dc04b03a-a67b-447b-ba33-c741541516e5	jhu-usc.edu_LUAD.HumanMethylation450.10.lvl-3.TCGA-69-7974-01A-11D-2185-05.gdc_hg38.txt	7f3023f9489fbf4d1cd012c3a88defce	141239542	validated
dc053f89-357b-48a2-a11c-0fb251f0c6ce	jhu-usc.edu_LUAD.HumanMethylation450.13.lvl-3.TCGA-71-8520-01A-11D-2398-05.gdc_hg38.txt	c8a851222c15b76787a9f1d9d09481a0	141260481	validated
dc5a98c1-5eb3-4079-bb8d-25362fdf1fe9	jhu-usc.edu_LUAD.HumanMethylation450.11.lvl-3.TCGA-86-8073-01A-11D-2239-05.gdc_hg38.txt	2b6b651b319c7f0956d2f6a851719ed1	141276921	validated
dc85ed63-96c5-4b25-836c-72a53fe94db0	jhu-usc.edu_LUAD.HumanMethylation450.4.lvl-3.TCGA-49-6743-01A-11D-1856-05.gdc_hg38.txt	fb81594973952b38ef2d8df81201fd47	141252173	validated
dc9af541-f72b-47bf-a407-bd66e2225052	jhu-usc.edu_LUAD.HumanMethylation450.4.lvl-3.TCGA-49-6767-01A-11D-1856-05.gdc_hg38.txt	d2d20e291f85659556163650807620db	141253693	validated
dc9f87ff-b3c2-461c-8867-c10e7a6aa04d	jhu-usc.edu_LUAD.HumanMethylation450.8.lvl-3.TCGA-55-7907-01A-11D-2168-05.gdc_hg38.txt	8e198cf3abada8c2dada6621cec68fb6	141246330	validated
dce671ce-83de-4927-89d7-83f1881d7fe4	jhu-usc.edu_LUAD.HumanMethylation450.15.lvl-3.TCGA-97-A4M6-01A-11D-A24U-05.gdc_hg38.txt	24cc41a7b43293dbcd9ffb0f01a86344	141270845	validated
dfc1c3c5-a717-47c4-b2f8-1807f92936f1	jhu-usc.edu_LUAD.HumanMethylation450.16.lvl-3.TCGA-MP-A4TE-01A-22D-A25R-05.gdc_hg38.txt	1c3f674a40ded2244dcb1c6871473a81	141248151	validated
e02f77b7-e2d6-4b34-9025-e9721255013b	jhu-usc.edu_LUAD.HumanMethylation450.6.lvl-3.TCGA-97-7547-01A-11D-2037-05.gdc_hg38.txt	347772b7106dd6ce6f55dfe2b4b72b12	141261457	validated
e16828f8-3967-4b18-8270-1e42f1455667	jhu-usc.edu_LUAD.HumanMethylation450.5.lvl-3.TCGA-80-5608-01A-31D-1947-05.gdc_hg38.txt	ee258aa1f7d5f2d0123fbc29dbedce23	141240323	validated
e2ddef10-8846-4ea2-8e12-79acf3cf50c5	jhu-usc.edu_LUAD.HumanMethylation450.6.lvl-3.TCGA-78-7159-01A-11D-2037-05.gdc_hg38.txt	fbe1a146a21b8cfada635cc64223a599	141249989	validated
e317065a-f17c-48d5-ac94-2d21e74ddca4	jhu-usc.edu_LUAD.HumanMethylation450.14.lvl-3.TCGA-44-A47A-01A-21D-A24I-05.gdc_hg38.txt	0f78e1247c0e27f97ce4a6f2be2577b5	141239599	validated
e38b9575-6afa-47d1-b907-b479f822df44	jhu-usc.edu_LUAD.HumanMethylation450.12.lvl-3.TCGA-69-8253-01A-11D-2285-05.gdc_hg38.txt	5e8718a5537cc4f8766cde697d8e8865	141258463	validated
e46da2f9-9608-407a-89b7-3e71c1c754a5	jhu-usc.edu_LUAD.HumanMethylation450.12.lvl-3.TCGA-55-8301-01A-11D-2285-05.gdc_hg38.txt	1faf312451fda0400bee069e8c920b40	141249780	validated
e4f7018e-f11e-4613-a692-7dd7da29ba21	jhu-usc.edu_LUAD.HumanMethylation450.18.lvl-3.TCGA-49-AAR0-01A-21D-A398-05.gdc_hg38.txt	c5faf9d0fa842674a6a735a12502834b	141281346	validated
e6babc19-18c7-4f26-a062-6502e4717f5f	jhu-usc.edu_LUAD.HumanMethylation450.13.lvl-3.TCGA-55-8616-01A-11D-2398-05.gdc_hg38.txt	bcfa0b284b76e0a6eb5607e279d13526	141254779	validated
e727bddc-6094-46b5-8d0f-080f7b62dbd0	jhu-usc.edu_LUAD.HumanMethylation450.15.lvl-3.TCGA-MP-A4SW-01A-21D-A24U-05.gdc_hg38.txt	1d4b172ef3ac8672a751880a02f6339b	141269451	validated
e7a4251a-db2b-475a-9534-8688774cb07c	jhu-usc.edu_LUAD.HumanMethylation450.13.lvl-3.TCGA-55-8620-01A-11D-2398-05.gdc_hg38.txt	c93042ac642e181ad400e1b415288a5a	141265232	validated
e8bdd46f-c3f6-4658-932f-ed75871bdeb6	jhu-usc.edu_LUAD.HumanMethylation450.12.lvl-3.TCGA-93-8067-01A-11D-2285-05.gdc_hg38.txt	aa11701bfd27e88b1a93b132b455c758	141249857	validated
e95aeae4-877d-4c15-99ac-10c42ea9ada0	jhu-usc.edu_LUAD.HumanMethylation450.11.lvl-3.TCGA-55-7284-01B-11D-2239-05.gdc_hg38.txt	c8b818ac17709ec2b02ca7ffdbe5c638	141275923	validated
ea907797-e498-4aae-a317-83ca237f9e8c	jhu-usc.edu_LUAD.HumanMethylation450.10.lvl-3.TCGA-95-7944-01A-11D-2185-05.gdc_hg38.txt	71304fe0200a5a4eb2e44f5c8f660ec8	141263594	validated
ec51257a-7af6-4bf7-8f6a-a88ee1c6f448	jhu-usc.edu_LUAD.HumanMethylation450.12.lvl-3.TCGA-97-8175-01A-11D-2285-05.gdc_hg38.txt	d4be8370d74c2682f8a5e0c72f7f03c1	141255586	validated
ec847a8b-540e-4390-a0d7-9c6c07e2dded	jhu-usc.edu_LUAD.HumanMethylation450.6.lvl-3.TCGA-38-7271-01A-11D-2037-05.gdc_hg38.txt	b5e38fdf49e6f60a3b5eb5b1501ca223	141244640	validated
eccb7de9-241a-445b-812c-f582e6c31a9c	jhu-usc.edu_LUAD.HumanMethylation450.15.lvl-3.TCGA-MN-A4N5-01A-11D-A24U-05.gdc_hg38.txt	644d18f857b6fc51149a40a353c3d7c9	141259678	validated
edc0566d-d2fd-4be0-9f57-61aa378a3ce9	jhu-usc.edu_LUAD.HumanMethylation450.14.lvl-3.TCGA-55-A48X-01A-11D-A24I-05.gdc_hg38.txt	aab9c00ee89e7e7afdd86a87e52d721a	141235086	validated
efb74d24-6d7c-4449-8a1d-d8318cc928d6	jhu-usc.edu_LUAD.HumanMethylation450.5.lvl-3.TCGA-50-6673-01A-11D-1947-05.gdc_hg38.txt	1d4d98f2f8dbc02afb55c63417134d35	141237226	validated
f05aac09-0ed5-4318-b5bd-d172a5f19ecb	jhu-usc.edu_LUAD.HumanMethylation450.11.lvl-3.TCGA-44-8117-01A-11D-2239-05.gdc_hg38.txt	c73dae8fe1ad74dcbbf07902894a36b0	141257388	validated
f17876f7-2dda-44db-98cd-e5e7df713537	jhu-usc.edu_LUAD.HumanMethylation450.7.lvl-3.TCGA-78-7535-01A-11D-2064-05.gdc_hg38.txt	060409ba2648c734e3349afd3732c131	141238564	validated
f1d0e0a3-3535-4c46-8d13-2db124e5fb94	jhu-usc.edu_LUAD.HumanMethylation450.15.lvl-3.TCGA-97-A4M2-01A-12D-A24U-05.gdc_hg38.txt	df1e76bb6001f24014ac5b617d365c20	141272071	validated
f26ef511-b4d8-49a2-8453-3f15f717bec7	jhu-usc.edu_LUAD.HumanMethylation450.3.lvl-3.TCGA-75-5122-01A-01D-1756-05.gdc_hg38.txt	5b1e821344b7d3f6fb7cffba4404f034	141233444	validated
f29caaa8-d18e-4c24-929c-9675bccdf239	jhu-usc.edu_LUAD.HumanMethylation450.6.lvl-3.TCGA-78-7153-01A-11D-2037-05.gdc_hg38.txt	9d551ccab7a2b6fc4fcdc0805f7c64ac	141250320	validated
f3497051-8c8a-4a74-a133-c7241caf7d62	jhu-usc.edu_LUAD.HumanMethylation450.6.lvl-3.TCGA-55-7574-01A-11D-2037-05.gdc_hg38.txt	09f576d7e71eedc6c0dbdbbb296982cd	141248940	validated
f44bdb20-ff53-45b7-b722-41e9fccb0161	jhu-usc.edu_LUAD.HumanMethylation450.6.lvl-3.TCGA-78-7156-01A-11D-2037-05.gdc_hg38.txt	f54fb9b8a21b28697af19811ec5c44e2	141286125	validated
f4d5a1c3-00d8-4c17-ae39-c548bbc0a5f1	jhu-usc.edu_LUAD.HumanMethylation450.13.lvl-3.TCGA-55-8621-01A-11D-2398-05.gdc_hg38.txt	af6f504fb219d66f68ec86ff191b710e	141253542	validated
f5390f60-6667-4974-9c07-3dabfd55327a	jhu-usc.edu_LUAD.HumanMethylation450.15.lvl-3.TCGA-97-A4M5-01A-11D-A24U-05.gdc_hg38.txt	9f864ebac4c1b61dd1e327daa3a6caa5	141262525	validated
f576c2c8-a5d5-4567-9f6a-ecae50f99da1	jhu-usc.edu_LUAD.HumanMethylation450.10.lvl-3.TCGA-93-7347-01A-11D-2185-05.gdc_hg38.txt	ec6cd79b30ba022d0922e35633b483bb	141241739	validated
f6a42d21-152f-41f6-929f-fbe29ca8671c	jhu-usc.edu_LUAD.HumanMethylation450.4.lvl-3.TCGA-44-6779-01A-11D-1856-05.gdc_hg38.txt	74455c515e6f9e5345d8cd8f25e7701e	141220879	validated
f700e846-d092-49fb-a2d2-24e4f1dd640d	jhu-usc.edu_LUAD.HumanMethylation450.2.lvl-3.TCGA-64-5775-01A-01D-1626-05.gdc_hg38.txt	5c963d7bb7557ba9dc802d5bb277e921	141256547	validated
f815d169-42c1-42b5-b372-a6221ec3e7b6	jhu-usc.edu_LUAD.HumanMethylation450.6.lvl-3.TCGA-55-7227-01A-11D-2037-05.gdc_hg38.txt	d6794186b0473b00126452965c83b032	141257028	validated
f858f622-d30a-4071-96f8-b214ca90e98e	jhu-usc.edu_LUAD.HumanMethylation450.11.lvl-3.TCGA-95-7562-01A-11D-2239-05.gdc_hg38.txt	b05949eaad9e5dad91a0c3aee6509f99	141272395	validated
f9566010-0f22-4a31-9235-fac428276158	jhu-usc.edu_LUAD.HumanMethylation450.6.lvl-3.TCGA-78-7152-01A-11D-2037-05.gdc_hg38.txt	107582f630e8059ff8a138d3930ff226	141259122	validated
f9ed699b-118b-4499-a0e2-daa94c413157	jhu-usc.edu_LUAD.HumanMethylation450.4.lvl-3.TCGA-05-4427-01A-21D-1856-05.gdc_hg38.txt	17794aa877771747ed325ae9c6e46549	141253743	validated
fa20423a-5df4-478e-9af2-fc82385bb3d5	jhu-usc.edu_LUAD.HumanMethylation450.11.lvl-3.TCGA-44-8120-01A-11D-2239-05.gdc_hg38.txt	45974f1a803f5108527f9f88854fa787	141272026	validated
fa7fb83d-0c5e-4c57-b079-b7142156a767	jhu-usc.edu_LUAD.HumanMethylation450.13.lvl-3.TCGA-91-8497-01A-11D-2398-05.gdc_hg38.txt	45df25e011d002addbb6522a6472b6f2	141257017	validated
fa8c47d1-48e9-4507-83de-2cfc74f4fe96	jhu-usc.edu_LUAD.HumanMethylation450.14.lvl-3.TCGA-55-A4DF-01A-11D-A24I-05.gdc_hg38.txt	710e5eaa8db3a9494f1d156bd8af1973	141252567	validated
fc8e5402-ae5d-49e9-9588-0bd6a0df0cfc	jhu-usc.edu_LUAD.HumanMethylation450.5.lvl-3.TCGA-80-5607-01A-31D-1947-05.gdc_hg38.txt	ee91bb5eb303f29258acf7fab40a2e89	141226152	validated
fe39675e-a99f-49ac-8c7e-b5fcbe7d5e94	jhu-usc.edu_LUAD.HumanMethylation450.10.lvl-3.TCGA-69-7973-01A-11D-2185-05.gdc_hg38.txt	dddd26e9a979aec9d432c449b1ee7159	141261478	validated
fe6868d7-5564-4692-8a29-d38d37bd8ed3	jhu-usc.edu_LUAD.HumanMethylation450.7.lvl-3.TCGA-78-7633-01A-11D-2064-05.gdc_hg38.txt	b00cad4420685503796cd59f0702d69f	141281934	validated
fff8ff71-7c4d-4f25-a611-7843b8b84b45	jhu-usc.edu_LUAD.HumanMethylation450.2.lvl-3.TCGA-35-5375-01A-01D-1626-05.gdc_hg38.txt	b70867f98162f268502a8df1dc1756dc	141266632	validated
0230071d-f4b1-4362-905d-469bcba2a68a	jhu-usc.edu_PAAD.HumanMethylation450.10.lvl-3.TCGA-IB-AAUR-01A-21D-A38H-05.gdc_hg38.txt	76aeb4e8da8338b69af3b759cf5b9a35	141281546	validated
02979dd5-932f-42a1-97bd-89719c3583ed	jhu-usc.edu_PAAD.HumanMethylation450.9.lvl-3.TCGA-IB-AAUP-01A-11D-A378-05.gdc_hg38.txt	268c7cefbe4a5f303776f18d4a3eb675	141279327	validated
03b61430-bf6f-4cc7-b524-943abbbffe39	jhu-usc.edu_PAAD.HumanMethylation450.5.lvl-3.TCGA-HV-A5A6-01A-11D-A26Q-05.gdc_hg38.txt	f1f46807e706450b1d8c5624b99e4d6f	141294451	validated
060ba0cd-b098-4149-bff9-c16186bdb244	jhu-usc.edu_PAAD.HumanMethylation450.10.lvl-3.TCGA-3E-AAAY-01A-11D-A38H-05.gdc_hg38.txt	5c3e76abcd3fa1867523d415e73ac53a	141281283	validated
0669ba64-0e7c-4c89-a835-64349a8fa275	jhu-usc.edu_PAAD.HumanMethylation450.9.lvl-3.TCGA-F2-A8YN-01A-11D-A378-05.gdc_hg38.txt	cc6978d7648d8d2916837f0ff887722b	141287982	validated
09dd9701-2fdc-41b4-8a8a-4ee5eaf6aec2	jhu-usc.edu_PAAD.HumanMethylation450.3.lvl-3.TCGA-HZ-8005-01A-11D-2202-05.gdc_hg38.txt	50c91788353f384503fefd8c5fd8d37f	141278355	validated
0c4f0764-bc8c-48f7-a78e-9bbae7d953d6	jhu-usc.edu_PAAD.HumanMethylation450.3.lvl-3.TCGA-IB-7890-01A-12D-2202-05.gdc_hg38.txt	0a6e48a9add234b8f2c71851070bce06	141279366	validated
0da6c0ad-b681-4692-8044-0254f4d86429	jhu-usc.edu_PAAD.HumanMethylation450.4.lvl-3.TCGA-IB-8126-01A-11D-2399-05.gdc_hg38.txt	61661948099333fcb572e5cb0b8a0284	141272671	validated
1070f95e-d4fe-4139-ab1f-015000f10d67	jhu-usc.edu_PAAD.HumanMethylation450.7.lvl-3.TCGA-HZ-A77O-01A-11D-A33U-05.gdc_hg38.txt	9aa2081fc5e92016fac65b325038d7dc	141278575	validated
10741c8b-ce55-41d8-9c94-5c32b27a0157	jhu-usc.edu_PAAD.HumanMethylation450.11.lvl-3.TCGA-HV-AA8X-01A-11D-A398-05.gdc_hg38.txt	d0919f9554dff4390695be0592f9d34a	141279011	validated
11046b4a-c216-484b-a1ad-40dbd7bb3a79	jhu-usc.edu_PAAD.HumanMethylation450.2.lvl-3.TCGA-IB-7886-01A-11D-2157-05.gdc_hg38.txt	e892707cc744f69e55d59aeca1d28667	141282097	validated
114f977b-ac06-4a2f-9cc9-348583fc7a4f	jhu-usc.edu_PAAD.HumanMethylation450.10.lvl-3.TCGA-2L-AAQA-01A-21D-A38H-05.gdc_hg38.txt	c4602d24d4a776761ac00cf841bdffbe	141284873	validated
12cecb6b-0122-4d64-a818-d8cfe3c273d4	jhu-usc.edu_PAAD.HumanMethylation450.12.lvl-3.TCGA-FB-AAPQ-01A-11D-A40Y-05.gdc_hg38.txt	3ecff4837aa98b708f971d09380dda42	141240692	validated
1403d21a-1237-4099-8b85-76366bc772bd	jhu-usc.edu_PAAD.HumanMethylation450.6.lvl-3.TCGA-OE-A75W-01A-12D-A32S-05.gdc_hg38.txt	f0091fbfdd6491efcd6e8c6b23b4f35e	141276577	validated
143e1ac3-a9bb-4c2a-9f39-a5f0f7c80e52	jhu-usc.edu_PAAD.HumanMethylation450.2.lvl-3.TCGA-HZ-7919-01A-11D-2157-05.gdc_hg38.txt	2d6fda4dfb244578b51fa1fb987ecfcb	141273188	validated
1501787a-82a3-4c70-b0ff-456616df6e62	jhu-usc.edu_PAAD.HumanMethylation450.2.lvl-3.TCGA-HZ-7289-01A-11D-2157-05.gdc_hg38.txt	df51f6c1741f421f11cb6ed626ec976f	141288639	validated
160177c1-9cbc-4272-8bf2-88e639d04a86	jhu-usc.edu_PAAD.HumanMethylation450.12.lvl-3.TCGA-2J-AABU-01A-11D-A40Y-05.gdc_hg38.txt	807dfb4975b5199536272a6407ec639c	141277295	validated
19ef83cf-0cde-4450-b056-42bbab3e9395	jhu-usc.edu_PAAD.HumanMethylation450.5.lvl-3.TCGA-FB-A545-01A-11D-A26Q-05.gdc_hg38.txt	0cc447c9599b30e528a022eaf2072776	141278013	validated
1a80e08e-5283-451f-9c2d-1bb09b9deeae	jhu-usc.edu_PAAD.HumanMethylation450.3.lvl-3.TCGA-IB-7897-01A-21D-2202-05.gdc_hg38.txt	e02b6fe3394f8de996bfcdef77d85dd8	141277654	validated
1d25dd0c-62b0-4d42-85a2-d1e485606e98	jhu-usc.edu_PAAD.HumanMethylation450.3.lvl-3.TCGA-IB-7893-01A-11D-2202-05.gdc_hg38.txt	66c44edf515e97724b41349ab125b057	141287854	validated
241848df-8564-4787-91a7-a053cc67cb71	jhu-usc.edu_PAAD.HumanMethylation450.7.lvl-3.TCGA-IB-A6UG-01A-32D-A33U-05.gdc_hg38.txt	6dcc8ea6a84b5767083cea8e1989160a	141256701	validated
25220331-2ffe-4cd7-b58a-cfa8593345b1	jhu-usc.edu_PAAD.HumanMethylation450.10.lvl-3.TCGA-F2-A7TX-01A-33D-A38H-05.gdc_hg38.txt	ccd6ef8467e73d1b8d31da581a4dbc42	141285781	validated
287db89e-5c7b-4ae5-9ea3-a22d8e0242d4	jhu-usc.edu_PAAD.HumanMethylation450.4.lvl-3.TCGA-HZ-8636-01A-21D-2399-05.gdc_hg38.txt	add0497b8797011ead3fe6ab7e3c1860	141282271	validated
2953f118-3cf1-43b2-b830-5ab50725b825	jhu-usc.edu_PAAD.HumanMethylation450.12.lvl-3.TCGA-HV-AA8V-01A-11D-A40Y-05.gdc_hg38.txt	48842a731c60c62c02572f42f2f7cb12	141260130	validated
29b75b7c-dfb7-4878-bf6a-73f1e6b8a9a4	jhu-usc.edu_PAAD.HumanMethylation450.12.lvl-3.TCGA-2J-AABR-01A-11D-A40Y-05.gdc_hg38.txt	1359e3ed6135f08cc834447d82b53e76	141162178	validated
2b344b11-c72a-49c5-9be7-f8ba1734a07d	jhu-usc.edu_PAAD.HumanMethylation450.6.lvl-3.TCGA-IB-A5SP-01A-11D-A32S-05.gdc_hg38.txt	881850b3c974651762ee5553b08929fb	141285431	validated
2b439f2a-7afc-43fa-b26a-effbe18dbf49	jhu-usc.edu_PAAD.HumanMethylation450.12.lvl-3.TCGA-2J-AAB1-01A-11D-A40Y-05.gdc_hg38.txt	790713b9d54b13d9121ab55cc726fc47	141220989	validated
2b545bbf-2798-4c04-b94d-aaceb7f70a45	jhu-usc.edu_PAAD.HumanMethylation450.12.lvl-3.TCGA-2J-AAB4-01A-12D-A40Y-05.gdc_hg38.txt	925feaf5e01209aab0dfa7bbfbacf38d	141285351	validated
2fce68e0-1b0a-419b-a244-44ecc95d1956	jhu-usc.edu_PAAD.HumanMethylation450.10.lvl-3.TCGA-IB-AAUO-01A-12D-A38H-05.gdc_hg38.txt	3dd3180074bd6dd439b6c4c17ebdbc23	141280839	validated
3063cc28-47b4-4bc7-ac84-6e5574b75551	jhu-usc.edu_PAAD.HumanMethylation450.9.lvl-3.TCGA-Q3-AA2A-01A-11D-A378-05.gdc_hg38.txt	ef804b989b7e707d8429cb98b1e96b90	141284025	validated
30a8aa2b-1099-4e6b-8966-c99865ff33b3	jhu-usc.edu_PAAD.HumanMethylation450.10.lvl-3.TCGA-3A-A9I5-01A-11D-A38H-05.gdc_hg38.txt	913e2ae8c651e90227a37c2f1998832f	141285213	validated
325a26fe-d454-495d-a2ef-4ea2fa7f6570	jhu-usc.edu_PAAD.HumanMethylation450.3.lvl-3.TCGA-HZ-8001-01A-11D-2202-05.gdc_hg38.txt	8203ec85eae4c07d825aa7cd601c72c2	141275122	validated
3288af19-443c-4d48-a4b6-0f29d59a8507	jhu-usc.edu_PAAD.HumanMethylation450.12.lvl-3.TCGA-FB-AAPZ-01A-11D-A40Y-05.gdc_hg38.txt	05afe8fc1d6c499a31713c8eed70832f	141279367	validated
32e4637e-f1b5-4859-a891-b9e9581bd094	jhu-usc.edu_PAAD.HumanMethylation450.11.lvl-3.TCGA-3A-A9IS-01A-21D-A398-05.gdc_hg38.txt	81ddf2df1e7686c5c9cc1c7c44d01094	141311577	validated
338e37bf-4041-4401-9eff-e443e222dd8e	jhu-usc.edu_PAAD.HumanMethylation450.10.lvl-3.TCGA-3A-A9I9-01A-11D-A38H-05.gdc_hg38.txt	5265b0d2b919e15b3a00b93e43630333	141289501	validated
348b616c-292b-44bd-8000-d20222b03100	jhu-usc.edu_PAAD.HumanMethylation450.7.lvl-3.TCGA-IB-A6UF-01A-23D-A33U-05.gdc_hg38.txt	de2a8a9e66a818090e5ba2a29e55ce60	141258801	validated
36968f47-6e44-4de6-9b04-1914def4ca7c	jhu-usc.edu_PAAD.HumanMethylation450.2.lvl-3.TCGA-F2-7276-01A-11D-2157-05.gdc_hg38.txt	c687f617fd889b62ae3404213d198f6f	141287293	validated
3718b942-93c4-4ad9-877d-96f39f2b658e	jhu-usc.edu_PAAD.HumanMethylation450.9.lvl-3.TCGA-IB-AAUU-01A-11D-A378-05.gdc_hg38.txt	e5de108beb5e5d8ab0dab784097ca775	141286505	validated
3765084b-74e0-4a29-b990-79322c82b440	jhu-usc.edu_PAAD.HumanMethylation450.9.lvl-3.TCGA-IB-AAUM-01A-11D-A378-05.gdc_hg38.txt	3f62b44190facacbd9743cc6b2ac1f7c	141287798	validated
391226f9-599a-4906-9e6d-9efb214a3253	jhu-usc.edu_PAAD.HumanMethylation450.2.lvl-3.TCGA-IB-7644-01A-11D-2157-05.gdc_hg38.txt	0d37d6181af8ebe1060ec6cb0356cc09	141285687	validated
394446b5-31fb-4458-9e6b-26dc79404bce	jhu-usc.edu_PAAD.HumanMethylation450.2.lvl-3.TCGA-IB-7885-01A-11D-2157-05.gdc_hg38.txt	d756fbed42f520b759df15b6560f191f	141272124	validated
3a56ed0f-62e1-42a8-bb32-f3601b2f6296	jhu-usc.edu_PAAD.HumanMethylation450.12.lvl-3.TCGA-3A-A9J0-01A-11D-A40Y-05.gdc_hg38.txt	6b6b612a1a6080a77592c03b57a32489	141272776	validated
3b88d966-e962-4a51-9116-e7619341e94e	jhu-usc.edu_PAAD.HumanMethylation450.6.lvl-3.TCGA-H8-A6C1-01A-11D-A32S-05.gdc_hg38.txt	ba86e5006e836da6986f5768378de13b	141293956	validated
3cb2833b-51b5-441e-a2c5-17e840c1799f	jhu-usc.edu_PAAD.HumanMethylation450.11.lvl-3.TCGA-3A-A9IJ-01A-11D-A398-05.gdc_hg38.txt	a51770d141c309a91d0bda518e878d9e	141212402	validated
3fa00c0f-f1bb-4036-bfbb-45a4ee5037f1	jhu-usc.edu_PAAD.HumanMethylation450.12.lvl-3.TCGA-XD-AAUG-01A-61D-A40Y-05.gdc_hg38.txt	c436a3bb6d0fbc84972d391dc8b17740	141254694	validated
40fd131e-7d2a-4b62-858f-3df20332e67e	jhu-usc.edu_PAAD.HumanMethylation450.8.lvl-3.TCGA-XN-A8T5-01A-12D-A368-05.gdc_hg38.txt	038f5e95d2fa6840c8407848bf0dbbe1	141273037	validated
4118b105-7c19-4191-8b86-a1d905309cc5	jhu-usc.edu_PAAD.HumanMethylation450.10.lvl-3.TCGA-3A-A9I7-01A-21D-A38H-05.gdc_hg38.txt	c13a08458b5c84c8a437b6970ae3151c	141289459	validated
416ac908-cc6a-47d6-844e-3b493b1d00e5	jhu-usc.edu_PAAD.HumanMethylation450.9.lvl-3.TCGA-S4-A8RO-01A-12D-A378-05.gdc_hg38.txt	3f474852c075fd22ed8acca0fb230a1d	141272976	validated
4319933d-39d4-4155-9d5e-58906213ac6a	jhu-usc.edu_PAAD.HumanMethylation450.12.lvl-3.TCGA-2J-AABF-01A-31D-A40Y-05.gdc_hg38.txt	527844becafb5a0ec36b7a70754290a4	141258372	validated
4325554f-16c8-4984-8560-d6f7c0b1f1f1	jhu-usc.edu_PAAD.HumanMethylation450.7.lvl-3.TCGA-HZ-A77P-01A-11D-A33U-05.gdc_hg38.txt	bdd31b724906ca66d46952ae8eea5e82	141270409	validated
435b41f2-ff3d-4b8d-9c71-786742411fff	jhu-usc.edu_PAAD.HumanMethylation450.2.lvl-3.TCGA-F2-6879-01A-11D-2157-05.gdc_hg38.txt	0b17430e101c67c92ba756b3f2442eb1	141282813	validated
4454cd4a-4795-461f-9731-06a00e91c4f8	jhu-usc.edu_PAAD.HumanMethylation450.11.lvl-3.TCGA-3A-A9IU-01A-11D-A398-05.gdc_hg38.txt	16a75dc6b4c6df36f0f4315e3daebe33	141294037	validated
4474421d-8416-4ea5-b22d-5e7ee94c1cb1	jhu-usc.edu_PAAD.HumanMethylation450.10.lvl-3.TCGA-3E-AAAZ-01A-11D-A38H-05.gdc_hg38.txt	f50401bd638c7ea233b5bedd2ec87a95	141279228	validated
46b1ffbb-691e-4791-8d22-9fc028282d02	jhu-usc.edu_PAAD.HumanMethylation450.5.lvl-3.TCGA-FB-A4P5-01A-11D-A26Q-05.gdc_hg38.txt	c7b74b99f7ed189f1a283408f715a81c	141274586	validated
46c0ac78-c7a5-4234-b9a7-12cf6885affb	jhu-usc.edu_PAAD.HumanMethylation450.11.lvl-3.TCGA-FB-AAPS-01A-12D-A398-05.gdc_hg38.txt	fba0d88199a90df5298e1d36b543b0ed	141279675	validated
46ca360f-5d9b-4953-b940-8b3a3c4b5e16	jhu-usc.edu_PAAD.HumanMethylation450.12.lvl-3.TCGA-FB-AAPY-01A-11D-A40Y-05.gdc_hg38.txt	8ac6b3d6bed770fcd97ee84eb41231ad	141265004	validated
48a4cb4a-a92a-42ed-8659-22f14dffc71c	jhu-usc.edu_PAAD.HumanMethylation450.2.lvl-3.TCGA-IB-7651-01A-11D-2157-05.gdc_hg38.txt	bb69d6ee2619e917150a8d6e8942cb75	141270135	validated
4bbc5378-73a9-433e-afbb-601388a40d19	jhu-usc.edu_PAAD.HumanMethylation450.4.lvl-3.TCGA-HZ-8519-01A-11D-2399-05.gdc_hg38.txt	ddc6f5a372a2c08dbf13e9c0a76eb1f4	141285483	validated
504ec12f-c225-4600-b2c9-b5c810749d10	jhu-usc.edu_PAAD.HumanMethylation450.10.lvl-3.TCGA-3A-A9IR-01A-11D-A38H-05.gdc_hg38.txt	8173558b35dde6c51202f73242099d6a	141298866	validated
50a5c320-e860-45c5-bd4a-ac8620e1b85b	jhu-usc.edu_PAAD.HumanMethylation450.4.lvl-3.TCGA-HZ-8637-01A-11D-2399-05.gdc_hg38.txt	3bf72fc31c3074e68afa8209bac3c4c7	141277630	validated
5421fcef-6113-4dab-ab79-27ff65d92521	jhu-usc.edu_PAAD.HumanMethylation450.8.lvl-3.TCGA-YY-A8LH-01A-11D-A368-05.gdc_hg38.txt	eebd17e6726687cf5030fdcabe437fd5	141272828	validated
56a50907-b47b-4c81-9c7c-94fe4791b9c1	jhu-usc.edu_PAAD.HumanMethylation450.10.lvl-3.TCGA-IB-AAUS-01A-12D-A38H-05.gdc_hg38.txt	72f8713a1e4920acf6c366f7cfb96905	141279610	validated
5d84b48a-6f3b-4bfc-8794-1b3da3eb27cd	jhu-usc.edu_PAAD.HumanMethylation450.6.lvl-3.TCGA-FB-A5VM-01A-11D-A32S-05.gdc_hg38.txt	575055bbe25a29c7bce7fe34237a44b4	141279717	validated
5eb69167-a55a-4f0c-80ce-4c18e6114568	jhu-usc.edu_PAAD.HumanMethylation450.2.lvl-3.TCGA-F2-7273-01A-11D-2157-05.gdc_hg38.txt	050c823caf9c3d4f6656bf5d1bd2c95e	141283424	validated
625d5088-cc67-4a03-91e4-09068b7c52ab	jhu-usc.edu_PAAD.HumanMethylation450.2.lvl-3.TCGA-IB-7889-01A-11D-2157-05.gdc_hg38.txt	55608945970c3fda7172a5766a17ed2d	141268246	validated
632a9901-7052-41f0-be7f-7c885719a7ab	jhu-usc.edu_PAAD.HumanMethylation450.2.lvl-3.TCGA-HZ-7926-01A-11D-2157-05.gdc_hg38.txt	23f2f512c96d7e418414ae5472f44242	141276617	validated
6502ad08-b5ee-4838-9e0b-bcaaf534748f	jhu-usc.edu_PAAD.HumanMethylation450.6.lvl-3.TCGA-US-A77E-01A-11D-A32S-05.gdc_hg38.txt	7f9c6a55113140203bcf4ee17c26ee40	141278130	validated
6643403c-b85e-4836-9514-770b94d8317e	jhu-usc.edu_PAAD.HumanMethylation450.12.lvl-3.TCGA-FB-AAQ0-01A-31D-A40Y-05.gdc_hg38.txt	246c712b8a5705f2386722f81df4f268	141242072	validated
69578735-3f1c-4abd-9c2c-43d7d50da96a	jhu-usc.edu_PAAD.HumanMethylation450.11.lvl-3.TCGA-3A-A9IB-01A-21D-A398-05.gdc_hg38.txt	e911b98f60cd5f180a1ad8f3d54f852a	141285202	validated
6a053fe6-bbbc-4cdb-b0aa-6cc64a3a28db	jhu-usc.edu_PAAD.HumanMethylation450.12.lvl-3.TCGA-2J-AABO-01A-21D-A40Y-05.gdc_hg38.txt	423d753201b16f96041070eb1a40fe95	141247689	validated
6b979e9b-0c20-4acf-bfcd-859d11502e68	jhu-usc.edu_PAAD.HumanMethylation450.8.lvl-3.TCGA-IB-A7M4-01A-11D-A368-05.gdc_hg38.txt	7d97511d63a5a73e4486cca7b698d2f7	141284509	validated
6c31e344-e19a-4f57-976d-64f793d89db2	jhu-usc.edu_PAAD.HumanMethylation450.12.lvl-3.TCGA-2J-AAB6-01A-11D-A40Y-05.gdc_hg38.txt	46d354b0e24604f7478e0136e621cde5	141250330	validated
6f8acf7e-bbe6-41bd-ace5-591e8d4b5259	jhu-usc.edu_PAAD.HumanMethylation450.8.lvl-3.TCGA-XN-A8T3-01A-11D-A368-05.gdc_hg38.txt	6ad52475befb65fd81e09d4f4663d753	141286440	validated
6f8b689c-44ba-4362-adb9-018485e628be	jhu-usc.edu_PAAD.HumanMethylation450.11.lvl-3.TCGA-RB-AA9M-01A-11D-A398-05.gdc_hg38.txt	dd3f897f0a1510d0f4701f622ed39f46	141289603	validated
706582d4-d9e4-4786-afda-eceb74bab373	jhu-usc.edu_PAAD.HumanMethylation450.8.lvl-3.TCGA-L1-A7W4-01A-12D-A368-05.gdc_hg38.txt	c4e1203ef0f203b319206d11ce526859	141283004	validated
73bdd114-d899-4127-82d7-d680f4ca3110	jhu-usc.edu_PAAD.HumanMethylation450.10.lvl-3.TCGA-2L-AAQL-01A-11D-A38H-05.gdc_hg38.txt	4581d716c315652c1f621717e8a7e7fb	141276651	validated
758bf3c9-7918-4537-a602-d79dea508a09	jhu-usc.edu_PAAD.HumanMethylation450.6.lvl-3.TCGA-IB-A5SQ-01A-11D-A32S-05.gdc_hg38.txt	c46dc413a3f15bb64979cb0d58ace028	141272905	validated
75d6fc23-de59-467d-bef4-aab872a5dcb9	jhu-usc.edu_PAAD.HumanMethylation450.2.lvl-3.TCGA-IB-7888-01A-11D-2157-05.gdc_hg38.txt	ebebdfbfa59f722e09f4d1e8fa497db7	141269666	validated
78eb733b-a0b6-4f81-bef4-a009e25a278c	jhu-usc.edu_PAAD.HumanMethylation450.10.lvl-3.TCGA-3A-A9IO-01A-11D-A38H-05.gdc_hg38.txt	3f8a223d99c6a6d267466053fc9b3303	141291586	validated
79862340-23c6-423e-a755-b97fa903a5a5	jhu-usc.edu_PAAD.HumanMethylation450.7.lvl-3.TCGA-RB-A7B8-01A-12D-A33U-05.gdc_hg38.txt	20b5697c8d4fc6135a56a8b763d628b1	141267058	validated
79884874-0e9d-43a5-a273-ccc499288e3c	jhu-usc.edu_PAAD.HumanMethylation450.12.lvl-3.TCGA-FB-AAPP-01A-12D-A40Y-05.gdc_hg38.txt	34452482a330c4219820d0b7596bcf61	141245731	validated
799c4d01-d3d5-4bb8-95a8-5cd9fc5083cf	jhu-usc.edu_PAAD.HumanMethylation450.6.lvl-3.TCGA-US-A774-01A-21D-A32S-05.gdc_hg38.txt	4156af207a52f19cdde5bc188681a115	141280226	validated
7cb798a7-78c6-4b65-bf13-cf4f098c4144	jhu-usc.edu_PAAD.HumanMethylation450.12.lvl-3.TCGA-2J-AABE-01A-12D-A40Y-05.gdc_hg38.txt	6c9e51f9bab0b0c0b5124d7ec51d2d95	141229440	validated
7cf02db2-d64f-4b99-a08c-ad8c337181ee	jhu-usc.edu_PAAD.HumanMethylation450.3.lvl-3.TCGA-HZ-8002-01A-11D-2202-05.gdc_hg38.txt	b19f6623699b4750ac7f0d1d59556161	141288705	validated
7d57c24f-a1ae-4f40-aad7-a57fc45c46cf	jhu-usc.edu_PAAD.HumanMethylation450.12.lvl-3.TCGA-FB-AAPU-01A-31D-A40Y-05.gdc_hg38.txt	abf8ec3b849f457c4e64d3f8ee6049c8	141264267	validated
7fe88009-b94f-4e71-a079-4566f3c1b0a4	jhu-usc.edu_PAAD.HumanMethylation450.7.lvl-3.TCGA-LB-A7SX-01A-11D-A33U-05.gdc_hg38.txt	6e25b75dccf63ba2b9bb92bd86093347	141262113	validated
7ff2234d-16ae-448f-9010-13c011d17e06	jhu-usc.edu_PAAD.HumanMethylation450.11.lvl-3.TCGA-2L-AAQM-01A-11D-A398-05.gdc_hg38.txt	ff1ce68c354ea2293d411020d9a3f596	141322629	validated
81d02601-badd-4617-a21d-7b8d0f2da673	jhu-usc.edu_PAAD.HumanMethylation450.12.lvl-3.TCGA-3A-A9IX-01A-11D-A40Y-05.gdc_hg38.txt	3ce3269603341534443234d4aaf5e1cd	141278981	validated
83542da1-c984-42ee-8559-39dd272052ca	jhu-usc.edu_PAAD.HumanMethylation450.12.lvl-3.TCGA-2J-AABV-01A-12D-A40Y-05.gdc_hg38.txt	e2a9705ed672abeb0d162d54a68e7bd9	141269713	validated
85ac2bb6-9e09-4435-a7ad-5bcd40b27a19	jhu-usc.edu_PAAD.HumanMethylation450.8.lvl-3.TCGA-IB-A7LX-01A-12D-A368-05.gdc_hg38.txt	8a39b290e46bdf51ac552118acc48474	141283022	validated
862ea754-1b86-46f3-8279-e25a49109fe9	jhu-usc.edu_PAAD.HumanMethylation450.5.lvl-3.TCGA-HZ-A4BH-01A-11D-A26Q-05.gdc_hg38.txt	116992c5c73026fa9410b16d9a004af8	141285225	validated
89387b5e-4542-49ae-9a01-1446e1220f76	jhu-usc.edu_PAAD.HumanMethylation450.10.lvl-3.TCGA-IB-AAUN-01A-12D-A38H-05.gdc_hg38.txt	44f119e6666d7a03c7d454f54cef2cf9	141276955	validated
8a0cfc8c-c6be-473e-9b62-72c0c07f8b26	jhu-usc.edu_PAAD.HumanMethylation450.2.lvl-3.TCGA-HZ-7922-01A-11D-2157-05.gdc_hg38.txt	ff406239362a0c862805277a9735c0d4	141278680	validated
90a0ad54-4c0c-436e-b691-58c85a63e273	jhu-usc.edu_PAAD.HumanMethylation450.2.lvl-3.TCGA-IB-7652-01A-11D-2157-05.gdc_hg38.txt	6e9e429ac878d34749091c5c344ca0d1	141280223	validated
925842e6-9a32-497d-8e28-e9a25a757988	jhu-usc.edu_PAAD.HumanMethylation450.11.lvl-3.TCGA-3A-A9IN-01A-11D-A398-05.gdc_hg38.txt	774dca6b3f3f381a8290954c82365f75	141287985	validated
940ca718-6ba7-40b4-90d6-9fec3b28f88b	jhu-usc.edu_PAAD.HumanMethylation450.5.lvl-3.TCGA-HZ-A49I-01A-12D-A26Q-05.gdc_hg38.txt	329c4e6c7c66b7cbe5cc9617a86cd180	141288958	validated
95b4d428-0e72-4444-9618-f765f182bfdb	jhu-usc.edu_PAAD.HumanMethylation450.12.lvl-3.TCGA-2J-AABT-01A-11D-A40Y-05.gdc_hg38.txt	91ef782fbb51fc93c353334cfe2dc4ac	141273200	validated
9847d2bd-35a4-4512-90e7-499c9ff1433c	jhu-usc.edu_PAAD.HumanMethylation450.6.lvl-3.TCGA-IB-A5ST-01A-11D-A32S-05.gdc_hg38.txt	74764790a4a487bd55cc9843a450e29e	141281260	validated
99e41bf0-b1e9-4fd5-91e6-36275f22a32d	jhu-usc.edu_PAAD.HumanMethylation450.12.lvl-3.TCGA-2J-AAB9-01A-11D-A40Y-05.gdc_hg38.txt	eb6e31785c737ae0ad31ced5b2b153ba	141196050	validated
9a8870be-7138-48cd-be71-8a922a61fa34	jhu-usc.edu_PAAD.HumanMethylation450.12.lvl-3.TCGA-FB-AAQ6-01A-11D-A40Y-05.gdc_hg38.txt	85c390183ed124b053968e3591c89e5d	141258500	validated
9dbcf008-10ab-4094-abba-8b1e8a771b4e	jhu-usc.edu_PAAD.HumanMethylation450.5.lvl-3.TCGA-HV-A5A4-01A-11D-A26Q-05.gdc_hg38.txt	38210e96f716ff5afd6f8d693f376d34	141280489	validated
9e799062-2ae3-4aff-93fb-d26376c8a821	jhu-usc.edu_PAAD.HumanMethylation450.12.lvl-3.TCGA-Z5-AAPL-01A-12D-A40Y-05.gdc_hg38.txt	e21dcba9e05128c61252828f86154380	141269656	validated
9ede15c1-e927-4cc6-b41f-4d3de7818e3b	jhu-usc.edu_PAAD.HumanMethylation450.6.lvl-3.TCGA-US-A77G-01A-11D-A32S-05.gdc_hg38.txt	f84c21cf9187dcda716b24e1bf4dfd05	141280606	validated
9f9c1766-974b-4dd1-946b-a8208b9b19bd	jhu-usc.edu_PAAD.HumanMethylation450.10.lvl-3.TCGA-3A-A9IC-01A-11D-A38H-05.gdc_hg38.txt	23d2eea169846d5231bbf977bfcfbbba	141286699	validated
9ffcdaec-ebac-4ae0-8736-5a3e0454367a	jhu-usc.edu_PAAD.HumanMethylation450.12.lvl-3.TCGA-2J-AABA-01A-21D-A40Y-05.gdc_hg38.txt	e909a0ab8459f28a40b2b42e1a8a2412	141260614	validated
a19ad338-d564-41c9-8f01-02eb5b2ca2eb	jhu-usc.edu_PAAD.HumanMethylation450.12.lvl-3.TCGA-XD-AAUI-01A-42D-A40Y-05.gdc_hg38.txt	c6494859fc5d2fe75d73e17406d96dc4	141237718	validated
a42213f9-0c31-4055-a102-410f66583b7c	jhu-usc.edu_PAAD.HumanMethylation450.12.lvl-3.TCGA-FB-AAQ2-01A-31D-A40Y-05.gdc_hg38.txt	4159c707c341ccbdb6138551a98fb0b5	141172095	validated
a42eabbd-fc25-49d1-aaeb-b12b21fe677a	jhu-usc.edu_PAAD.HumanMethylation450.5.lvl-3.TCGA-F2-A44H-01A-11D-A26Q-05.gdc_hg38.txt	0d2a13da35565491ab3ba6f8bacbb24c	141289476	validated
a43d80a4-d77b-4a07-b868-03cbfc8776a5	jhu-usc.edu_PAAD.HumanMethylation450.12.lvl-3.TCGA-FB-AAQ3-01A-11D-A40Y-05.gdc_hg38.txt	245e6fd5be2086ee108b0044e988871c	141263566	validated
a50346f0-5dc1-4e21-ad9f-4e67228b2eb5	jhu-usc.edu_PAAD.HumanMethylation450.4.lvl-3.TCGA-IB-8127-01A-11D-2399-05.gdc_hg38.txt	68c9002ffc53e955a125830e6a7757aa	141277968	validated
a86e6854-c63c-4cca-8ad2-5a5b970022b1	jhu-usc.edu_PAAD.HumanMethylation450.9.lvl-3.TCGA-HZ-A8P1-01A-11D-A378-05.gdc_hg38.txt	15556074f32ee034ab048b17d94703e1	141281219	validated
a8c6234d-4392-4bc6-badf-689b1e7a56c3	jhu-usc.edu_PAAD.HumanMethylation450.3.lvl-3.TCGA-HZ-8003-01A-21D-2202-05.gdc_hg38.txt	930b4f277fec3568d8500d907eae8134	141276170	validated
a9673c59-ff7c-420b-8b7b-576162663078	jhu-usc.edu_PAAD.HumanMethylation450.5.lvl-3.TCGA-HZ-A49H-01A-11D-A26Q-05.gdc_hg38.txt	56b976d4bed6aca1d650f3b7a15a5097	141289229	validated
a9fc72fb-54ca-43ea-9d71-6065d8d77378	jhu-usc.edu_PAAD.HumanMethylation450.5.lvl-3.TCGA-M8-A5N4-01A-11D-A26Q-05.gdc_hg38.txt	b74bd232a3fd288de65b4392eee80287	141288441	validated
aaf76706-6b14-4e7d-a9b3-7bdb49a423c7	jhu-usc.edu_PAAD.HumanMethylation450.6.lvl-3.TCGA-US-A779-01A-11D-A32S-05.gdc_hg38.txt	488628b2cd1ee4616712a8312592284f	141280422	validated
aceddba2-93d2-4ae8-9823-4c142a2001c6	jhu-usc.edu_PAAD.HumanMethylation450.3.lvl-3.TCGA-IB-7645-01A-22D-2202-05.gdc_hg38.txt	4eec80f1dc06cd948704a6e14dc13a80	141266604	validated
ae85cb5b-8ebb-4248-8d5e-e8b59408c6cc	jhu-usc.edu_PAAD.HumanMethylation450.6.lvl-3.TCGA-FB-A78T-01A-12D-A32S-05.gdc_hg38.txt	7022828b48c8e135a194fc992bdcd547	141270482	validated
aea98103-728b-4788-82ab-7825a695157d	jhu-usc.edu_PAAD.HumanMethylation450.8.lvl-3.TCGA-HZ-A8P0-01A-11D-A368-05.gdc_hg38.txt	4d480b0ec7029a8fc27b22abba46cf62	141290676	validated
af546a23-b94f-4240-ab3a-7be9e1419511	jhu-usc.edu_PAAD.HumanMethylation450.7.lvl-3.TCGA-FB-A7DR-01A-21D-A33U-05.gdc_hg38.txt	b53283de1b72a78b69ef2fa1fa6b1006	141270379	validated
b090d7c8-d634-493d-a332-ff3f123a95c0	jhu-usc.edu_PAAD.HumanMethylation450.9.lvl-3.TCGA-S4-A8RM-01A-11D-A378-05.gdc_hg38.txt	feffc76a2fce1e6338a154fd97029554	141281166	validated
b09bfadb-7a76-490d-a32b-d9476ad831a8	jhu-usc.edu_PAAD.HumanMethylation450.6.lvl-3.TCGA-PZ-A5RE-01A-11D-A32S-05.gdc_hg38.txt	2abc9fc36c2124c602c3520e63f57468	141279368	validated
b4042a99-6a06-4977-98b7-3ea7771d2e73	jhu-usc.edu_PAAD.HumanMethylation450.11.lvl-3.TCGA-XD-AAUL-01A-21D-A398-05.gdc_hg38.txt	2c1adb9dcea8a2601792ea05e7db6bc0	141294919	validated
b463f92a-82dd-4578-8a9d-6d4f4190fc37	jhu-usc.edu_PAAD.HumanMethylation450.7.lvl-3.TCGA-HV-A7OL-01A-11D-A33U-05.gdc_hg38.txt	f19f0d42fcfe838abc5e9aa5413cbf93	141275500	validated
b498a351-ce6e-40bb-bbb1-d66eb20a27a3	jhu-usc.edu_PAAD.HumanMethylation450.12.lvl-3.TCGA-3A-A9IV-01A-11D-A40Y-05.gdc_hg38.txt	6deebaa44bc85225963f9ba4f3d7c6a2	141221720	validated
bc9a5469-ca7c-475c-b637-6f251fe85b57	jhu-usc.edu_PAAD.HumanMethylation450.12.lvl-3.TCGA-XD-AAUH-01A-42D-A40Y-05.gdc_hg38.txt	a0a532ec0b7f2b84e271d57471f9dd49	141270378	validated
be1bbaec-84a2-4929-b07b-9dc231b4e266	jhu-usc.edu_PAAD.HumanMethylation450.5.lvl-3.TCGA-HZ-A49G-01A-11D-A26Q-05.gdc_hg38.txt	9103b930bb37138a84cfc98566c7c9cb	141275177	validated
c1fca9f6-9c1a-46f2-80fa-7d187bf40234	jhu-usc.edu_PAAD.HumanMethylation450.6.lvl-3.TCGA-IB-A5SO-01A-11D-A32S-05.gdc_hg38.txt	b0421ac3cef279f6d447860d1f3e84ab	141276703	validated
c3f9db75-f3b6-44c7-ad01-faff2ddb8983	jhu-usc.edu_PAAD.HumanMethylation450.8.lvl-3.TCGA-S4-A8RP-01A-11D-A368-05.gdc_hg38.txt	fdefd24d1740d2faca3d64170b6a4c38	141279287	validated
c48c9f3c-95eb-4bfe-9f22-664eb464355d	jhu-usc.edu_PAAD.HumanMethylation450.12.lvl-3.TCGA-FB-AAQ1-01A-12D-A40Y-05.gdc_hg38.txt	a7a49b4c0a266abcaf4765500fa76df7	141237247	validated
c4ba5f63-407b-4f30-b1a7-bbab89b32e2d	jhu-usc.edu_PAAD.HumanMethylation450.11.lvl-3.TCGA-LB-A9Q5-01A-11D-A398-05.gdc_hg38.txt	319c6a7866e41720c2c2d61a173258ee	141284829	validated
c7d61317-5118-4e1c-9575-e4addb200e35	jhu-usc.edu_PAAD.HumanMethylation450.2.lvl-3.TCGA-IB-7649-01A-11D-2157-05.gdc_hg38.txt	6b598454986e5aba033f0905a8b75cd4	141274145	validated
c831314f-534a-4eed-9fe9-0882c5f5cf7f	jhu-usc.edu_PAAD.HumanMethylation450.2.lvl-3.TCGA-IB-7647-01A-11D-2157-05.gdc_hg38.txt	29752e9e3aca827309ce0bfaee89a8b7	141268958	validated
caa7f1f5-a60a-447d-901a-eceba71500ca	jhu-usc.edu_PAAD.HumanMethylation450.4.lvl-3.TCGA-HZ-8317-01A-11D-2399-05.gdc_hg38.txt	f3aaec3e1813b288f8106f71882222a8	141283905	validated
cb66cbe8-071b-4721-816c-9fe6b7414c65	jhu-usc.edu_PAAD.HumanMethylation450.11.lvl-3.TCGA-2L-AAQJ-01A-12D-A398-05.gdc_hg38.txt	867a41e1bed66c3b06109d279c2a3d0a	141275312	validated
cfa2a650-853a-444d-a8ae-2bc8b2c65bf2	jhu-usc.edu_PAAD.HumanMethylation450.2.lvl-3.TCGA-IB-7646-01A-11D-2157-05.gdc_hg38.txt	f67c467971316a5ab5f8ebe1916199ba	141278836	validated
d0932853-a954-43f8-bfab-325fc0d8ac60	jhu-usc.edu_PAAD.HumanMethylation450.5.lvl-3.TCGA-HV-A5A5-01A-11D-A26Q-05.gdc_hg38.txt	e79d3413033d6d26a58281d610383f98	141275248	validated
d0ea7d9e-2738-4a81-aa52-73e591616024	jhu-usc.edu_PAAD.HumanMethylation450.8.lvl-3.TCGA-HZ-A77Q-01A-11D-A368-05.gdc_hg38.txt	aec8643fba2a3f49b973c13453599234	141274643	validated
d55933e1-8794-462e-8e99-d85bc6be1aca	jhu-usc.edu_PAAD.HumanMethylation450.4.lvl-3.TCGA-HZ-8315-01A-11D-2399-05.gdc_hg38.txt	48f45f047e525f7d4a005f93a7d4b530	141281883	validated
d685469d-2e49-42b6-b293-9c349774a22d	jhu-usc.edu_PAAD.HumanMethylation450.12.lvl-3.TCGA-2J-AABK-01A-31D-A40Y-05.gdc_hg38.txt	804393a6471c9f339ef0cf1ac3b1931d	141253962	validated
d77d15a7-f441-4c66-8e98-8c64ee98f311	jhu-usc.edu_PAAD.HumanMethylation450.5.lvl-3.TCGA-HZ-A4BK-01A-11D-A26Q-05.gdc_hg38.txt	3e325bf63586870a32db4151dfa5ee54	141288155	validated
d9cbd015-ef69-44ea-bf6b-a2a487734d71	jhu-usc.edu_PAAD.HumanMethylation450.8.lvl-3.TCGA-LB-A8F3-01A-11D-A368-05.gdc_hg38.txt	f4f0f02fea273bd4acf64288a96850ed	141276323	validated
da90f86c-7190-4b07-8567-c04c81f7500b	jhu-usc.edu_PAAD.HumanMethylation450.12.lvl-3.TCGA-2J-AABP-01A-11D-A40Y-05.gdc_hg38.txt	32e33369af4f74980cfe98e3d7ef962b	141289673	validated
dc23e1eb-c9d7-4d0c-9851-0014e416d31c	jhu-usc.edu_PAAD.HumanMethylation450.2.lvl-3.TCGA-HZ-7925-01A-11D-2157-05.gdc_hg38.txt	39d1c6bd58c3eabf455aa802f669731b	141288172	validated
dcad0c33-e09c-4cb0-80e9-53ad6d318cd3	jhu-usc.edu_PAAD.HumanMethylation450.11.lvl-3.TCGA-2L-AAQI-01A-12D-A398-05.gdc_hg38.txt	38e5cc2493f9cd16d8a86c2e19a0235c	141288857	validated
de23ea42-e052-4152-8cbd-89b231126e77	jhu-usc.edu_PAAD.HumanMethylation450.2.lvl-3.TCGA-IB-7654-01A-11D-2157-05.gdc_hg38.txt	087d0adccb612824c543fcac362d7b24	141285034	validated
e0fafda8-d052-48e1-9684-174016f1a9d7	jhu-usc.edu_PAAD.HumanMethylation450.11.lvl-3.TCGA-3A-A9IH-01A-12D-A398-05.gdc_hg38.txt	cdebaf8477921d22af959e8a57e37189	141279341	validated
e2410cfd-10fa-49d7-a122-806f2727b8bb	jhu-usc.edu_PAAD.HumanMethylation450.11.lvl-3.TCGA-2L-AAQE-01A-11D-A398-05.gdc_hg38.txt	70492335376f9555ca9e30699918e23f	141286359	validated
e289826c-551d-4b20-b71d-bfaaee9a1b02	jhu-usc.edu_PAAD.HumanMethylation450.9.lvl-3.TCGA-IB-AAUT-01A-11D-A378-05.gdc_hg38.txt	06db0d414154023697e264fdb5680239	141288910	validated
e2a083bf-7097-4cea-9910-c7fc15289c5a	jhu-usc.edu_PAAD.HumanMethylation450.6.lvl-3.TCGA-IB-A5SS-01A-11D-A32S-05.gdc_hg38.txt	09133d81673b966f274e68c52a669e40	141286061	validated
e374d5a6-6b1a-4abb-bc41-a89699df9abd	jhu-usc.edu_PAAD.HumanMethylation450.5.lvl-3.TCGA-F2-A44G-01A-11D-A26Q-05.gdc_hg38.txt	4615d617d74f296e008def640346ff72	141282133	validated
e7a626e5-01da-42b2-8df8-71033ac27618	jhu-usc.edu_PAAD.HumanMethylation450.3.lvl-3.TCGA-IB-7891-01A-11D-2202-05.gdc_hg38.txt	cbf2c7fe1eb9a0ded9dc4fb534053536	141271418	validated
eacbab69-0971-4198-83df-f3ca616a1b57	jhu-usc.edu_PAAD.HumanMethylation450.2.lvl-3.TCGA-HZ-7918-01A-11D-2157-05.gdc_hg38.txt	4a21a9b683aff109ef71512a74ab7659	141285165	validated
eaf3bcfa-4520-4873-b39f-5d92bdeff419	jhu-usc.edu_PAAD.HumanMethylation450.2.lvl-3.TCGA-IB-7887-01A-11D-2157-05.gdc_hg38.txt	8fe10676a1398932d6351b0f62ecb69b	141282154	validated
eb046de3-26a3-4f48-ba53-9916b9e7da54	jhu-usc.edu_PAAD.HumanMethylation450.3.lvl-3.TCGA-HZ-7920-01A-11D-2202-05.gdc_hg38.txt	b9cb68088d92038e27ac23231838da02	141288953	validated
eb1996f2-3ad5-4932-abdf-aa6210385eb4	jhu-usc.edu_PAAD.HumanMethylation450.12.lvl-3.TCGA-2J-AABI-01A-12D-A40Y-05.gdc_hg38.txt	a90adbc37d791bd0f9d956d4b5a30eca	141206149	validated
ee1bb230-1417-4f53-b46f-acb1b2e1f2ff	jhu-usc.edu_PAAD.HumanMethylation450.9.lvl-3.TCGA-YH-A8SY-01A-11D-A378-05.gdc_hg38.txt	e7422e29b5da6f106ec29b2d16be2637	141281855	validated
ee8089bd-7ffb-44ba-8721-7a11166e7fd7	jhu-usc.edu_PAAD.HumanMethylation450.7.lvl-3.TCGA-US-A776-01A-13D-A33U-05.gdc_hg38.txt	69e043cd1d4937e7e6d3b05f8787eab7	141280491	validated
eea03ca7-38df-4c15-8208-c87e8ade4ee5	jhu-usc.edu_PAAD.HumanMethylation450.12.lvl-3.TCGA-2J-AAB8-01A-12D-A40Y-05.gdc_hg38.txt	68a8db1f42886717dd4e8c9c66238d55	141260444	validated
f04377aa-ce41-4da1-87ea-098c209f6faa	jhu-usc.edu_PAAD.HumanMethylation450.12.lvl-3.TCGA-IB-AAUQ-01A-22D-A40Y-05.gdc_hg38.txt	565925e34db208c7c1bfa0712494e11e	141176420	validated
f7236829-2dc3-4887-93e0-ecae35044102	jhu-usc.edu_PAAD.HumanMethylation450.12.lvl-3.TCGA-3A-A9IZ-01A-12D-A40Y-05.gdc_hg38.txt	ad4f9e118475c07d688c98075758ea9d	141271190	validated
f7bc8d22-7959-415b-83dc-04f595e966b3	jhu-usc.edu_PAAD.HumanMethylation450.12.lvl-3.TCGA-2J-AABH-01A-21D-A40Y-05.gdc_hg38.txt	70407b0142c65bb19f0fcbe85ec2532c	141262363	validated
f8eeba2a-213b-4709-a677-2a704b9844cf	jhu-usc.edu_PAAD.HumanMethylation450.7.lvl-3.TCGA-HV-A7OP-01A-11D-A33U-05.gdc_hg38.txt	0b84e324cf0a58355ae4f0016e4ecd18	141267374	validated

## Sheet: Cohort 2 sample
id	File.Name	Data.Category	Data.Type	Project.ID	Case.ID	Sample.ID	Sample.Type
50c54bef-2c8e-4d10-a549-158c3b2437ad	jhu-usc.edu_COAD.HumanMethylation450.6.lvl-3.TCGA-CA-6715-01A-21D-1837-05.gdc_hg38.txt	DNA Methylation	Methylation Beta Value	TCGA-COAD	TCGA-CA-6715	TCGA-CA-6715-01A	Primary Tumor
10139bec-e981-439c-872a-565b3a921810	jhu-usc.edu_COAD.HumanMethylation450.2.lvl-3.TCGA-D5-5540-01A-01D-1651-05.gdc_hg38.txt	DNA Methylation	Methylation Beta Value	TCGA-COAD	TCGA-D5-5540	TCGA-D5-5540-01A	Primary Tumor
43c34f88-a052-450f-a54f-6dfa5d3d6d6d	jhu-usc.edu_COAD.HumanMethylation450.6.lvl-3.TCGA-CK-6747-01A-11D-1837-05.gdc_hg38.txt	DNA Methylation	Methylation Beta Value	TCGA-COAD	TCGA-CK-6747	TCGA-CK-6747-01A	Primary Tumor
3e5455be-ca23-4a83-b8ec-ec50418acbf1	jhu-usc.edu_COAD.HumanMethylation450.4.lvl-3.TCGA-A6-6653-01A-11D-1772-05.gdc_hg38.txt	DNA Methylation	Methylation Beta Value	TCGA-COAD	TCGA-A6-6653	TCGA-A6-6653-01A	Primary Tumor
76664268-44a4-4a82-aa73-8c6a8e7acc7f	jhu-usc.edu_COAD.HumanMethylation450.15.lvl-3.TCGA-AY-A8YK-01A-11D-A40X-05.gdc_hg38.txt	DNA Methylation	Methylation Beta Value	TCGA-COAD	TCGA-AY-A8YK	TCGA-AY-A8YK-01A	Primary Tumor
434be842-ace0-4e08-90f6-45ac12a7ce40	jhu-usc.edu_COAD.HumanMethylation450.3.lvl-3.TCGA-D5-6536-01A-11D-1721-05.gdc_hg38.txt	DNA Methylation	Methylation Beta Value	TCGA-COAD	TCGA-D5-6536	TCGA-D5-6536-01A	Primary Tumor
1004ff5b-5825-458d-92f3-28916651aa03	jhu-usc.edu_COAD.HumanMethylation450.2.lvl-3.TCGA-CK-5913-01A-11D-1651-05.gdc_hg38.txt	DNA Methylation	Methylation Beta Value	TCGA-COAD	TCGA-CK-5913	TCGA-CK-5913-01A	Primary Tumor
37d40a4b-cc38-48cb-9a93-b5d75c7db026	jhu-usc.edu_COAD.HumanMethylation450.6.lvl-3.TCGA-AZ-6605-01A-11D-1837-05.gdc_hg38.txt	DNA Methylation	Methylation Beta Value	TCGA-COAD	TCGA-AZ-6605	TCGA-AZ-6605-01A	Primary Tumor
2ecdda08-638d-46ff-b46a-5b9a43309ae6	jhu-usc.edu_COAD.HumanMethylation450.13.lvl-3.TCGA-AD-A5EK-01A-11D-A28O-05.gdc_hg38.txt	DNA Methylation	Methylation Beta Value	TCGA-COAD	TCGA-AD-A5EK	TCGA-AD-A5EK-01A	Primary Tumor
03449a71-2b9d-496a-a8d5-955a863d6416	jhu-usc.edu_COAD.HumanMethylation450.4.lvl-3.TCGA-G4-6627-01A-11D-1772-05.gdc_hg38.txt	DNA Methylation	Methylation Beta Value	TCGA-COAD	TCGA-G4-6627	TCGA-G4-6627-01A	Primary Tumor
67e9b149-f1d6-4caf-a682-4ce3f78d5a98	jhu-usc.edu_COAD.HumanMethylation450.8.lvl-3.TCGA-D5-6932-01A-11D-1926-05.gdc_hg38.txt	DNA Methylation	Methylation Beta Value	TCGA-COAD	TCGA-D5-6932	TCGA-D5-6932-01A	Primary Tumor
a42fd504-440e-40a5-b260-6dd53827bab3	jhu-usc.edu_COAD.HumanMethylation450.13.lvl-3.TCGA-QG-A5YV-01A-11D-A28O-05.gdc_hg38.txt	DNA Methylation	Methylation Beta Value	TCGA-COAD	TCGA-QG-A5YV	TCGA-QG-A5YV-01A	Primary Tumor
e916c462-4182-44de-9f99-ba023b5a1fb8	jhu-usc.edu_COAD.HumanMethylation450.6.lvl-3.TCGA-CM-6679-01A-11D-1837-05.gdc_hg38.txt	DNA Methylation	Methylation Beta Value	TCGA-COAD	TCGA-CM-6679	TCGA-CM-6679-01A	Primary Tumor
ff876173-a343-40fe-ba01-645cdb8e09bb	jhu-usc.edu_COAD.HumanMethylation450.4.lvl-3.TCGA-F4-6570-01A-11D-1772-05.gdc_hg38.txt	DNA Methylation	Methylation Beta Value	TCGA-COAD	TCGA-F4-6570	TCGA-F4-6570-01A	Primary Tumor
1152bb63-2910-4891-b5c6-d2076fc019ba	jhu-usc.edu_COAD.HumanMethylation450.6.lvl-3.TCGA-F4-6806-01A-11D-1837-05.gdc_hg38.txt	DNA Methylation	Methylation Beta Value	TCGA-COAD	TCGA-F4-6806	TCGA-F4-6806-01A	Primary Tumor
9678465b-1da1-4836-b590-1bc70e21fd1f	jhu-usc.edu_COAD.HumanMethylation450.6.lvl-3.TCGA-AA-3511-01A-21D-1837-05.gdc_hg38.txt	DNA Methylation	Methylation Beta Value	TCGA-COAD	TCGA-AA-3511	TCGA-AA-3511-01A	Primary Tumor
2ebbe45e-b328-4576-9d83-bc37d3b6c859	jhu-usc.edu_COAD.HumanMethylation450.2.lvl-3.TCGA-CM-6164-01A-11D-1651-05.gdc_hg38.txt	DNA Methylation	Methylation Beta Value	TCGA-COAD	TCGA-CM-6164	TCGA-CM-6164-01A	Primary Tumor
f0e6cf7b-f4b5-4cdb-ac72-4d4615e6d1de	jhu-usc.edu_COAD.HumanMethylation450.15.lvl-3.TCGA-5M-AATE-01A-11D-A40X-05.gdc_hg38.txt	DNA Methylation	Methylation Beta Value	TCGA-COAD	TCGA-5M-AATE	TCGA-5M-AATE-01A	Primary Tumor
93810763-df74-40ab-9c00-21d135160447	jhu-usc.edu_COAD.HumanMethylation450.2.lvl-3.TCGA-CK-4948-01B-11D-1651-05.gdc_hg38.txt	DNA Methylation	Methylation Beta Value	TCGA-COAD	TCGA-CK-4948	TCGA-CK-4948-01B	Primary Tumor
90348eab-67a8-41b6-95dc-3c0d585958df	jhu-usc.edu_COAD.HumanMethylation450.2.lvl-3.TCGA-CM-5868-01A-01D-1651-05.gdc_hg38.txt	DNA Methylation	Methylation Beta Value	TCGA-COAD	TCGA-CM-5868	TCGA-CM-5868-01A	Primary Tumor
f65840df-7c2e-43c2-a7f3-1b5cd7d261e7	jhu-usc.edu_COAD.HumanMethylation450.6.lvl-3.TCGA-CA-6716-01A-11D-1837-05.gdc_hg38.txt	DNA Methylation	Methylation Beta Value	TCGA-COAD	TCGA-CA-6716	TCGA-CA-6716-01A	Primary Tumor
9a25d766-849f-4b2f-8370-8dbc1cdc2fb5	jhu-usc.edu_COAD.HumanMethylation450.3.lvl-3.TCGA-D5-6531-01A-11D-1721-05.gdc_hg38.txt	DNA Methylation	Methylation Beta Value	TCGA-COAD	TCGA-D5-6531	TCGA-D5-6531-01A	Primary Tumor
aa2184b4-cf51-480a-a75c-6c6272088e0b	jhu-usc.edu_COAD.HumanMethylation450.15.lvl-3.TCGA-5M-AAT5-01A-21D-A40X-05.gdc_hg38.txt	DNA Methylation	Methylation Beta Value	TCGA-COAD	TCGA-5M-AAT5	TCGA-5M-AAT5-01A	Primary Tumor
726f77f3-15f2-48f0-b613-46427d93439b	jhu-usc.edu_COAD.HumanMethylation450.15.lvl-3.TCGA-5M-AAT6-01A-11D-A40X-05.gdc_hg38.txt	DNA Methylation	Methylation Beta Value	TCGA-COAD	TCGA-5M-AAT6	TCGA-5M-AAT6-01A	Primary Tumor
183ec111-cdf0-45ab-8d2a-9bfa225d3b2d	jhu-usc.edu_COAD.HumanMethylation450.6.lvl-3.TCGA-AA-3496-01A-21D-1837-05.gdc_hg38.txt	DNA Methylation	Methylation Beta Value	TCGA-COAD	TCGA-AA-3496	TCGA-AA-3496-01A	Primary Tumor
83771d0d-8da5-4d44-8eac-ee682b95517d	jhu-usc.edu_COAD.HumanMethylation450.8.lvl-3.TCGA-AD-6901-01A-11D-1926-05.gdc_hg38.txt	DNA Methylation	Methylation Beta Value	TCGA-COAD	TCGA-AD-6901	TCGA-AD-6901-01A	Primary Tumor
31555f91-2de8-4308-980c-efec452b5a1b	jhu-usc.edu_COAD.HumanMethylation450.14.lvl-3.TCGA-NH-A6GB-01A-11D-A36Y-05.gdc_hg38.txt	DNA Methylation	Methylation Beta Value	TCGA-COAD	TCGA-NH-A6GB	TCGA-NH-A6GB-01A	Primary Tumor
0ecc3a14-2dbd-498d-bf3a-6026a2742826	jhu-usc.edu_COAD.HumanMethylation450.4.lvl-3.TCGA-D5-6529-01A-11D-1772-05.gdc_hg38.txt	DNA Methylation	Methylation Beta Value	TCGA-COAD	TCGA-D5-6529	TCGA-D5-6529-01A	Primary Tumor
9eeb3a6f-5489-461c-8a64-4575309f17bd	jhu-usc.edu_COAD.HumanMethylation450.7.lvl-3.TCGA-DM-A28C-01A-11D-A16X-05.gdc_hg38.txt	DNA Methylation	Methylation Beta Value	TCGA-COAD	TCGA-DM-A28C	TCGA-DM-A28C-01A	Primary Tumor
07f795d1-ada0-47b6-b752-64f4557f93bb	jhu-usc.edu_COAD.HumanMethylation450.8.lvl-3.TCGA-D5-6898-01A-11D-1926-05.gdc_hg38.txt	DNA Methylation	Methylation Beta Value	TCGA-COAD	TCGA-D5-6898	TCGA-D5-6898-01A	Primary Tumor
4ada5e23-bc87-4e6a-8b22-aaf0d4c3f536	jhu-usc.edu_COAD.HumanMethylation450.4.lvl-3.TCGA-A6-6142-01A-11D-1772-05.gdc_hg38.txt	DNA Methylation	Methylation Beta Value	TCGA-COAD	TCGA-A6-6142	TCGA-A6-6142-01A	Primary Tumor
6098c4c6-f03d-4416-88c3-be55e7f7030b	jhu-usc.edu_COAD.HumanMethylation450.5.lvl-3.TCGA-DM-A1D4-01A-21D-A153-05.gdc_hg38.txt	DNA Methylation	Methylation Beta Value	TCGA-COAD	TCGA-DM-A1D4	TCGA-DM-A1D4-01A	Primary Tumor
ffc283aa-7924-4b1d-b9e7-d156510ae5f9	jhu-usc.edu_COAD.HumanMethylation450.14.lvl-3.TCGA-NH-A5IV-01A-42D-A36Y-05.gdc_hg38.txt	DNA Methylation	Methylation Beta Value	TCGA-COAD	TCGA-NH-A5IV	TCGA-NH-A5IV-01A	Primary Tumor
83b75f04-36b5-41e0-9300-ad3e33f38630	jhu-usc.edu_COAD.HumanMethylation450.5.lvl-3.TCGA-DM-A1HA-01A-11D-A153-05.gdc_hg38.txt	DNA Methylation	Methylation Beta Value	TCGA-COAD	TCGA-DM-A1HA	TCGA-DM-A1HA-01A	Primary Tumor
5faddb1d-321b-42b5-bd1f-8d614c21f0b0	jhu-usc.edu_COAD.HumanMethylation450.6.lvl-3.TCGA-AZ-6607-01A-11D-1837-05.gdc_hg38.txt	DNA Methylation	Methylation Beta Value	TCGA-COAD	TCGA-AZ-6607	TCGA-AZ-6607-01A	Primary Tumor
4b8a5e30-7638-4eba-bd6e-367215ecfcb9	jhu-usc.edu_COAD.HumanMethylation450.1.lvl-3.TCGA-AZ-4614-01A-01D-1407-05.gdc_hg38.txt	DNA Methylation	Methylation Beta Value	TCGA-COAD	TCGA-AZ-4614	TCGA-AZ-4614-01A	Primary Tumor
82691b15-f478-4316-9fe8-50a22cb387ff	jhu-usc.edu_COAD.HumanMethylation450.6.lvl-3.TCGA-F4-6703-01A-11D-1837-05.gdc_hg38.txt	DNA Methylation	Methylation Beta Value	TCGA-COAD	TCGA-F4-6703	TCGA-F4-6703-01A	Primary Tumor
07aac7f4-40e1-4b18-b12b-a747c6625014	jhu-usc.edu_COAD.HumanMethylation450.8.lvl-3.TCGA-AD-6963-01A-11D-1926-05.gdc_hg38.txt	DNA Methylation	Methylation Beta Value	TCGA-COAD	TCGA-AD-6963	TCGA-AD-6963-01A	Primary Tumor
c9c36be3-ba5b-4c7a-805f-0ae8160f940d	jhu-usc.edu_COAD.HumanMethylation450.10.lvl-3.TCGA-A6-2672-01B-03D-2299-05.gdc_hg38.txt	DNA Methylation	Methylation Beta Value	TCGA-COAD	TCGA-A6-2672	TCGA-A6-2672-01B	Primary Tumor
8d2747fe-8990-4ad1-b689-ed611e0376da	jhu-usc.edu_COAD.HumanMethylation450.3.lvl-3.TCGA-D5-6532-01A-11D-1721-05.gdc_hg38.txt	DNA Methylation	Methylation Beta Value	TCGA-COAD	TCGA-D5-6532	TCGA-D5-6532-01A	Primary Tumor
bb9c89b4-dae4-4b49-8d6d-04e8eab83f60	jhu-usc.edu_COAD.HumanMethylation450.15.lvl-3.TCGA-5M-AAT4-01A-11D-A40X-05.gdc_hg38.txt	DNA Methylation	Methylation Beta Value	TCGA-COAD	TCGA-5M-AAT4	TCGA-5M-AAT4-01A	Primary Tumor
2662d287-6f1f-40dd-bec4-f3e837cc1d80	jhu-usc.edu_COAD.HumanMethylation450.7.lvl-3.TCGA-DM-A28E-01A-11D-A16X-05.gdc_hg38.txt	DNA Methylation	Methylation Beta Value	TCGA-COAD	TCGA-DM-A28E	TCGA-DM-A28E-01A	Primary Tumor
60e59af0-a4eb-49c5-a783-b082f1ea7e7c	jhu-usc.edu_COAD.HumanMethylation450.2.lvl-3.TCGA-CK-5912-01A-11D-1651-05.gdc_hg38.txt	DNA Methylation	Methylation Beta Value	TCGA-COAD	TCGA-CK-5912	TCGA-CK-5912-01A	Primary Tumor
f2f3ee6c-e4a3-436b-bb47-ce18aa470a06	jhu-usc.edu_COAD.HumanMethylation450.1.lvl-3.TCGA-CM-4746-01A-01D-1407-05.gdc_hg38.txt	DNA Methylation	Methylation Beta Value	TCGA-COAD	TCGA-CM-4746	TCGA-CM-4746-01A	Primary Tumor
1214e7f7-dc1f-4df9-959a-f69ceb638828	jhu-usc.edu_COAD.HumanMethylation450.2.lvl-3.TCGA-CK-5916-01A-11D-1651-05.gdc_hg38.txt	DNA Methylation	Methylation Beta Value	TCGA-COAD	TCGA-CK-5916	TCGA-CK-5916-01A	Primary Tumor
eb9bdeb5-360d-4d71-8572-22f785b1ff36	jhu-usc.edu_COAD.HumanMethylation450.6.lvl-3.TCGA-AZ-4616-01A-21D-1837-05.gdc_hg38.txt	DNA Methylation	Methylation Beta Value	TCGA-COAD	TCGA-AZ-4616	TCGA-AZ-4616-01A	Primary Tumor
05246959-009b-438f-ba6a-6dc52947afee	jhu-usc.edu_COAD.HumanMethylation450.8.lvl-3.TCGA-D5-6920-01A-11D-1926-05.gdc_hg38.txt	DNA Methylation	Methylation Beta Value	TCGA-COAD	TCGA-D5-6920	TCGA-D5-6920-01A	Primary Tumor
10d1aa30-708e-4b29-b93b-e2ae80499596	jhu-usc.edu_COAD.HumanMethylation450.6.lvl-3.TCGA-A6-5664-01A-21D-1837-05.gdc_hg38.txt	DNA Methylation	Methylation Beta Value	TCGA-COAD	TCGA-A6-5664	TCGA-A6-5664-01A	Primary Tumor
36960a9a-28ff-494b-a918-b1cac3a2e049	jhu-usc.edu_COAD.HumanMethylation450.5.lvl-3.TCGA-DM-A0XF-01A-11D-A153-05.gdc_hg38.txt	DNA Methylation	Methylation Beta Value	TCGA-COAD	TCGA-DM-A0XF	TCGA-DM-A0XF-01A	Primary Tumor
4ff02268-8b4b-44a0-bc12-d1fe58571c83	jhu-usc.edu_COAD.HumanMethylation450.3.lvl-3.TCGA-AY-6386-01A-21D-1721-05.gdc_hg38.txt	DNA Methylation	Methylation Beta Value	TCGA-COAD	TCGA-AY-6386	TCGA-AY-6386-01A	Primary Tumor
75db7e99-2f9b-41c3-bb44-da01d38b4fef	jhu-usc.edu_COAD.HumanMethylation450.4.lvl-3.TCGA-A6-6138-01A-11D-1772-05.gdc_hg38.txt	DNA Methylation	Methylation Beta Value	TCGA-COAD	TCGA-A6-6138	TCGA-A6-6138-01A	Primary Tumor
6f40ac55-6ded-48ef-8b78-40efd36576be	jhu-usc.edu_COAD.HumanMethylation450.6.lvl-3.TCGA-CA-6719-01A-11D-1837-05.gdc_hg38.txt	DNA Methylation	Methylation Beta Value	TCGA-COAD	TCGA-CA-6719	TCGA-CA-6719-01A	Primary Tumor
19dc6672-b637-4d0a-b062-9d648084a54b	jhu-usc.edu_COAD.HumanMethylation450.14.lvl-3.TCGA-AY-A71X-01A-12D-A36Y-05.gdc_hg38.txt	DNA Methylation	Methylation Beta Value	TCGA-COAD	TCGA-AY-A71X	TCGA-AY-A71X-01A	Primary Tumor
778b7299-1b15-47f6-9eef-275e063c1629	jhu-usc.edu_COAD.HumanMethylation450.6.lvl-3.TCGA-F4-6805-01A-11D-1837-05.gdc_hg38.txt	DNA Methylation	Methylation Beta Value	TCGA-COAD	TCGA-F4-6805	TCGA-F4-6805-01A	Primary Tumor
8e923a69-8e32-4ad8-beaa-3e335d1458a2	jhu-usc.edu_COAD.HumanMethylation450.2.lvl-3.TCGA-D5-5538-01A-01D-1651-05.gdc_hg38.txt	DNA Methylation	Methylation Beta Value	TCGA-COAD	TCGA-D5-5538	TCGA-D5-5538-01A	Primary Tumor
b1101867-88af-4cfc-b0f6-8bd9bd01b74d	jhu-usc.edu_COAD.HumanMethylation450.14.lvl-3.TCGA-3L-AA1B-01A-11D-A36Y-05.gdc_hg38.txt	DNA Methylation	Methylation Beta Value	TCGA-COAD	TCGA-3L-AA1B	TCGA-3L-AA1B-01A	Primary Tumor
23f7347b-e3f4-4b34-9f63-af9bff42dd58	jhu-usc.edu_COAD.HumanMethylation450.2.lvl-3.TCGA-A6-5666-01A-01D-1651-05.gdc_hg38.txt	DNA Methylation	Methylation Beta Value	TCGA-COAD	TCGA-A6-5666	TCGA-A6-5666-01A	Primary Tumor
3783b522-8bc1-48c9-89bb-7bc9e806b380	jhu-usc.edu_COAD.HumanMethylation450.6.lvl-3.TCGA-CM-6677-01A-11D-1837-05.gdc_hg38.txt	DNA Methylation	Methylation Beta Value	TCGA-COAD	TCGA-CM-6677	TCGA-CM-6677-01A	Primary Tumor
ccd56c15-c322-4ec3-b5fe-d9d7163f03f1	jhu-usc.edu_COAD.HumanMethylation450.6.lvl-3.TCGA-AZ-6608-01A-11D-1837-05.gdc_hg38.txt	DNA Methylation	Methylation Beta Value	TCGA-COAD	TCGA-AZ-6608	TCGA-AZ-6608-01A	Primary Tumor
5ec6f8d2-ca5c-4155-9b90-1bb69731858c	jhu-usc.edu_COAD.HumanMethylation450.3.lvl-3.TCGA-G4-6310-01A-11D-1721-05.gdc_hg38.txt	DNA Methylation	Methylation Beta Value	TCGA-COAD	TCGA-G4-6310	TCGA-G4-6310-01A	Primary Tumor
2a4a3044-0b1a-4722-83ed-43ba5d6d25b0	jhu-usc.edu_COAD.HumanMethylation450.13.lvl-3.TCGA-QG-A5Z1-01A-11D-A28O-05.gdc_hg38.txt	DNA Methylation	Methylation Beta Value	TCGA-COAD	TCGA-QG-A5Z1	TCGA-QG-A5Z1-01A	Primary Tumor
d489f98f-3d06-4d69-81ae-e9fd1d985d68	jhu-usc.edu_COAD.HumanMethylation450.5.lvl-3.TCGA-DM-A0XD-01A-12D-A153-05.gdc_hg38.txt	DNA Methylation	Methylation Beta Value	TCGA-COAD	TCGA-DM-A0XD	TCGA-DM-A0XD-01A	Primary Tumor
e519ed9a-3792-47cf-96d3-90e636ac2e5f	jhu-usc.edu_COAD.HumanMethylation450.6.lvl-3.TCGA-CA-5255-01A-11D-1837-05.gdc_hg38.txt	DNA Methylation	Methylation Beta Value	TCGA-COAD	TCGA-CA-5255	TCGA-CA-5255-01A	Primary Tumor
b91c6fea-7c30-457d-bc20-d8553f6854f4	jhu-usc.edu_COAD.HumanMethylation450.3.lvl-3.TCGA-CM-5348-01A-21D-1721-05.gdc_hg38.txt	DNA Methylation	Methylation Beta Value	TCGA-COAD	TCGA-CM-5348	TCGA-CM-5348-01A	Primary Tumor
45fbfdc4-4f63-4236-b8fe-20c379919dc2	jhu-usc.edu_COAD.HumanMethylation450.1.lvl-3.TCGA-AZ-4315-01A-01D-1407-05.gdc_hg38.txt	DNA Methylation	Methylation Beta Value	TCGA-COAD	TCGA-AZ-4315	TCGA-AZ-4315-01A	Primary Tumor
2d45b7e5-4a67-483d-b04c-c3618af8d171	jhu-usc.edu_COAD.HumanMethylation450.7.lvl-3.TCGA-DM-A28A-01A-21D-A16X-05.gdc_hg38.txt	DNA Methylation	Methylation Beta Value	TCGA-COAD	TCGA-DM-A28A	TCGA-DM-A28A-01A	Primary Tumor
a750748e-f8b6-4275-91db-19de92d3005e	jhu-usc.edu_COAD.HumanMethylation450.2.lvl-3.TCGA-CK-5914-01A-11D-1651-05.gdc_hg38.txt	DNA Methylation	Methylation Beta Value	TCGA-COAD	TCGA-CK-5914	TCGA-CK-5914-01A	Primary Tumor
11a7d9c9-65de-4132-b779-46b1790b6a1a	jhu-usc.edu_COAD.HumanMethylation450.2.lvl-3.TCGA-AM-5821-01A-01D-1651-05.gdc_hg38.txt	DNA Methylation	Methylation Beta Value	TCGA-COAD	TCGA-AM-5821	TCGA-AM-5821-01A	Primary Tumor
fb921740-2a57-4bdd-bf1a-5f3f178fa02a	jhu-usc.edu_COAD.HumanMethylation450.14.lvl-3.TCGA-T9-A92H-01A-11D-A36Y-05.gdc_hg38.txt	DNA Methylation	Methylation Beta Value	TCGA-COAD	TCGA-T9-A92H	TCGA-T9-A92H-01A	Primary Tumor
c133bee8-a2fd-4595-b802-15905b1d6443	jhu-usc.edu_COAD.HumanMethylation450.8.lvl-3.TCGA-D5-5537-01A-21D-1926-05.gdc_hg38.txt	DNA Methylation	Methylation Beta Value	TCGA-COAD	TCGA-D5-5537	TCGA-D5-5537-01A	Primary Tumor
be76b382-ebff-4349-b55a-4b85cd98e468	jhu-usc.edu_COAD.HumanMethylation450.2.lvl-3.TCGA-CM-6161-01A-11D-1651-05.gdc_hg38.txt	DNA Methylation	Methylation Beta Value	TCGA-COAD	TCGA-CM-6161	TCGA-CM-6161-01A	Primary Tumor
5e956570-2fb2-4b5d-8cbc-ebae46e88a3e	jhu-usc.edu_COAD.HumanMethylation450.4.lvl-3.TCGA-G4-6626-01A-11D-1772-05.gdc_hg38.txt	DNA Methylation	Methylation Beta Value	TCGA-COAD	TCGA-G4-6626	TCGA-G4-6626-01A	Primary Tumor
041c04c9-9c29-4906-9587-f199ebf9f3da	jhu-usc.edu_COAD.HumanMethylation450.3.lvl-3.TCGA-D5-6537-01A-11D-1721-05.gdc_hg38.txt	DNA Methylation	Methylation Beta Value	TCGA-COAD	TCGA-D5-6537	TCGA-D5-6537-01A	Primary Tumor
aa26a2b2-704f-4159-9e47-9d7efd039d1f	jhu-usc.edu_COAD.HumanMethylation450.6.lvl-3.TCGA-A6-6782-01A-11D-1837-05.gdc_hg38.txt	DNA Methylation	Methylation Beta Value	TCGA-COAD	TCGA-A6-6782	TCGA-A6-6782-01A	Primary Tumor
3ccd928c-e139-45da-97b9-665dd7211025	jhu-usc.edu_COAD.HumanMethylation450.7.lvl-3.TCGA-DM-A28H-01A-11D-A16X-05.gdc_hg38.txt	DNA Methylation	Methylation Beta Value	TCGA-COAD	TCGA-DM-A28H	TCGA-DM-A28H-01A	Primary Tumor
7ae83bfa-3bea-4408-aab8-593e32ac615b	jhu-usc.edu_COAD.HumanMethylation450.6.lvl-3.TCGA-AZ-4323-01A-21D-1837-05.gdc_hg38.txt	DNA Methylation	Methylation Beta Value	TCGA-COAD	TCGA-AZ-4323	TCGA-AZ-4323-01A	Primary Tumor
fb361db8-98fe-4418-aa03-da3bf7ff0ce9	jhu-usc.edu_COAD.HumanMethylation450.13.lvl-3.TCGA-NH-A50T-01A-11D-A28O-05.gdc_hg38.txt	DNA Methylation	Methylation Beta Value	TCGA-COAD	TCGA-NH-A50T	TCGA-NH-A50T-01A	Primary Tumor
11cbc721-a00b-4bfb-ab8b-4f429ff335b6	jhu-usc.edu_COAD.HumanMethylation450.13.lvl-3.TCGA-NH-A50V-01A-11D-A28O-05.gdc_hg38.txt	DNA Methylation	Methylation Beta Value	TCGA-COAD	TCGA-NH-A50V	TCGA-NH-A50V-01A	Primary Tumor
d5900d5a-3699-4185-b947-01085add55b7	jhu-usc.edu_COAD.HumanMethylation450.8.lvl-3.TCGA-G4-6304-01A-11D-1926-05.gdc_hg38.txt	DNA Methylation	Methylation Beta Value	TCGA-COAD	TCGA-G4-6304	TCGA-G4-6304-01A	Primary Tumor
a384ec03-376a-4baf-8bea-108555cd5304	jhu-usc.edu_COAD.HumanMethylation450.2.lvl-3.TCGA-AY-5543-01A-01D-1651-05.gdc_hg38.txt	DNA Methylation	Methylation Beta Value	TCGA-COAD	TCGA-AY-5543	TCGA-AY-5543-01A	Primary Tumor
3b950962-95e3-40d3-8ccf-4b98fc9c1f0e	jhu-usc.edu_COAD.HumanMethylation450.3.lvl-3.TCGA-CM-4743-01A-01D-1721-05.gdc_hg38.txt	DNA Methylation	Methylation Beta Value	TCGA-COAD	TCGA-CM-4743	TCGA-CM-4743-01A	Primary Tumor
a6ed69af-2900-4648-859b-09b3944a6b02	jhu-usc.edu_COAD.HumanMethylation450.6.lvl-3.TCGA-CM-6674-01A-11D-1837-05.gdc_hg38.txt	DNA Methylation	Methylation Beta Value	TCGA-COAD	TCGA-CM-6674	TCGA-CM-6674-01A	Primary Tumor
7cc504f1-856e-4f98-a5cf-1bee49e1ec99	jhu-usc.edu_COAD.HumanMethylation450.8.lvl-3.TCGA-AD-6964-01A-11D-1926-05.gdc_hg38.txt	DNA Methylation	Methylation Beta Value	TCGA-COAD	TCGA-AD-6964	TCGA-AD-6964-01A	Primary Tumor
50895587-1a88-4a2c-b22c-cd4849ee8243	jhu-usc.edu_COAD.HumanMethylation450.6.lvl-3.TCGA-A6-6651-01A-21D-1837-05.gdc_hg38.txt	DNA Methylation	Methylation Beta Value	TCGA-COAD	TCGA-A6-6651	TCGA-A6-6651-01A	Primary Tumor
986544f9-4e5a-4aab-9e17-403ddd425c4c	jhu-usc.edu_COAD.HumanMethylation450.2.lvl-3.TCGA-CK-4947-01B-11D-1651-05.gdc_hg38.txt	DNA Methylation	Methylation Beta Value	TCGA-COAD	TCGA-CK-4947	TCGA-CK-4947-01B	Primary Tumor
88d1d59c-ec57-4a68-88aa-48b895941f83	jhu-usc.edu_COAD.HumanMethylation450.7.lvl-3.TCGA-DM-A28M-01A-12D-A16X-05.gdc_hg38.txt	DNA Methylation	Methylation Beta Value	TCGA-COAD	TCGA-DM-A28M	TCGA-DM-A28M-01A	Primary Tumor
bc9a3e22-f1a2-4579-aec3-34e694ba966b	jhu-usc.edu_COAD.HumanMethylation450.6.lvl-3.TCGA-CM-6680-01A-11D-1837-05.gdc_hg38.txt	DNA Methylation	Methylation Beta Value	TCGA-COAD	TCGA-CM-6680	TCGA-CM-6680-01A	Primary Tumor
bd222ba7-114f-40ed-9928-e15d7e88c104	jhu-usc.edu_COAD.HumanMethylation450.6.lvl-3.TCGA-CM-6676-01A-11D-1837-05.gdc_hg38.txt	DNA Methylation	Methylation Beta Value	TCGA-COAD	TCGA-CM-6676	TCGA-CM-6676-01A	Primary Tumor
9b493b40-e75b-4505-b864-28d325a5925c	jhu-usc.edu_COAD.HumanMethylation450.1.lvl-3.TCGA-CM-5341-01A-01D-1407-05.gdc_hg38.txt	DNA Methylation	Methylation Beta Value	TCGA-COAD	TCGA-CM-5341	TCGA-CM-5341-01A	Primary Tumor
367d1526-97c4-4859-bd9a-4192d95de993	jhu-usc.edu_COAD.HumanMethylation450.1.lvl-3.TCGA-AZ-4313-01A-01D-1407-05.gdc_hg38.txt	DNA Methylation	Methylation Beta Value	TCGA-COAD	TCGA-AZ-4313	TCGA-AZ-4313-01A	Primary Tumor
ca845101-5ded-4342-b983-8c8fc641796b	jhu-usc.edu_COAD.HumanMethylation450.8.lvl-3.TCGA-D5-6923-01A-11D-1926-05.gdc_hg38.txt	DNA Methylation	Methylation Beta Value	TCGA-COAD	TCGA-D5-6923	TCGA-D5-6923-01A	Primary Tumor
bc79c93e-9170-41fa-b77f-61b69d33989e	jhu-usc.edu_COAD.HumanMethylation450.6.lvl-3.TCGA-F4-6808-01A-11D-1837-05.gdc_hg38.txt	DNA Methylation	Methylation Beta Value	TCGA-COAD	TCGA-F4-6808	TCGA-F4-6808-01A	Primary Tumor
a36fa977-53d4-4f42-9400-26b1cb61cf16	jhu-usc.edu_COAD.HumanMethylation450.8.lvl-3.TCGA-F4-6854-01A-11D-1926-05.gdc_hg38.txt	DNA Methylation	Methylation Beta Value	TCGA-COAD	TCGA-F4-6854	TCGA-F4-6854-01A	Primary Tumor
ae142565-a71a-4f94-91cb-175ba838b32c	jhu-usc.edu_COAD.HumanMethylation450.1.lvl-3.TCGA-AZ-4682-01B-01D-1407-05.gdc_hg38.txt	DNA Methylation	Methylation Beta Value	TCGA-COAD	TCGA-AZ-4682	TCGA-AZ-4682-01B	Primary Tumor
7c11d640-b5f6-478f-a764-58aa48066c19	jhu-usc.edu_COAD.HumanMethylation450.2.lvl-3.TCGA-AM-5820-01A-01D-1651-05.gdc_hg38.txt	DNA Methylation	Methylation Beta Value	TCGA-COAD	TCGA-AM-5820	TCGA-AM-5820-01A	Primary Tumor
2e6af3d9-dcb9-4905-9d45-ef31180e4f2c	jhu-usc.edu_COAD.HumanMethylation450.4.lvl-3.TCGA-F4-6569-01A-11D-1772-05.gdc_hg38.txt	DNA Methylation	Methylation Beta Value	TCGA-COAD	TCGA-F4-6569	TCGA-F4-6569-01A	Primary Tumor
357a556a-dfd0-482c-9495-a70d845fdb54	jhu-usc.edu_COAD.HumanMethylation450.1.lvl-3.TCGA-AZ-4684-01A-01D-1407-05.gdc_hg38.txt	DNA Methylation	Methylation Beta Value	TCGA-COAD	TCGA-AZ-4684	TCGA-AZ-4684-01A	Primary Tumor
00777e33-947e-481f-b8d5-38db7f7ef394	jhu-usc.edu_COAD.HumanMethylation450.2.lvl-3.TCGA-CM-6169-01A-11D-1651-05.gdc_hg38.txt	DNA Methylation	Methylation Beta Value	TCGA-COAD	TCGA-CM-6169	TCGA-CM-6169-01A	Primary Tumor
5fd2d5e3-b0c2-411c-8370-4e00591f13c0	jhu-usc.edu_COAD.HumanMethylation450.3.lvl-3.TCGA-G4-6315-01A-11D-1721-05.gdc_hg38.txt	DNA Methylation	Methylation Beta Value	TCGA-COAD	TCGA-G4-6315	TCGA-G4-6315-01A	Primary Tumor
6b5d0580-7510-47e8-8f65-2e94a162f6bc	jhu-usc.edu_COAD.HumanMethylation450.3.lvl-3.TCGA-AU-6004-01A-11D-1721-05.gdc_hg38.txt	DNA Methylation	Methylation Beta Value	TCGA-COAD	TCGA-AU-6004	TCGA-AU-6004-01A	Primary Tumor
86aad5de-ba13-402a-a6b9-8861426f493d	jhu-usc.edu_COAD.HumanMethylation450.3.lvl-3.TCGA-AU-3779-01A-01D-1721-05.gdc_hg38.txt	DNA Methylation	Methylation Beta Value	TCGA-COAD	TCGA-AU-3779	TCGA-AU-3779-01A	Primary Tumor
2f614e94-1b10-459b-947a-d0e5ca0884f1	jhu-usc.edu_COAD.HumanMethylation450.4.lvl-3.TCGA-G4-6306-01A-11D-1772-05.gdc_hg38.txt	DNA Methylation	Methylation Beta Value	TCGA-COAD	TCGA-G4-6306	TCGA-G4-6306-01A	Primary Tumor
cc2b6df9-2a77-480e-94be-0327d852d26a	jhu-usc.edu_COAD.HumanMethylation450.2.lvl-3.TCGA-A6-5660-01A-01D-1651-05.gdc_hg38.txt	DNA Methylation	Methylation Beta Value	TCGA-COAD	TCGA-A6-5660	TCGA-A6-5660-01A	Primary Tumor
81d9f9a9-8c6a-4557-951b-dbcb20ca003a	jhu-usc.edu_COAD.HumanMethylation450.3.lvl-3.TCGA-CM-5344-01A-21D-1721-05.gdc_hg38.txt	DNA Methylation	Methylation Beta Value	TCGA-COAD	TCGA-CM-5344	TCGA-CM-5344-01A	Primary Tumor
bdb9ba81-433d-4baa-adbb-933f99a2b7c5	jhu-usc.edu_COAD.HumanMethylation450.4.lvl-3.TCGA-A6-6137-01A-11D-1772-05.gdc_hg38.txt	DNA Methylation	Methylation Beta Value	TCGA-COAD	TCGA-A6-6137	TCGA-A6-6137-01A	Primary Tumor
0f58934c-1583-41d4-92e8-cd455874d141	jhu-usc.edu_COAD.HumanMethylation450.6.lvl-3.TCGA-AA-3489-01A-21D-1837-05.gdc_hg38.txt	DNA Methylation	Methylation Beta Value	TCGA-COAD	TCGA-AA-3489	TCGA-AA-3489-01A	Primary Tumor
89e542f5-af73-4450-a7bf-a660a9b42473	jhu-usc.edu_COAD.HumanMethylation450.13.lvl-3.TCGA-QG-A5YX-01A-11D-A28O-05.gdc_hg38.txt	DNA Methylation	Methylation Beta Value	TCGA-COAD	TCGA-QG-A5YX	TCGA-QG-A5YX-01A	Primary Tumor
466c1751-f0ee-41e2-bd78-6898753e2aec	jhu-usc.edu_COAD.HumanMethylation450.2.lvl-3.TCGA-CM-5864-01A-01D-1651-05.gdc_hg38.txt	DNA Methylation	Methylation Beta Value	TCGA-COAD	TCGA-CM-5864	TCGA-CM-5864-01A	Primary Tumor
0e30e6dc-f3dc-498f-bf17-741fe3f0a2b7	jhu-usc.edu_COAD.HumanMethylation450.3.lvl-3.TCGA-G4-6323-01A-11D-1721-05.gdc_hg38.txt	DNA Methylation	Methylation Beta Value	TCGA-COAD	TCGA-G4-6323	TCGA-G4-6323-01A	Primary Tumor
d1eefb16-aeb0-4f2d-9305-9c17c52b9dfa	jhu-usc.edu_COAD.HumanMethylation450.4.lvl-3.TCGA-F4-6461-01A-11D-1772-05.gdc_hg38.txt	DNA Methylation	Methylation Beta Value	TCGA-COAD	TCGA-F4-6461	TCGA-F4-6461-01A	Primary Tumor
c2d59c29-9a9f-4f5e-9f38-590edec2bc98	jhu-usc.edu_COAD.HumanMethylation450.6.lvl-3.TCGA-AZ-6603-01A-11D-1837-05.gdc_hg38.txt	DNA Methylation	Methylation Beta Value	TCGA-COAD	TCGA-AZ-6603	TCGA-AZ-6603-01A	Primary Tumor
38d7fb6d-9a03-4653-82ef-a993e69bbf3a	jhu-usc.edu_COAD.HumanMethylation450.15.lvl-3.TCGA-QL-A97D-01A-12D-A40X-05.gdc_hg38.txt	DNA Methylation	Methylation Beta Value	TCGA-COAD	TCGA-QL-A97D	TCGA-QL-A97D-01A	Primary Tumor
45488653-b609-4e08-8f87-55a65ce97f61	jhu-usc.edu_COAD.HumanMethylation450.4.lvl-3.TCGA-A6-4105-01A-02D-1772-05.gdc_hg38.txt	DNA Methylation	Methylation Beta Value	TCGA-COAD	TCGA-A6-4105	TCGA-A6-4105-01A	Primary Tumor
c2b63e66-d110-4915-9df5-7f4ef500d3c8	jhu-usc.edu_COAD.HumanMethylation450.5.lvl-3.TCGA-DM-A1D9-01A-11D-A153-05.gdc_hg38.txt	DNA Methylation	Methylation Beta Value	TCGA-COAD	TCGA-DM-A1D9	TCGA-DM-A1D9-01A	Primary Tumor
0a27758e-8fc9-4849-9651-ba40a4698d81	jhu-usc.edu_COAD.HumanMethylation450.6.lvl-3.TCGA-G4-6628-01A-11D-1837-05.gdc_hg38.txt	DNA Methylation	Methylation Beta Value	TCGA-COAD	TCGA-G4-6628	TCGA-G4-6628-01A	Primary Tumor
3e01c27e-8c53-4b3a-a314-4e0e505bea78	jhu-usc.edu_COAD.HumanMethylation450.8.lvl-3.TCGA-D5-6931-01A-11D-1926-05.gdc_hg38.txt	DNA Methylation	Methylation Beta Value	TCGA-COAD	TCGA-D5-6931	TCGA-D5-6931-01A	Primary Tumor
92410101-25c4-4056-8233-289e25b7a176	jhu-usc.edu_COAD.HumanMethylation450.1.lvl-3.TCGA-CA-5256-01A-01D-1407-05.gdc_hg38.txt	DNA Methylation	Methylation Beta Value	TCGA-COAD	TCGA-CA-5256	TCGA-CA-5256-01A	Primary Tumor
2ddc62fc-87c5-47dd-8a1a-2ae5b47118dc	jhu-usc.edu_COAD.HumanMethylation450.3.lvl-3.TCGA-D5-6538-01A-11D-1721-05.gdc_hg38.txt	DNA Methylation	Methylation Beta Value	TCGA-COAD	TCGA-D5-6538	TCGA-D5-6538-01A	Primary Tumor
52118da0-7ec7-4056-b234-1850b2739c9a	jhu-usc.edu_COAD.HumanMethylation450.6.lvl-3.TCGA-F4-6807-01A-11D-1837-05.gdc_hg38.txt	DNA Methylation	Methylation Beta Value	TCGA-COAD	TCGA-F4-6807	TCGA-F4-6807-01A	Primary Tumor
35635ac7-3597-473f-9099-4a256f487722	jhu-usc.edu_COAD.HumanMethylation450.8.lvl-3.TCGA-AD-6965-01A-11D-1926-05.gdc_hg38.txt	DNA Methylation	Methylation Beta Value	TCGA-COAD	TCGA-AD-6965	TCGA-AD-6965-01A	Primary Tumor
fb37dbba-894c-4450-b648-e29ef8a72f28	jhu-usc.edu_COAD.HumanMethylation450.1.lvl-3.TCGA-AZ-4308-01A-01D-1407-05.gdc_hg38.txt	DNA Methylation	Methylation Beta Value	TCGA-COAD	TCGA-AZ-4308	TCGA-AZ-4308-01A	Primary Tumor
66c38c4c-ba08-4da6-b8a1-3e38d00ce91f	jhu-usc.edu_COAD.HumanMethylation450.2.lvl-3.TCGA-CM-6165-01A-11D-1651-05.gdc_hg38.txt	DNA Methylation	Methylation Beta Value	TCGA-COAD	TCGA-CM-6165	TCGA-CM-6165-01A	Primary Tumor
39ce704a-e1d4-4687-8c38-00b8363a6e08	jhu-usc.edu_COAD.HumanMethylation450.6.lvl-3.TCGA-AD-6548-01A-11D-1837-05.gdc_hg38.txt	DNA Methylation	Methylation Beta Value	TCGA-COAD	TCGA-AD-6548	TCGA-AD-6548-01A	Primary Tumor
ea423040-266f-41bc-89b6-76307f382e67	jhu-usc.edu_COAD.HumanMethylation450.2.lvl-3.TCGA-D5-5541-01A-01D-1651-05.gdc_hg38.txt	DNA Methylation	Methylation Beta Value	TCGA-COAD	TCGA-D5-5541	TCGA-D5-5541-01A	Primary Tumor
fdb54b61-0404-44a5-8fb8-5574b8026df0	jhu-usc.edu_COAD.HumanMethylation450.4.lvl-3.TCGA-G4-6303-01A-11D-1772-05.gdc_hg38.txt	DNA Methylation	Methylation Beta Value	TCGA-COAD	TCGA-G4-6303	TCGA-G4-6303-01A	Primary Tumor
126dff0c-6172-406a-b00c-34801c297548	jhu-usc.edu_COAD.HumanMethylation450.15.lvl-3.TCGA-5M-AATA-01A-31D-A40X-05.gdc_hg38.txt	DNA Methylation	Methylation Beta Value	TCGA-COAD	TCGA-5M-AATA	TCGA-5M-AATA-01A	Primary Tumor
5b020845-33d2-41f3-bee9-8cef528b296d	jhu-usc.edu_COAD.HumanMethylation450.8.lvl-3.TCGA-AD-6889-01A-11D-1926-05.gdc_hg38.txt	DNA Methylation	Methylation Beta Value	TCGA-COAD	TCGA-AD-6889	TCGA-AD-6889-01A	Primary Tumor
cf484e7a-1a93-4ef0-a28f-afd01171d4d4	jhu-usc.edu_COAD.HumanMethylation450.2.lvl-3.TCGA-CM-5862-01A-01D-1651-05.gdc_hg38.txt	DNA Methylation	Methylation Beta Value	TCGA-COAD	TCGA-CM-5862	TCGA-CM-5862-01A	Primary Tumor
bb8a8c11-e6bb-4dbe-aaaf-4a891ff422f2	jhu-usc.edu_COAD.HumanMethylation450.2.lvl-3.TCGA-A6-5662-01A-01D-1651-05.gdc_hg38.txt	DNA Methylation	Methylation Beta Value	TCGA-COAD	TCGA-A6-5662	TCGA-A6-5662-01A	Primary Tumor
77ab466d-309b-452c-80a6-e0bf5ca444ef	jhu-usc.edu_COAD.HumanMethylation450.3.lvl-3.TCGA-D5-6530-01A-11D-1721-05.gdc_hg38.txt	DNA Methylation	Methylation Beta Value	TCGA-COAD	TCGA-D5-6530	TCGA-D5-6530-01A	Primary Tumor
8e5f3d7a-b1ea-43f3-a593-9fbf082a76db	jhu-usc.edu_COAD.HumanMethylation450.6.lvl-3.TCGA-CM-6675-01A-11D-1837-05.gdc_hg38.txt	DNA Methylation	Methylation Beta Value	TCGA-COAD	TCGA-CM-6675	TCGA-CM-6675-01A	Primary Tumor
1fae6fab-de96-4cab-8d23-39e999ec0638	jhu-usc.edu_COAD.HumanMethylation450.13.lvl-3.TCGA-AD-A5EJ-01A-11D-A28O-05.gdc_hg38.txt	DNA Methylation	Methylation Beta Value	TCGA-COAD	TCGA-AD-A5EJ	TCGA-AD-A5EJ-01A	Primary Tumor
2d771d41-1d76-4adb-a808-c198f6d2f35a	jhu-usc.edu_COAD.HumanMethylation450.2.lvl-3.TCGA-AZ-5403-01A-01D-1651-05.gdc_hg38.txt	DNA Methylation	Methylation Beta Value	TCGA-COAD	TCGA-AZ-5403	TCGA-AZ-5403-01A	Primary Tumor
11d5dc6f-1111-4f00-95e4-d61a22b4779c	jhu-usc.edu_COAD.HumanMethylation450.2.lvl-3.TCGA-CK-5915-01A-11D-1651-05.gdc_hg38.txt	DNA Methylation	Methylation Beta Value	TCGA-COAD	TCGA-CK-5915	TCGA-CK-5915-01A	Primary Tumor
1748190e-98da-47f4-8bfa-38bd52bf0b09	jhu-usc.edu_COAD.HumanMethylation450.4.lvl-3.TCGA-A6-6652-01A-11D-1772-05.gdc_hg38.txt	DNA Methylation	Methylation Beta Value	TCGA-COAD	TCGA-A6-6652	TCGA-A6-6652-01A	Primary Tumor
fb8e8566-5793-4a59-8d5d-000e4d356056	jhu-usc.edu_COAD.HumanMethylation450.3.lvl-3.TCGA-D5-6535-01A-11D-1721-05.gdc_hg38.txt	DNA Methylation	Methylation Beta Value	TCGA-COAD	TCGA-D5-6535	TCGA-D5-6535-01A	Primary Tumor
7f279276-2a01-49c8-82c4-f12545d42ddf	jhu-usc.edu_COAD.HumanMethylation450.6.lvl-3.TCGA-CM-6678-01A-11D-1837-05.gdc_hg38.txt	DNA Methylation	Methylation Beta Value	TCGA-COAD	TCGA-CM-6678	TCGA-CM-6678-01A	Primary Tumor
a0a25bbf-b366-48d0-a12c-fef344daac0f	jhu-usc.edu_COAD.HumanMethylation450.3.lvl-3.TCGA-D5-6533-01A-11D-1721-05.gdc_hg38.txt	DNA Methylation	Methylation Beta Value	TCGA-COAD	TCGA-D5-6533	TCGA-D5-6533-01A	Primary Tumor
970ff45b-56e6-48f8-b1eb-e7b19ba27741	jhu-usc.edu_COAD.HumanMethylation450.3.lvl-3.TCGA-AA-3662-01A-01D-1721-05.gdc_hg38.txt	DNA Methylation	Methylation Beta Value	TCGA-COAD	TCGA-AA-3662	TCGA-AA-3662-01A	Primary Tumor
fe2c75da-6689-4c46-bc09-4b99cc65e3b1	jhu-usc.edu_COAD.HumanMethylation450.3.lvl-3.TCGA-AZ-5407-01A-01D-1721-05.gdc_hg38.txt	DNA Methylation	Methylation Beta Value	TCGA-COAD	TCGA-AZ-5407	TCGA-AZ-5407-01A	Primary Tumor
b7da0a66-ddfc-4058-91a7-34040afdaf99	jhu-usc.edu_COAD.HumanMethylation450.8.lvl-3.TCGA-D5-6929-01A-31D-1926-05.gdc_hg38.txt	DNA Methylation	Methylation Beta Value	TCGA-COAD	TCGA-D5-6929	TCGA-D5-6929-01A	Primary Tumor
bf8efc6a-1aa3-424b-9d66-0e155d28608f	jhu-usc.edu_COAD.HumanMethylation450.8.lvl-3.TCGA-D5-6922-01A-11D-1926-05.gdc_hg38.txt	DNA Methylation	Methylation Beta Value	TCGA-COAD	TCGA-D5-6922	TCGA-D5-6922-01A	Primary Tumor
cb7d2e45-6195-401e-86f6-0d26839be09c	jhu-usc.edu_COAD.HumanMethylation450.14.lvl-3.TCGA-RU-A8FL-01A-11D-A36Y-05.gdc_hg38.txt	DNA Methylation	Methylation Beta Value	TCGA-COAD	TCGA-RU-A8FL	TCGA-RU-A8FL-01A	Primary Tumor
663e85e9-692e-4962-9e89-c03367f3c6d9	jhu-usc.edu_COAD.HumanMethylation450.1.lvl-3.TCGA-CM-4747-01A-01D-1407-05.gdc_hg38.txt	DNA Methylation	Methylation Beta Value	TCGA-COAD	TCGA-CM-4747	TCGA-CM-4747-01A	Primary Tumor
70e99877-3f2b-4c85-b59f-e5734f69ac93	jhu-usc.edu_COAD.HumanMethylation450.3.lvl-3.TCGA-AY-6197-01A-11D-1721-05.gdc_hg38.txt	DNA Methylation	Methylation Beta Value	TCGA-COAD	TCGA-AY-6197	TCGA-AY-6197-01A	Primary Tumor
b388b9bb-4072-491d-9b0d-caac9760787f	jhu-usc.edu_COAD.HumanMethylation450.2.lvl-3.TCGA-CM-5861-01A-01D-1651-05.gdc_hg38.txt	DNA Methylation	Methylation Beta Value	TCGA-COAD	TCGA-CM-5861	TCGA-CM-5861-01A	Primary Tumor
34780584-89d9-4af9-bcbc-94bf81134c2a	jhu-usc.edu_COAD.HumanMethylation450.5.lvl-3.TCGA-DM-A1D0-01A-11D-A153-05.gdc_hg38.txt	DNA Methylation	Methylation Beta Value	TCGA-COAD	TCGA-DM-A1D0	TCGA-DM-A1D0-01A	Primary Tumor
622a74ca-b4ba-4b6a-ad88-337b5a0b0273	jhu-usc.edu_COAD.HumanMethylation450.2.lvl-3.TCGA-CM-6170-01A-11D-1651-05.gdc_hg38.txt	DNA Methylation	Methylation Beta Value	TCGA-COAD	TCGA-CM-6170	TCGA-CM-6170-01A	Primary Tumor
a130a617-a16e-4e3d-98e0-ec8de97e3dc2	jhu-usc.edu_COAD.HumanMethylation450.6.lvl-3.TCGA-F4-6809-01A-11D-1837-05.gdc_hg38.txt	DNA Methylation	Methylation Beta Value	TCGA-COAD	TCGA-F4-6809	TCGA-F4-6809-01A	Primary Tumor
f796f92e-142a-4ecf-91b3-528dce56b243	jhu-usc.edu_COAD.HumanMethylation450.3.lvl-3.TCGA-CM-5349-01A-21D-1721-05.gdc_hg38.txt	DNA Methylation	Methylation Beta Value	TCGA-COAD	TCGA-CM-5349	TCGA-CM-5349-01A	Primary Tumor
de7de1aa-d590-4502-b31f-05c0ee6de68a	jhu-usc.edu_COAD.HumanMethylation450.8.lvl-3.TCGA-AD-6890-01A-11D-1926-05.gdc_hg38.txt	DNA Methylation	Methylation Beta Value	TCGA-COAD	TCGA-AD-6890	TCGA-AD-6890-01A	Primary Tumor
e1d5fef9-af72-4b37-90db-7df06ccef0e5	jhu-usc.edu_COAD.HumanMethylation450.13.lvl-3.TCGA-QG-A5Z2-01A-11D-A28O-05.gdc_hg38.txt	DNA Methylation	Methylation Beta Value	TCGA-COAD	TCGA-QG-A5Z2	TCGA-QG-A5Z2-01A	Primary Tumor
f5880b33-e1cb-4c35-9410-eeea4888504c	jhu-usc.edu_COAD.HumanMethylation450.4.lvl-3.TCGA-A6-6141-01A-11D-1772-05.gdc_hg38.txt	DNA Methylation	Methylation Beta Value	TCGA-COAD	TCGA-A6-6141	TCGA-A6-6141-01A	Primary Tumor
79aab0b5-fba1-45de-b0e0-b84b16444246	jhu-usc.edu_COAD.HumanMethylation450.5.lvl-3.TCGA-DM-A0X9-01A-11D-A153-05.gdc_hg38.txt	DNA Methylation	Methylation Beta Value	TCGA-COAD	TCGA-DM-A0X9	TCGA-DM-A0X9-01A	Primary Tumor
8e59c4a1-3948-43ce-9632-6a514e5a60a9	jhu-usc.edu_COAD.HumanMethylation450.1.lvl-3.TCGA-CM-4752-01A-01D-1407-05.gdc_hg38.txt	DNA Methylation	Methylation Beta Value	TCGA-COAD	TCGA-CM-4752	TCGA-CM-4752-01A	Primary Tumor
4748108a-3beb-4751-a858-7c91813df15a	jhu-usc.edu_COAD.HumanMethylation450.8.lvl-3.TCGA-AD-6895-01A-11D-1926-05.gdc_hg38.txt	DNA Methylation	Methylation Beta Value	TCGA-COAD	TCGA-AD-6895	TCGA-AD-6895-01A	Primary Tumor
ab7177e6-c631-4336-b68e-9856cee97cda	jhu-usc.edu_COAD.HumanMethylation450.3.lvl-3.TCGA-G4-6293-01A-11D-1721-05.gdc_hg38.txt	DNA Methylation	Methylation Beta Value	TCGA-COAD	TCGA-G4-6293	TCGA-G4-6293-01A	Primary Tumor
a100ecdc-56de-42e9-a6b0-f60aa6182fd1	jhu-usc.edu_COAD.HumanMethylation450.6.lvl-3.TCGA-CM-4751-01A-02D-1837-05.gdc_hg38.txt	DNA Methylation	Methylation Beta Value	TCGA-COAD	TCGA-CM-4751	TCGA-CM-4751-01A	Primary Tumor
af31d6fd-368f-455b-a6fb-8eb90c35a235	jhu-usc.edu_COAD.HumanMethylation450.5.lvl-3.TCGA-DM-A1DB-01A-11D-A153-05.gdc_hg38.txt	DNA Methylation	Methylation Beta Value	TCGA-COAD	TCGA-DM-A1DB	TCGA-DM-A1DB-01A	Primary Tumor
35806649-177e-4535-987b-66764c97a73b	jhu-usc.edu_COAD.HumanMethylation450.2.lvl-3.TCGA-CM-6168-01A-11D-1651-05.gdc_hg38.txt	DNA Methylation	Methylation Beta Value	TCGA-COAD	TCGA-CM-6168	TCGA-CM-6168-01A	Primary Tumor
91601027-b59a-467d-8814-c751079fa6a7	jhu-usc.edu_COAD.HumanMethylation450.1.lvl-3.TCGA-CM-4750-01A-01D-1407-05.gdc_hg38.txt	DNA Methylation	Methylation Beta Value	TCGA-COAD	TCGA-CM-4750	TCGA-CM-4750-01A	Primary Tumor
2669ba3f-0e19-4984-9d70-fc9b34db76bc	jhu-usc.edu_COAD.HumanMethylation450.1.lvl-3.TCGA-AZ-4681-01A-01D-1407-05.gdc_hg38.txt	DNA Methylation	Methylation Beta Value	TCGA-COAD	TCGA-AZ-4681	TCGA-AZ-4681-01A	Primary Tumor
7e365047-6caf-434a-9094-c88c0fad5092	jhu-usc.edu_COAD.HumanMethylation450.5.lvl-3.TCGA-DM-A1DA-01A-11D-A153-05.gdc_hg38.txt	DNA Methylation	Methylation Beta Value	TCGA-COAD	TCGA-DM-A1DA	TCGA-DM-A1DA-01A	Primary Tumor
1c9907ad-1bdc-4323-b3e8-e5de3991d08c	jhu-usc.edu_COAD.HumanMethylation450.15.lvl-3.TCGA-NH-A8F8-01A-72D-A40X-05.gdc_hg38.txt	DNA Methylation	Methylation Beta Value	TCGA-COAD	TCGA-NH-A8F8	TCGA-NH-A8F8-01A	Primary Tumor
59005d16-0f1c-4ad6-af4a-29206d4cd982	jhu-usc.edu_COAD.HumanMethylation450.6.lvl-3.TCGA-AZ-6606-01A-11D-1837-05.gdc_hg38.txt	DNA Methylation	Methylation Beta Value	TCGA-COAD	TCGA-AZ-6606	TCGA-AZ-6606-01A	Primary Tumor
404f8ae0-b9b7-4b9f-9230-62c06e421d7c	jhu-usc.edu_COAD.HumanMethylation450.8.lvl-3.TCGA-D5-6924-01A-11D-1926-05.gdc_hg38.txt	DNA Methylation	Methylation Beta Value	TCGA-COAD	TCGA-D5-6924	TCGA-D5-6924-01A	Primary Tumor
52884abf-52d4-47ff-a4b6-b9f93ec839df	jhu-usc.edu_COAD.HumanMethylation450.2.lvl-3.TCGA-CM-6166-01A-11D-1651-05.gdc_hg38.txt	DNA Methylation	Methylation Beta Value	TCGA-COAD	TCGA-CM-6166	TCGA-CM-6166-01A	Primary Tumor
230e5895-8d06-4854-af93-97ddd1dd1508	jhu-usc.edu_COAD.HumanMethylation450.4.lvl-3.TCGA-F4-6459-01A-11D-1772-05.gdc_hg38.txt	DNA Methylation	Methylation Beta Value	TCGA-COAD	TCGA-F4-6459	TCGA-F4-6459-01A	Primary Tumor
1b0ea3b3-8db3-4e01-bee0-3e0d8f3423ea	jhu-usc.edu_COAD.HumanMethylation450.6.lvl-3.TCGA-CA-5254-01A-21D-1837-05.gdc_hg38.txt	DNA Methylation	Methylation Beta Value	TCGA-COAD	TCGA-CA-5254	TCGA-CA-5254-01A	Primary Tumor
a8728b97-0ad8-4fdf-a481-7582e0574cde	jhu-usc.edu_COAD.HumanMethylation450.4.lvl-3.TCGA-A6-6648-01A-11D-1772-05.gdc_hg38.txt	DNA Methylation	Methylation Beta Value	TCGA-COAD	TCGA-A6-6648	TCGA-A6-6648-01A	Primary Tumor
80aa9e84-e768-4697-9a5b-722221446ba5	jhu-usc.edu_COAD.HumanMethylation450.4.lvl-3.TCGA-G4-6299-01A-11D-1772-05.gdc_hg38.txt	DNA Methylation	Methylation Beta Value	TCGA-COAD	TCGA-G4-6299	TCGA-G4-6299-01A	Primary Tumor
959f5468-6dcf-4731-9f08-96d1478f86ab	jhu-usc.edu_COAD.HumanMethylation450.2.lvl-3.TCGA-A6-5657-01A-01D-1651-05.gdc_hg38.txt	DNA Methylation	Methylation Beta Value	TCGA-COAD	TCGA-A6-5657	TCGA-A6-5657-01A	Primary Tumor
dd2df634-221e-4398-9cd5-0b2822c91d6e	jhu-usc.edu_COAD.HumanMethylation450.4.lvl-3.TCGA-G4-6586-01A-11D-1772-05.gdc_hg38.txt	DNA Methylation	Methylation Beta Value	TCGA-COAD	TCGA-G4-6586	TCGA-G4-6586-01A	Primary Tumor
7f341447-4298-4fac-8da7-b50be7db5ba6	jhu-usc.edu_COAD.HumanMethylation450.13.lvl-3.TCGA-A6-A567-01A-31D-A28O-05.gdc_hg38.txt	DNA Methylation	Methylation Beta Value	TCGA-COAD	TCGA-A6-A567	TCGA-A6-A567-01A	Primary Tumor
b16f19e4-166d-4ce6-b7c4-918e44ae3ad3	jhu-usc.edu_COAD.HumanMethylation450.13.lvl-3.TCGA-AY-A54L-01A-11D-A28O-05.gdc_hg38.txt	DNA Methylation	Methylation Beta Value	TCGA-COAD	TCGA-AY-A54L	TCGA-AY-A54L-01A	Primary Tumor
a3c95e67-929d-49fd-8ca5-1e17340df04c	jhu-usc.edu_COAD.HumanMethylation450.8.lvl-3.TCGA-F4-6855-01A-11D-1926-05.gdc_hg38.txt	DNA Methylation	Methylation Beta Value	TCGA-COAD	TCGA-F4-6855	TCGA-F4-6855-01A	Primary Tumor
b230790a-c9b3-40da-8010-7b282a0b7ff0	jhu-usc.edu_COAD.HumanMethylation450.3.lvl-3.TCGA-G4-6321-01A-11D-1721-05.gdc_hg38.txt	DNA Methylation	Methylation Beta Value	TCGA-COAD	TCGA-G4-6321	TCGA-G4-6321-01A	Primary Tumor
c29c2f67-9117-46e3-8fc7-dd870dbd5761	jhu-usc.edu_COAD.HumanMethylation450.2.lvl-3.TCGA-CM-6171-01A-11D-1651-05.gdc_hg38.txt	DNA Methylation	Methylation Beta Value	TCGA-COAD	TCGA-CM-6171	TCGA-CM-6171-01A	Primary Tumor
81e7f5a9-45ea-4cd1-b51f-e9fe4d1e09ee	jhu-usc.edu_COAD.HumanMethylation450.13.lvl-3.TCGA-A6-A5ZU-01A-11D-A28O-05.gdc_hg38.txt	DNA Methylation	Methylation Beta Value	TCGA-COAD	TCGA-A6-A5ZU	TCGA-A6-A5ZU-01A	Primary Tumor
a6fc535b-f0bf-4d7c-bfa1-afb3e1269158	jhu-usc.edu_COAD.HumanMethylation450.2.lvl-3.TCGA-CA-5797-01A-01D-1651-05.gdc_hg38.txt	DNA Methylation	Methylation Beta Value	TCGA-COAD	TCGA-CA-5797	TCGA-CA-5797-01A	Primary Tumor
a6b02555-4f9e-4984-a6cb-6c77c633a795	jhu-usc.edu_COAD.HumanMethylation450.8.lvl-3.TCGA-D5-6926-01A-11D-1926-05.gdc_hg38.txt	DNA Methylation	Methylation Beta Value	TCGA-COAD	TCGA-D5-6926	TCGA-D5-6926-01A	Primary Tumor
37a121d1-88cc-4af6-ae23-d29a72963c23	jhu-usc.edu_COAD.HumanMethylation450.2.lvl-3.TCGA-CM-6172-01A-11D-1651-05.gdc_hg38.txt	DNA Methylation	Methylation Beta Value	TCGA-COAD	TCGA-CM-6172	TCGA-CM-6172-01A	Primary Tumor
6c05fbae-d2c0-44f3-ac03-91a7e4f74cca	jhu-usc.edu_COAD.HumanMethylation450.3.lvl-3.TCGA-G4-6307-01A-11D-1721-05.gdc_hg38.txt	DNA Methylation	Methylation Beta Value	TCGA-COAD	TCGA-G4-6307	TCGA-G4-6307-01A	Primary Tumor
8e7cab9d-aa43-46f2-b040-e4f16b14d2e5	jhu-usc.edu_COAD.HumanMethylation450.6.lvl-3.TCGA-CK-6746-01A-11D-1837-05.gdc_hg38.txt	DNA Methylation	Methylation Beta Value	TCGA-COAD	TCGA-CK-6746	TCGA-CK-6746-01A	Primary Tumor
8f2162ec-3501-4052-9359-62e9684902d2	jhu-usc.edu_COAD.HumanMethylation450.14.lvl-3.TCGA-NH-A6GA-01A-11D-A36Y-05.gdc_hg38.txt	DNA Methylation	Methylation Beta Value	TCGA-COAD	TCGA-NH-A6GA	TCGA-NH-A6GA-01A	Primary Tumor
58070f19-78b6-4fe6-b714-5739b3b081db	jhu-usc.edu_COAD.HumanMethylation450.7.lvl-3.TCGA-DM-A28F-01A-11D-A16X-05.gdc_hg38.txt	DNA Methylation	Methylation Beta Value	TCGA-COAD	TCGA-DM-A28F	TCGA-DM-A28F-01A	Primary Tumor
6330cc2b-5ecf-4250-b051-bfffa308f59d	jhu-usc.edu_COAD.HumanMethylation450.6.lvl-3.TCGA-A6-6654-01A-21D-1837-05.gdc_hg38.txt	DNA Methylation	Methylation Beta Value	TCGA-COAD	TCGA-A6-6654	TCGA-A6-6654-01A	Primary Tumor
06e4e73b-8d4b-416e-bace-275367ef54b4	jhu-usc.edu_COAD.HumanMethylation450.2.lvl-3.TCGA-CM-6167-01A-11D-1651-05.gdc_hg38.txt	DNA Methylation	Methylation Beta Value	TCGA-COAD	TCGA-CM-6167	TCGA-CM-6167-01A	Primary Tumor
84ff5097-dc18-4581-b44c-60ea5ca898d2	jhu-usc.edu_COAD.HumanMethylation450.5.lvl-3.TCGA-DM-A1D8-01A-11D-A153-05.gdc_hg38.txt	DNA Methylation	Methylation Beta Value	TCGA-COAD	TCGA-DM-A1D8	TCGA-DM-A1D8-01A	Primary Tumor
6ba6b54f-128a-4d6f-9486-d0eb30ed81fe	jhu-usc.edu_COAD.HumanMethylation450.14.lvl-3.TCGA-SS-A7HO-01A-21D-A36Y-05.gdc_hg38.txt	DNA Methylation	Methylation Beta Value	TCGA-COAD	TCGA-SS-A7HO	TCGA-SS-A7HO-01A	Primary Tumor
5dc24467-36f8-455c-86e6-f4c2b43fa408	jhu-usc.edu_COAD.HumanMethylation450.8.lvl-3.TCGA-D5-6927-01A-21D-1926-05.gdc_hg38.txt	DNA Methylation	Methylation Beta Value	TCGA-COAD	TCGA-D5-6927	TCGA-D5-6927-01A	Primary Tumor
8a2574a0-7b1b-48eb-adec-7aadd7500ce3	jhu-usc.edu_COAD.HumanMethylation450.14.lvl-3.TCGA-4N-A93T-01A-11D-A36Y-05.gdc_hg38.txt	DNA Methylation	Methylation Beta Value	TCGA-COAD	TCGA-4N-A93T	TCGA-4N-A93T-01A	Primary Tumor
ef93daaf-2114-4532-9d48-d9898dc99445	jhu-usc.edu_COAD.HumanMethylation450.2.lvl-3.TCGA-CM-5860-01A-01D-1651-05.gdc_hg38.txt	DNA Methylation	Methylation Beta Value	TCGA-COAD	TCGA-CM-5860	TCGA-CM-5860-01A	Primary Tumor
7c4dc467-97b4-46b0-8db7-8520cbea3426	jhu-usc.edu_COAD.HumanMethylation450.14.lvl-3.TCGA-AY-A69D-01A-11D-A36Y-05.gdc_hg38.txt	DNA Methylation	Methylation Beta Value	TCGA-COAD	TCGA-AY-A69D	TCGA-AY-A69D-01A	Primary Tumor
56976389-869a-43a1-beaf-9d9890af86bc	jhu-usc.edu_COAD.HumanMethylation450.4.lvl-3.TCGA-F4-6460-01A-11D-1772-05.gdc_hg38.txt	DNA Methylation	Methylation Beta Value	TCGA-COAD	TCGA-F4-6460	TCGA-F4-6460-01A	Primary Tumor
c4e0d24c-aa0a-4aa8-a2cc-38ab240decb1	jhu-usc.edu_COAD.HumanMethylation450.1.lvl-3.TCGA-CM-4744-01A-01D-1407-05.gdc_hg38.txt	DNA Methylation	Methylation Beta Value	TCGA-COAD	TCGA-CM-4744	TCGA-CM-4744-01A	Primary Tumor
682e667b-709b-441a-90bf-92a78ea3e29c	jhu-usc.edu_COAD.HumanMethylation450.4.lvl-3.TCGA-G4-6588-01A-11D-1772-05.gdc_hg38.txt	DNA Methylation	Methylation Beta Value	TCGA-COAD	TCGA-G4-6588	TCGA-G4-6588-01A	Primary Tumor
8a6a0865-2163-4334-b71f-24b0667d2cc8	jhu-usc.edu_COAD.HumanMethylation450.4.lvl-3.TCGA-A6-6649-01A-11D-1772-05.gdc_hg38.txt	DNA Methylation	Methylation Beta Value	TCGA-COAD	TCGA-A6-6649	TCGA-A6-6649-01A	Primary Tumor
8bff14da-c5bc-41c8-bc1c-aa9e84b5afc7	jhu-usc.edu_COAD.HumanMethylation450.4.lvl-3.TCGA-G4-6294-01A-11D-1772-05.gdc_hg38.txt	DNA Methylation	Methylation Beta Value	TCGA-COAD	TCGA-G4-6294	TCGA-G4-6294-01A	Primary Tumor
12defec9-d838-40e4-a838-687f2f4a46a9	jhu-usc.edu_COAD.HumanMethylation450.6.lvl-3.TCGA-G4-6309-01A-21D-1837-05.gdc_hg38.txt	DNA Methylation	Methylation Beta Value	TCGA-COAD	TCGA-G4-6309	TCGA-G4-6309-01A	Primary Tumor
e7497782-a99a-4386-9ba0-65b559a32cc5	jhu-usc.edu_COAD.HumanMethylation450.13.lvl-3.TCGA-QG-A5YW-01A-11D-A28O-05.gdc_hg38.txt	DNA Methylation	Methylation Beta Value	TCGA-COAD	TCGA-QG-A5YW	TCGA-QG-A5YW-01A	Primary Tumor
bcb80099-c563-4004-922a-e45d8b90d945	jhu-usc.edu_COAD.HumanMethylation450.2.lvl-3.TCGA-CM-6163-01A-11D-1651-05.gdc_hg38.txt	DNA Methylation	Methylation Beta Value	TCGA-COAD	TCGA-CM-6163	TCGA-CM-6163-01A	Primary Tumor
b40b8f60-f419-49ac-a8d0-b8632118d2ab	jhu-usc.edu_COAD.HumanMethylation450.7.lvl-3.TCGA-DM-A28G-01A-11D-A16X-05.gdc_hg38.txt	DNA Methylation	Methylation Beta Value	TCGA-COAD	TCGA-DM-A28G	TCGA-DM-A28G-01A	Primary Tumor
58b12f35-4f86-4e14-a2ad-ab119b455d67	jhu-usc.edu_COAD.HumanMethylation450.13.lvl-3.TCGA-A6-A56B-01A-31D-A28O-05.gdc_hg38.txt	DNA Methylation	Methylation Beta Value	TCGA-COAD	TCGA-A6-A56B	TCGA-A6-A56B-01A	Primary Tumor
82f04685-d1d4-4f1f-85d7-9888e34eba0f	jhu-usc.edu_COAD.HumanMethylation450.6.lvl-3.TCGA-CA-6718-01A-11D-1837-05.gdc_hg38.txt	DNA Methylation	Methylation Beta Value	TCGA-COAD	TCGA-CA-6718	TCGA-CA-6718-01A	Primary Tumor
767aa8df-1f3e-4ba9-9c34-520ee65d5a30	jhu-usc.edu_COAD.HumanMethylation450.8.lvl-3.TCGA-AD-6888-01A-11D-1926-05.gdc_hg38.txt	DNA Methylation	Methylation Beta Value	TCGA-COAD	TCGA-AD-6888	TCGA-AD-6888-01A	Primary Tumor
c34bae04-2540-4999-befe-30fb4633fb3f	jhu-usc.edu_COAD.HumanMethylation450.3.lvl-3.TCGA-D5-6539-01A-11D-1721-05.gdc_hg38.txt	DNA Methylation	Methylation Beta Value	TCGA-COAD	TCGA-D5-6539	TCGA-D5-6539-01A	Primary Tumor
18d35537-4de8-4015-b94e-a0bcb598e7e5	jhu-usc.edu_COAD.HumanMethylation450.3.lvl-3.TCGA-D5-6541-01A-11D-1721-05.gdc_hg38.txt	DNA Methylation	Methylation Beta Value	TCGA-COAD	TCGA-D5-6541	TCGA-D5-6541-01A	Primary Tumor
5fa0c3a7-968d-422f-9c51-4c77cdb11e8f	jhu-usc.edu_COAD.HumanMethylation450.4.lvl-3.TCGA-A6-6140-01A-11D-1772-05.gdc_hg38.txt	DNA Methylation	Methylation Beta Value	TCGA-COAD	TCGA-A6-6140	TCGA-A6-6140-01A	Primary Tumor
3ba9376a-dec4-426f-a5a7-1d3048cc4ab3	jhu-usc.edu_COAD.HumanMethylation450.1.lvl-3.TCGA-AZ-4615-01A-01D-1407-05.gdc_hg38.txt	DNA Methylation	Methylation Beta Value	TCGA-COAD	TCGA-AZ-4615	TCGA-AZ-4615-01A	Primary Tumor
806ad117-16d0-475e-a6f8-acf0a33389ff	jhu-usc.edu_LUAD.HumanMethylation450.19.lvl-3.TCGA-49-AARE-01A-11D-A411-05.gdc_hg38.txt	DNA Methylation	Methylation Beta Value	TCGA-LUAD	TCGA-49-AARE	TCGA-49-AARE-01A	Primary Tumor
1606df82-0f1e-44a6-81ee-201b627fded3	jhu-usc.edu_LUAD.HumanMethylation450.3.lvl-3.TCGA-38-6178-01A-11D-1756-05.gdc_hg38.txt	DNA Methylation	Methylation Beta Value	TCGA-LUAD	TCGA-38-6178	TCGA-38-6178-01A	Primary Tumor
4625a926-bda7-4a82-bdf5-486809de1e3b	jhu-usc.edu_LUAD.HumanMethylation450.15.lvl-3.TCGA-MN-A4N1-01A-11D-A24U-05.gdc_hg38.txt	DNA Methylation	Methylation Beta Value	TCGA-LUAD	TCGA-MN-A4N1	TCGA-MN-A4N1-01A	Primary Tumor
96cbaf90-06d2-48aa-82bc-ad5d650acee1	jhu-usc.edu_LUAD.HumanMethylation450.3.lvl-3.TCGA-05-4425-01A-01D-1756-05.gdc_hg38.txt	DNA Methylation	Methylation Beta Value	TCGA-LUAD	TCGA-05-4425	TCGA-05-4425-01A	Primary Tumor
b4772b12-f1ef-4c97-b1da-76c06670fbef	jhu-usc.edu_LUAD.HumanMethylation450.4.lvl-3.TCGA-71-6725-01A-11D-1856-05.gdc_hg38.txt	DNA Methylation	Methylation Beta Value	TCGA-LUAD	TCGA-71-6725	TCGA-71-6725-01A	Primary Tumor
1932aed6-794b-466c-9f01-44b2a69bd3e9	jhu-usc.edu_LUAD.HumanMethylation450.3.lvl-3.TCGA-75-6203-01A-11D-1756-05.gdc_hg38.txt	DNA Methylation	Methylation Beta Value	TCGA-LUAD	TCGA-75-6203	TCGA-75-6203-01A	Primary Tumor
f9566010-0f22-4a31-9235-fac428276158	jhu-usc.edu_LUAD.HumanMethylation450.6.lvl-3.TCGA-78-7152-01A-11D-2037-05.gdc_hg38.txt	DNA Methylation	Methylation Beta Value	TCGA-LUAD	TCGA-78-7152	TCGA-78-7152-01A	Primary Tumor
87ae3617-e6b9-4719-acdd-3e100a0c71c3	jhu-usc.edu_LUAD.HumanMethylation450.9.lvl-3.TCGA-50-8457-01A-11D-2324-05.gdc_hg38.txt	DNA Methylation	Methylation Beta Value	TCGA-LUAD	TCGA-50-8457	TCGA-50-8457-01A	Primary Tumor
8d7bbb00-be54-4833-b442-8507f041e956	jhu-usc.edu_LUAD.HumanMethylation450.5.lvl-3.TCGA-75-7025-01A-12D-1947-05.gdc_hg38.txt	DNA Methylation	Methylation Beta Value	TCGA-LUAD	TCGA-75-7025	TCGA-75-7025-01A	Primary Tumor
dc9f87ff-b3c2-461c-8867-c10e7a6aa04d	jhu-usc.edu_LUAD.HumanMethylation450.8.lvl-3.TCGA-55-7907-01A-11D-2168-05.gdc_hg38.txt	DNA Methylation	Methylation Beta Value	TCGA-LUAD	TCGA-55-7907	TCGA-55-7907-01A	Primary Tumor
6fcd8ffb-5ea2-468d-89ef-774057ba1121	jhu-usc.edu_LUAD.HumanMethylation450.13.lvl-3.TCGA-78-8640-01A-11D-2398-05.gdc_hg38.txt	DNA Methylation	Methylation Beta Value	TCGA-LUAD	TCGA-78-8640	TCGA-78-8640-01A	Primary Tumor
6db37a07-8812-4d9b-b17a-2aea1d4b1b84	jhu-usc.edu_LUAD.HumanMethylation450.14.lvl-3.TCGA-44-A47B-01A-11D-A24I-05.gdc_hg38.txt	DNA Methylation	Methylation Beta Value	TCGA-LUAD	TCGA-44-A47B	TCGA-44-A47B-01A	Primary Tumor
8505dd23-8b9a-4225-a9c0-b4acd4113b82	jhu-usc.edu_LUAD.HumanMethylation450.14.lvl-3.TCGA-91-A4BC-01A-11D-A24I-05.gdc_hg38.txt	DNA Methylation	Methylation Beta Value	TCGA-LUAD	TCGA-91-A4BC	TCGA-91-A4BC-01A	Primary Tumor
7b8780f0-9aca-4f0f-8941-74ecad409618	jhu-usc.edu_LUAD.HumanMethylation450.16.lvl-3.TCGA-MP-A4TF-01A-11D-A25R-05.gdc_hg38.txt	DNA Methylation	Methylation Beta Value	TCGA-LUAD	TCGA-MP-A4TF	TCGA-MP-A4TF-01A	Primary Tumor
6f28a46e-6e05-4cea-9d7d-07ca7ed61706	jhu-usc.edu_LUAD.HumanMethylation450.15.lvl-3.TCGA-93-A4JO-01A-21D-A24U-05.gdc_hg38.txt	DNA Methylation	Methylation Beta Value	TCGA-LUAD	TCGA-93-A4JO	TCGA-93-A4JO-01A	Primary Tumor
386dcf60-3ead-4588-96c8-3d1d51936692	jhu-usc.edu_LUAD.HumanMethylation450.11.lvl-3.TCGA-55-8097-01A-11D-2239-05.gdc_hg38.txt	DNA Methylation	Methylation Beta Value	TCGA-LUAD	TCGA-55-8097	TCGA-55-8097-01A	Primary Tumor
7006a81a-7d3a-4e98-86fd-d2ab860b2cee	jhu-usc.edu_LUAD.HumanMethylation450.16.lvl-3.TCGA-NJ-A4YF-01A-12D-A25R-05.gdc_hg38.txt	DNA Methylation	Methylation Beta Value	TCGA-LUAD	TCGA-NJ-A4YF	TCGA-NJ-A4YF-01A	Primary Tumor
02c5bba4-0de1-47bb-8fb2-e68e464b3e29	jhu-usc.edu_LUAD.HumanMethylation450.5.lvl-3.TCGA-55-6978-01A-11D-1947-05.gdc_hg38.txt	DNA Methylation	Methylation Beta Value	TCGA-LUAD	TCGA-55-6978	TCGA-55-6978-01A	Primary Tumor
d23b9592-e89a-4359-8789-82d9681e3ae6	jhu-usc.edu_LUAD.HumanMethylation450.18.lvl-3.TCGA-L9-A743-01A-43D-A398-05.gdc_hg38.txt	DNA Methylation	Methylation Beta Value	TCGA-LUAD	TCGA-L9-A743	TCGA-L9-A743-01A	Primary Tumor
ec51257a-7af6-4bf7-8f6a-a88ee1c6f448	jhu-usc.edu_LUAD.HumanMethylation450.12.lvl-3.TCGA-97-8175-01A-11D-2285-05.gdc_hg38.txt	DNA Methylation	Methylation Beta Value	TCGA-LUAD	TCGA-97-8175	TCGA-97-8175-01A	Primary Tumor
2ddfb4f1-584b-44ad-bb90-dd9e7cbdd8e2	jhu-usc.edu_LUAD.HumanMethylation450.14.lvl-3.TCGA-J2-A4AG-01A-11D-A24I-05.gdc_hg38.txt	DNA Methylation	Methylation Beta Value	TCGA-LUAD	TCGA-J2-A4AG	TCGA-J2-A4AG-01A	Primary Tumor
c8ce1d6b-158f-468e-a57a-59e21dbfdca9	jhu-usc.edu_LUAD.HumanMethylation450.14.lvl-3.TCGA-86-A4D0-01A-11D-A24I-05.gdc_hg38.txt	DNA Methylation	Methylation Beta Value	TCGA-LUAD	TCGA-86-A4D0	TCGA-86-A4D0-01A	Primary Tumor
0cf3c100-81a1-4a39-ad45-195637e1f65c	jhu-usc.edu_LUAD.HumanMethylation450.7.lvl-3.TCGA-78-7539-01A-11D-2064-05.gdc_hg38.txt	DNA Methylation	Methylation Beta Value	TCGA-LUAD	TCGA-78-7539	TCGA-78-7539-01A	Primary Tumor
a524c83d-a532-4733-b578-c65af2c151ad	jhu-usc.edu_LUAD.HumanMethylation450.4.lvl-3.TCGA-44-6776-01A-11D-1856-05.gdc_hg38.txt	DNA Methylation	Methylation Beta Value	TCGA-LUAD	TCGA-44-6776	TCGA-44-6776-01A	Primary Tumor
93aec9ac-cfe6-460c-99ae-5bcf59c91ce2	jhu-usc.edu_LUAD.HumanMethylation450.18.lvl-3.TCGA-99-AA5R-01A-11D-A398-05.gdc_hg38.txt	DNA Methylation	Methylation Beta Value	TCGA-LUAD	TCGA-99-AA5R	TCGA-99-AA5R-01A	Primary Tumor
4bce910f-c70b-4993-9958-6394223fc8f8	jhu-usc.edu_LUAD.HumanMethylation450.12.lvl-3.TCGA-55-8299-01A-11D-2285-05.gdc_hg38.txt	DNA Methylation	Methylation Beta Value	TCGA-LUAD	TCGA-55-8299	TCGA-55-8299-01A	Primary Tumor
2426ad09-d1a4-49af-b9c4-d605f3e58aaa	jhu-usc.edu_LUAD.HumanMethylation450.13.lvl-3.TCGA-55-8505-01A-11D-2398-05.gdc_hg38.txt	DNA Methylation	Methylation Beta Value	TCGA-LUAD	TCGA-55-8505	TCGA-55-8505-01A	Primary Tumor
433ddfe0-6aee-4282-8c52-52c81ce46c31	jhu-usc.edu_LUAD.HumanMethylation450.18.lvl-3.TCGA-NJ-A7XG-01A-12D-A398-05.gdc_hg38.txt	DNA Methylation	Methylation Beta Value	TCGA-LUAD	TCGA-NJ-A7XG	TCGA-NJ-A7XG-01A	Primary Tumor
f17876f7-2dda-44db-98cd-e5e7df713537	jhu-usc.edu_LUAD.HumanMethylation450.7.lvl-3.TCGA-78-7535-01A-11D-2064-05.gdc_hg38.txt	DNA Methylation	Methylation Beta Value	TCGA-LUAD	TCGA-78-7535	TCGA-78-7535-01A	Primary Tumor
0b0c1e63-7807-48cd-aa37-b15a87bdf07b	jhu-usc.edu_LUAD.HumanMethylation450.13.lvl-3.TCGA-86-8671-01A-11D-2398-05.gdc_hg38.txt	DNA Methylation	Methylation Beta Value	TCGA-LUAD	TCGA-86-8671	TCGA-86-8671-01A	Primary Tumor
db560fdd-c1eb-4614-87ff-a0423e4a7298	jhu-usc.edu_LUAD.HumanMethylation450.7.lvl-3.TCGA-78-7536-01A-11D-2064-05.gdc_hg38.txt	DNA Methylation	Methylation Beta Value	TCGA-LUAD	TCGA-78-7536	TCGA-78-7536-01A	Primary Tumor
a2941a74-a7ee-47c8-8f01-edbe5cd28ac6	jhu-usc.edu_LUAD.HumanMethylation450.11.lvl-3.TCGA-55-8090-01A-11D-2239-05.gdc_hg38.txt	DNA Methylation	Methylation Beta Value	TCGA-LUAD	TCGA-55-8090	TCGA-55-8090-01A	Primary Tumor
4f04285f-ea7b-4f91-8c1a-ee4101b7d1b2	jhu-usc.edu_LUAD.HumanMethylation450.13.lvl-3.TCGA-55-8615-01A-11D-2398-05.gdc_hg38.txt	DNA Methylation	Methylation Beta Value	TCGA-LUAD	TCGA-55-8615	TCGA-55-8615-01A	Primary Tumor
84fd2f8a-b0f8-4ccd-b917-a17b648ca031	jhu-usc.edu_LUAD.HumanMethylation450.6.lvl-3.TCGA-93-7348-01A-21D-2037-05.gdc_hg38.txt	DNA Methylation	Methylation Beta Value	TCGA-LUAD	TCGA-93-7348	TCGA-93-7348-01A	Primary Tumor
baf528ee-795e-46e5-8a94-c90d580ef8a0	jhu-usc.edu_LUAD.HumanMethylation450.15.lvl-3.TCGA-55-A48Z-01A-12D-A24U-05.gdc_hg38.txt	DNA Methylation	Methylation Beta Value	TCGA-LUAD	TCGA-55-A48Z	TCGA-55-A48Z-01A	Primary Tumor
1e294fa7-fa1e-4623-9c8f-d98c8982a1bd	jhu-usc.edu_LUAD.HumanMethylation450.5.lvl-3.TCGA-91-6848-01A-11D-1947-05.gdc_hg38.txt	DNA Methylation	Methylation Beta Value	TCGA-LUAD	TCGA-91-6848	TCGA-91-6848-01A	Primary Tumor
a3ed2048-1c33-461f-800d-fa8cc5d79554	jhu-usc.edu_LUAD.HumanMethylation450.18.lvl-3.TCGA-L9-A8F4-01A-11D-A398-05.gdc_hg38.txt	DNA Methylation	Methylation Beta Value	TCGA-LUAD	TCGA-L9-A8F4	TCGA-L9-A8F4-01A	Primary Tumor
b279a415-8d8b-4ed8-a699-6d428b2aba8f	jhu-usc.edu_LUAD.HumanMethylation450.3.lvl-3.TCGA-67-4679-01B-01D-1756-05.gdc_hg38.txt	DNA Methylation	Methylation Beta Value	TCGA-LUAD	TCGA-67-4679	TCGA-67-4679-01B	Primary Tumor
2c9a88c5-556a-4685-b446-d4ea414282bb	jhu-usc.edu_LUAD.HumanMethylation450.9.lvl-3.TCGA-86-8358-01A-11D-2324-05.gdc_hg38.txt	DNA Methylation	Methylation Beta Value	TCGA-LUAD	TCGA-86-8358	TCGA-86-8358-01A	Primary Tumor
f9ed699b-118b-4499-a0e2-daa94c413157	jhu-usc.edu_LUAD.HumanMethylation450.4.lvl-3.TCGA-05-4427-01A-21D-1856-05.gdc_hg38.txt	DNA Methylation	Methylation Beta Value	TCGA-LUAD	TCGA-05-4427	TCGA-05-4427-01A	Primary Tumor
a855a71e-356a-431e-83c6-66803f02bc7b	jhu-usc.edu_LUAD.HumanMethylation450.2.lvl-3.TCGA-64-5815-01A-01D-1626-05.gdc_hg38.txt	DNA Methylation	Methylation Beta Value	TCGA-LUAD	TCGA-64-5815	TCGA-64-5815-01A	Primary Tumor
8d0c1140-b6da-4e63-8933-0115bd41e750	jhu-usc.edu_LUAD.HumanMethylation450.10.lvl-3.TCGA-95-7947-01A-11D-2185-05.gdc_hg38.txt	DNA Methylation	Methylation Beta Value	TCGA-LUAD	TCGA-95-7947	TCGA-95-7947-01A	Primary Tumor
1b083d25-72ca-42b2-9c3c-4e61f3c13a0e	jhu-usc.edu_LUAD.HumanMethylation450.3.lvl-3.TCGA-05-4384-01A-01D-1756-05.gdc_hg38.txt	DNA Methylation	Methylation Beta Value	TCGA-LUAD	TCGA-05-4384	TCGA-05-4384-01A	Primary Tumor
d4747a7d-518a-4f09-b219-49400a56985d	jhu-usc.edu_LUAD.HumanMethylation450.6.lvl-3.TCGA-78-7148-01A-11D-2037-05.gdc_hg38.txt	DNA Methylation	Methylation Beta Value	TCGA-LUAD	TCGA-78-7148	TCGA-78-7148-01A	Primary Tumor
68f85812-8754-4e62-9dc7-300c130ea4b1	jhu-usc.edu_LUAD.HumanMethylation450.3.lvl-3.TCGA-75-6206-01A-11D-1756-05.gdc_hg38.txt	DNA Methylation	Methylation Beta Value	TCGA-LUAD	TCGA-75-6206	TCGA-75-6206-01A	Primary Tumor
4377f7f8-7090-473a-9179-14db34828fce	jhu-usc.edu_LUAD.HumanMethylation450.15.lvl-3.TCGA-97-A4M1-01A-11D-A24U-05.gdc_hg38.txt	DNA Methylation	Methylation Beta Value	TCGA-LUAD	TCGA-97-A4M1	TCGA-97-A4M1-01A	Primary Tumor
b282589d-916a-44b8-a496-5630f054b274	jhu-usc.edu_LUAD.HumanMethylation450.15.lvl-3.TCGA-L4-A4E5-01A-11D-A24U-05.gdc_hg38.txt	DNA Methylation	Methylation Beta Value	TCGA-LUAD	TCGA-L4-A4E5	TCGA-L4-A4E5-01A	Primary Tumor
ce96abcc-9728-4596-9ce5-78055589fdbf	jhu-usc.edu_LUAD.HumanMethylation450.6.lvl-3.TCGA-78-7158-01A-11D-2037-05.gdc_hg38.txt	DNA Methylation	Methylation Beta Value	TCGA-LUAD	TCGA-78-7158	TCGA-78-7158-01A	Primary Tumor
4db66fc2-c239-4d93-a99b-f7a2bb1ca737	jhu-usc.edu_LUAD.HumanMethylation450.13.lvl-3.TCGA-55-8511-01A-11D-2398-05.gdc_hg38.txt	DNA Methylation	Methylation Beta Value	TCGA-LUAD	TCGA-55-8511	TCGA-55-8511-01A	Primary Tumor
2d72bfd2-feae-46b9-9aa2-de632d349a68	jhu-usc.edu_LUAD.HumanMethylation450.8.lvl-3.TCGA-69-7764-01A-11D-2168-05.gdc_hg38.txt	DNA Methylation	Methylation Beta Value	TCGA-LUAD	TCGA-69-7764	TCGA-69-7764-01A	Primary Tumor
2b7932b5-d2a4-49bc-9b54-51d4f268cea4	jhu-usc.edu_LUAD.HumanMethylation450.2.lvl-3.TCGA-05-5423-01A-01D-1626-05.gdc_hg38.txt	DNA Methylation	Methylation Beta Value	TCGA-LUAD	TCGA-05-5423	TCGA-05-5423-01A	Primary Tumor
14c2f1cb-e09e-4219-9613-cd59651b41db	jhu-usc.edu_LUAD.HumanMethylation450.3.lvl-3.TCGA-75-5125-01A-01D-1756-05.gdc_hg38.txt	DNA Methylation	Methylation Beta Value	TCGA-LUAD	TCGA-75-5125	TCGA-75-5125-01A	Primary Tumor
5e41fa65-02a1-4e44-b666-5428110cd591	jhu-usc.edu_LUAD.HumanMethylation450.11.lvl-3.TCGA-55-8205-01A-11D-2239-05.gdc_hg38.txt	DNA Methylation	Methylation Beta Value	TCGA-LUAD	TCGA-55-8205	TCGA-55-8205-01A	Primary Tumor
8e0b4856-7967-4245-811a-ffafac8e2ff0	jhu-usc.edu_LUAD.HumanMethylation450.2.lvl-3.TCGA-64-5781-01A-01D-1626-05.gdc_hg38.txt	DNA Methylation	Methylation Beta Value	TCGA-LUAD	TCGA-64-5781	TCGA-64-5781-01A	Primary Tumor
08745bd3-bf14-4bd9-bdb0-2b7c5574073a	jhu-usc.edu_LUAD.HumanMethylation450.18.lvl-3.TCGA-55-A57B-01A-12D-A398-05.gdc_hg38.txt	DNA Methylation	Methylation Beta Value	TCGA-LUAD	TCGA-55-A57B	TCGA-55-A57B-01A	Primary Tumor
9080df1c-f865-44d6-9619-1e839c80efe2	jhu-usc.edu_LUAD.HumanMethylation450.13.lvl-3.TCGA-55-8514-01A-11D-2398-05.gdc_hg38.txt	DNA Methylation	Methylation Beta Value	TCGA-LUAD	TCGA-55-8514	TCGA-55-8514-01A	Primary Tumor
9326d02e-328f-4f41-bc6a-61933a40af7b	jhu-usc.edu_LUAD.HumanMethylation450.6.lvl-3.TCGA-50-7109-01A-11D-2037-05.gdc_hg38.txt	DNA Methylation	Methylation Beta Value	TCGA-LUAD	TCGA-50-7109	TCGA-50-7109-01A	Primary Tumor
ccf6b5f5-e66a-4667-be32-69d318853bae	jhu-usc.edu_LUAD.HumanMethylation450.13.lvl-3.TCGA-86-8585-01A-11D-2398-05.gdc_hg38.txt	DNA Methylation	Methylation Beta Value	TCGA-LUAD	TCGA-86-8585	TCGA-86-8585-01A	Primary Tumor
a0b037c1-88a3-4f3e-a2e1-d24d4310633e	jhu-usc.edu_LUAD.HumanMethylation450.7.lvl-3.TCGA-44-7672-01A-11D-2064-05.gdc_hg38.txt	DNA Methylation	Methylation Beta Value	TCGA-LUAD	TCGA-44-7672	TCGA-44-7672-01A	Primary Tumor
5fcf7899-5a19-48f6-b758-b71bbf06cd28	jhu-usc.edu_LUAD.HumanMethylation450.7.lvl-3.TCGA-64-1679-01A-21D-2064-05.gdc_hg38.txt	DNA Methylation	Methylation Beta Value	TCGA-LUAD	TCGA-64-1679	TCGA-64-1679-01A	Primary Tumor
ba1278e7-4a09-456d-bba2-f1fa2926086d	jhu-usc.edu_LUAD.HumanMethylation450.4.lvl-3.TCGA-50-5072-01A-21D-1856-05.gdc_hg38.txt	DNA Methylation	Methylation Beta Value	TCGA-LUAD	TCGA-50-5072	TCGA-50-5072-01A	Primary Tumor
0d652de8-6dbf-42da-8c38-474c1e258755	jhu-usc.edu_LUAD.HumanMethylation450.2.lvl-3.TCGA-80-5611-01A-01D-1626-05.gdc_hg38.txt	DNA Methylation	Methylation Beta Value	TCGA-LUAD	TCGA-80-5611	TCGA-80-5611-01A	Primary Tumor
e2ddef10-8846-4ea2-8e12-79acf3cf50c5	jhu-usc.edu_LUAD.HumanMethylation450.6.lvl-3.TCGA-78-7159-01A-11D-2037-05.gdc_hg38.txt	DNA Methylation	Methylation Beta Value	TCGA-LUAD	TCGA-78-7159	TCGA-78-7159-01A	Primary Tumor
22d1cb3c-8ea3-4fe5-860d-aa68a2fb039b	jhu-usc.edu_LUAD.HumanMethylation450.14.lvl-3.TCGA-J2-A4AD-01A-11D-A24I-05.gdc_hg38.txt	DNA Methylation	Methylation Beta Value	TCGA-LUAD	TCGA-J2-A4AD	TCGA-J2-A4AD-01A	Primary Tumor
b842a3b5-9f1a-44cc-a16e-2336ce86d72b	jhu-usc.edu_LUAD.HumanMethylation450.4.lvl-3.TCGA-91-6831-01A-11D-1856-05.gdc_hg38.txt	DNA Methylation	Methylation Beta Value	TCGA-LUAD	TCGA-91-6831	TCGA-91-6831-01A	Primary Tumor
a363c24c-855b-41c2-a9ca-5c45babcd912	jhu-usc.edu_LUAD.HumanMethylation450.4.lvl-3.TCGA-05-4415-01A-22D-1856-05.gdc_hg38.txt	DNA Methylation	Methylation Beta Value	TCGA-LUAD	TCGA-05-4415	TCGA-05-4415-01A	Primary Tumor
20d0dcff-ca30-4fe9-ba24-3520a7650aa1	jhu-usc.edu_LUAD.HumanMethylation450.14.lvl-3.TCGA-62-A472-01A-11D-A24I-05.gdc_hg38.txt	DNA Methylation	Methylation Beta Value	TCGA-LUAD	TCGA-62-A472	TCGA-62-A472-01A	Primary Tumor
3430df55-ab92-4eac-8ae7-fd5c6c15c809	jhu-usc.edu_LUAD.HumanMethylation450.2.lvl-3.TCGA-05-5715-01A-01D-1626-05.gdc_hg38.txt	DNA Methylation	Methylation Beta Value	TCGA-LUAD	TCGA-05-5715	TCGA-05-5715-01A	Primary Tumor
58b1e9f1-a4a6-4994-94ea-8e39f24c2943	jhu-usc.edu_LUAD.HumanMethylation450.18.lvl-3.TCGA-L9-A7SV-01A-11D-A398-05.gdc_hg38.txt	DNA Methylation	Methylation Beta Value	TCGA-LUAD	TCGA-L9-A7SV	TCGA-L9-A7SV-01A	Primary Tumor
9f8c2acf-da43-4cff-af14-9e37e06ab30b	jhu-usc.edu_LUAD.HumanMethylation450.2.lvl-3.TCGA-75-5147-01A-01D-1626-05.gdc_hg38.txt	DNA Methylation	Methylation Beta Value	TCGA-LUAD	TCGA-75-5147	TCGA-75-5147-01A	Primary Tumor
ea907797-e498-4aae-a317-83ca237f9e8c	jhu-usc.edu_LUAD.HumanMethylation450.10.lvl-3.TCGA-95-7944-01A-11D-2185-05.gdc_hg38.txt	DNA Methylation	Methylation Beta Value	TCGA-LUAD	TCGA-95-7944	TCGA-95-7944-01A	Primary Tumor
14ce7c67-9834-4cb7-8d00-890a057bed3c	jhu-usc.edu_LUAD.HumanMethylation450.11.lvl-3.TCGA-55-8094-01A-11D-2239-05.gdc_hg38.txt	DNA Methylation	Methylation Beta Value	TCGA-LUAD	TCGA-55-8094	TCGA-55-8094-01A	Primary Tumor
d0e5d959-cecc-41c6-b780-4547d87f6a0e	jhu-usc.edu_LUAD.HumanMethylation450.6.lvl-3.TCGA-55-7570-01A-11D-2037-05.gdc_hg38.txt	DNA Methylation	Methylation Beta Value	TCGA-LUAD	TCGA-55-7570	TCGA-55-7570-01A	Primary Tumor
7caf2ad9-2976-4954-8281-5b42a3c68d1b	jhu-usc.edu_LUAD.HumanMethylation450.8.lvl-3.TCGA-86-7714-01A-12D-2168-05.gdc_hg38.txt	DNA Methylation	Methylation Beta Value	TCGA-LUAD	TCGA-86-7714	TCGA-86-7714-01A	Primary Tumor
562b43fa-c3f7-4340-8ed3-16f8e068812a	jhu-usc.edu_LUAD.HumanMethylation450.13.lvl-3.TCGA-55-8507-01A-11D-2398-05.gdc_hg38.txt	DNA Methylation	Methylation Beta Value	TCGA-LUAD	TCGA-55-8507	TCGA-55-8507-01A	Primary Tumor
1b435989-ec41-4e43-87bd-beff937b4ee6	jhu-usc.edu_LUAD.HumanMethylation450.6.lvl-3.TCGA-55-7573-01A-11D-2037-05.gdc_hg38.txt	DNA Methylation	Methylation Beta Value	TCGA-LUAD	TCGA-55-7573	TCGA-55-7573-01A	Primary Tumor
dc85ed63-96c5-4b25-836c-72a53fe94db0	jhu-usc.edu_LUAD.HumanMethylation450.4.lvl-3.TCGA-49-6743-01A-11D-1856-05.gdc_hg38.txt	DNA Methylation	Methylation Beta Value	TCGA-LUAD	TCGA-49-6743	TCGA-49-6743-01A	Primary Tumor
13a8db8e-0b10-4100-82d9-1cf1c05b69f2	jhu-usc.edu_LUAD.HumanMethylation450.12.lvl-3.TCGA-86-8281-01A-11D-2285-05.gdc_hg38.txt	DNA Methylation	Methylation Beta Value	TCGA-LUAD	TCGA-86-8281	TCGA-86-8281-01A	Primary Tumor
37e76e31-d93d-4914-84cd-141896331866	jhu-usc.edu_LUAD.HumanMethylation450.15.lvl-3.TCGA-MP-A4TI-01A-21D-A24U-05.gdc_hg38.txt	DNA Methylation	Methylation Beta Value	TCGA-LUAD	TCGA-MP-A4TI	TCGA-MP-A4TI-01A	Primary Tumor
b5673fd2-00d7-418b-888f-7c3936088161	jhu-usc.edu_LUAD.HumanMethylation450.2.lvl-3.TCGA-75-5146-01A-01D-1626-05.gdc_hg38.txt	DNA Methylation	Methylation Beta Value	TCGA-LUAD	TCGA-75-5146	TCGA-75-5146-01A	Primary Tumor
72d04606-d426-4569-855a-72d1d1551a2a	jhu-usc.edu_LUAD.HumanMethylation450.7.lvl-3.TCGA-86-7711-01A-11D-2064-05.gdc_hg38.txt	DNA Methylation	Methylation Beta Value	TCGA-LUAD	TCGA-86-7711	TCGA-86-7711-01A	Primary Tumor
6f5ceb4d-1710-4a2f-ba08-84c012a13d80	jhu-usc.edu_LUAD.HumanMethylation450.9.lvl-3.TCGA-95-8494-01A-11D-2324-05.gdc_hg38.txt	DNA Methylation	Methylation Beta Value	TCGA-LUAD	TCGA-95-8494	TCGA-95-8494-01A	Primary Tumor
016b9b3a-c278-496e-87ef-140d81e7eb8e	jhu-usc.edu_LUAD.HumanMethylation450.18.lvl-3.TCGA-4B-A93V-01A-11D-A398-05.gdc_hg38.txt	DNA Methylation	Methylation Beta Value	TCGA-LUAD	TCGA-4B-A93V	TCGA-4B-A93V-01A	Primary Tumor
c993a56d-4e85-4c18-87f2-21396943a013	jhu-usc.edu_LUAD.HumanMethylation450.6.lvl-3.TCGA-97-7552-01A-11D-2037-05.gdc_hg38.txt	DNA Methylation	Methylation Beta Value	TCGA-LUAD	TCGA-97-7552	TCGA-97-7552-01A	Primary Tumor
8a802ffe-d0ec-46cf-ab69-324d947705c9	jhu-usc.edu_LUAD.HumanMethylation450.7.lvl-3.TCGA-55-7576-01A-11D-2064-05.gdc_hg38.txt	DNA Methylation	Methylation Beta Value	TCGA-LUAD	TCGA-55-7576	TCGA-55-7576-01A	Primary Tumor
9f7a5c08-57aa-4647-8263-eada4ce00047	jhu-usc.edu_LUAD.HumanMethylation450.8.lvl-3.TCGA-97-7938-01A-11D-2168-05.gdc_hg38.txt	DNA Methylation	Methylation Beta Value	TCGA-LUAD	TCGA-97-7938	TCGA-97-7938-01A	Primary Tumor
7473dc2b-182b-4e65-9c84-b0f0c924bcd7	jhu-usc.edu_LUAD.HumanMethylation450.5.lvl-3.TCGA-55-6981-01A-11D-1947-05.gdc_hg38.txt	DNA Methylation	Methylation Beta Value	TCGA-LUAD	TCGA-55-6981	TCGA-55-6981-01A	Primary Tumor
ceb8a4ec-09b7-47f7-8dc1-94933224a304	jhu-usc.edu_LUAD.HumanMethylation450.5.lvl-3.TCGA-55-6984-01A-11D-1947-05.gdc_hg38.txt	DNA Methylation	Methylation Beta Value	TCGA-LUAD	TCGA-55-6984	TCGA-55-6984-01A	Primary Tumor
2e1f952b-0baa-4dd9-8606-d8bba9089666	jhu-usc.edu_LUAD.HumanMethylation450.7.lvl-3.TCGA-44-7661-01A-11D-2064-05.gdc_hg38.txt	DNA Methylation	Methylation Beta Value	TCGA-LUAD	TCGA-44-7661	TCGA-44-7661-01A	Primary Tumor
bb5fe5de-865e-40ef-a2b3-bf3a4eee8a0c	jhu-usc.edu_LUAD.HumanMethylation450.4.lvl-3.TCGA-91-6835-01A-11D-1856-05.gdc_hg38.txt	DNA Methylation	Methylation Beta Value	TCGA-LUAD	TCGA-91-6835	TCGA-91-6835-01A	Primary Tumor
2c191f5f-a7bb-46e8-a0e7-e17430ca7e6b	jhu-usc.edu_LUAD.HumanMethylation450.16.lvl-3.TCGA-MP-A4TD-01A-32D-A25R-05.gdc_hg38.txt	DNA Methylation	Methylation Beta Value	TCGA-LUAD	TCGA-MP-A4TD	TCGA-MP-A4TD-01A	Primary Tumor
33683969-560f-4d40-ac04-67a3aa9f79bb	jhu-usc.edu_LUAD.HumanMethylation450.11.lvl-3.TCGA-55-8091-01A-11D-2239-05.gdc_hg38.txt	DNA Methylation	Methylation Beta Value	TCGA-LUAD	TCGA-55-8091	TCGA-55-8091-01A	Primary Tumor
1839b6e0-b546-4266-969e-27f7fdbcaeaf	jhu-usc.edu_LUAD.HumanMethylation450.14.lvl-3.TCGA-62-A46Y-01A-11D-A24I-05.gdc_hg38.txt	DNA Methylation	Methylation Beta Value	TCGA-LUAD	TCGA-62-A46Y	TCGA-62-A46Y-01A	Primary Tumor
cac1b496-5916-4d3d-be47-1dc1cd1bf208	jhu-usc.edu_LUAD.HumanMethylation450.4.lvl-3.TCGA-91-6836-01A-21D-1856-05.gdc_hg38.txt	DNA Methylation	Methylation Beta Value	TCGA-LUAD	TCGA-91-6836	TCGA-91-6836-01A	Primary Tumor
1470a7f2-a57b-4337-ba34-8b45751df903	jhu-usc.edu_LUAD.HumanMethylation450.5.lvl-3.TCGA-75-6214-01A-41D-1947-05.gdc_hg38.txt	DNA Methylation	Methylation Beta Value	TCGA-LUAD	TCGA-75-6214	TCGA-75-6214-01A	Primary Tumor
3904a5a8-e06e-4062-9f5b-44f55c62b110	jhu-usc.edu_LUAD.HumanMethylation450.13.lvl-3.TCGA-78-8660-01A-11D-2398-05.gdc_hg38.txt	DNA Methylation	Methylation Beta Value	TCGA-LUAD	TCGA-78-8660	TCGA-78-8660-01A	Primary Tumor
fe6868d7-5564-4692-8a29-d38d37bd8ed3	jhu-usc.edu_LUAD.HumanMethylation450.7.lvl-3.TCGA-78-7633-01A-11D-2064-05.gdc_hg38.txt	DNA Methylation	Methylation Beta Value	TCGA-LUAD	TCGA-78-7633	TCGA-78-7633-01A	Primary Tumor
a3451932-1b0b-4279-9ca8-2ee8e2bfef3f	jhu-usc.edu_LUAD.HumanMethylation450.7.lvl-3.TCGA-86-7713-01A-11D-2064-05.gdc_hg38.txt	DNA Methylation	Methylation Beta Value	TCGA-LUAD	TCGA-86-7713	TCGA-86-7713-01A	Primary Tumor
e727bddc-6094-46b5-8d0f-080f7b62dbd0	jhu-usc.edu_LUAD.HumanMethylation450.15.lvl-3.TCGA-MP-A4SW-01A-21D-A24U-05.gdc_hg38.txt	DNA Methylation	Methylation Beta Value	TCGA-LUAD	TCGA-MP-A4SW	TCGA-MP-A4SW-01A	Primary Tumor
48fdfd6e-58f5-4c06-a5ce-f702dbed5b9b	jhu-usc.edu_LUAD.HumanMethylation450.7.lvl-3.TCGA-44-7667-01A-31D-2064-05.gdc_hg38.txt	DNA Methylation	Methylation Beta Value	TCGA-LUAD	TCGA-44-7667	TCGA-44-7667-01A	Primary Tumor
1ba9cc82-e07f-49a9-b8aa-13a359ae9c51	jhu-usc.edu_LUAD.HumanMethylation450.4.lvl-3.TCGA-49-6744-01A-11D-1856-05.gdc_hg38.txt	DNA Methylation	Methylation Beta Value	TCGA-LUAD	TCGA-49-6744	TCGA-49-6744-01A	Primary Tumor
d612951d-a76f-4978-940e-6e0acbddc8cd	jhu-usc.edu_LUAD.HumanMethylation450.14.lvl-3.TCGA-L9-A443-01A-12D-A24I-05.gdc_hg38.txt	DNA Methylation	Methylation Beta Value	TCGA-LUAD	TCGA-L9-A443	TCGA-L9-A443-01A	Primary Tumor
dbee903b-fad9-4ae4-9e26-e6b64e36b9db	jhu-usc.edu_LUAD.HumanMethylation450.3.lvl-3.TCGA-50-5941-01A-11D-1756-05.gdc_hg38.txt	DNA Methylation	Methylation Beta Value	TCGA-LUAD	TCGA-50-5941	TCGA-50-5941-01A	Primary Tumor
b14f6e11-1033-44b3-abe0-f9809696132d	jhu-usc.edu_LUAD.HumanMethylation450.4.lvl-3.TCGA-05-4424-01A-22D-1856-05.gdc_hg38.txt	DNA Methylation	Methylation Beta Value	TCGA-LUAD	TCGA-05-4424	TCGA-05-4424-01A	Primary Tumor
40b3bd30-2c1d-4fae-8da7-501df0e11b83	jhu-usc.edu_LUAD.HumanMethylation450.6.lvl-3.TCGA-97-7553-01A-21D-2037-05.gdc_hg38.txt	DNA Methylation	Methylation Beta Value	TCGA-LUAD	TCGA-97-7553	TCGA-97-7553-01A	Primary Tumor
f3497051-8c8a-4a74-a133-c7241caf7d62	jhu-usc.edu_LUAD.HumanMethylation450.6.lvl-3.TCGA-55-7574-01A-11D-2037-05.gdc_hg38.txt	DNA Methylation	Methylation Beta Value	TCGA-LUAD	TCGA-55-7574	TCGA-55-7574-01A	Primary Tumor
45f37ded-d723-45d5-ae72-e139032a642b	jhu-usc.edu_LUAD.HumanMethylation450.4.lvl-3.TCGA-05-4417-01A-22D-1856-05.gdc_hg38.txt	DNA Methylation	Methylation Beta Value	TCGA-LUAD	TCGA-05-4417	TCGA-05-4417-01A	Primary Tumor
f815d169-42c1-42b5-b372-a6221ec3e7b6	jhu-usc.edu_LUAD.HumanMethylation450.6.lvl-3.TCGA-55-7227-01A-11D-2037-05.gdc_hg38.txt	DNA Methylation	Methylation Beta Value	TCGA-LUAD	TCGA-55-7227	TCGA-55-7227-01A	Primary Tumor
acfd09f8-4c72-4cf1-a591-6741a4ad4357	jhu-usc.edu_LUAD.HumanMethylation450.16.lvl-3.TCGA-MP-A5C7-01A-11D-A25R-05.gdc_hg38.txt	DNA Methylation	Methylation Beta Value	TCGA-LUAD	TCGA-MP-A5C7	TCGA-MP-A5C7-01A	Primary Tumor
74bf62d3-e0ba-435a-b5e4-0cd7004365bd	jhu-usc.edu_LUAD.HumanMethylation450.11.lvl-3.TCGA-55-8203-01A-11D-2239-05.gdc_hg38.txt	DNA Methylation	Methylation Beta Value	TCGA-LUAD	TCGA-55-8203	TCGA-55-8203-01A	Primary Tumor
adad4cce-597c-4369-853d-2183dd0ae542	jhu-usc.edu_LUAD.HumanMethylation450.6.lvl-3.TCGA-78-7146-01A-11D-2037-05.gdc_hg38.txt	DNA Methylation	Methylation Beta Value	TCGA-LUAD	TCGA-78-7146	TCGA-78-7146-01A	Primary Tumor
e16828f8-3967-4b18-8270-1e42f1455667	jhu-usc.edu_LUAD.HumanMethylation450.5.lvl-3.TCGA-80-5608-01A-31D-1947-05.gdc_hg38.txt	DNA Methylation	Methylation Beta Value	TCGA-LUAD	TCGA-80-5608	TCGA-80-5608-01A	Primary Tumor
a23e172b-3139-4dee-a994-7d623cc8006a	jhu-usc.edu_LUAD.HumanMethylation450.7.lvl-3.TCGA-53-7624-01A-11D-2064-05.gdc_hg38.txt	DNA Methylation	Methylation Beta Value	TCGA-LUAD	TCGA-53-7624	TCGA-53-7624-01A	Primary Tumor
596aedf6-8e71-466c-a561-fa284a570016	jhu-usc.edu_LUAD.HumanMethylation450.4.lvl-3.TCGA-44-6777-01A-11D-1856-05.gdc_hg38.txt	DNA Methylation	Methylation Beta Value	TCGA-LUAD	TCGA-44-6777	TCGA-44-6777-01A	Primary Tumor
3573032a-2d1c-47cc-8ef0-4d87ee98e0eb	jhu-usc.edu_LUAD.HumanMethylation450.8.lvl-3.TCGA-55-7727-01A-11D-2168-05.gdc_hg38.txt	DNA Methylation	Methylation Beta Value	TCGA-LUAD	TCGA-55-7727	TCGA-55-7727-01A	Primary Tumor
fa8c47d1-48e9-4507-83de-2cfc74f4fe96	jhu-usc.edu_LUAD.HumanMethylation450.14.lvl-3.TCGA-55-A4DF-01A-11D-A24I-05.gdc_hg38.txt	DNA Methylation	Methylation Beta Value	TCGA-LUAD	TCGA-55-A4DF	TCGA-55-A4DF-01A	Primary Tumor
dc9af541-f72b-47bf-a407-bd66e2225052	jhu-usc.edu_LUAD.HumanMethylation450.4.lvl-3.TCGA-49-6767-01A-11D-1856-05.gdc_hg38.txt	DNA Methylation	Methylation Beta Value	TCGA-LUAD	TCGA-49-6767	TCGA-49-6767-01A	Primary Tumor
9ebaa95b-afbe-49c2-afd2-ac67988c230b	jhu-usc.edu_LUAD.HumanMethylation450.11.lvl-3.TCGA-55-8089-01A-11D-2239-05.gdc_hg38.txt	DNA Methylation	Methylation Beta Value	TCGA-LUAD	TCGA-55-8089	TCGA-55-8089-01A	Primary Tumor
451f4d39-cea7-44b9-9a10-b230f0ab6a74	jhu-usc.edu_LUAD.HumanMethylation450.15.lvl-3.TCGA-MP-A4SV-01A-11D-A24U-05.gdc_hg38.txt	DNA Methylation	Methylation Beta Value	TCGA-LUAD	TCGA-MP-A4SV	TCGA-MP-A4SV-01A	Primary Tumor
c8c9fcbc-beaf-444c-a8a0-278d0018a034	jhu-usc.edu_LUAD.HumanMethylation450.19.lvl-3.TCGA-73-A9RS-01A-11D-A411-05.gdc_hg38.txt	DNA Methylation	Methylation Beta Value	TCGA-LUAD	TCGA-73-A9RS	TCGA-73-A9RS-01A	Primary Tumor
dce671ce-83de-4927-89d7-83f1881d7fe4	jhu-usc.edu_LUAD.HumanMethylation450.15.lvl-3.TCGA-97-A4M6-01A-11D-A24U-05.gdc_hg38.txt	DNA Methylation	Methylation Beta Value	TCGA-LUAD	TCGA-97-A4M6	TCGA-97-A4M6-01A	Primary Tumor
d7db3d90-f947-412b-87b2-d6eaef3724ba	jhu-usc.edu_LUAD.HumanMethylation450.14.lvl-3.TCGA-86-A456-01A-11D-A24I-05.gdc_hg38.txt	DNA Methylation	Methylation Beta Value	TCGA-LUAD	TCGA-86-A456	TCGA-86-A456-01A	Primary Tumor
03488874-de9d-4ed5-a7fd-ae5569619f12	jhu-usc.edu_LUAD.HumanMethylation450.16.lvl-3.TCGA-95-A4VN-01A-11D-A25R-05.gdc_hg38.txt	DNA Methylation	Methylation Beta Value	TCGA-LUAD	TCGA-95-A4VN	TCGA-95-A4VN-01A	Primary Tumor
6a636b36-cfe3-46e2-bcd1-9990cc650f07	jhu-usc.edu_LUAD.HumanMethylation450.19.lvl-3.TCGA-49-AARN-01A-21D-A411-05.gdc_hg38.txt	DNA Methylation	Methylation Beta Value	TCGA-LUAD	TCGA-49-AARN	TCGA-49-AARN-01A	Primary Tumor
8f7db0dc-9242-4b9d-a4d1-9a770436a633	jhu-usc.edu_LUAD.HumanMethylation450.6.lvl-3.TCGA-78-7145-01A-11D-2037-05.gdc_hg38.txt	DNA Methylation	Methylation Beta Value	TCGA-LUAD	TCGA-78-7145	TCGA-78-7145-01A	Primary Tumor
1bf5a23c-8155-4769-9aba-823c8c907d2f	jhu-usc.edu_LUAD.HumanMethylation450.14.lvl-3.TCGA-55-A490-01A-11D-A24I-05.gdc_hg38.txt	DNA Methylation	Methylation Beta Value	TCGA-LUAD	TCGA-55-A490	TCGA-55-A490-01A	Primary Tumor
fc8e5402-ae5d-49e9-9588-0bd6a0df0cfc	jhu-usc.edu_LUAD.HumanMethylation450.5.lvl-3.TCGA-80-5607-01A-31D-1947-05.gdc_hg38.txt	DNA Methylation	Methylation Beta Value	TCGA-LUAD	TCGA-80-5607	TCGA-80-5607-01A	Primary Tumor
922d8f85-9e0a-41a1-b505-b5c7a510041d	jhu-usc.edu_LUAD.HumanMethylation450.2.lvl-3.TCGA-05-5429-01A-01D-1626-05.gdc_hg38.txt	DNA Methylation	Methylation Beta Value	TCGA-LUAD	TCGA-05-5429	TCGA-05-5429-01A	Primary Tumor
b397fbc9-0fd9-45b2-ad66-833c31f89365	jhu-usc.edu_LUAD.HumanMethylation450.2.lvl-3.TCGA-55-5899-01A-11D-1626-05.gdc_hg38.txt	DNA Methylation	Methylation Beta Value	TCGA-LUAD	TCGA-55-5899	TCGA-55-5899-01A	Primary Tumor
4a7a6c64-c238-4916-af9e-80665232754f	jhu-usc.edu_LUAD.HumanMethylation450.18.lvl-3.TCGA-L9-A50W-01A-12D-A398-05.gdc_hg38.txt	DNA Methylation	Methylation Beta Value	TCGA-LUAD	TCGA-L9-A50W	TCGA-L9-A50W-01A	Primary Tumor
5b76fc76-26ba-49da-ac94-b7d5ea20bc74	jhu-usc.edu_LUAD.HumanMethylation450.14.lvl-3.TCGA-62-A46R-01A-11D-A24I-05.gdc_hg38.txt	DNA Methylation	Methylation Beta Value	TCGA-LUAD	TCGA-62-A46R	TCGA-62-A46R-01A	Primary Tumor
4a5309ae-d4c2-4479-9f18-fb3172c9b095	jhu-usc.edu_LUAD.HumanMethylation450.15.lvl-3.TCGA-MP-A4TA-01A-21D-A24U-05.gdc_hg38.txt	DNA Methylation	Methylation Beta Value	TCGA-LUAD	TCGA-MP-A4TA	TCGA-MP-A4TA-01A	Primary Tumor
30b16916-4531-42f1-ae88-f07f8d5f65a9	jhu-usc.edu_LUAD.HumanMethylation450.14.lvl-3.TCGA-55-A491-01A-11D-A24I-05.gdc_hg38.txt	DNA Methylation	Methylation Beta Value	TCGA-LUAD	TCGA-55-A491	TCGA-55-A491-01A	Primary Tumor
0fc82b4d-5611-400c-8dbb-ee390bc9cb7f	jhu-usc.edu_LUAD.HumanMethylation450.9.lvl-3.TCGA-62-8395-01A-11D-2324-05.gdc_hg38.txt	DNA Methylation	Methylation Beta Value	TCGA-LUAD	TCGA-62-8395	TCGA-62-8395-01A	Primary Tumor
f4d5a1c3-00d8-4c17-ae39-c548bbc0a5f1	jhu-usc.edu_LUAD.HumanMethylation450.13.lvl-3.TCGA-55-8621-01A-11D-2398-05.gdc_hg38.txt	DNA Methylation	Methylation Beta Value	TCGA-LUAD	TCGA-55-8621	TCGA-55-8621-01A	Primary Tumor
0f287907-40d1-42a9-b2e0-8d7b66625211	jhu-usc.edu_LUAD.HumanMethylation450.3.lvl-3.TCGA-75-6212-01A-11D-1756-05.gdc_hg38.txt	DNA Methylation	Methylation Beta Value	TCGA-LUAD	TCGA-75-6212	TCGA-75-6212-01A	Primary Tumor
87b4eba6-739e-4170-ba23-3d4610cb1a5c	jhu-usc.edu_LUAD.HumanMethylation450.9.lvl-3.TCGA-62-8397-01A-11D-2324-05.gdc_hg38.txt	DNA Methylation	Methylation Beta Value	TCGA-LUAD	TCGA-62-8397	TCGA-62-8397-01A	Primary Tumor
efb74d24-6d7c-4449-8a1d-d8318cc928d6	jhu-usc.edu_LUAD.HumanMethylation450.5.lvl-3.TCGA-50-6673-01A-11D-1947-05.gdc_hg38.txt	DNA Methylation	Methylation Beta Value	TCGA-LUAD	TCGA-50-6673	TCGA-50-6673-01A	Primary Tumor
398a92df-4055-4e75-8327-c537158e8895	jhu-usc.edu_LUAD.HumanMethylation450.14.lvl-3.TCGA-44-A47F-01A-11D-A24I-05.gdc_hg38.txt	DNA Methylation	Methylation Beta Value	TCGA-LUAD	TCGA-44-A47F	TCGA-44-A47F-01A	Primary Tumor
e38b9575-6afa-47d1-b907-b479f822df44	jhu-usc.edu_LUAD.HumanMethylation450.12.lvl-3.TCGA-69-8253-01A-11D-2285-05.gdc_hg38.txt	DNA Methylation	Methylation Beta Value	TCGA-LUAD	TCGA-69-8253	TCGA-69-8253-01A	Primary Tumor
b736390c-5892-4299-928e-66e658ad398e	jhu-usc.edu_LUAD.HumanMethylation450.5.lvl-3.TCGA-55-6968-01A-11D-1947-05.gdc_hg38.txt	DNA Methylation	Methylation Beta Value	TCGA-LUAD	TCGA-55-6968	TCGA-55-6968-01A	Primary Tumor
1bf454cf-0ff7-4aa6-aa21-c5e2cd88430f	jhu-usc.edu_LUAD.HumanMethylation450.6.lvl-3.TCGA-78-7160-01A-11D-2037-05.gdc_hg38.txt	DNA Methylation	Methylation Beta Value	TCGA-LUAD	TCGA-78-7160	TCGA-78-7160-01A	Primary Tumor
59cd8f3f-27a7-425d-9c52-9a9e54987336	jhu-usc.edu_LUAD.HumanMethylation450.11.lvl-3.TCGA-86-8076-01A-31D-2239-05.gdc_hg38.txt	DNA Methylation	Methylation Beta Value	TCGA-LUAD	TCGA-86-8076	TCGA-86-8076-01A	Primary Tumor
e7a4251a-db2b-475a-9534-8688774cb07c	jhu-usc.edu_LUAD.HumanMethylation450.13.lvl-3.TCGA-55-8620-01A-11D-2398-05.gdc_hg38.txt	DNA Methylation	Methylation Beta Value	TCGA-LUAD	TCGA-55-8620	TCGA-55-8620-01A	Primary Tumor
cc847ea3-4412-4180-9a1b-5bba008f3119	jhu-usc.edu_LUAD.HumanMethylation450.4.lvl-3.TCGA-49-4514-01A-21D-1856-05.gdc_hg38.txt	DNA Methylation	Methylation Beta Value	TCGA-LUAD	TCGA-49-4514	TCGA-49-4514-01A	Primary Tumor
b85a06d7-b132-4e11-a309-6ed36e71a481	jhu-usc.edu_LUAD.HumanMethylation450.14.lvl-3.TCGA-55-A493-01A-11D-A24I-05.gdc_hg38.txt	DNA Methylation	Methylation Beta Value	TCGA-LUAD	TCGA-55-A493	TCGA-55-A493-01A	Primary Tumor
2959a17f-71cc-45e3-9c0c-fd99e9a3df9e	jhu-usc.edu_LUAD.HumanMethylation450.12.lvl-3.TCGA-69-8255-01A-11D-2285-05.gdc_hg38.txt	DNA Methylation	Methylation Beta Value	TCGA-LUAD	TCGA-69-8255	TCGA-69-8255-01A	Primary Tumor
e8bdd46f-c3f6-4658-932f-ed75871bdeb6	jhu-usc.edu_LUAD.HumanMethylation450.12.lvl-3.TCGA-93-8067-01A-11D-2285-05.gdc_hg38.txt	DNA Methylation	Methylation Beta Value	TCGA-LUAD	TCGA-93-8067	TCGA-93-8067-01A	Primary Tumor
9f05e848-be00-40c9-a66c-403539095eb0	jhu-usc.edu_LUAD.HumanMethylation450.14.lvl-3.TCGA-J2-A4AE-01A-21D-A24I-05.gdc_hg38.txt	DNA Methylation	Methylation Beta Value	TCGA-LUAD	TCGA-J2-A4AE	TCGA-J2-A4AE-01A	Primary Tumor
9caef3df-08b0-40b3-9c04-77b861241570	jhu-usc.edu_LUAD.HumanMethylation450.11.lvl-3.TCGA-99-8033-01A-11D-2239-05.gdc_hg38.txt	DNA Methylation	Methylation Beta Value	TCGA-LUAD	TCGA-99-8033	TCGA-99-8033-01A	Primary Tumor
608ee453-06de-4be6-b06e-eb3331774018	jhu-usc.edu_LUAD.HumanMethylation450.12.lvl-3.TCGA-97-8177-01A-11D-2285-05.gdc_hg38.txt	DNA Methylation	Methylation Beta Value	TCGA-LUAD	TCGA-97-8177	TCGA-97-8177-01A	Primary Tumor
8d8854b9-6f8b-44a4-b938-d57616274a9d	jhu-usc.edu_LUAD.HumanMethylation450.10.lvl-3.TCGA-86-7954-01A-11D-2185-05.gdc_hg38.txt	DNA Methylation	Methylation Beta Value	TCGA-LUAD	TCGA-86-7954	TCGA-86-7954-01A	Primary Tumor
660e847b-2cc1-4be8-887d-d852c9e02000	jhu-usc.edu_LUAD.HumanMethylation450.11.lvl-3.TCGA-86-8074-01A-11D-2239-05.gdc_hg38.txt	DNA Methylation	Methylation Beta Value	TCGA-LUAD	TCGA-86-8074	TCGA-86-8074-01A	Primary Tumor
4ba515c5-6fbe-425a-a375-44a95d835de3	jhu-usc.edu_LUAD.HumanMethylation450.18.lvl-3.TCGA-S2-AA1A-01A-12D-A398-05.gdc_hg38.txt	DNA Methylation	Methylation Beta Value	TCGA-LUAD	TCGA-S2-AA1A	TCGA-S2-AA1A-01A	Primary Tumor
90a0edc2-730b-42fe-8474-c1229f314d0c	jhu-usc.edu_LUAD.HumanMethylation450.13.lvl-3.TCGA-55-8506-01A-11D-2398-05.gdc_hg38.txt	DNA Methylation	Methylation Beta Value	TCGA-LUAD	TCGA-55-8506	TCGA-55-8506-01A	Primary Tumor
b4198cc6-2081-4374-8edf-8b2383a96692	jhu-usc.edu_LUAD.HumanMethylation450.10.lvl-3.TCGA-55-7994-01A-11D-2185-05.gdc_hg38.txt	DNA Methylation	Methylation Beta Value	TCGA-LUAD	TCGA-55-7994	TCGA-55-7994-01A	Primary Tumor
47072f12-8862-483a-873a-dd08e232441d	jhu-usc.edu_LUAD.HumanMethylation450.5.lvl-3.TCGA-55-6971-01A-11D-1947-05.gdc_hg38.txt	DNA Methylation	Methylation Beta Value	TCGA-LUAD	TCGA-55-6971	TCGA-55-6971-01A	Primary Tumor
71e3ed99-a19e-46d9-8ed3-952cb73bc9b5	jhu-usc.edu_LUAD.HumanMethylation450.15.lvl-3.TCGA-97-A4LX-01A-11D-A24U-05.gdc_hg38.txt	DNA Methylation	Methylation Beta Value	TCGA-LUAD	TCGA-97-A4LX	TCGA-97-A4LX-01A	Primary Tumor
8bf3c3a3-2e4c-457d-ba60-81df6e6c39ac	jhu-usc.edu_LUAD.HumanMethylation450.4.lvl-3.TCGA-91-6829-01A-21D-1856-05.gdc_hg38.txt	DNA Methylation	Methylation Beta Value	TCGA-LUAD	TCGA-91-6829	TCGA-91-6829-01A	Primary Tumor
3894a87d-894f-432b-9d89-8467bde3e15b	jhu-usc.edu_LUAD.HumanMethylation450.19.lvl-3.TCGA-49-AAR4-01A-12D-A411-05.gdc_hg38.txt	DNA Methylation	Methylation Beta Value	TCGA-LUAD	TCGA-49-AAR4	TCGA-49-AAR4-01A	Primary Tumor
0bc47acf-f6cc-4e6f-a5f9-0533313c790a	jhu-usc.edu_LUAD.HumanMethylation450.13.lvl-3.TCGA-86-8674-01A-21D-2398-05.gdc_hg38.txt	DNA Methylation	Methylation Beta Value	TCGA-LUAD	TCGA-86-8674	TCGA-86-8674-01A	Primary Tumor
b56ca0f9-29c4-460b-b606-5416b6e31861	jhu-usc.edu_LUAD.HumanMethylation450.3.lvl-3.TCGA-67-6216-01A-11D-1756-05.gdc_hg38.txt	DNA Methylation	Methylation Beta Value	TCGA-LUAD	TCGA-67-6216	TCGA-67-6216-01A	Primary Tumor
82eba679-e82e-42bc-b9dd-68fdfd1a9378	jhu-usc.edu_LUAD.HumanMethylation450.14.lvl-3.TCGA-62-A46U-01A-11D-A24I-05.gdc_hg38.txt	DNA Methylation	Methylation Beta Value	TCGA-LUAD	TCGA-62-A46U	TCGA-62-A46U-01A	Primary Tumor
f05aac09-0ed5-4318-b5bd-d172a5f19ecb	jhu-usc.edu_LUAD.HumanMethylation450.11.lvl-3.TCGA-44-8117-01A-11D-2239-05.gdc_hg38.txt	DNA Methylation	Methylation Beta Value	TCGA-LUAD	TCGA-44-8117	TCGA-44-8117-01A	Primary Tumor
1151e2c9-4604-40f2-90a7-05584024716b	jhu-usc.edu_LUAD.HumanMethylation450.15.lvl-3.TCGA-93-A4JP-01A-11D-A24U-05.gdc_hg38.txt	DNA Methylation	Methylation Beta Value	TCGA-LUAD	TCGA-93-A4JP	TCGA-93-A4JP-01A	Primary Tumor
49f33404-fcee-487c-ac71-320520d642a6	jhu-usc.edu_LUAD.HumanMethylation450.4.lvl-3.TCGA-49-4490-01A-21D-1856-05.gdc_hg38.txt	DNA Methylation	Methylation Beta Value	TCGA-LUAD	TCGA-49-4490	TCGA-49-4490-01A	Primary Tumor
0b455db9-39d4-46c4-9b9d-2cca454d3d28	jhu-usc.edu_LUAD.HumanMethylation450.5.lvl-3.TCGA-55-6970-01A-11D-1947-05.gdc_hg38.txt	DNA Methylation	Methylation Beta Value	TCGA-LUAD	TCGA-55-6970	TCGA-55-6970-01A	Primary Tumor
5d7fdf2c-c080-4f58-9539-834fb196e2e3	jhu-usc.edu_LUAD.HumanMethylation450.16.lvl-3.TCGA-MP-A4T4-01A-11D-A25R-05.gdc_hg38.txt	DNA Methylation	Methylation Beta Value	TCGA-LUAD	TCGA-MP-A4T4	TCGA-MP-A4T4-01A	Primary Tumor
7f1e84fd-fc14-443d-b590-fe23acf02b36	jhu-usc.edu_LUAD.HumanMethylation450.6.lvl-3.TCGA-78-7220-01A-11D-2037-05.gdc_hg38.txt	DNA Methylation	Methylation Beta Value	TCGA-LUAD	TCGA-78-7220	TCGA-78-7220-01A	Primary Tumor
bb4d17c1-356a-4fcf-ba5d-d68602696abf	jhu-usc.edu_LUAD.HumanMethylation450.10.lvl-3.TCGA-73-7498-01A-12D-2185-05.gdc_hg38.txt	DNA Methylation	Methylation Beta Value	TCGA-LUAD	TCGA-73-7498	TCGA-73-7498-01A	Primary Tumor
d010ff65-4849-494e-a1f3-5c5201c15733	jhu-usc.edu_LUAD.HumanMethylation450.11.lvl-3.TCGA-J2-8194-01A-11D-2239-05.gdc_hg38.txt	DNA Methylation	Methylation Beta Value	TCGA-LUAD	TCGA-J2-8194	TCGA-J2-8194-01A	Primary Tumor
85e07736-95a0-487d-b9c0-254367016403	jhu-usc.edu_LUAD.HumanMethylation450.11.lvl-3.TCGA-55-8206-01A-11D-2239-05.gdc_hg38.txt	DNA Methylation	Methylation Beta Value	TCGA-LUAD	TCGA-55-8206	TCGA-55-8206-01A	Primary Tumor
cb3294fe-2d4a-4a4c-93ca-68256919cff5	jhu-usc.edu_LUAD.HumanMethylation450.8.lvl-3.TCGA-97-7937-01A-11D-2168-05.gdc_hg38.txt	DNA Methylation	Methylation Beta Value	TCGA-LUAD	TCGA-97-7937	TCGA-97-7937-01A	Primary Tumor
85f9e46e-c10d-45fc-9e39-2eb2a434ce4d	jhu-usc.edu_LUAD.HumanMethylation450.11.lvl-3.TCGA-55-7913-01B-11D-2239-05.gdc_hg38.txt	DNA Methylation	Methylation Beta Value	TCGA-LUAD	TCGA-55-7913	TCGA-55-7913-01B	Primary Tumor
90316783-8745-49a6-a83e-284463349755	jhu-usc.edu_LUAD.HumanMethylation450.15.lvl-3.TCGA-86-A4P7-01A-11D-A24U-05.gdc_hg38.txt	DNA Methylation	Methylation Beta Value	TCGA-LUAD	TCGA-86-A4P7	TCGA-86-A4P7-01A	Primary Tumor
445825b8-c1a4-46b8-beac-6178c46c067f	jhu-usc.edu_LUAD.HumanMethylation450.12.lvl-3.TCGA-97-8171-01A-11D-2285-05.gdc_hg38.txt	DNA Methylation	Methylation Beta Value	TCGA-LUAD	TCGA-97-8171	TCGA-97-8171-01A	Primary Tumor
f26ef511-b4d8-49a2-8453-3f15f717bec7	jhu-usc.edu_LUAD.HumanMethylation450.3.lvl-3.TCGA-75-5122-01A-01D-1756-05.gdc_hg38.txt	DNA Methylation	Methylation Beta Value	TCGA-LUAD	TCGA-75-5122	TCGA-75-5122-01A	Primary Tumor
e46da2f9-9608-407a-89b7-3e71c1c754a5	jhu-usc.edu_LUAD.HumanMethylation450.12.lvl-3.TCGA-55-8301-01A-11D-2285-05.gdc_hg38.txt	DNA Methylation	Methylation Beta Value	TCGA-LUAD	TCGA-55-8301	TCGA-55-8301-01A	Primary Tumor
8cc1e1dd-8d69-4877-a217-28c3449ac40a	jhu-usc.edu_LUAD.HumanMethylation450.8.lvl-3.TCGA-53-7813-01A-11D-2168-05.gdc_hg38.txt	DNA Methylation	Methylation Beta Value	TCGA-LUAD	TCGA-53-7813	TCGA-53-7813-01A	Primary Tumor
2a6e117c-e1b6-4a17-a613-d124dcd73c05	jhu-usc.edu_LUAD.HumanMethylation450.15.lvl-3.TCGA-MP-A4T9-01A-11D-A24U-05.gdc_hg38.txt	DNA Methylation	Methylation Beta Value	TCGA-LUAD	TCGA-MP-A4T9	TCGA-MP-A4T9-01A	Primary Tumor
735aefc4-5765-4f63-a126-e45300e62c10	jhu-usc.edu_LUAD.HumanMethylation450.16.lvl-3.TCGA-NJ-A4YQ-01A-11D-A25R-05.gdc_hg38.txt	DNA Methylation	Methylation Beta Value	TCGA-LUAD	TCGA-NJ-A4YQ	TCGA-NJ-A4YQ-01A	Primary Tumor
534977ce-a445-4432-9366-9ef7ef097c27	jhu-usc.edu_LUAD.HumanMethylation450.2.lvl-3.TCGA-64-5774-01A-01D-1626-05.gdc_hg38.txt	DNA Methylation	Methylation Beta Value	TCGA-LUAD	TCGA-64-5774	TCGA-64-5774-01A	Primary Tumor
61bef79d-c2fc-4833-98a4-9fc8e4459080	jhu-usc.edu_LUAD.HumanMethylation450.7.lvl-3.TCGA-78-7542-01A-21D-2064-05.gdc_hg38.txt	DNA Methylation	Methylation Beta Value	TCGA-LUAD	TCGA-78-7542	TCGA-78-7542-01A	Primary Tumor
4ec19394-fca6-442f-a67b-be2a57980ed9	jhu-usc.edu_LUAD.HumanMethylation450.14.lvl-3.TCGA-62-A46S-01A-11D-A24I-05.gdc_hg38.txt	DNA Methylation	Methylation Beta Value	TCGA-LUAD	TCGA-62-A46S	TCGA-62-A46S-01A	Primary Tumor
b6f70700-91dd-404c-a1bf-9fcbd363315b	jhu-usc.edu_LUAD.HumanMethylation450.19.lvl-3.TCGA-49-AAR3-01A-11D-A411-05.gdc_hg38.txt	DNA Methylation	Methylation Beta Value	TCGA-LUAD	TCGA-49-AAR3	TCGA-49-AAR3-01A	Primary Tumor
dc053f89-357b-48a2-a11c-0fb251f0c6ce	jhu-usc.edu_LUAD.HumanMethylation450.13.lvl-3.TCGA-71-8520-01A-11D-2398-05.gdc_hg38.txt	DNA Methylation	Methylation Beta Value	TCGA-LUAD	TCGA-71-8520	TCGA-71-8520-01A	Primary Tumor
6b18f59d-5011-433b-b480-3c3ca26ad108	jhu-usc.edu_LUAD.HumanMethylation450.10.lvl-3.TCGA-86-7953-01A-11D-2185-05.gdc_hg38.txt	DNA Methylation	Methylation Beta Value	TCGA-LUAD	TCGA-86-7953	TCGA-86-7953-01A	Primary Tumor
804f5fa9-a1e4-4749-92a9-1ee7d930b3e8	jhu-usc.edu_LUAD.HumanMethylation450.11.lvl-3.TCGA-55-8092-01A-11D-2239-05.gdc_hg38.txt	DNA Methylation	Methylation Beta Value	TCGA-LUAD	TCGA-55-8092	TCGA-55-8092-01A	Primary Tumor
a9c11d38-a4ec-48a1-8b13-91c160066783	jhu-usc.edu_LUAD.HumanMethylation450.5.lvl-3.TCGA-91-6847-01A-11D-1947-05.gdc_hg38.txt	DNA Methylation	Methylation Beta Value	TCGA-LUAD	TCGA-91-6847	TCGA-91-6847-01A	Primary Tumor
a8688cea-4ea0-48cf-b2d5-cb9b992bf50a	jhu-usc.edu_LUAD.HumanMethylation450.19.lvl-3.TCGA-49-AARQ-01A-11D-A411-05.gdc_hg38.txt	DNA Methylation	Methylation Beta Value	TCGA-LUAD	TCGA-49-AARQ	TCGA-49-AARQ-01A	Primary Tumor
7865f7f7-48f3-4cee-a1b4-0dcac867b131	jhu-usc.edu_LUAD.HumanMethylation450.5.lvl-3.TCGA-55-6987-01A-11D-1947-05.gdc_hg38.txt	DNA Methylation	Methylation Beta Value	TCGA-LUAD	TCGA-55-6987	TCGA-55-6987-01A	Primary Tumor
192febcc-937e-44ee-be09-d9a738be6f58	jhu-usc.edu_LUAD.HumanMethylation450.5.lvl-3.TCGA-91-6840-01A-11D-1947-05.gdc_hg38.txt	DNA Methylation	Methylation Beta Value	TCGA-LUAD	TCGA-91-6840	TCGA-91-6840-01A	Primary Tumor
71b6e84f-a4cc-497a-9945-547bfd29565d	jhu-usc.edu_LUAD.HumanMethylation450.2.lvl-3.TCGA-50-5068-01A-01D-1626-05.gdc_hg38.txt	DNA Methylation	Methylation Beta Value	TCGA-LUAD	TCGA-50-5068	TCGA-50-5068-01A	Primary Tumor
7fc2a3d6-c9a3-41bf-918f-7cb7e1b8b462	jhu-usc.edu_LUAD.HumanMethylation450.12.lvl-3.TCGA-86-8279-01A-11D-2285-05.gdc_hg38.txt	DNA Methylation	Methylation Beta Value	TCGA-LUAD	TCGA-86-8279	TCGA-86-8279-01A	Primary Tumor
fe39675e-a99f-49ac-8c7e-b5fcbe7d5e94	jhu-usc.edu_LUAD.HumanMethylation450.10.lvl-3.TCGA-69-7973-01A-11D-2185-05.gdc_hg38.txt	DNA Methylation	Methylation Beta Value	TCGA-LUAD	TCGA-69-7973	TCGA-69-7973-01A	Primary Tumor
3c017d0d-b457-4881-8243-323626d49548	jhu-usc.edu_LUAD.HumanMethylation450.11.lvl-3.TCGA-86-8056-01A-11D-2239-05.gdc_hg38.txt	DNA Methylation	Methylation Beta Value	TCGA-LUAD	TCGA-86-8056	TCGA-86-8056-01A	Primary Tumor
2404d43d-b2b5-4f24-826c-b9f706aa474b	jhu-usc.edu_LUAD.HumanMethylation450.11.lvl-3.TCGA-99-8032-01A-11D-2239-05.gdc_hg38.txt	DNA Methylation	Methylation Beta Value	TCGA-LUAD	TCGA-99-8032	TCGA-99-8032-01A	Primary Tumor
e95aeae4-877d-4c15-99ac-10c42ea9ada0	jhu-usc.edu_LUAD.HumanMethylation450.11.lvl-3.TCGA-55-7284-01B-11D-2239-05.gdc_hg38.txt	DNA Methylation	Methylation Beta Value	TCGA-LUAD	TCGA-55-7284	TCGA-55-7284-01B	Primary Tumor
2d0776b5-2f05-4085-9eea-bf6389be136c	jhu-usc.edu_LUAD.HumanMethylation450.5.lvl-3.TCGA-75-7031-01A-11D-1947-05.gdc_hg38.txt	DNA Methylation	Methylation Beta Value	TCGA-LUAD	TCGA-75-7031	TCGA-75-7031-01A	Primary Tumor
83fc88fe-7532-4680-b2cd-76f38354f873	jhu-usc.edu_LUAD.HumanMethylation450.15.lvl-3.TCGA-MP-A4T2-01A-11D-A24U-05.gdc_hg38.txt	DNA Methylation	Methylation Beta Value	TCGA-LUAD	TCGA-MP-A4T2	TCGA-MP-A4T2-01A	Primary Tumor
3fe4e73c-e660-4211-9d77-c7029eb94f98	jhu-usc.edu_LUAD.HumanMethylation450.11.lvl-3.TCGA-55-8204-01A-11D-2239-05.gdc_hg38.txt	DNA Methylation	Methylation Beta Value	TCGA-LUAD	TCGA-55-8204	TCGA-55-8204-01A	Primary Tumor
accefb2c-98e5-4a56-b829-b06bd0f76003	jhu-usc.edu_LUAD.HumanMethylation450.4.lvl-3.TCGA-05-4405-01A-21D-1856-05.gdc_hg38.txt	DNA Methylation	Methylation Beta Value	TCGA-LUAD	TCGA-05-4405	TCGA-05-4405-01A	Primary Tumor
cb2c5504-620e-48b5-95b3-b1d313af7191	jhu-usc.edu_LUAD.HumanMethylation450.15.lvl-3.TCGA-97-A4M7-01A-11D-A24U-05.gdc_hg38.txt	DNA Methylation	Methylation Beta Value	TCGA-LUAD	TCGA-97-A4M7	TCGA-97-A4M7-01A	Primary Tumor
b6243230-05da-4bb9-84e8-e477b86c668f	jhu-usc.edu_LUAD.HumanMethylation450.2.lvl-3.TCGA-64-5778-01A-01D-1626-05.gdc_hg38.txt	DNA Methylation	Methylation Beta Value	TCGA-LUAD	TCGA-64-5778	TCGA-64-5778-01A	Primary Tumor
336cdc62-5436-49ca-b4b4-3f0573ab2c35	jhu-usc.edu_LUAD.HumanMethylation450.15.lvl-3.TCGA-MP-A4TC-01A-11D-A24U-05.gdc_hg38.txt	DNA Methylation	Methylation Beta Value	TCGA-LUAD	TCGA-MP-A4TC	TCGA-MP-A4TC-01A	Primary Tumor
1c41a56c-dd02-40de-b027-d92247006d84	jhu-usc.edu_LUAD.HumanMethylation450.18.lvl-3.TCGA-L9-A5IP-01A-21D-A398-05.gdc_hg38.txt	DNA Methylation	Methylation Beta Value	TCGA-LUAD	TCGA-L9-A5IP	TCGA-L9-A5IP-01A	Primary Tumor
d3642faa-0cde-4bca-a857-a07836cb6f36	jhu-usc.edu_LUAD.HumanMethylation450.15.lvl-3.TCGA-MP-A4SY-01A-21D-A24U-05.gdc_hg38.txt	DNA Methylation	Methylation Beta Value	TCGA-LUAD	TCGA-MP-A4SY	TCGA-MP-A4SY-01A	Primary Tumor
ac3668c0-9a97-4bf5-9d6b-0e38f075dd57	jhu-usc.edu_LUAD.HumanMethylation450.10.lvl-3.TCGA-86-7955-01A-11D-2185-05.gdc_hg38.txt	DNA Methylation	Methylation Beta Value	TCGA-LUAD	TCGA-86-7955	TCGA-86-7955-01A	Primary Tumor
01858a01-764e-4532-b1d1-b6e6328fe6fb	jhu-usc.edu_LUAD.HumanMethylation450.8.lvl-3.TCGA-55-7914-01A-11D-2168-05.gdc_hg38.txt	DNA Methylation	Methylation Beta Value	TCGA-LUAD	TCGA-55-7914	TCGA-55-7914-01A	Primary Tumor
119c3b4c-84e8-49f1-95d3-322423aff8ad	jhu-usc.edu_LUAD.HumanMethylation450.3.lvl-3.TCGA-67-6215-01A-11D-1756-05.gdc_hg38.txt	DNA Methylation	Methylation Beta Value	TCGA-LUAD	TCGA-67-6215	TCGA-67-6215-01A	Primary Tumor
2a242aab-ea0f-4fe4-8251-84672bd07143	jhu-usc.edu_LUAD.HumanMethylation450.10.lvl-3.TCGA-73-7499-01A-11D-2185-05.gdc_hg38.txt	DNA Methylation	Methylation Beta Value	TCGA-LUAD	TCGA-73-7499	TCGA-73-7499-01A	Primary Tumor
93feef74-7850-4518-b69c-ac5eee621c4b	jhu-usc.edu_LUAD.HumanMethylation450.13.lvl-3.TCGA-97-8552-01A-11D-2398-05.gdc_hg38.txt	DNA Methylation	Methylation Beta Value	TCGA-LUAD	TCGA-97-8552	TCGA-97-8552-01A	Primary Tumor
bb5e2bac-15af-4b50-b575-efc7214dd246	jhu-usc.edu_LUAD.HumanMethylation450.15.lvl-3.TCGA-97-A4M3-01A-11D-A24U-05.gdc_hg38.txt	DNA Methylation	Methylation Beta Value	TCGA-LUAD	TCGA-97-A4M3	TCGA-97-A4M3-01A	Primary Tumor
00e0a9d1-cb15-48dd-9a0c-93eb6631a589	jhu-usc.edu_LUAD.HumanMethylation450.15.lvl-3.TCGA-97-A4M0-01A-11D-A24U-05.gdc_hg38.txt	DNA Methylation	Methylation Beta Value	TCGA-LUAD	TCGA-97-A4M0	TCGA-97-A4M0-01A	Primary Tumor
754efa74-0717-461a-aa10-80da6c85012e	jhu-usc.edu_LUAD.HumanMethylation450.4.lvl-3.TCGA-91-6828-01A-11D-1856-05.gdc_hg38.txt	DNA Methylation	Methylation Beta Value	TCGA-LUAD	TCGA-91-6828	TCGA-91-6828-01A	Primary Tumor
0d7a0617-34a3-4450-b405-c4adb8e3d1ad	jhu-usc.edu_LUAD.HumanMethylation450.8.lvl-3.TCGA-91-7771-01A-11D-2168-05.gdc_hg38.txt	DNA Methylation	Methylation Beta Value	TCGA-LUAD	TCGA-91-7771	TCGA-91-7771-01A	Primary Tumor
81a1fb05-d999-4a28-8251-dc52de539d09	jhu-usc.edu_LUAD.HumanMethylation450.7.lvl-3.TCGA-78-7163-01A-12D-2064-05.gdc_hg38.txt	DNA Methylation	Methylation Beta Value	TCGA-LUAD	TCGA-78-7163	TCGA-78-7163-01A	Primary Tumor
ae6bec7c-7359-4e3b-a089-9cc064dfea03	jhu-usc.edu_LUAD.HumanMethylation450.2.lvl-3.TCGA-05-5425-01A-02D-1626-05.gdc_hg38.txt	DNA Methylation	Methylation Beta Value	TCGA-LUAD	TCGA-05-5425	TCGA-05-5425-01A	Primary Tumor
1fa4d045-f070-4628-8944-b4d8836d460e	jhu-usc.edu_LUAD.HumanMethylation450.3.lvl-3.TCGA-75-6205-01A-11D-1756-05.gdc_hg38.txt	DNA Methylation	Methylation Beta Value	TCGA-LUAD	TCGA-75-6205	TCGA-75-6205-01A	Primary Tumor
e6babc19-18c7-4f26-a062-6502e4717f5f	jhu-usc.edu_LUAD.HumanMethylation450.13.lvl-3.TCGA-55-8616-01A-11D-2398-05.gdc_hg38.txt	DNA Methylation	Methylation Beta Value	TCGA-LUAD	TCGA-55-8616	TCGA-55-8616-01A	Primary Tumor
d4c3bb06-a3cb-4944-a205-56475922f187	jhu-usc.edu_LUAD.HumanMethylation450.5.lvl-3.TCGA-86-6851-01A-11D-1947-05.gdc_hg38.txt	DNA Methylation	Methylation Beta Value	TCGA-LUAD	TCGA-86-6851	TCGA-86-6851-01A	Primary Tumor
cd176a1f-f483-4820-a049-ed70849c771f	jhu-usc.edu_LUAD.HumanMethylation450.2.lvl-3.TCGA-05-5428-01A-01D-1626-05.gdc_hg38.txt	DNA Methylation	Methylation Beta Value	TCGA-LUAD	TCGA-05-5428	TCGA-05-5428-01A	Primary Tumor
cc1d9650-c2f4-4227-86b7-391c707b94b1	jhu-usc.edu_LUAD.HumanMethylation450.7.lvl-3.TCGA-44-7670-01A-11D-2064-05.gdc_hg38.txt	DNA Methylation	Methylation Beta Value	TCGA-LUAD	TCGA-44-7670	TCGA-44-7670-01A	Primary Tumor
7dd7ab64-2cb7-456f-8491-cffe0d49543b	jhu-usc.edu_LUAD.HumanMethylation450.15.lvl-3.TCGA-86-A4JF-01A-11D-A24U-05.gdc_hg38.txt	DNA Methylation	Methylation Beta Value	TCGA-LUAD	TCGA-86-A4JF	TCGA-86-A4JF-01A	Primary Tumor
be117a47-ec91-45d7-b68c-0a7d5a779473	jhu-usc.edu_LUAD.HumanMethylation450.5.lvl-3.TCGA-95-7039-01A-11D-1947-05.gdc_hg38.txt	DNA Methylation	Methylation Beta Value	TCGA-LUAD	TCGA-95-7039	TCGA-95-7039-01A	Primary Tumor
0ebcce84-767b-4860-abf5-39318f76c07a	jhu-usc.edu_LUAD.HumanMethylation450.9.lvl-3.TCGA-50-8460-01A-11D-2324-05.gdc_hg38.txt	DNA Methylation	Methylation Beta Value	TCGA-LUAD	TCGA-50-8460	TCGA-50-8460-01A	Primary Tumor
f858f622-d30a-4071-96f8-b214ca90e98e	jhu-usc.edu_LUAD.HumanMethylation450.11.lvl-3.TCGA-95-7562-01A-11D-2239-05.gdc_hg38.txt	DNA Methylation	Methylation Beta Value	TCGA-LUAD	TCGA-95-7562	TCGA-95-7562-01A	Primary Tumor
bcf3589e-d4df-4d12-aa32-c8f1d00a060b	jhu-usc.edu_LUAD.HumanMethylation450.6.lvl-3.TCGA-78-7149-01A-11D-2037-05.gdc_hg38.txt	DNA Methylation	Methylation Beta Value	TCGA-LUAD	TCGA-78-7149	TCGA-78-7149-01A	Primary Tumor
e317065a-f17c-48d5-ac94-2d21e74ddca4	jhu-usc.edu_LUAD.HumanMethylation450.14.lvl-3.TCGA-44-A47A-01A-21D-A24I-05.gdc_hg38.txt	DNA Methylation	Methylation Beta Value	TCGA-LUAD	TCGA-44-A47A	TCGA-44-A47A-01A	Primary Tumor
0ee7930a-fe8e-4783-8101-7b350aec941c	jhu-usc.edu_LUAD.HumanMethylation450.5.lvl-3.TCGA-55-6979-01A-11D-1947-05.gdc_hg38.txt	DNA Methylation	Methylation Beta Value	TCGA-LUAD	TCGA-55-6979	TCGA-55-6979-01A	Primary Tumor
ac3bef08-8471-4114-bbb6-a0c0bc627156	jhu-usc.edu_LUAD.HumanMethylation450.15.lvl-3.TCGA-MP-A4T7-01A-11D-A24U-05.gdc_hg38.txt	DNA Methylation	Methylation Beta Value	TCGA-LUAD	TCGA-MP-A4T7	TCGA-MP-A4T7-01A	Primary Tumor
1c211c50-c42d-4530-871d-41d8cee81b7c	jhu-usc.edu_LUAD.HumanMethylation450.9.lvl-3.TCGA-62-8398-01A-11D-2324-05.gdc_hg38.txt	DNA Methylation	Methylation Beta Value	TCGA-LUAD	TCGA-62-8398	TCGA-62-8398-01A	Primary Tumor
7f0a19df-4253-44ce-988e-1693af58ccf5	jhu-usc.edu_LUAD.HumanMethylation450.4.lvl-3.TCGA-50-5051-01A-21D-1856-05.gdc_hg38.txt	DNA Methylation	Methylation Beta Value	TCGA-LUAD	TCGA-50-5051	TCGA-50-5051-01A	Primary Tumor
57479146-9bb0-4c12-8f5b-fe64f4d3285a	jhu-usc.edu_LUAD.HumanMethylation450.15.lvl-3.TCGA-55-A494-01A-11D-A24U-05.gdc_hg38.txt	DNA Methylation	Methylation Beta Value	TCGA-LUAD	TCGA-55-A494	TCGA-55-A494-01A	Primary Tumor
0f03ab35-d9ae-4a05-8ee1-3acca8c42203	jhu-usc.edu_LUAD.HumanMethylation450.6.lvl-3.TCGA-44-5644-01A-21D-2037-05.gdc_hg38.txt	DNA Methylation	Methylation Beta Value	TCGA-LUAD	TCGA-44-5644	TCGA-44-5644-01A	Primary Tumor
24663add-19f8-45b9-a343-3312ebea5ae3	jhu-usc.edu_LUAD.HumanMethylation450.14.lvl-3.TCGA-44-A479-01A-31D-A24I-05.gdc_hg38.txt	DNA Methylation	Methylation Beta Value	TCGA-LUAD	TCGA-44-A479	TCGA-44-A479-01A	Primary Tumor
9d9f8f78-5a87-482f-a9b2-3ebce42bd684	jhu-usc.edu_LUAD.HumanMethylation450.16.lvl-3.TCGA-O1-A52J-01A-11D-A25R-05.gdc_hg38.txt	DNA Methylation	Methylation Beta Value	TCGA-LUAD	TCGA-O1-A52J	TCGA-O1-A52J-01A	Primary Tumor
1455bbaa-d12c-4021-b10c-9e906d40a5a2	jhu-usc.edu_LUAD.HumanMethylation450.5.lvl-3.TCGA-75-7030-01A-11D-1947-05.gdc_hg38.txt	DNA Methylation	Methylation Beta Value	TCGA-LUAD	TCGA-75-7030	TCGA-75-7030-01A	Primary Tumor
5cb33b5e-1451-4af9-b1ae-dbcb4cc06d7e	jhu-usc.edu_LUAD.HumanMethylation450.7.lvl-3.TCGA-44-7671-01A-11D-2064-05.gdc_hg38.txt	DNA Methylation	Methylation Beta Value	TCGA-LUAD	TCGA-44-7671	TCGA-44-7671-01A	Primary Tumor
d6a39ca6-9502-4dde-8649-3ce8285ba36e	jhu-usc.edu_LUAD.HumanMethylation450.13.lvl-3.TCGA-55-8510-01A-11D-2398-05.gdc_hg38.txt	DNA Methylation	Methylation Beta Value	TCGA-LUAD	TCGA-55-8510	TCGA-55-8510-01A	Primary Tumor
aed63d42-d6e8-44df-bd05-c1fe277cbd3e	jhu-usc.edu_LUAD.HumanMethylation450.14.lvl-3.TCGA-91-A4BD-01A-11D-A24I-05.gdc_hg38.txt	DNA Methylation	Methylation Beta Value	TCGA-LUAD	TCGA-91-A4BD	TCGA-91-A4BD-01A	Primary Tumor
3a2ade10-029e-438f-93d5-1365c49f6184	jhu-usc.edu_LUAD.HumanMethylation450.7.lvl-3.TCGA-95-7567-01A-11D-2064-05.gdc_hg38.txt	DNA Methylation	Methylation Beta Value	TCGA-LUAD	TCGA-95-7567	TCGA-95-7567-01A	Primary Tumor
5308780c-8b2a-40a8-8cc8-750fd6b68cfc	jhu-usc.edu_LUAD.HumanMethylation450.5.lvl-3.TCGA-55-6986-01A-11D-1947-05.gdc_hg38.txt	DNA Methylation	Methylation Beta Value	TCGA-LUAD	TCGA-55-6986	TCGA-55-6986-01A	Primary Tumor
92be246f-3437-435f-82e7-581c5f790eae	jhu-usc.edu_LUAD.HumanMethylation450.4.lvl-3.TCGA-50-6595-01A-12D-1856-05.gdc_hg38.txt	DNA Methylation	Methylation Beta Value	TCGA-LUAD	TCGA-50-6595	TCGA-50-6595-01A	Primary Tumor
b604bea2-4c9a-46eb-84e1-4981e09f11ee	jhu-usc.edu_LUAD.HumanMethylation450.4.lvl-3.TCGA-55-6712-01A-11D-1856-05.gdc_hg38.txt	DNA Methylation	Methylation Beta Value	TCGA-LUAD	TCGA-55-6712	TCGA-55-6712-01A	Primary Tumor
e02f77b7-e2d6-4b34-9025-e9721255013b	jhu-usc.edu_LUAD.HumanMethylation450.6.lvl-3.TCGA-97-7547-01A-11D-2037-05.gdc_hg38.txt	DNA Methylation	Methylation Beta Value	TCGA-LUAD	TCGA-97-7547	TCGA-97-7547-01A	Primary Tumor
9e82952b-9cdf-4e4f-ba2f-e2b3e8c25ccb	jhu-usc.edu_LUAD.HumanMethylation450.7.lvl-3.TCGA-44-7660-01A-11D-2064-05.gdc_hg38.txt	DNA Methylation	Methylation Beta Value	TCGA-LUAD	TCGA-44-7660	TCGA-44-7660-01A	Primary Tumor
48fe0754-e5b8-4852-9cad-dc992473fa19	jhu-usc.edu_LUAD.HumanMethylation450.4.lvl-3.TCGA-50-5044-01A-21D-1856-05.gdc_hg38.txt	DNA Methylation	Methylation Beta Value	TCGA-LUAD	TCGA-50-5044	TCGA-50-5044-01A	Primary Tumor
edc0566d-d2fd-4be0-9f57-61aa378a3ce9	jhu-usc.edu_LUAD.HumanMethylation450.14.lvl-3.TCGA-55-A48X-01A-11D-A24I-05.gdc_hg38.txt	DNA Methylation	Methylation Beta Value	TCGA-LUAD	TCGA-55-A48X	TCGA-55-A48X-01A	Primary Tumor
038ed706-4b38-43fb-ae11-70cc23d66b42	jhu-usc.edu_LUAD.HumanMethylation450.13.lvl-3.TCGA-55-8614-01A-11D-2398-05.gdc_hg38.txt	DNA Methylation	Methylation Beta Value	TCGA-LUAD	TCGA-55-8614	TCGA-55-8614-01A	Primary Tumor
23c5f9a2-450a-4026-b309-4765c04b02fb	jhu-usc.edu_LUAD.HumanMethylation450.4.lvl-3.TCGA-05-4396-01A-21D-1856-05.gdc_hg38.txt	DNA Methylation	Methylation Beta Value	TCGA-LUAD	TCGA-05-4396	TCGA-05-4396-01A	Primary Tumor
cdee690b-2a81-42e5-8c53-13b50cddc8d4	jhu-usc.edu_LUAD.HumanMethylation450.4.lvl-3.TCGA-49-4512-01A-21D-1856-05.gdc_hg38.txt	DNA Methylation	Methylation Beta Value	TCGA-LUAD	TCGA-49-4512	TCGA-49-4512-01A	Primary Tumor
dc04b03a-a67b-447b-ba33-c741541516e5	jhu-usc.edu_LUAD.HumanMethylation450.10.lvl-3.TCGA-69-7974-01A-11D-2185-05.gdc_hg38.txt	DNA Methylation	Methylation Beta Value	TCGA-LUAD	TCGA-69-7974	TCGA-69-7974-01A	Primary Tumor
a3c07351-d187-4690-b4cf-aa89ec435146	jhu-usc.edu_LUAD.HumanMethylation450.8.lvl-3.TCGA-69-7760-01A-11D-2168-05.gdc_hg38.txt	DNA Methylation	Methylation Beta Value	TCGA-LUAD	TCGA-69-7760	TCGA-69-7760-01A	Primary Tumor
2843b5d4-90a4-43e8-8ba2-4e973c2f708c	jhu-usc.edu_LUAD.HumanMethylation450.9.lvl-3.TCGA-86-8359-01A-11D-2324-05.gdc_hg38.txt	DNA Methylation	Methylation Beta Value	TCGA-LUAD	TCGA-86-8359	TCGA-86-8359-01A	Primary Tumor
64fd8fd7-b1fd-4288-a363-c12d108496b0	jhu-usc.edu_LUAD.HumanMethylation450.11.lvl-3.TCGA-99-8028-01A-11D-2239-05.gdc_hg38.txt	DNA Methylation	Methylation Beta Value	TCGA-LUAD	TCGA-99-8028	TCGA-99-8028-01A	Primary Tumor
59c5c13d-1745-475b-a8b6-f68867bf436e	jhu-usc.edu_LUAD.HumanMethylation450.14.lvl-3.TCGA-62-A46V-01A-11D-A24I-05.gdc_hg38.txt	DNA Methylation	Methylation Beta Value	TCGA-LUAD	TCGA-62-A46V	TCGA-62-A46V-01A	Primary Tumor
284f57f1-e178-4696-88e7-fb34ab9ee76c	jhu-usc.edu_LUAD.HumanMethylation450.12.lvl-3.TCGA-97-8174-01A-11D-2285-05.gdc_hg38.txt	DNA Methylation	Methylation Beta Value	TCGA-LUAD	TCGA-97-8174	TCGA-97-8174-01A	Primary Tumor
936e7809-a3fb-4f87-ab21-34e619fc2047	jhu-usc.edu_LUAD.HumanMethylation450.8.lvl-3.TCGA-55-7903-01A-11D-2168-05.gdc_hg38.txt	DNA Methylation	Methylation Beta Value	TCGA-LUAD	TCGA-55-7903	TCGA-55-7903-01A	Primary Tumor
68e81ea9-ee78-4aeb-a50a-bb43aa1c1d4d	jhu-usc.edu_LUAD.HumanMethylation450.2.lvl-3.TCGA-50-5055-01A-01D-1626-05.gdc_hg38.txt	DNA Methylation	Methylation Beta Value	TCGA-LUAD	TCGA-50-5055	TCGA-50-5055-01A	Primary Tumor
170b2877-3ebe-4b14-a7db-dd081c883ae6	jhu-usc.edu_LUAD.HumanMethylation450.8.lvl-3.TCGA-86-7701-01A-11D-2168-05.gdc_hg38.txt	DNA Methylation	Methylation Beta Value	TCGA-LUAD	TCGA-86-7701	TCGA-86-7701-01A	Primary Tumor
5610d32b-8703-450a-b970-0d01f33529d6	jhu-usc.edu_LUAD.HumanMethylation450.15.lvl-3.TCGA-MP-A4T8-01A-11D-A24U-05.gdc_hg38.txt	DNA Methylation	Methylation Beta Value	TCGA-LUAD	TCGA-MP-A4T8	TCGA-MP-A4T8-01A	Primary Tumor
d66615bb-3a17-4355-b993-2b7fbe3f25cc	jhu-usc.edu_LUAD.HumanMethylation450.5.lvl-3.TCGA-55-6975-01A-11D-1947-05.gdc_hg38.txt	DNA Methylation	Methylation Beta Value	TCGA-LUAD	TCGA-55-6975	TCGA-55-6975-01A	Primary Tumor
bbd6adaf-5c4a-4092-ae78-0071dc98ed1b	jhu-usc.edu_LUAD.HumanMethylation450.8.lvl-3.TCGA-69-7765-01A-11D-2168-05.gdc_hg38.txt	DNA Methylation	Methylation Beta Value	TCGA-LUAD	TCGA-69-7765	TCGA-69-7765-01A	Primary Tumor
4902a12c-2b8c-4dde-b3b6-2f112b0deb98	jhu-usc.edu_LUAD.HumanMethylation450.7.lvl-3.TCGA-44-7669-01A-21D-2064-05.gdc_hg38.txt	DNA Methylation	Methylation Beta Value	TCGA-LUAD	TCGA-44-7669	TCGA-44-7669-01A	Primary Tumor
7e2e536c-ad11-4fb6-9b4f-47a59e8f5817	jhu-usc.edu_LUAD.HumanMethylation450.10.lvl-3.TCGA-95-7948-01A-11D-2185-05.gdc_hg38.txt	DNA Methylation	Methylation Beta Value	TCGA-LUAD	TCGA-95-7948	TCGA-95-7948-01A	Primary Tumor
3bea55bc-8ca0-433c-9c29-f3defd4cd208	jhu-usc.edu_LUAD.HumanMethylation450.13.lvl-3.TCGA-86-8669-01A-11D-2398-05.gdc_hg38.txt	DNA Methylation	Methylation Beta Value	TCGA-LUAD	TCGA-86-8669	TCGA-86-8669-01A	Primary Tumor
47048ca2-fcc9-44e7-9831-bb72bc0d8a07	jhu-usc.edu_LUAD.HumanMethylation450.13.lvl-3.TCGA-86-8672-01A-21D-2398-05.gdc_hg38.txt	DNA Methylation	Methylation Beta Value	TCGA-LUAD	TCGA-86-8672	TCGA-86-8672-01A	Primary Tumor
3f6acdd4-d2ea-40c6-96d7-f8b212abc441	jhu-usc.edu_LUAD.HumanMethylation450.5.lvl-3.TCGA-55-6985-01A-11D-1947-05.gdc_hg38.txt	DNA Methylation	Methylation Beta Value	TCGA-LUAD	TCGA-55-6985	TCGA-55-6985-01A	Primary Tumor
47fa5538-7455-4cad-98b7-1dd5f12818da	jhu-usc.edu_LUAD.HumanMethylation450.14.lvl-3.TCGA-L9-A444-01A-21D-A24I-05.gdc_hg38.txt	DNA Methylation	Methylation Beta Value	TCGA-LUAD	TCGA-L9-A444	TCGA-L9-A444-01A	Primary Tumor
5a72b425-690c-4616-b5cc-eb913fc0be71	jhu-usc.edu_LUAD.HumanMethylation450.11.lvl-3.TCGA-55-8087-01A-11D-2239-05.gdc_hg38.txt	DNA Methylation	Methylation Beta Value	TCGA-LUAD	TCGA-55-8087	TCGA-55-8087-01A	Primary Tumor
46701dee-fc54-4c97-8164-ccb859f63e71	jhu-usc.edu_LUAD.HumanMethylation450.10.lvl-3.TCGA-69-7978-01A-11D-2185-05.gdc_hg38.txt	DNA Methylation	Methylation Beta Value	TCGA-LUAD	TCGA-69-7978	TCGA-69-7978-01A	Primary Tumor
9294d544-b998-49e2-8cda-6d5df8e46c83	jhu-usc.edu_LUAD.HumanMethylation450.5.lvl-3.TCGA-49-6761-01A-31D-1947-05.gdc_hg38.txt	DNA Methylation	Methylation Beta Value	TCGA-LUAD	TCGA-49-6761	TCGA-49-6761-01A	Primary Tumor
dfc1c3c5-a717-47c4-b2f8-1807f92936f1	jhu-usc.edu_LUAD.HumanMethylation450.16.lvl-3.TCGA-MP-A4TE-01A-22D-A25R-05.gdc_hg38.txt	DNA Methylation	Methylation Beta Value	TCGA-LUAD	TCGA-MP-A4TE	TCGA-MP-A4TE-01A	Primary Tumor
6910ced7-e92f-4df2-9400-301b822c74fa	jhu-usc.edu_LUAD.HumanMethylation450.11.lvl-3.TCGA-J2-8192-01A-11D-2239-05.gdc_hg38.txt	DNA Methylation	Methylation Beta Value	TCGA-LUAD	TCGA-J2-8192	TCGA-J2-8192-01A	Primary Tumor
0faa12a9-417b-499b-877e-e8fec8c9cb5b	jhu-usc.edu_LUAD.HumanMethylation450.7.lvl-3.TCGA-78-7537-01A-11D-2064-05.gdc_hg38.txt	DNA Methylation	Methylation Beta Value	TCGA-LUAD	TCGA-78-7537	TCGA-78-7537-01A	Primary Tumor
43babed8-821a-480b-8fe5-6748ce7a005f	jhu-usc.edu_LUAD.HumanMethylation450.3.lvl-3.TCGA-75-5126-01A-01D-1756-05.gdc_hg38.txt	DNA Methylation	Methylation Beta Value	TCGA-LUAD	TCGA-75-5126	TCGA-75-5126-01A	Primary Tumor
908227ab-ef16-4b04-82ec-aa2ef2379f02	jhu-usc.edu_LUAD.HumanMethylation450.8.lvl-3.TCGA-55-7910-01A-11D-2168-05.gdc_hg38.txt	DNA Methylation	Methylation Beta Value	TCGA-LUAD	TCGA-55-7910	TCGA-55-7910-01A	Primary Tumor
8c1e3785-0faf-4c2f-bb3b-c0ef6b245092	jhu-usc.edu_LUAD.HumanMethylation450.11.lvl-3.TCGA-55-8208-01A-11D-2239-05.gdc_hg38.txt	DNA Methylation	Methylation Beta Value	TCGA-LUAD	TCGA-55-8208	TCGA-55-8208-01A	Primary Tumor
c015f3ee-ba60-4f99-ac62-7a5b0eaec8fb	jhu-usc.edu_LUAD.HumanMethylation450.6.lvl-3.TCGA-78-7155-01A-11D-2037-05.gdc_hg38.txt	DNA Methylation	Methylation Beta Value	TCGA-LUAD	TCGA-78-7155	TCGA-78-7155-01A	Primary Tumor
59e8f9c8-b039-4047-9e4e-eb92cee3bee2	jhu-usc.edu_LUAD.HumanMethylation450.13.lvl-3.TCGA-86-8668-01A-11D-2398-05.gdc_hg38.txt	DNA Methylation	Methylation Beta Value	TCGA-LUAD	TCGA-86-8668	TCGA-86-8668-01A	Primary Tumor
4d19c28f-eaf7-4ed2-9994-822ba8190611	jhu-usc.edu_LUAD.HumanMethylation450.11.lvl-3.TCGA-55-8085-01A-11D-2239-05.gdc_hg38.txt	DNA Methylation	Methylation Beta Value	TCGA-LUAD	TCGA-55-8085	TCGA-55-8085-01A	Primary Tumor
3468b1cf-ea61-49dc-a062-28bd16148a6f	jhu-usc.edu_LUAD.HumanMethylation450.6.lvl-3.TCGA-78-7147-01A-11D-2037-05.gdc_hg38.txt	DNA Methylation	Methylation Beta Value	TCGA-LUAD	TCGA-78-7147	TCGA-78-7147-01A	Primary Tumor
58eb0ab9-7562-484d-9361-8d100fc2dbd4	jhu-usc.edu_LUAD.HumanMethylation450.6.lvl-3.TCGA-55-7283-01A-11D-2037-05.gdc_hg38.txt	DNA Methylation	Methylation Beta Value	TCGA-LUAD	TCGA-55-7283	TCGA-55-7283-01A	Primary Tumor
46b0bd34-252a-493a-beb2-e49736cd6057	jhu-usc.edu_LUAD.HumanMethylation450.5.lvl-3.TCGA-95-7043-01A-11D-1947-05.gdc_hg38.txt	DNA Methylation	Methylation Beta Value	TCGA-LUAD	TCGA-95-7043	TCGA-95-7043-01A	Primary Tumor
97145525-03e9-4a38-a227-df57100e8073	jhu-usc.edu_LUAD.HumanMethylation450.8.lvl-3.TCGA-55-7911-01A-11D-2168-05.gdc_hg38.txt	DNA Methylation	Methylation Beta Value	TCGA-LUAD	TCGA-55-7911	TCGA-55-7911-01A	Primary Tumor
bfaa3c1c-629f-479f-93e4-ddea44097b66	jhu-usc.edu_LUAD.HumanMethylation450.8.lvl-3.TCGA-55-7815-01A-11D-2168-05.gdc_hg38.txt	DNA Methylation	Methylation Beta Value	TCGA-LUAD	TCGA-55-7815	TCGA-55-7815-01A	Primary Tumor
93092315-ae6b-4e2a-97fb-45f17eba4086	jhu-usc.edu_LUAD.HumanMethylation450.7.lvl-3.TCGA-78-7167-01A-11D-2064-05.gdc_hg38.txt	DNA Methylation	Methylation Beta Value	TCGA-LUAD	TCGA-78-7167	TCGA-78-7167-01A	Primary Tumor
a28ee372-a0b4-4099-945a-04a08407f22c	jhu-usc.edu_LUAD.HumanMethylation450.8.lvl-3.TCGA-55-7725-01A-11D-2168-05.gdc_hg38.txt	DNA Methylation	Methylation Beta Value	TCGA-LUAD	TCGA-55-7725	TCGA-55-7725-01A	Primary Tumor
e4f7018e-f11e-4613-a692-7dd7da29ba21	jhu-usc.edu_LUAD.HumanMethylation450.18.lvl-3.TCGA-49-AAR0-01A-21D-A398-05.gdc_hg38.txt	DNA Methylation	Methylation Beta Value	TCGA-LUAD	TCGA-49-AAR0	TCGA-49-AAR0-01A	Primary Tumor
50fd2465-3d6a-45be-8649-2532d7dd1adb	jhu-usc.edu_LUAD.HumanMethylation450.11.lvl-3.TCGA-86-8055-01A-11D-2239-05.gdc_hg38.txt	DNA Methylation	Methylation Beta Value	TCGA-LUAD	TCGA-86-8055	TCGA-86-8055-01A	Primary Tumor
8ae22287-a0af-40ca-978a-bcc31192eaad	jhu-usc.edu_LUAD.HumanMethylation450.5.lvl-3.TCGA-55-6982-01A-11D-1947-05.gdc_hg38.txt	DNA Methylation	Methylation Beta Value	TCGA-LUAD	TCGA-55-6982	TCGA-55-6982-01A	Primary Tumor
fa20423a-5df4-478e-9af2-fc82385bb3d5	jhu-usc.edu_LUAD.HumanMethylation450.11.lvl-3.TCGA-44-8120-01A-11D-2239-05.gdc_hg38.txt	DNA Methylation	Methylation Beta Value	TCGA-LUAD	TCGA-44-8120	TCGA-44-8120-01A	Primary Tumor
46bf09ed-415e-4181-9141-33ce29e444ea	jhu-usc.edu_LUAD.HumanMethylation450.10.lvl-3.TCGA-55-7995-01A-11D-2185-05.gdc_hg38.txt	DNA Methylation	Methylation Beta Value	TCGA-LUAD	TCGA-55-7995	TCGA-55-7995-01A	Primary Tumor
b17c6753-70a3-4b32-a8b1-7cb41858bd5a	jhu-usc.edu_LUAD.HumanMethylation450.5.lvl-3.TCGA-55-6972-01A-11D-1947-05.gdc_hg38.txt	DNA Methylation	Methylation Beta Value	TCGA-LUAD	TCGA-55-6972	TCGA-55-6972-01A	Primary Tumor
97c23936-74cf-4af0-88c8-64e008079bc7	jhu-usc.edu_LUAD.HumanMethylation450.3.lvl-3.TCGA-55-6543-01A-11D-1756-05.gdc_hg38.txt	DNA Methylation	Methylation Beta Value	TCGA-LUAD	TCGA-55-6543	TCGA-55-6543-01A	Primary Tumor
6d004ebc-2eda-43e2-98ce-f714082cafef	jhu-usc.edu_LUAD.HumanMethylation450.5.lvl-3.TCGA-75-7027-01A-11D-1947-05.gdc_hg38.txt	DNA Methylation	Methylation Beta Value	TCGA-LUAD	TCGA-75-7027	TCGA-75-7027-01A	Primary Tumor
b8d1a615-8aad-44cd-916b-d6fe675d54c0	jhu-usc.edu_LUAD.HumanMethylation450.13.lvl-3.TCGA-91-8499-01A-11D-2398-05.gdc_hg38.txt	DNA Methylation	Methylation Beta Value	TCGA-LUAD	TCGA-91-8499	TCGA-91-8499-01A	Primary Tumor
837e6f40-cc93-45fe-a9e9-545977933717	jhu-usc.edu_LUAD.HumanMethylation450.7.lvl-3.TCGA-78-7166-01A-12D-2064-05.gdc_hg38.txt	DNA Methylation	Methylation Beta Value	TCGA-LUAD	TCGA-78-7166	TCGA-78-7166-01A	Primary Tumor
0a174a98-feb6-4731-81d8-84e9452d3922	jhu-usc.edu_LUAD.HumanMethylation450.15.lvl-3.TCGA-MN-A4N4-01A-12D-A24U-05.gdc_hg38.txt	DNA Methylation	Methylation Beta Value	TCGA-LUAD	TCGA-MN-A4N4	TCGA-MN-A4N4-01A	Primary Tumor
f6a42d21-152f-41f6-929f-fbe29ca8671c	jhu-usc.edu_LUAD.HumanMethylation450.4.lvl-3.TCGA-44-6779-01A-11D-1856-05.gdc_hg38.txt	DNA Methylation	Methylation Beta Value	TCGA-LUAD	TCGA-44-6779	TCGA-44-6779-01A	Primary Tumor
7f63c212-98cb-475c-8d2e-d262af4dfbbb	jhu-usc.edu_LUAD.HumanMethylation450.16.lvl-3.TCGA-MP-A4T6-01A-32D-A25R-05.gdc_hg38.txt	DNA Methylation	Methylation Beta Value	TCGA-LUAD	TCGA-MP-A4T6	TCGA-MP-A4T6-01A	Primary Tumor
fa7fb83d-0c5e-4c57-b079-b7142156a767	jhu-usc.edu_LUAD.HumanMethylation450.13.lvl-3.TCGA-91-8497-01A-11D-2398-05.gdc_hg38.txt	DNA Methylation	Methylation Beta Value	TCGA-LUAD	TCGA-91-8497	TCGA-91-8497-01A	Primary Tumor
2af2eba5-5a60-4049-9f4a-79bd0e9aedff	jhu-usc.edu_LUAD.HumanMethylation450.16.lvl-3.TCGA-69-A59K-01A-11D-A25R-05.gdc_hg38.txt	DNA Methylation	Methylation Beta Value	TCGA-LUAD	TCGA-69-A59K	TCGA-69-A59K-01A	Primary Tumor
f29caaa8-d18e-4c24-929c-9675bccdf239	jhu-usc.edu_LUAD.HumanMethylation450.6.lvl-3.TCGA-78-7153-01A-11D-2037-05.gdc_hg38.txt	DNA Methylation	Methylation Beta Value	TCGA-LUAD	TCGA-78-7153	TCGA-78-7153-01A	Primary Tumor
12ed7593-de46-4b7e-b89a-130c25b3e6d0	jhu-usc.edu_LUAD.HumanMethylation450.3.lvl-3.TCGA-75-6207-01A-11D-1756-05.gdc_hg38.txt	DNA Methylation	Methylation Beta Value	TCGA-LUAD	TCGA-75-6207	TCGA-75-6207-01A	Primary Tumor
a64377da-02da-41fe-b8b2-c5b4e6c2b0c4	jhu-usc.edu_LUAD.HumanMethylation450.6.lvl-3.TCGA-78-7143-01A-11D-2037-05.gdc_hg38.txt	DNA Methylation	Methylation Beta Value	TCGA-LUAD	TCGA-78-7143	TCGA-78-7143-01A	Primary Tumor
cd5d7848-74f8-4fed-a7e7-b70d46d4c806	jhu-usc.edu_LUAD.HumanMethylation450.4.lvl-3.TCGA-05-4410-01A-21D-1856-05.gdc_hg38.txt	DNA Methylation	Methylation Beta Value	TCGA-LUAD	TCGA-05-4410	TCGA-05-4410-01A	Primary Tumor
2a562bac-d2fa-48c0-a05b-28c65285d8fa	jhu-usc.edu_LUAD.HumanMethylation450.14.lvl-3.TCGA-L4-A4E6-01A-11D-A24I-05.gdc_hg38.txt	DNA Methylation	Methylation Beta Value	TCGA-LUAD	TCGA-L4-A4E6	TCGA-L4-A4E6-01A	Primary Tumor
dc5a98c1-5eb3-4079-bb8d-25362fdf1fe9	jhu-usc.edu_LUAD.HumanMethylation450.11.lvl-3.TCGA-86-8073-01A-11D-2239-05.gdc_hg38.txt	DNA Methylation	Methylation Beta Value	TCGA-LUAD	TCGA-86-8073	TCGA-86-8073-01A	Primary Tumor
714f5a64-3f5a-4a34-841c-a3b96bb84ded	jhu-usc.edu_LUAD.HumanMethylation450.9.lvl-3.TCGA-62-8402-01A-11D-2324-05.gdc_hg38.txt	DNA Methylation	Methylation Beta Value	TCGA-LUAD	TCGA-62-8402	TCGA-62-8402-01A	Primary Tumor
8ed0a76e-2c67-415e-8e59-f53a568f0e45	jhu-usc.edu_LUAD.HumanMethylation450.16.lvl-3.TCGA-NJ-A4YG-01A-22D-A25R-05.gdc_hg38.txt	DNA Methylation	Methylation Beta Value	TCGA-LUAD	TCGA-NJ-A4YG	TCGA-NJ-A4YG-01A	Primary Tumor
55c1ae94-3c52-40a6-a1cb-abfa75586ac5	jhu-usc.edu_LUAD.HumanMethylation450.16.lvl-3.TCGA-95-A4VK-01A-11D-A25R-05.gdc_hg38.txt	DNA Methylation	Methylation Beta Value	TCGA-LUAD	TCGA-95-A4VK	TCGA-95-A4VK-01A	Primary Tumor
0749d653-c81b-4ddc-9740-833d356a085b	jhu-usc.edu_LUAD.HumanMethylation450.19.lvl-3.TCGA-49-AAR9-01A-21D-A411-05.gdc_hg38.txt	DNA Methylation	Methylation Beta Value	TCGA-LUAD	TCGA-49-AAR9	TCGA-49-AAR9-01A	Primary Tumor
8133cc4d-ae06-48c6-b155-a8ebd1145fbb	jhu-usc.edu_LUAD.HumanMethylation450.13.lvl-3.TCGA-78-8662-01A-11D-2398-05.gdc_hg38.txt	DNA Methylation	Methylation Beta Value	TCGA-LUAD	TCGA-78-8662	TCGA-78-8662-01A	Primary Tumor
73a1b250-63ab-4ba9-91ed-a6b6aa35716d	jhu-usc.edu_LUAD.HumanMethylation450.16.lvl-3.TCGA-NJ-A4YP-01A-11D-A25R-05.gdc_hg38.txt	DNA Methylation	Methylation Beta Value	TCGA-LUAD	TCGA-NJ-A4YP	TCGA-NJ-A4YP-01A	Primary Tumor
f1d0e0a3-3535-4c46-8d13-2db124e5fb94	jhu-usc.edu_LUAD.HumanMethylation450.15.lvl-3.TCGA-97-A4M2-01A-12D-A24U-05.gdc_hg38.txt	DNA Methylation	Methylation Beta Value	TCGA-LUAD	TCGA-97-A4M2	TCGA-97-A4M2-01A	Primary Tumor
f576c2c8-a5d5-4567-9f6a-ecae50f99da1	jhu-usc.edu_LUAD.HumanMethylation450.10.lvl-3.TCGA-93-7347-01A-11D-2185-05.gdc_hg38.txt	DNA Methylation	Methylation Beta Value	TCGA-LUAD	TCGA-93-7347	TCGA-93-7347-01A	Primary Tumor
0ef61ea0-c40f-4526-95c0-c1af7ed7923a	jhu-usc.edu_LUAD.HumanMethylation450.7.lvl-3.TCGA-78-7540-01A-11D-2064-05.gdc_hg38.txt	DNA Methylation	Methylation Beta Value	TCGA-LUAD	TCGA-78-7540	TCGA-78-7540-01A	Primary Tumor
f700e846-d092-49fb-a2d2-24e4f1dd640d	jhu-usc.edu_LUAD.HumanMethylation450.2.lvl-3.TCGA-64-5775-01A-01D-1626-05.gdc_hg38.txt	DNA Methylation	Methylation Beta Value	TCGA-LUAD	TCGA-64-5775	TCGA-64-5775-01A	Primary Tumor
b7175482-1053-4e30-a0ec-c44579e26f3a	jhu-usc.edu_LUAD.HumanMethylation450.15.lvl-3.TCGA-44-A4SS-01A-11D-A24U-05.gdc_hg38.txt	DNA Methylation	Methylation Beta Value	TCGA-LUAD	TCGA-44-A4SS	TCGA-44-A4SS-01A	Primary Tumor
0c27bbad-2e42-4af5-abeb-18053b6edfab	jhu-usc.edu_LUAD.HumanMethylation450.14.lvl-3.TCGA-62-A46P-01A-11D-A24I-05.gdc_hg38.txt	DNA Methylation	Methylation Beta Value	TCGA-LUAD	TCGA-62-A46P	TCGA-62-A46P-01A	Primary Tumor
b181e5c4-2968-4eff-88ff-446cbd29a5e6	jhu-usc.edu_LUAD.HumanMethylation450.14.lvl-3.TCGA-55-A492-01A-11D-A24I-05.gdc_hg38.txt	DNA Methylation	Methylation Beta Value	TCGA-LUAD	TCGA-55-A492	TCGA-55-A492-01A	Primary Tumor
8083dc65-e97c-4c83-9ae1-c2c6ae0a88c7	jhu-usc.edu_LUAD.HumanMethylation450.14.lvl-3.TCGA-62-A46O-01A-11D-A24I-05.gdc_hg38.txt	DNA Methylation	Methylation Beta Value	TCGA-LUAD	TCGA-62-A46O	TCGA-62-A46O-01A	Primary Tumor
9405aced-f061-49b4-9568-e40a401ee8ab	jhu-usc.edu_LUAD.HumanMethylation450.3.lvl-3.TCGA-05-4390-01A-02D-1756-05.gdc_hg38.txt	DNA Methylation	Methylation Beta Value	TCGA-LUAD	TCGA-05-4390	TCGA-05-4390-01A	Primary Tumor
b31f3a95-9827-4206-a16a-8bef4b7a5ed2	jhu-usc.edu_LUAD.HumanMethylation450.13.lvl-3.TCGA-86-8673-01A-11D-2398-05.gdc_hg38.txt	DNA Methylation	Methylation Beta Value	TCGA-LUAD	TCGA-86-8673	TCGA-86-8673-01A	Primary Tumor
3a2c04af-5b7a-4128-8d1a-ea43485b9b8a	jhu-usc.edu_LUAD.HumanMethylation450.16.lvl-3.TCGA-MP-A4TH-01A-31D-A25R-05.gdc_hg38.txt	DNA Methylation	Methylation Beta Value	TCGA-LUAD	TCGA-MP-A4TH	TCGA-MP-A4TH-01A	Primary Tumor
87e157bf-c6c4-463c-8598-58acd64eb893	jhu-usc.edu_LUAD.HumanMethylation450.4.lvl-3.TCGA-50-6590-01A-12D-1856-05.gdc_hg38.txt	DNA Methylation	Methylation Beta Value	TCGA-LUAD	TCGA-50-6590	TCGA-50-6590-01A	Primary Tumor
6428c46e-848f-446e-bdd6-c0f9c69a3111	jhu-usc.edu_LUAD.HumanMethylation450.9.lvl-3.TCGA-62-8394-01A-11D-2324-05.gdc_hg38.txt	DNA Methylation	Methylation Beta Value	TCGA-LUAD	TCGA-62-8394	TCGA-62-8394-01A	Primary Tumor
d111dee2-5acf-46bd-9b09-754751837acb	jhu-usc.edu_LUAD.HumanMethylation450.4.lvl-3.TCGA-49-4487-01A-21D-1856-05.gdc_hg38.txt	DNA Methylation	Methylation Beta Value	TCGA-LUAD	TCGA-49-4487	TCGA-49-4487-01A	Primary Tumor
6cbd18d8-167b-467e-ad0e-5c661a1f0eca	jhu-usc.edu_LUAD.HumanMethylation450.4.lvl-3.TCGA-55-6642-01A-11D-1856-05.gdc_hg38.txt	DNA Methylation	Methylation Beta Value	TCGA-LUAD	TCGA-55-6642	TCGA-55-6642-01A	Primary Tumor
0f8b368f-82bb-47ac-8f2d-f41ca21b940a	jhu-usc.edu_LUAD.HumanMethylation450.5.lvl-3.TCGA-55-6980-01A-11D-1947-05.gdc_hg38.txt	DNA Methylation	Methylation Beta Value	TCGA-LUAD	TCGA-55-6980	TCGA-55-6980-01A	Primary Tumor
6757e580-2615-42bf-8dc1-7d5079c6ce78	jhu-usc.edu_LUAD.HumanMethylation450.10.lvl-3.TCGA-69-7980-01A-11D-2185-05.gdc_hg38.txt	DNA Methylation	Methylation Beta Value	TCGA-LUAD	TCGA-69-7980	TCGA-69-7980-01A	Primary Tumor
6f21e23d-472f-4cad-952c-eaa7a524090a	jhu-usc.edu_LUAD.HumanMethylation450.8.lvl-3.TCGA-69-7763-01A-11D-2168-05.gdc_hg38.txt	DNA Methylation	Methylation Beta Value	TCGA-LUAD	TCGA-69-7763	TCGA-69-7763-01A	Primary Tumor
60b17392-ec9e-4140-be60-55b589f1216f	jhu-usc.edu_LUAD.HumanMethylation450.13.lvl-3.TCGA-78-8655-01A-11D-2398-05.gdc_hg38.txt	DNA Methylation	Methylation Beta Value	TCGA-LUAD	TCGA-78-8655	TCGA-78-8655-01A	Primary Tumor
1c1d4808-5e7d-499c-a1ad-1624f23a0733	jhu-usc.edu_LUAD.HumanMethylation450.7.lvl-3.TCGA-44-7659-01A-11D-2064-05.gdc_hg38.txt	DNA Methylation	Methylation Beta Value	TCGA-LUAD	TCGA-44-7659	TCGA-44-7659-01A	Primary Tumor
d056dcd4-ddb2-4865-8056-c48f2357f9b5	jhu-usc.edu_LUAD.HumanMethylation450.6.lvl-3.TCGA-78-7161-01A-11D-2037-05.gdc_hg38.txt	DNA Methylation	Methylation Beta Value	TCGA-LUAD	TCGA-78-7161	TCGA-78-7161-01A	Primary Tumor
098c03a0-6621-468f-a8ac-a657d138ae56	jhu-usc.edu_LUAD.HumanMethylation450.4.lvl-3.TCGA-44-6774-01A-21D-1856-05.gdc_hg38.txt	DNA Methylation	Methylation Beta Value	TCGA-LUAD	TCGA-44-6774	TCGA-44-6774-01A	Primary Tumor
d71333de-3154-4820-8611-8249e80469a7	jhu-usc.edu_LUAD.HumanMethylation450.11.lvl-3.TCGA-55-8096-01A-11D-2239-05.gdc_hg38.txt	DNA Methylation	Methylation Beta Value	TCGA-LUAD	TCGA-55-8096	TCGA-55-8096-01A	Primary Tumor
ec847a8b-540e-4390-a0d7-9c6c07e2dded	jhu-usc.edu_LUAD.HumanMethylation450.6.lvl-3.TCGA-38-7271-01A-11D-2037-05.gdc_hg38.txt	DNA Methylation	Methylation Beta Value	TCGA-LUAD	TCGA-38-7271	TCGA-38-7271-01A	Primary Tumor
f5390f60-6667-4974-9c07-3dabfd55327a	jhu-usc.edu_LUAD.HumanMethylation450.15.lvl-3.TCGA-97-A4M5-01A-11D-A24U-05.gdc_hg38.txt	DNA Methylation	Methylation Beta Value	TCGA-LUAD	TCGA-97-A4M5	TCGA-97-A4M5-01A	Primary Tumor
983bcfa7-96a8-41cf-8034-ba176a1223a4	jhu-usc.edu_LUAD.HumanMethylation450.4.lvl-3.TCGA-50-6597-01A-11D-1856-05.gdc_hg38.txt	DNA Methylation	Methylation Beta Value	TCGA-LUAD	TCGA-50-6597	TCGA-50-6597-01A	Primary Tumor
6bd6888b-77f2-46c1-9dbf-37450cf6d78e	jhu-usc.edu_LUAD.HumanMethylation450.3.lvl-3.TCGA-50-5942-01A-21D-1756-05.gdc_hg38.txt	DNA Methylation	Methylation Beta Value	TCGA-LUAD	TCGA-50-5942	TCGA-50-5942-01A	Primary Tumor
674a8f24-cb3a-448e-940c-fc0cbb3ef71f	jhu-usc.edu_LUAD.HumanMethylation450.11.lvl-3.TCGA-99-8025-01A-11D-2239-05.gdc_hg38.txt	DNA Methylation	Methylation Beta Value	TCGA-LUAD	TCGA-99-8025	TCGA-99-8025-01A	Primary Tumor
863f7319-d47d-4e2f-aa86-a582d1954a52	jhu-usc.edu_LUAD.HumanMethylation450.12.lvl-3.TCGA-69-8254-01A-11D-2285-05.gdc_hg38.txt	DNA Methylation	Methylation Beta Value	TCGA-LUAD	TCGA-69-8254	TCGA-69-8254-01A	Primary Tumor
d3e22354-4680-4d19-bda2-003be85999ae	jhu-usc.edu_LUAD.HumanMethylation450.5.lvl-3.TCGA-91-6830-01A-11D-1947-05.gdc_hg38.txt	DNA Methylation	Methylation Beta Value	TCGA-LUAD	TCGA-91-6830	TCGA-91-6830-01A	Primary Tumor
16bdf5bb-5e07-455d-900b-fc61b83c74c3	jhu-usc.edu_LUAD.HumanMethylation450.14.lvl-3.TCGA-62-A471-01A-12D-A24I-05.gdc_hg38.txt	DNA Methylation	Methylation Beta Value	TCGA-LUAD	TCGA-62-A471	TCGA-62-A471-01A	Primary Tumor
0436aafd-f1c3-453b-a5fb-85f952bc5c76	jhu-usc.edu_LUAD.HumanMethylation450.13.lvl-3.TCGA-91-8496-01A-11D-2398-05.gdc_hg38.txt	DNA Methylation	Methylation Beta Value	TCGA-LUAD	TCGA-91-8496	TCGA-91-8496-01A	Primary Tumor
6ecc4742-fff5-4d75-97ea-8f003de4455f	jhu-usc.edu_LUAD.HumanMethylation450.2.lvl-3.TCGA-83-5908-01A-21D-2285-05.gdc_hg38.txt	DNA Methylation	Methylation Beta Value	TCGA-LUAD	TCGA-83-5908	TCGA-83-5908-01A	Primary Tumor
84b4f647-bb26-4824-b5ec-5d1c6df2f732	jhu-usc.edu_LUAD.HumanMethylation450.14.lvl-3.TCGA-55-A4DG-01A-11D-A24I-05.gdc_hg38.txt	DNA Methylation	Methylation Beta Value	TCGA-LUAD	TCGA-55-A4DG	TCGA-55-A4DG-01A	Primary Tumor
c4715033-447a-4459-9130-c7fdc38e5496	jhu-usc.edu_LUAD.HumanMethylation450.14.lvl-3.TCGA-44-A47G-01A-21D-A24I-05.gdc_hg38.txt	DNA Methylation	Methylation Beta Value	TCGA-LUAD	TCGA-44-A47G	TCGA-44-A47G-01A	Primary Tumor
28cdc857-2f8d-42d2-a689-c31e98cc26fd	jhu-usc.edu_LUAD.HumanMethylation450.15.lvl-3.TCGA-MP-A4TK-01A-11D-A24U-05.gdc_hg38.txt	DNA Methylation	Methylation Beta Value	TCGA-LUAD	TCGA-MP-A4TK	TCGA-MP-A4TK-01A	Primary Tumor
75949cb3-c1a4-4baa-81f0-983691eeaa04	jhu-usc.edu_LUAD.HumanMethylation450.11.lvl-3.TCGA-86-8075-01A-11D-2239-05.gdc_hg38.txt	DNA Methylation	Methylation Beta Value	TCGA-LUAD	TCGA-86-8075	TCGA-86-8075-01A	Primary Tumor
4060c4bd-ad11-4977-91b6-23e3903a3cbc	jhu-usc.edu_LUAD.HumanMethylation450.3.lvl-3.TCGA-75-6211-01A-11D-1756-05.gdc_hg38.txt	DNA Methylation	Methylation Beta Value	TCGA-LUAD	TCGA-75-6211	TCGA-75-6211-01A	Primary Tumor
4fd22044-1694-4377-bc34-640e56db76a9	jhu-usc.edu_LUAD.HumanMethylation450.11.lvl-3.TCGA-44-8119-01A-11D-2239-05.gdc_hg38.txt	DNA Methylation	Methylation Beta Value	TCGA-LUAD	TCGA-44-8119	TCGA-44-8119-01A	Primary Tumor
cd847cc2-65bd-481c-afb5-b54d55e25b38	jhu-usc.edu_LUAD.HumanMethylation450.14.lvl-3.TCGA-55-A48Y-01A-11D-A24I-05.gdc_hg38.txt	DNA Methylation	Methylation Beta Value	TCGA-LUAD	TCGA-55-A48Y	TCGA-55-A48Y-01A	Primary Tumor
5a94577f-8fdd-4e78-ac22-8877995be63d	jhu-usc.edu_LUAD.HumanMethylation450.7.lvl-3.TCGA-78-7162-01A-21D-2064-05.gdc_hg38.txt	DNA Methylation	Methylation Beta Value	TCGA-LUAD	TCGA-78-7162	TCGA-78-7162-01A	Primary Tumor
969a8733-2bfb-494c-8300-bf8145fa9c51	jhu-usc.edu_LUAD.HumanMethylation450.8.lvl-3.TCGA-55-7724-01A-11D-2168-05.gdc_hg38.txt	DNA Methylation	Methylation Beta Value	TCGA-LUAD	TCGA-55-7724	TCGA-55-7724-01A	Primary Tumor
1165ab15-a694-47f5-8b02-375062f2c870	jhu-usc.edu_LUAD.HumanMethylation450.3.lvl-3.TCGA-86-6562-01A-11D-1756-05.gdc_hg38.txt	DNA Methylation	Methylation Beta Value	TCGA-LUAD	TCGA-86-6562	TCGA-86-6562-01A	Primary Tumor
c3ca256a-f047-47cc-b211-47c92c6b418f	jhu-usc.edu_LUAD.HumanMethylation450.13.lvl-3.TCGA-55-8512-01A-11D-2398-05.gdc_hg38.txt	DNA Methylation	Methylation Beta Value	TCGA-LUAD	TCGA-55-8512	TCGA-55-8512-01A	Primary Tumor
4ca5e0f8-9b81-4bc3-ac01-4739b77af2d8	jhu-usc.edu_LUAD.HumanMethylation450.7.lvl-3.TCGA-44-7662-01A-11D-2064-05.gdc_hg38.txt	DNA Methylation	Methylation Beta Value	TCGA-LUAD	TCGA-44-7662	TCGA-44-7662-01A	Primary Tumor
fff8ff71-7c4d-4f25-a611-7843b8b84b45	jhu-usc.edu_LUAD.HumanMethylation450.2.lvl-3.TCGA-35-5375-01A-01D-1626-05.gdc_hg38.txt	DNA Methylation	Methylation Beta Value	TCGA-LUAD	TCGA-35-5375	TCGA-35-5375-01A	Primary Tumor
7ad157d7-7898-4ab3-a85a-0236edb155d4	jhu-usc.edu_LUAD.HumanMethylation450.6.lvl-3.TCGA-78-7154-01A-11D-2037-05.gdc_hg38.txt	DNA Methylation	Methylation Beta Value	TCGA-LUAD	TCGA-78-7154	TCGA-78-7154-01A	Primary Tumor
f44bdb20-ff53-45b7-b722-41e9fccb0161	jhu-usc.edu_LUAD.HumanMethylation450.6.lvl-3.TCGA-78-7156-01A-11D-2037-05.gdc_hg38.txt	DNA Methylation	Methylation Beta Value	TCGA-LUAD	TCGA-78-7156	TCGA-78-7156-01A	Primary Tumor
943b9296-5c77-426e-b5ea-e617f64966e5	jhu-usc.edu_LUAD.HumanMethylation450.7.lvl-3.TCGA-64-1681-01A-11D-2064-05.gdc_hg38.txt	DNA Methylation	Methylation Beta Value	TCGA-LUAD	TCGA-64-1681	TCGA-64-1681-01A	Primary Tumor
4cba5d21-8433-452c-a72b-9fefb5ff9b03	jhu-usc.edu_LUAD.HumanMethylation450.6.lvl-3.TCGA-78-7150-01A-21D-2037-05.gdc_hg38.txt	DNA Methylation	Methylation Beta Value	TCGA-LUAD	TCGA-78-7150	TCGA-78-7150-01A	Primary Tumor
b8b6ad9a-f4f5-43d4-ab9e-4a73a0a67f14	jhu-usc.edu_LUAD.HumanMethylation450.15.lvl-3.TCGA-44-A4SU-01A-11D-A24U-05.gdc_hg38.txt	DNA Methylation	Methylation Beta Value	TCGA-LUAD	TCGA-44-A4SU	TCGA-44-A4SU-01A	Primary Tumor
4bd13d18-1c21-46e3-9c5f-0b21d1498c02	jhu-usc.edu_LUAD.HumanMethylation450.9.lvl-3.TCGA-62-8399-01A-21D-2324-05.gdc_hg38.txt	DNA Methylation	Methylation Beta Value	TCGA-LUAD	TCGA-62-8399	TCGA-62-8399-01A	Primary Tumor
3a6833db-af4d-4082-8569-355ba2edabdd	jhu-usc.edu_LUAD.HumanMethylation450.2.lvl-3.TCGA-50-5049-01A-01D-1626-05.gdc_hg38.txt	DNA Methylation	Methylation Beta Value	TCGA-LUAD	TCGA-50-5049	TCGA-50-5049-01A	Primary Tumor
597416a8-0a7b-46d7-8ea2-e8a6bf16b495	jhu-usc.edu_LUAD.HumanMethylation450.16.lvl-3.TCGA-NJ-A55R-01A-11D-A25R-05.gdc_hg38.txt	DNA Methylation	Methylation Beta Value	TCGA-LUAD	TCGA-NJ-A55R	TCGA-NJ-A55R-01A	Primary Tumor
eccb7de9-241a-445b-812c-f582e6c31a9c	jhu-usc.edu_LUAD.HumanMethylation450.15.lvl-3.TCGA-MN-A4N5-01A-11D-A24U-05.gdc_hg38.txt	DNA Methylation	Methylation Beta Value	TCGA-LUAD	TCGA-MN-A4N5	TCGA-MN-A4N5-01A	Primary Tumor
0f220330-8b60-4256-8ed7-e72a2077d047	jhu-usc.edu_LUAD.HumanMethylation450.6.lvl-3.TCGA-55-7281-01A-11D-2037-05.gdc_hg38.txt	DNA Methylation	Methylation Beta Value	TCGA-LUAD	TCGA-55-7281	TCGA-55-7281-01A	Primary Tumor
c02c375b-1d84-48f6-9625-1a32214d6d69	jhu-usc.edu_LUAD.HumanMethylation450.18.lvl-3.TCGA-49-AAQV-01A-11D-A398-05.gdc_hg38.txt	DNA Methylation	Methylation Beta Value	TCGA-LUAD	TCGA-49-AAQV	TCGA-49-AAQV-01A	Primary Tumor
bb1a9d17-9c56-4709-ba0e-7dcee39b8087	jhu-usc.edu_LUAD.HumanMethylation450.3.lvl-3.TCGA-67-6217-01A-11D-1756-05.gdc_hg38.txt	DNA Methylation	Methylation Beta Value	TCGA-LUAD	TCGA-67-6217	TCGA-67-6217-01A	Primary Tumor
1c4bc53d-8e9c-436a-8063-c8eeb6852636	jhu-usc.edu_LUAD.HumanMethylation450.9.lvl-3.TCGA-55-8302-01A-11D-2324-05.gdc_hg38.txt	DNA Methylation	Methylation Beta Value	TCGA-LUAD	TCGA-55-8302	TCGA-55-8302-01A	Primary Tumor
56ae178d-dd1c-4771-baeb-b49083bd10ab	jhu-usc.edu_LUAD.HumanMethylation450.12.lvl-3.TCGA-86-8280-01A-11D-2285-05.gdc_hg38.txt	DNA Methylation	Methylation Beta Value	TCGA-LUAD	TCGA-86-8280	TCGA-86-8280-01A	Primary Tumor
9135af88-95d0-4926-9db8-e8790a8c919f	jhu-usc.edu_LUAD.HumanMethylation450.5.lvl-3.TCGA-91-6849-01A-11D-1947-05.gdc_hg38.txt	DNA Methylation	Methylation Beta Value	TCGA-LUAD	TCGA-91-6849	TCGA-91-6849-01A	Primary Tumor
7eca8b9f-48b4-4eb5-8191-e98ed57a751e	jhu-usc.edu_LUAD.HumanMethylation450.8.lvl-3.TCGA-55-7726-01A-11D-2168-05.gdc_hg38.txt	DNA Methylation	Methylation Beta Value	TCGA-LUAD	TCGA-55-7726	TCGA-55-7726-01A	Primary Tumor
38a6292a-bb0d-47b4-bbd4-327fd4c444ed	jhu-usc.edu_LUAD.HumanMethylation450.6.lvl-3.TCGA-99-7458-01A-11D-2037-05.gdc_hg38.txt	DNA Methylation	Methylation Beta Value	TCGA-LUAD	TCGA-99-7458	TCGA-99-7458-01A	Primary Tumor
2e74a235-7858-429f-a003-86259ac8af45	jhu-usc.edu_LUAD.HumanMethylation450.4.lvl-3.TCGA-05-4433-01A-22D-1856-05.gdc_hg38.txt	DNA Methylation	Methylation Beta Value	TCGA-LUAD	TCGA-05-4433	TCGA-05-4433-01A	Primary Tumor
4b1aeea1-b935-44b9-b02f-51f2a166eb1b	jhu-usc.edu_LUAD.HumanMethylation450.7.lvl-3.TCGA-53-7626-01A-12D-2064-05.gdc_hg38.txt	DNA Methylation	Methylation Beta Value	TCGA-LUAD	TCGA-53-7626	TCGA-53-7626-01A	Primary Tumor
da46aaf8-9b1a-4a01-9496-c3364eb49cc1	jhu-usc.edu_LUAD.HumanMethylation450.6.lvl-3.TCGA-97-7554-01A-11D-2037-05.gdc_hg38.txt	DNA Methylation	Methylation Beta Value	TCGA-LUAD	TCGA-97-7554	TCGA-97-7554-01A	Primary Tumor
5849ac72-30fb-487e-8afe-9e6535290ce1	jhu-usc.edu_LUAD.HumanMethylation450.2.lvl-3.TCGA-50-5045-01A-01D-1626-05.gdc_hg38.txt	DNA Methylation	Methylation Beta Value	TCGA-LUAD	TCGA-50-5045	TCGA-50-5045-01A	Primary Tumor
35d76088-a176-4ec3-9625-881eae28c427	jhu-usc.edu_LUAD.HumanMethylation450.5.lvl-3.TCGA-55-6969-01A-11D-1947-05.gdc_hg38.txt	DNA Methylation	Methylation Beta Value	TCGA-LUAD	TCGA-55-6969	TCGA-55-6969-01A	Primary Tumor
ad8e3902-7ec9-47b9-aafa-00a74af7048e	jhu-usc.edu_LUAD.HumanMethylation450.19.lvl-3.TCGA-49-AARO-01A-12D-A411-05.gdc_hg38.txt	DNA Methylation	Methylation Beta Value	TCGA-LUAD	TCGA-49-AARO	TCGA-49-AARO-01A	Primary Tumor
ee8089bd-7ffb-44ba-8721-7a11166e7fd7	jhu-usc.edu_PAAD.HumanMethylation450.7.lvl-3.TCGA-US-A776-01A-13D-A33U-05.gdc_hg38.txt	DNA Methylation	Methylation Beta Value	TCGA-PAAD	TCGA-US-A776	TCGA-US-A776-01A	Primary Tumor
1a80e08e-5283-451f-9c2d-1bb09b9deeae	jhu-usc.edu_PAAD.HumanMethylation450.3.lvl-3.TCGA-IB-7897-01A-21D-2202-05.gdc_hg38.txt	DNA Methylation	Methylation Beta Value	TCGA-PAAD	TCGA-IB-7897	TCGA-IB-7897-01A	Primary Tumor
4325554f-16c8-4984-8560-d6f7c0b1f1f1	jhu-usc.edu_PAAD.HumanMethylation450.7.lvl-3.TCGA-HZ-A77P-01A-11D-A33U-05.gdc_hg38.txt	DNA Methylation	Methylation Beta Value	TCGA-PAAD	TCGA-HZ-A77P	TCGA-HZ-A77P-01A	Primary Tumor
a42eabbd-fc25-49d1-aaeb-b12b21fe677a	jhu-usc.edu_PAAD.HumanMethylation450.5.lvl-3.TCGA-F2-A44H-01A-11D-A26Q-05.gdc_hg38.txt	DNA Methylation	Methylation Beta Value	TCGA-PAAD	TCGA-F2-A44H	TCGA-F2-A44H-01A	Primary Tumor
aceddba2-93d2-4ae8-9823-4c142a2001c6	jhu-usc.edu_PAAD.HumanMethylation450.3.lvl-3.TCGA-IB-7645-01A-22D-2202-05.gdc_hg38.txt	DNA Methylation	Methylation Beta Value	TCGA-PAAD	TCGA-IB-7645	TCGA-IB-7645-01A	Primary Tumor
d77d15a7-f441-4c66-8e98-8c64ee98f311	jhu-usc.edu_PAAD.HumanMethylation450.5.lvl-3.TCGA-HZ-A4BK-01A-11D-A26Q-05.gdc_hg38.txt	DNA Methylation	Methylation Beta Value	TCGA-PAAD	TCGA-HZ-A4BK	TCGA-HZ-A4BK-01A	Primary Tumor
1403d21a-1237-4099-8b85-76366bc772bd	jhu-usc.edu_PAAD.HumanMethylation450.6.lvl-3.TCGA-OE-A75W-01A-12D-A32S-05.gdc_hg38.txt	DNA Methylation	Methylation Beta Value	TCGA-PAAD	TCGA-OE-A75W	TCGA-OE-A75W-01A	Primary Tumor
2b545bbf-2798-4c04-b94d-aaceb7f70a45	jhu-usc.edu_PAAD.HumanMethylation450.12.lvl-3.TCGA-2J-AAB4-01A-12D-A40Y-05.gdc_hg38.txt	DNA Methylation	Methylation Beta Value	TCGA-PAAD	TCGA-2J-AAB4	TCGA-2J-AAB4-01A	Primary Tumor
1d25dd0c-62b0-4d42-85a2-d1e485606e98	jhu-usc.edu_PAAD.HumanMethylation450.3.lvl-3.TCGA-IB-7893-01A-11D-2202-05.gdc_hg38.txt	DNA Methylation	Methylation Beta Value	TCGA-PAAD	TCGA-IB-7893	TCGA-IB-7893-01A	Primary Tumor
09dd9701-2fdc-41b4-8a8a-4ee5eaf6aec2	jhu-usc.edu_PAAD.HumanMethylation450.3.lvl-3.TCGA-HZ-8005-01A-11D-2202-05.gdc_hg38.txt	DNA Methylation	Methylation Beta Value	TCGA-PAAD	TCGA-HZ-8005	TCGA-HZ-8005-01A	Primary Tumor
1070f95e-d4fe-4139-ab1f-015000f10d67	jhu-usc.edu_PAAD.HumanMethylation450.7.lvl-3.TCGA-HZ-A77O-01A-11D-A33U-05.gdc_hg38.txt	DNA Methylation	Methylation Beta Value	TCGA-PAAD	TCGA-HZ-A77O	TCGA-HZ-A77O-01A	Primary Tumor
eb1996f2-3ad5-4932-abdf-aa6210385eb4	jhu-usc.edu_PAAD.HumanMethylation450.12.lvl-3.TCGA-2J-AABI-01A-12D-A40Y-05.gdc_hg38.txt	DNA Methylation	Methylation Beta Value	TCGA-PAAD	TCGA-2J-AABI	TCGA-2J-AABI-01A	Primary Tumor
348b616c-292b-44bd-8000-d20222b03100	jhu-usc.edu_PAAD.HumanMethylation450.7.lvl-3.TCGA-IB-A6UF-01A-23D-A33U-05.gdc_hg38.txt	DNA Methylation	Methylation Beta Value	TCGA-PAAD	TCGA-IB-A6UF	TCGA-IB-A6UF-01A	Primary Tumor
aea98103-728b-4788-82ab-7825a695157d	jhu-usc.edu_PAAD.HumanMethylation450.8.lvl-3.TCGA-HZ-A8P0-01A-11D-A368-05.gdc_hg38.txt	DNA Methylation	Methylation Beta Value	TCGA-PAAD	TCGA-HZ-A8P0	TCGA-HZ-A8P0-01A	Primary Tumor
0230071d-f4b1-4362-905d-469bcba2a68a	jhu-usc.edu_PAAD.HumanMethylation450.10.lvl-3.TCGA-IB-AAUR-01A-21D-A38H-05.gdc_hg38.txt	DNA Methylation	Methylation Beta Value	TCGA-PAAD	TCGA-IB-AAUR	TCGA-IB-AAUR-01A	Primary Tumor
e2410cfd-10fa-49d7-a122-806f2727b8bb	jhu-usc.edu_PAAD.HumanMethylation450.11.lvl-3.TCGA-2L-AAQE-01A-11D-A398-05.gdc_hg38.txt	DNA Methylation	Methylation Beta Value	TCGA-PAAD	TCGA-2L-AAQE	TCGA-2L-AAQE-01A	Primary Tumor
eb046de3-26a3-4f48-ba53-9916b9e7da54	jhu-usc.edu_PAAD.HumanMethylation450.3.lvl-3.TCGA-HZ-7920-01A-11D-2202-05.gdc_hg38.txt	DNA Methylation	Methylation Beta Value	TCGA-PAAD	TCGA-HZ-7920	TCGA-HZ-7920-01A	Primary Tumor
a86e6854-c63c-4cca-8ad2-5a5b970022b1	jhu-usc.edu_PAAD.HumanMethylation450.9.lvl-3.TCGA-HZ-A8P1-01A-11D-A378-05.gdc_hg38.txt	DNA Methylation	Methylation Beta Value	TCGA-PAAD	TCGA-HZ-A8P1	TCGA-HZ-A8P1-01A	Primary Tumor
1501787a-82a3-4c70-b0ff-456616df6e62	jhu-usc.edu_PAAD.HumanMethylation450.2.lvl-3.TCGA-HZ-7289-01A-11D-2157-05.gdc_hg38.txt	DNA Methylation	Methylation Beta Value	TCGA-PAAD	TCGA-HZ-7289	TCGA-HZ-7289-01A	Primary Tumor
b4042a99-6a06-4977-98b7-3ea7771d2e73	jhu-usc.edu_PAAD.HumanMethylation450.11.lvl-3.TCGA-XD-AAUL-01A-21D-A398-05.gdc_hg38.txt	DNA Methylation	Methylation Beta Value	TCGA-PAAD	TCGA-XD-AAUL	TCGA-XD-AAUL-01A	Primary Tumor
0c4f0764-bc8c-48f7-a78e-9bbae7d953d6	jhu-usc.edu_PAAD.HumanMethylation450.3.lvl-3.TCGA-IB-7890-01A-12D-2202-05.gdc_hg38.txt	DNA Methylation	Methylation Beta Value	TCGA-PAAD	TCGA-IB-7890	TCGA-IB-7890-01A	Primary Tumor
de23ea42-e052-4152-8cbd-89b231126e77	jhu-usc.edu_PAAD.HumanMethylation450.2.lvl-3.TCGA-IB-7654-01A-11D-2157-05.gdc_hg38.txt	DNA Methylation	Methylation Beta Value	TCGA-PAAD	TCGA-IB-7654	TCGA-IB-7654-01A	Primary Tumor
0669ba64-0e7c-4c89-a835-64349a8fa275	jhu-usc.edu_PAAD.HumanMethylation450.9.lvl-3.TCGA-F2-A8YN-01A-11D-A378-05.gdc_hg38.txt	DNA Methylation	Methylation Beta Value	TCGA-PAAD	TCGA-F2-A8YN	TCGA-F2-A8YN-01A	Primary Tumor
73bdd114-d899-4127-82d7-d680f4ca3110	jhu-usc.edu_PAAD.HumanMethylation450.10.lvl-3.TCGA-2L-AAQL-01A-11D-A38H-05.gdc_hg38.txt	DNA Methylation	Methylation Beta Value	TCGA-PAAD	TCGA-2L-AAQL	TCGA-2L-AAQL-01A	Primary Tumor
12cecb6b-0122-4d64-a818-d8cfe3c273d4	jhu-usc.edu_PAAD.HumanMethylation450.12.lvl-3.TCGA-FB-AAPQ-01A-11D-A40Y-05.gdc_hg38.txt	DNA Methylation	Methylation Beta Value	TCGA-PAAD	TCGA-FB-AAPQ	TCGA-FB-AAPQ-01A	Primary Tumor
d0932853-a954-43f8-bfab-325fc0d8ac60	jhu-usc.edu_PAAD.HumanMethylation450.5.lvl-3.TCGA-HV-A5A5-01A-11D-A26Q-05.gdc_hg38.txt	DNA Methylation	Methylation Beta Value	TCGA-PAAD	TCGA-HV-A5A5	TCGA-HV-A5A5-01A	Primary Tumor
19ef83cf-0cde-4450-b056-42bbab3e9395	jhu-usc.edu_PAAD.HumanMethylation450.5.lvl-3.TCGA-FB-A545-01A-11D-A26Q-05.gdc_hg38.txt	DNA Methylation	Methylation Beta Value	TCGA-PAAD	TCGA-FB-A545	TCGA-FB-A545-01A	Primary Tumor
c48c9f3c-95eb-4bfe-9f22-664eb464355d	jhu-usc.edu_PAAD.HumanMethylation450.12.lvl-3.TCGA-FB-AAQ1-01A-12D-A40Y-05.gdc_hg38.txt	DNA Methylation	Methylation Beta Value	TCGA-PAAD	TCGA-FB-AAQ1	TCGA-FB-AAQ1-01A	Primary Tumor
50a5c320-e860-45c5-bd4a-ac8620e1b85b	jhu-usc.edu_PAAD.HumanMethylation450.4.lvl-3.TCGA-HZ-8637-01A-11D-2399-05.gdc_hg38.txt	DNA Methylation	Methylation Beta Value	TCGA-PAAD	TCGA-HZ-8637	TCGA-HZ-8637-01A	Primary Tumor
6c31e344-e19a-4f57-976d-64f793d89db2	jhu-usc.edu_PAAD.HumanMethylation450.12.lvl-3.TCGA-2J-AAB6-01A-11D-A40Y-05.gdc_hg38.txt	DNA Methylation	Methylation Beta Value	TCGA-PAAD	TCGA-2J-AAB6	TCGA-2J-AAB6-01A	Primary Tumor
eaf3bcfa-4520-4873-b39f-5d92bdeff419	jhu-usc.edu_PAAD.HumanMethylation450.2.lvl-3.TCGA-IB-7887-01A-11D-2157-05.gdc_hg38.txt	DNA Methylation	Methylation Beta Value	TCGA-PAAD	TCGA-IB-7887	TCGA-IB-7887-01A	Primary Tumor
3718b942-93c4-4ad9-877d-96f39f2b658e	jhu-usc.edu_PAAD.HumanMethylation450.9.lvl-3.TCGA-IB-AAUU-01A-11D-A378-05.gdc_hg38.txt	DNA Methylation	Methylation Beta Value	TCGA-PAAD	TCGA-IB-AAUU	TCGA-IB-AAUU-01A	Primary Tumor
3288af19-443c-4d48-a4b6-0f29d59a8507	jhu-usc.edu_PAAD.HumanMethylation450.12.lvl-3.TCGA-FB-AAPZ-01A-11D-A40Y-05.gdc_hg38.txt	DNA Methylation	Methylation Beta Value	TCGA-PAAD	TCGA-FB-AAPZ	TCGA-FB-AAPZ-01A	Primary Tumor
4bbc5378-73a9-433e-afbb-601388a40d19	jhu-usc.edu_PAAD.HumanMethylation450.4.lvl-3.TCGA-HZ-8519-01A-11D-2399-05.gdc_hg38.txt	DNA Methylation	Methylation Beta Value	TCGA-PAAD	TCGA-HZ-8519	TCGA-HZ-8519-01A	Primary Tumor
6643403c-b85e-4836-9514-770b94d8317e	jhu-usc.edu_PAAD.HumanMethylation450.12.lvl-3.TCGA-FB-AAQ0-01A-31D-A40Y-05.gdc_hg38.txt	DNA Methylation	Methylation Beta Value	TCGA-PAAD	TCGA-FB-AAQ0	TCGA-FB-AAQ0-01A	Primary Tumor
8a0cfc8c-c6be-473e-9b62-72c0c07f8b26	jhu-usc.edu_PAAD.HumanMethylation450.2.lvl-3.TCGA-HZ-7922-01A-11D-2157-05.gdc_hg38.txt	DNA Methylation	Methylation Beta Value	TCGA-PAAD	TCGA-HZ-7922	TCGA-HZ-7922-01A	Primary Tumor
9847d2bd-35a4-4512-90e7-499c9ff1433c	jhu-usc.edu_PAAD.HumanMethylation450.6.lvl-3.TCGA-IB-A5ST-01A-11D-A32S-05.gdc_hg38.txt	DNA Methylation	Methylation Beta Value	TCGA-PAAD	TCGA-IB-A5ST	TCGA-IB-A5ST-01A	Primary Tumor
89387b5e-4542-49ae-9a01-1446e1220f76	jhu-usc.edu_PAAD.HumanMethylation450.10.lvl-3.TCGA-IB-AAUN-01A-12D-A38H-05.gdc_hg38.txt	DNA Methylation	Methylation Beta Value	TCGA-PAAD	TCGA-IB-AAUN	TCGA-IB-AAUN-01A	Primary Tumor
79884874-0e9d-43a5-a273-ccc499288e3c	jhu-usc.edu_PAAD.HumanMethylation450.12.lvl-3.TCGA-FB-AAPP-01A-12D-A40Y-05.gdc_hg38.txt	DNA Methylation	Methylation Beta Value	TCGA-PAAD	TCGA-FB-AAPP	TCGA-FB-AAPP-01A	Primary Tumor
85ac2bb6-9e09-4435-a7ad-5bcd40b27a19	jhu-usc.edu_PAAD.HumanMethylation450.8.lvl-3.TCGA-IB-A7LX-01A-12D-A368-05.gdc_hg38.txt	DNA Methylation	Methylation Beta Value	TCGA-PAAD	TCGA-IB-A7LX	TCGA-IB-A7LX-01A	Primary Tumor
6b979e9b-0c20-4acf-bfcd-859d11502e68	jhu-usc.edu_PAAD.HumanMethylation450.8.lvl-3.TCGA-IB-A7M4-01A-11D-A368-05.gdc_hg38.txt	DNA Methylation	Methylation Beta Value	TCGA-PAAD	TCGA-IB-A7M4	TCGA-IB-A7M4-01A	Primary Tumor
46ca360f-5d9b-4953-b940-8b3a3c4b5e16	jhu-usc.edu_PAAD.HumanMethylation450.12.lvl-3.TCGA-FB-AAPY-01A-11D-A40Y-05.gdc_hg38.txt	DNA Methylation	Methylation Beta Value	TCGA-PAAD	TCGA-FB-AAPY	TCGA-FB-AAPY-01A	Primary Tumor
cb66cbe8-071b-4721-816c-9fe6b7414c65	jhu-usc.edu_PAAD.HumanMethylation450.11.lvl-3.TCGA-2L-AAQJ-01A-12D-A398-05.gdc_hg38.txt	DNA Methylation	Methylation Beta Value	TCGA-PAAD	TCGA-2L-AAQJ	TCGA-2L-AAQJ-01A	Primary Tumor
6a053fe6-bbbc-4cdb-b0aa-6cc64a3a28db	jhu-usc.edu_PAAD.HumanMethylation450.12.lvl-3.TCGA-2J-AABO-01A-21D-A40Y-05.gdc_hg38.txt	DNA Methylation	Methylation Beta Value	TCGA-PAAD	TCGA-2J-AABO	TCGA-2J-AABO-01A	Primary Tumor
a43d80a4-d77b-4a07-b868-03cbfc8776a5	jhu-usc.edu_PAAD.HumanMethylation450.12.lvl-3.TCGA-FB-AAQ3-01A-11D-A40Y-05.gdc_hg38.txt	DNA Methylation	Methylation Beta Value	TCGA-PAAD	TCGA-FB-AAQ3	TCGA-FB-AAQ3-01A	Primary Tumor
cfa2a650-853a-444d-a8ae-2bc8b2c65bf2	jhu-usc.edu_PAAD.HumanMethylation450.2.lvl-3.TCGA-IB-7646-01A-11D-2157-05.gdc_hg38.txt	DNA Methylation	Methylation Beta Value	TCGA-PAAD	TCGA-IB-7646	TCGA-IB-7646-01A	Primary Tumor
160177c1-9cbc-4272-8bf2-88e639d04a86	jhu-usc.edu_PAAD.HumanMethylation450.12.lvl-3.TCGA-2J-AABU-01A-11D-A40Y-05.gdc_hg38.txt	DNA Methylation	Methylation Beta Value	TCGA-PAAD	TCGA-2J-AABU	TCGA-2J-AABU-01A	Primary Tumor
2953f118-3cf1-43b2-b830-5ab50725b825	jhu-usc.edu_PAAD.HumanMethylation450.12.lvl-3.TCGA-HV-AA8V-01A-11D-A40Y-05.gdc_hg38.txt	DNA Methylation	Methylation Beta Value	TCGA-PAAD	TCGA-HV-AA8V	TCGA-HV-AA8V-01A	Primary Tumor
a19ad338-d564-41c9-8f01-02eb5b2ca2eb	jhu-usc.edu_PAAD.HumanMethylation450.12.lvl-3.TCGA-XD-AAUI-01A-42D-A40Y-05.gdc_hg38.txt	DNA Methylation	Methylation Beta Value	TCGA-PAAD	TCGA-XD-AAUI	TCGA-XD-AAUI-01A	Primary Tumor
706582d4-d9e4-4786-afda-eceb74bab373	jhu-usc.edu_PAAD.HumanMethylation450.8.lvl-3.TCGA-L1-A7W4-01A-12D-A368-05.gdc_hg38.txt	DNA Methylation	Methylation Beta Value	TCGA-PAAD	TCGA-L1-A7W4	TCGA-L1-A7W4-01A	Primary Tumor
81d02601-badd-4617-a21d-7b8d0f2da673	jhu-usc.edu_PAAD.HumanMethylation450.12.lvl-3.TCGA-3A-A9IX-01A-11D-A40Y-05.gdc_hg38.txt	DNA Methylation	Methylation Beta Value	TCGA-PAAD	TCGA-3A-A9IX	TCGA-3A-A9IX-01A	Primary Tumor
69578735-3f1c-4abd-9c2c-43d7d50da96a	jhu-usc.edu_PAAD.HumanMethylation450.11.lvl-3.TCGA-3A-A9IB-01A-21D-A398-05.gdc_hg38.txt	DNA Methylation	Methylation Beta Value	TCGA-PAAD	TCGA-3A-A9IB	TCGA-3A-A9IB-01A	Primary Tumor
2fce68e0-1b0a-419b-a244-44ecc95d1956	jhu-usc.edu_PAAD.HumanMethylation450.10.lvl-3.TCGA-IB-AAUO-01A-12D-A38H-05.gdc_hg38.txt	DNA Methylation	Methylation Beta Value	TCGA-PAAD	TCGA-IB-AAUO	TCGA-IB-AAUO-01A	Primary Tumor
862ea754-1b86-46f3-8279-e25a49109fe9	jhu-usc.edu_PAAD.HumanMethylation450.5.lvl-3.TCGA-HZ-A4BH-01A-11D-A26Q-05.gdc_hg38.txt	DNA Methylation	Methylation Beta Value	TCGA-PAAD	TCGA-HZ-A4BH	TCGA-HZ-A4BH-01A	Primary Tumor
10741c8b-ce55-41d8-9c94-5c32b27a0157	jhu-usc.edu_PAAD.HumanMethylation450.11.lvl-3.TCGA-HV-AA8X-01A-11D-A398-05.gdc_hg38.txt	DNA Methylation	Methylation Beta Value	TCGA-PAAD	TCGA-HV-AA8X	TCGA-HV-AA8X-01A	Primary Tumor
7fe88009-b94f-4e71-a079-4566f3c1b0a4	jhu-usc.edu_PAAD.HumanMethylation450.7.lvl-3.TCGA-LB-A7SX-01A-11D-A33U-05.gdc_hg38.txt	DNA Methylation	Methylation Beta Value	TCGA-PAAD	TCGA-LB-A7SX	TCGA-LB-A7SX-01A	Primary Tumor
4319933d-39d4-4155-9d5e-58906213ac6a	jhu-usc.edu_PAAD.HumanMethylation450.12.lvl-3.TCGA-2J-AABF-01A-31D-A40Y-05.gdc_hg38.txt	DNA Methylation	Methylation Beta Value	TCGA-PAAD	TCGA-2J-AABF	TCGA-2J-AABF-01A	Primary Tumor
eacbab69-0971-4198-83df-f3ca616a1b57	jhu-usc.edu_PAAD.HumanMethylation450.2.lvl-3.TCGA-HZ-7918-01A-11D-2157-05.gdc_hg38.txt	DNA Methylation	Methylation Beta Value	TCGA-PAAD	TCGA-HZ-7918	TCGA-HZ-7918-01A	Primary Tumor
625d5088-cc67-4a03-91e4-09068b7c52ab	jhu-usc.edu_PAAD.HumanMethylation450.2.lvl-3.TCGA-IB-7889-01A-11D-2157-05.gdc_hg38.txt	DNA Methylation	Methylation Beta Value	TCGA-PAAD	TCGA-IB-7889	TCGA-IB-7889-01A	Primary Tumor
caa7f1f5-a60a-447d-901a-eceba71500ca	jhu-usc.edu_PAAD.HumanMethylation450.4.lvl-3.TCGA-HZ-8317-01A-11D-2399-05.gdc_hg38.txt	DNA Methylation	Methylation Beta Value	TCGA-PAAD	TCGA-HZ-8317	TCGA-HZ-8317-01A	Primary Tumor
03b61430-bf6f-4cc7-b524-943abbbffe39	jhu-usc.edu_PAAD.HumanMethylation450.5.lvl-3.TCGA-HV-A5A6-01A-11D-A26Q-05.gdc_hg38.txt	DNA Methylation	Methylation Beta Value	TCGA-PAAD	TCGA-HV-A5A6	TCGA-HV-A5A6-01A	Primary Tumor
325a26fe-d454-495d-a2ef-4ea2fa7f6570	jhu-usc.edu_PAAD.HumanMethylation450.3.lvl-3.TCGA-HZ-8001-01A-11D-2202-05.gdc_hg38.txt	DNA Methylation	Methylation Beta Value	TCGA-PAAD	TCGA-HZ-8001	TCGA-HZ-8001-01A	Primary Tumor
e7a626e5-01da-42b2-8df8-71033ac27618	jhu-usc.edu_PAAD.HumanMethylation450.3.lvl-3.TCGA-IB-7891-01A-11D-2202-05.gdc_hg38.txt	DNA Methylation	Methylation Beta Value	TCGA-PAAD	TCGA-IB-7891	TCGA-IB-7891-01A	Primary Tumor
95b4d428-0e72-4444-9618-f765f182bfdb	jhu-usc.edu_PAAD.HumanMethylation450.12.lvl-3.TCGA-2J-AABT-01A-11D-A40Y-05.gdc_hg38.txt	DNA Methylation	Methylation Beta Value	TCGA-PAAD	TCGA-2J-AABT	TCGA-2J-AABT-01A	Primary Tumor
9f9c1766-974b-4dd1-946b-a8208b9b19bd	jhu-usc.edu_PAAD.HumanMethylation450.10.lvl-3.TCGA-3A-A9IC-01A-11D-A38H-05.gdc_hg38.txt	DNA Methylation	Methylation Beta Value	TCGA-PAAD	TCGA-3A-A9IC	TCGA-3A-A9IC-01A	Primary Tumor
241848df-8564-4787-91a7-a053cc67cb71	jhu-usc.edu_PAAD.HumanMethylation450.7.lvl-3.TCGA-IB-A6UG-01A-32D-A33U-05.gdc_hg38.txt	DNA Methylation	Methylation Beta Value	TCGA-PAAD	TCGA-IB-A6UG	TCGA-IB-A6UG-01A	Primary Tumor
6502ad08-b5ee-4838-9e0b-bcaaf534748f	jhu-usc.edu_PAAD.HumanMethylation450.6.lvl-3.TCGA-US-A77E-01A-11D-A32S-05.gdc_hg38.txt	DNA Methylation	Methylation Beta Value	TCGA-PAAD	TCGA-US-A77E	TCGA-US-A77E-01A	Primary Tumor
060ba0cd-b098-4149-bff9-c16186bdb244	jhu-usc.edu_PAAD.HumanMethylation450.10.lvl-3.TCGA-3E-AAAY-01A-11D-A38H-05.gdc_hg38.txt	DNA Methylation	Methylation Beta Value	TCGA-PAAD	TCGA-3E-AAAY	TCGA-3E-AAAY-01A	Primary Tumor
e2a083bf-7097-4cea-9910-c7fc15289c5a	jhu-usc.edu_PAAD.HumanMethylation450.6.lvl-3.TCGA-IB-A5SS-01A-11D-A32S-05.gdc_hg38.txt	DNA Methylation	Methylation Beta Value	TCGA-PAAD	TCGA-IB-A5SS	TCGA-IB-A5SS-01A	Primary Tumor
5eb69167-a55a-4f0c-80ce-4c18e6114568	jhu-usc.edu_PAAD.HumanMethylation450.2.lvl-3.TCGA-F2-7273-01A-11D-2157-05.gdc_hg38.txt	DNA Methylation	Methylation Beta Value	TCGA-PAAD	TCGA-F2-7273	TCGA-F2-7273-01A	Primary Tumor
114f977b-ac06-4a2f-9cc9-348583fc7a4f	jhu-usc.edu_PAAD.HumanMethylation450.10.lvl-3.TCGA-2L-AAQA-01A-21D-A38H-05.gdc_hg38.txt	DNA Methylation	Methylation Beta Value	TCGA-PAAD	TCGA-2L-AAQA	TCGA-2L-AAQA-01A	Primary Tumor
a42213f9-0c31-4055-a102-410f66583b7c	jhu-usc.edu_PAAD.HumanMethylation450.12.lvl-3.TCGA-FB-AAQ2-01A-31D-A40Y-05.gdc_hg38.txt	DNA Methylation	Methylation Beta Value	TCGA-PAAD	TCGA-FB-AAQ2	TCGA-FB-AAQ2-01A	Primary Tumor
3063cc28-47b4-4bc7-ac84-6e5574b75551	jhu-usc.edu_PAAD.HumanMethylation450.9.lvl-3.TCGA-Q3-AA2A-01A-11D-A378-05.gdc_hg38.txt	DNA Methylation	Methylation Beta Value	TCGA-PAAD	TCGA-Q3-AA2A	TCGA-Q3-AA2A-01A	Primary Tumor
f7bc8d22-7959-415b-83dc-04f595e966b3	jhu-usc.edu_PAAD.HumanMethylation450.12.lvl-3.TCGA-2J-AABH-01A-21D-A40Y-05.gdc_hg38.txt	DNA Methylation	Methylation Beta Value	TCGA-PAAD	TCGA-2J-AABH	TCGA-2J-AABH-01A	Primary Tumor
758bf3c9-7918-4537-a602-d79dea508a09	jhu-usc.edu_PAAD.HumanMethylation450.6.lvl-3.TCGA-IB-A5SQ-01A-11D-A32S-05.gdc_hg38.txt	DNA Methylation	Methylation Beta Value	TCGA-PAAD	TCGA-IB-A5SQ	TCGA-IB-A5SQ-01A	Primary Tumor
940ca718-6ba7-40b4-90d6-9fec3b28f88b	jhu-usc.edu_PAAD.HumanMethylation450.5.lvl-3.TCGA-HZ-A49I-01A-12D-A26Q-05.gdc_hg38.txt	DNA Methylation	Methylation Beta Value	TCGA-PAAD	TCGA-HZ-A49I	TCGA-HZ-A49I-01A	Primary Tumor
0da6c0ad-b681-4692-8044-0254f4d86429	jhu-usc.edu_PAAD.HumanMethylation450.4.lvl-3.TCGA-IB-8126-01A-11D-2399-05.gdc_hg38.txt	DNA Methylation	Methylation Beta Value	TCGA-PAAD	TCGA-IB-8126	TCGA-IB-8126-01A	Primary Tumor
287db89e-5c7b-4ae5-9ea3-a22d8e0242d4	jhu-usc.edu_PAAD.HumanMethylation450.4.lvl-3.TCGA-HZ-8636-01A-21D-2399-05.gdc_hg38.txt	DNA Methylation	Methylation Beta Value	TCGA-PAAD	TCGA-HZ-8636	TCGA-HZ-8636-01A	Primary Tumor
c7d61317-5118-4e1c-9575-e4addb200e35	jhu-usc.edu_PAAD.HumanMethylation450.2.lvl-3.TCGA-IB-7649-01A-11D-2157-05.gdc_hg38.txt	DNA Methylation	Methylation Beta Value	TCGA-PAAD	TCGA-IB-7649	TCGA-IB-7649-01A	Primary Tumor
78eb733b-a0b6-4f81-bef4-a009e25a278c	jhu-usc.edu_PAAD.HumanMethylation450.10.lvl-3.TCGA-3A-A9IO-01A-11D-A38H-05.gdc_hg38.txt	DNA Methylation	Methylation Beta Value	TCGA-PAAD	TCGA-3A-A9IO	TCGA-3A-A9IO-01A	Primary Tumor
391226f9-599a-4906-9e6d-9efb214a3253	jhu-usc.edu_PAAD.HumanMethylation450.2.lvl-3.TCGA-IB-7644-01A-11D-2157-05.gdc_hg38.txt	DNA Methylation	Methylation Beta Value	TCGA-PAAD	TCGA-IB-7644	TCGA-IB-7644-01A	Primary Tumor
75d6fc23-de59-467d-bef4-aab872a5dcb9	jhu-usc.edu_PAAD.HumanMethylation450.2.lvl-3.TCGA-IB-7888-01A-11D-2157-05.gdc_hg38.txt	DNA Methylation	Methylation Beta Value	TCGA-PAAD	TCGA-IB-7888	TCGA-IB-7888-01A	Primary Tumor
e289826c-551d-4b20-b71d-bfaaee9a1b02	jhu-usc.edu_PAAD.HumanMethylation450.9.lvl-3.TCGA-IB-AAUT-01A-11D-A378-05.gdc_hg38.txt	DNA Methylation	Methylation Beta Value	TCGA-PAAD	TCGA-IB-AAUT	TCGA-IB-AAUT-01A	Primary Tumor
3a56ed0f-62e1-42a8-bb32-f3601b2f6296	jhu-usc.edu_PAAD.HumanMethylation450.12.lvl-3.TCGA-3A-A9J0-01A-11D-A40Y-05.gdc_hg38.txt	DNA Methylation	Methylation Beta Value	TCGA-PAAD	TCGA-3A-A9J0	TCGA-3A-A9J0-01A	Primary Tumor
46b1ffbb-691e-4791-8d22-9fc028282d02	jhu-usc.edu_PAAD.HumanMethylation450.5.lvl-3.TCGA-FB-A4P5-01A-11D-A26Q-05.gdc_hg38.txt	DNA Methylation	Methylation Beta Value	TCGA-PAAD	TCGA-FB-A4P5	TCGA-FB-A4P5-01A	Primary Tumor
f7236829-2dc3-4887-93e0-ecae35044102	jhu-usc.edu_PAAD.HumanMethylation450.12.lvl-3.TCGA-3A-A9IZ-01A-12D-A40Y-05.gdc_hg38.txt	DNA Methylation	Methylation Beta Value	TCGA-PAAD	TCGA-3A-A9IZ	TCGA-3A-A9IZ-01A	Primary Tumor
30a8aa2b-1099-4e6b-8966-c99865ff33b3	jhu-usc.edu_PAAD.HumanMethylation450.10.lvl-3.TCGA-3A-A9I5-01A-11D-A38H-05.gdc_hg38.txt	DNA Methylation	Methylation Beta Value	TCGA-PAAD	TCGA-3A-A9I5	TCGA-3A-A9I5-01A	Primary Tumor
aaf76706-6b14-4e7d-a9b3-7bdb49a423c7	jhu-usc.edu_PAAD.HumanMethylation450.6.lvl-3.TCGA-US-A779-01A-11D-A32S-05.gdc_hg38.txt	DNA Methylation	Methylation Beta Value	TCGA-PAAD	TCGA-US-A779	TCGA-US-A779-01A	Primary Tumor
b498a351-ce6e-40bb-bbb1-d66eb20a27a3	jhu-usc.edu_PAAD.HumanMethylation450.12.lvl-3.TCGA-3A-A9IV-01A-11D-A40Y-05.gdc_hg38.txt	DNA Methylation	Methylation Beta Value	TCGA-PAAD	TCGA-3A-A9IV	TCGA-3A-A9IV-01A	Primary Tumor
dcad0c33-e09c-4cb0-80e9-53ad6d318cd3	jhu-usc.edu_PAAD.HumanMethylation450.11.lvl-3.TCGA-2L-AAQI-01A-12D-A398-05.gdc_hg38.txt	DNA Methylation	Methylation Beta Value	TCGA-PAAD	TCGA-2L-AAQI	TCGA-2L-AAQI-01A	Primary Tumor
25220331-2ffe-4cd7-b58a-cfa8593345b1	jhu-usc.edu_PAAD.HumanMethylation450.10.lvl-3.TCGA-F2-A7TX-01A-33D-A38H-05.gdc_hg38.txt	DNA Methylation	Methylation Beta Value	TCGA-PAAD	TCGA-F2-A7TX	TCGA-F2-A7TX-01A	Primary Tumor
4454cd4a-4795-461f-9731-06a00e91c4f8	jhu-usc.edu_PAAD.HumanMethylation450.11.lvl-3.TCGA-3A-A9IU-01A-11D-A398-05.gdc_hg38.txt	DNA Methylation	Methylation Beta Value	TCGA-PAAD	TCGA-3A-A9IU	TCGA-3A-A9IU-01A	Primary Tumor
29b75b7c-dfb7-4878-bf6a-73f1e6b8a9a4	jhu-usc.edu_PAAD.HumanMethylation450.12.lvl-3.TCGA-2J-AABR-01A-11D-A40Y-05.gdc_hg38.txt	DNA Methylation	Methylation Beta Value	TCGA-PAAD	TCGA-2J-AABR	TCGA-2J-AABR-01A	Primary Tumor
d0ea7d9e-2738-4a81-aa52-73e591616024	jhu-usc.edu_PAAD.HumanMethylation450.8.lvl-3.TCGA-HZ-A77Q-01A-11D-A368-05.gdc_hg38.txt	DNA Methylation	Methylation Beta Value	TCGA-PAAD	TCGA-HZ-A77Q	TCGA-HZ-A77Q-01A	Primary Tumor
a9673c59-ff7c-420b-8b7b-576162663078	jhu-usc.edu_PAAD.HumanMethylation450.5.lvl-3.TCGA-HZ-A49H-01A-11D-A26Q-05.gdc_hg38.txt	DNA Methylation	Methylation Beta Value	TCGA-PAAD	TCGA-HZ-A49H	TCGA-HZ-A49H-01A	Primary Tumor
4474421d-8416-4ea5-b22d-5e7ee94c1cb1	jhu-usc.edu_PAAD.HumanMethylation450.10.lvl-3.TCGA-3E-AAAZ-01A-11D-A38H-05.gdc_hg38.txt	DNA Methylation	Methylation Beta Value	TCGA-PAAD	TCGA-3E-AAAZ	TCGA-3E-AAAZ-01A	Primary Tumor
2b439f2a-7afc-43fa-b26a-effbe18dbf49	jhu-usc.edu_PAAD.HumanMethylation450.12.lvl-3.TCGA-2J-AAB1-01A-11D-A40Y-05.gdc_hg38.txt	DNA Methylation	Methylation Beta Value	TCGA-PAAD	TCGA-2J-AAB1	TCGA-2J-AAB1-01A	Primary Tumor
b09bfadb-7a76-490d-a32b-d9476ad831a8	jhu-usc.edu_PAAD.HumanMethylation450.6.lvl-3.TCGA-PZ-A5RE-01A-11D-A32S-05.gdc_hg38.txt	DNA Methylation	Methylation Beta Value	TCGA-PAAD	TCGA-PZ-A5RE	TCGA-PZ-A5RE-01A	Primary Tumor
5d84b48a-6f3b-4bfc-8794-1b3da3eb27cd	jhu-usc.edu_PAAD.HumanMethylation450.6.lvl-3.TCGA-FB-A5VM-01A-11D-A32S-05.gdc_hg38.txt	DNA Methylation	Methylation Beta Value	TCGA-PAAD	TCGA-FB-A5VM	TCGA-FB-A5VM-01A	Primary Tumor
7cf02db2-d64f-4b99-a08c-ad8c337181ee	jhu-usc.edu_PAAD.HumanMethylation450.3.lvl-3.TCGA-HZ-8002-01A-11D-2202-05.gdc_hg38.txt	DNA Methylation	Methylation Beta Value	TCGA-PAAD	TCGA-HZ-8002	TCGA-HZ-8002-01A	Primary Tumor
dc23e1eb-c9d7-4d0c-9851-0014e416d31c	jhu-usc.edu_PAAD.HumanMethylation450.2.lvl-3.TCGA-HZ-7925-01A-11D-2157-05.gdc_hg38.txt	DNA Methylation	Methylation Beta Value	TCGA-PAAD	TCGA-HZ-7925	TCGA-HZ-7925-01A	Primary Tumor
3765084b-74e0-4a29-b990-79322c82b440	jhu-usc.edu_PAAD.HumanMethylation450.9.lvl-3.TCGA-IB-AAUM-01A-11D-A378-05.gdc_hg38.txt	DNA Methylation	Methylation Beta Value	TCGA-PAAD	TCGA-IB-AAUM	TCGA-IB-AAUM-01A	Primary Tumor
2b344b11-c72a-49c5-9be7-f8ba1734a07d	jhu-usc.edu_PAAD.HumanMethylation450.6.lvl-3.TCGA-IB-A5SP-01A-11D-A32S-05.gdc_hg38.txt	DNA Methylation	Methylation Beta Value	TCGA-PAAD	TCGA-IB-A5SP	TCGA-IB-A5SP-01A	Primary Tumor
9a8870be-7138-48cd-be71-8a922a61fa34	jhu-usc.edu_PAAD.HumanMethylation450.12.lvl-3.TCGA-FB-AAQ6-01A-11D-A40Y-05.gdc_hg38.txt	DNA Methylation	Methylation Beta Value	TCGA-PAAD	TCGA-FB-AAQ6	TCGA-FB-AAQ6-01A	Primary Tumor
be1bbaec-84a2-4929-b07b-9dc231b4e266	jhu-usc.edu_PAAD.HumanMethylation450.5.lvl-3.TCGA-HZ-A49G-01A-11D-A26Q-05.gdc_hg38.txt	DNA Methylation	Methylation Beta Value	TCGA-PAAD	TCGA-HZ-A49G	TCGA-HZ-A49G-01A	Primary Tumor
83542da1-c984-42ee-8559-39dd272052ca	jhu-usc.edu_PAAD.HumanMethylation450.12.lvl-3.TCGA-2J-AABV-01A-12D-A40Y-05.gdc_hg38.txt	DNA Methylation	Methylation Beta Value	TCGA-PAAD	TCGA-2J-AABV	TCGA-2J-AABV-01A	Primary Tumor
48a4cb4a-a92a-42ed-8659-22f14dffc71c	jhu-usc.edu_PAAD.HumanMethylation450.2.lvl-3.TCGA-IB-7651-01A-11D-2157-05.gdc_hg38.txt	DNA Methylation	Methylation Beta Value	TCGA-PAAD	TCGA-IB-7651	TCGA-IB-7651-01A	Primary Tumor
143e1ac3-a9bb-4c2a-9f39-a5f0f7c80e52	jhu-usc.edu_PAAD.HumanMethylation450.2.lvl-3.TCGA-HZ-7919-01A-11D-2157-05.gdc_hg38.txt	DNA Methylation	Methylation Beta Value	TCGA-PAAD	TCGA-HZ-7919	TCGA-HZ-7919-01A	Primary Tumor
90a0ad54-4c0c-436e-b691-58c85a63e273	jhu-usc.edu_PAAD.HumanMethylation450.2.lvl-3.TCGA-IB-7652-01A-11D-2157-05.gdc_hg38.txt	DNA Methylation	Methylation Beta Value	TCGA-PAAD	TCGA-IB-7652	TCGA-IB-7652-01A	Primary Tumor
a8c6234d-4392-4bc6-badf-689b1e7a56c3	jhu-usc.edu_PAAD.HumanMethylation450.3.lvl-3.TCGA-HZ-8003-01A-21D-2202-05.gdc_hg38.txt	DNA Methylation	Methylation Beta Value	TCGA-PAAD	TCGA-HZ-8003	TCGA-HZ-8003-01A	Primary Tumor
9e799062-2ae3-4aff-93fb-d26376c8a821	jhu-usc.edu_PAAD.HumanMethylation450.12.lvl-3.TCGA-Z5-AAPL-01A-12D-A40Y-05.gdc_hg38.txt	DNA Methylation	Methylation Beta Value	TCGA-PAAD	TCGA-Z5-AAPL	TCGA-Z5-AAPL-01A	Primary Tumor
3fa00c0f-f1bb-4036-bfbb-45a4ee5037f1	jhu-usc.edu_PAAD.HumanMethylation450.12.lvl-3.TCGA-XD-AAUG-01A-61D-A40Y-05.gdc_hg38.txt	DNA Methylation	Methylation Beta Value	TCGA-PAAD	TCGA-XD-AAUG	TCGA-XD-AAUG-01A	Primary Tumor
eea03ca7-38df-4c15-8208-c87e8ade4ee5	jhu-usc.edu_PAAD.HumanMethylation450.12.lvl-3.TCGA-2J-AAB8-01A-12D-A40Y-05.gdc_hg38.txt	DNA Methylation	Methylation Beta Value	TCGA-PAAD	TCGA-2J-AAB8	TCGA-2J-AAB8-01A	Primary Tumor
925842e6-9a32-497d-8e28-e9a25a757988	jhu-usc.edu_PAAD.HumanMethylation450.11.lvl-3.TCGA-3A-A9IN-01A-11D-A398-05.gdc_hg38.txt	DNA Methylation	Methylation Beta Value	TCGA-PAAD	TCGA-3A-A9IN	TCGA-3A-A9IN-01A	Primary Tumor
a50346f0-5dc1-4e21-ad9f-4e67228b2eb5	jhu-usc.edu_PAAD.HumanMethylation450.4.lvl-3.TCGA-IB-8127-01A-11D-2399-05.gdc_hg38.txt	DNA Methylation	Methylation Beta Value	TCGA-PAAD	TCGA-IB-8127	TCGA-IB-8127-01A	Primary Tumor
6f8b689c-44ba-4362-adb9-018485e628be	jhu-usc.edu_PAAD.HumanMethylation450.11.lvl-3.TCGA-RB-AA9M-01A-11D-A398-05.gdc_hg38.txt	DNA Methylation	Methylation Beta Value	TCGA-PAAD	TCGA-RB-AA9M	TCGA-RB-AA9M-01A	Primary Tumor
46c0ac78-c7a5-4234-b9a7-12cf6885affb	jhu-usc.edu_PAAD.HumanMethylation450.11.lvl-3.TCGA-FB-AAPS-01A-12D-A398-05.gdc_hg38.txt	DNA Methylation	Methylation Beta Value	TCGA-PAAD	TCGA-FB-AAPS	TCGA-FB-AAPS-01A	Primary Tumor
e374d5a6-6b1a-4abb-bc41-a89699df9abd	jhu-usc.edu_PAAD.HumanMethylation450.5.lvl-3.TCGA-F2-A44G-01A-11D-A26Q-05.gdc_hg38.txt	DNA Methylation	Methylation Beta Value	TCGA-PAAD	TCGA-F2-A44G	TCGA-F2-A44G-01A	Primary Tumor
7d57c24f-a1ae-4f40-aad7-a57fc45c46cf	jhu-usc.edu_PAAD.HumanMethylation450.12.lvl-3.TCGA-FB-AAPU-01A-31D-A40Y-05.gdc_hg38.txt	DNA Methylation	Methylation Beta Value	TCGA-PAAD	TCGA-FB-AAPU	TCGA-FB-AAPU-01A	Primary Tumor
a9fc72fb-54ca-43ea-9d71-6065d8d77378	jhu-usc.edu_PAAD.HumanMethylation450.5.lvl-3.TCGA-M8-A5N4-01A-11D-A26Q-05.gdc_hg38.txt	DNA Methylation	Methylation Beta Value	TCGA-PAAD	TCGA-M8-A5N4	TCGA-M8-A5N4-01A	Primary Tumor
da90f86c-7190-4b07-8567-c04c81f7500b	jhu-usc.edu_PAAD.HumanMethylation450.12.lvl-3.TCGA-2J-AABP-01A-11D-A40Y-05.gdc_hg38.txt	DNA Methylation	Methylation Beta Value	TCGA-PAAD	TCGA-2J-AABP	TCGA-2J-AABP-01A	Primary Tumor
40fd131e-7d2a-4b62-858f-3df20332e67e	jhu-usc.edu_PAAD.HumanMethylation450.8.lvl-3.TCGA-XN-A8T5-01A-12D-A368-05.gdc_hg38.txt	DNA Methylation	Methylation Beta Value	TCGA-PAAD	TCGA-XN-A8T5	TCGA-XN-A8T5-01A	Primary Tumor
ae85cb5b-8ebb-4248-8d5e-e8b59408c6cc	jhu-usc.edu_PAAD.HumanMethylation450.6.lvl-3.TCGA-FB-A78T-01A-12D-A32S-05.gdc_hg38.txt	DNA Methylation	Methylation Beta Value	TCGA-PAAD	TCGA-FB-A78T	TCGA-FB-A78T-01A	Primary Tumor
3b88d966-e962-4a51-9116-e7619341e94e	jhu-usc.edu_PAAD.HumanMethylation450.6.lvl-3.TCGA-H8-A6C1-01A-11D-A32S-05.gdc_hg38.txt	DNA Methylation	Methylation Beta Value	TCGA-PAAD	TCGA-H8-A6C1	TCGA-H8-A6C1-01A	Primary Tumor
9dbcf008-10ab-4094-abba-8b1e8a771b4e	jhu-usc.edu_PAAD.HumanMethylation450.5.lvl-3.TCGA-HV-A5A4-01A-11D-A26Q-05.gdc_hg38.txt	DNA Methylation	Methylation Beta Value	TCGA-PAAD	TCGA-HV-A5A4	TCGA-HV-A5A4-01A	Primary Tumor
e0fafda8-d052-48e1-9684-174016f1a9d7	jhu-usc.edu_PAAD.HumanMethylation450.11.lvl-3.TCGA-3A-A9IH-01A-12D-A398-05.gdc_hg38.txt	DNA Methylation	Methylation Beta Value	TCGA-PAAD	TCGA-3A-A9IH	TCGA-3A-A9IH-01A	Primary Tumor
5421fcef-6113-4dab-ab79-27ff65d92521	jhu-usc.edu_PAAD.HumanMethylation450.8.lvl-3.TCGA-YY-A8LH-01A-11D-A368-05.gdc_hg38.txt	DNA Methylation	Methylation Beta Value	TCGA-PAAD	TCGA-YY-A8LH	TCGA-YY-A8LH-01A	Primary Tumor
b090d7c8-d634-493d-a332-ff3f123a95c0	jhu-usc.edu_PAAD.HumanMethylation450.9.lvl-3.TCGA-S4-A8RM-01A-11D-A378-05.gdc_hg38.txt	DNA Methylation	Methylation Beta Value	TCGA-PAAD	TCGA-S4-A8RM	TCGA-S4-A8RM-01A	Primary Tumor
4118b105-7c19-4191-8b86-a1d905309cc5	jhu-usc.edu_PAAD.HumanMethylation450.10.lvl-3.TCGA-3A-A9I7-01A-21D-A38H-05.gdc_hg38.txt	DNA Methylation	Methylation Beta Value	TCGA-PAAD	TCGA-3A-A9I7	TCGA-3A-A9I7-01A	Primary Tumor
32e4637e-f1b5-4859-a891-b9e9581bd094	jhu-usc.edu_PAAD.HumanMethylation450.11.lvl-3.TCGA-3A-A9IS-01A-21D-A398-05.gdc_hg38.txt	DNA Methylation	Methylation Beta Value	TCGA-PAAD	TCGA-3A-A9IS	TCGA-3A-A9IS-01A	Primary Tumor
504ec12f-c225-4600-b2c9-b5c810749d10	jhu-usc.edu_PAAD.HumanMethylation450.10.lvl-3.TCGA-3A-A9IR-01A-11D-A38H-05.gdc_hg38.txt	DNA Methylation	Methylation Beta Value	TCGA-PAAD	TCGA-3A-A9IR	TCGA-3A-A9IR-01A	Primary Tumor
11046b4a-c216-484b-a1ad-40dbd7bb3a79	jhu-usc.edu_PAAD.HumanMethylation450.2.lvl-3.TCGA-IB-7886-01A-11D-2157-05.gdc_hg38.txt	DNA Methylation	Methylation Beta Value	TCGA-PAAD	TCGA-IB-7886	TCGA-IB-7886-01A	Primary Tumor
79862340-23c6-423e-a755-b97fa903a5a5	jhu-usc.edu_PAAD.HumanMethylation450.7.lvl-3.TCGA-RB-A7B8-01A-12D-A33U-05.gdc_hg38.txt	DNA Methylation	Methylation Beta Value	TCGA-PAAD	TCGA-RB-A7B8	TCGA-RB-A7B8-01A	Primary Tumor
c831314f-534a-4eed-9fe9-0882c5f5cf7f	jhu-usc.edu_PAAD.HumanMethylation450.2.lvl-3.TCGA-IB-7647-01A-11D-2157-05.gdc_hg38.txt	DNA Methylation	Methylation Beta Value	TCGA-PAAD	TCGA-IB-7647	TCGA-IB-7647-01A	Primary Tumor
bc9a5469-ca7c-475c-b637-6f251fe85b57	jhu-usc.edu_PAAD.HumanMethylation450.12.lvl-3.TCGA-XD-AAUH-01A-42D-A40Y-05.gdc_hg38.txt	DNA Methylation	Methylation Beta Value	TCGA-PAAD	TCGA-XD-AAUH	TCGA-XD-AAUH-01A	Primary Tumor
02979dd5-932f-42a1-97bd-89719c3583ed	jhu-usc.edu_PAAD.HumanMethylation450.9.lvl-3.TCGA-IB-AAUP-01A-11D-A378-05.gdc_hg38.txt	DNA Methylation	Methylation Beta Value	TCGA-PAAD	TCGA-IB-AAUP	TCGA-IB-AAUP-01A	Primary Tumor
9ffcdaec-ebac-4ae0-8736-5a3e0454367a	jhu-usc.edu_PAAD.HumanMethylation450.12.lvl-3.TCGA-2J-AABA-01A-21D-A40Y-05.gdc_hg38.txt	DNA Methylation	Methylation Beta Value	TCGA-PAAD	TCGA-2J-AABA	TCGA-2J-AABA-01A	Primary Tumor
3cb2833b-51b5-441e-a2c5-17e840c1799f	jhu-usc.edu_PAAD.HumanMethylation450.11.lvl-3.TCGA-3A-A9IJ-01A-11D-A398-05.gdc_hg38.txt	DNA Methylation	Methylation Beta Value	TCGA-PAAD	TCGA-3A-A9IJ	TCGA-3A-A9IJ-01A	Primary Tumor
af546a23-b94f-4240-ab3a-7be9e1419511	jhu-usc.edu_PAAD.HumanMethylation450.7.lvl-3.TCGA-FB-A7DR-01A-21D-A33U-05.gdc_hg38.txt	DNA Methylation	Methylation Beta Value	TCGA-PAAD	TCGA-FB-A7DR	TCGA-FB-A7DR-01A	Primary Tumor
b463f92a-82dd-4578-8a9d-6d4f4190fc37	jhu-usc.edu_PAAD.HumanMethylation450.7.lvl-3.TCGA-HV-A7OL-01A-11D-A33U-05.gdc_hg38.txt	DNA Methylation	Methylation Beta Value	TCGA-PAAD	TCGA-HV-A7OL	TCGA-HV-A7OL-01A	Primary Tumor
435b41f2-ff3d-4b8d-9c71-786742411fff	jhu-usc.edu_PAAD.HumanMethylation450.2.lvl-3.TCGA-F2-6879-01A-11D-2157-05.gdc_hg38.txt	DNA Methylation	Methylation Beta Value	TCGA-PAAD	TCGA-F2-6879	TCGA-F2-6879-01A	Primary Tumor
d9cbd015-ef69-44ea-bf6b-a2a487734d71	jhu-usc.edu_PAAD.HumanMethylation450.8.lvl-3.TCGA-LB-A8F3-01A-11D-A368-05.gdc_hg38.txt	DNA Methylation	Methylation Beta Value	TCGA-PAAD	TCGA-LB-A8F3	TCGA-LB-A8F3-01A	Primary Tumor
c1fca9f6-9c1a-46f2-80fa-7d187bf40234	jhu-usc.edu_PAAD.HumanMethylation450.6.lvl-3.TCGA-IB-A5SO-01A-11D-A32S-05.gdc_hg38.txt	DNA Methylation	Methylation Beta Value	TCGA-PAAD	TCGA-IB-A5SO	TCGA-IB-A5SO-01A	Primary Tumor
394446b5-31fb-4458-9e6b-26dc79404bce	jhu-usc.edu_PAAD.HumanMethylation450.2.lvl-3.TCGA-IB-7885-01A-11D-2157-05.gdc_hg38.txt	DNA Methylation	Methylation Beta Value	TCGA-PAAD	TCGA-IB-7885	TCGA-IB-7885-01A	Primary Tumor
d685469d-2e49-42b6-b293-9c349774a22d	jhu-usc.edu_PAAD.HumanMethylation450.12.lvl-3.TCGA-2J-AABK-01A-31D-A40Y-05.gdc_hg38.txt	DNA Methylation	Methylation Beta Value	TCGA-PAAD	TCGA-2J-AABK	TCGA-2J-AABK-01A	Primary Tumor
799c4d01-d3d5-4bb8-95a8-5cd9fc5083cf	jhu-usc.edu_PAAD.HumanMethylation450.6.lvl-3.TCGA-US-A774-01A-21D-A32S-05.gdc_hg38.txt	DNA Methylation	Methylation Beta Value	TCGA-PAAD	TCGA-US-A774	TCGA-US-A774-01A	Primary Tumor
416ac908-cc6a-47d6-844e-3b493b1d00e5	jhu-usc.edu_PAAD.HumanMethylation450.9.lvl-3.TCGA-S4-A8RO-01A-12D-A378-05.gdc_hg38.txt	DNA Methylation	Methylation Beta Value	TCGA-PAAD	TCGA-S4-A8RO	TCGA-S4-A8RO-01A	Primary Tumor
56a50907-b47b-4c81-9c7c-94fe4791b9c1	jhu-usc.edu_PAAD.HumanMethylation450.10.lvl-3.TCGA-IB-AAUS-01A-12D-A38H-05.gdc_hg38.txt	DNA Methylation	Methylation Beta Value	TCGA-PAAD	TCGA-IB-AAUS	TCGA-IB-AAUS-01A	Primary Tumor
6f8acf7e-bbe6-41bd-ace5-591e8d4b5259	jhu-usc.edu_PAAD.HumanMethylation450.8.lvl-3.TCGA-XN-A8T3-01A-11D-A368-05.gdc_hg38.txt	DNA Methylation	Methylation Beta Value	TCGA-PAAD	TCGA-XN-A8T3	TCGA-XN-A8T3-01A	Primary Tumor
338e37bf-4041-4401-9eff-e443e222dd8e	jhu-usc.edu_PAAD.HumanMethylation450.10.lvl-3.TCGA-3A-A9I9-01A-11D-A38H-05.gdc_hg38.txt	DNA Methylation	Methylation Beta Value	TCGA-PAAD	TCGA-3A-A9I9	TCGA-3A-A9I9-01A	Primary Tumor
c4ba5f63-407b-4f30-b1a7-bbab89b32e2d	jhu-usc.edu_PAAD.HumanMethylation450.11.lvl-3.TCGA-LB-A9Q5-01A-11D-A398-05.gdc_hg38.txt	DNA Methylation	Methylation Beta Value	TCGA-PAAD	TCGA-LB-A9Q5	TCGA-LB-A9Q5-01A	Primary Tumor
c3f9db75-f3b6-44c7-ad01-faff2ddb8983	jhu-usc.edu_PAAD.HumanMethylation450.8.lvl-3.TCGA-S4-A8RP-01A-11D-A368-05.gdc_hg38.txt	DNA Methylation	Methylation Beta Value	TCGA-PAAD	TCGA-S4-A8RP	TCGA-S4-A8RP-01A	Primary Tumor
d55933e1-8794-462e-8e99-d85bc6be1aca	jhu-usc.edu_PAAD.HumanMethylation450.4.lvl-3.TCGA-HZ-8315-01A-11D-2399-05.gdc_hg38.txt	DNA Methylation	Methylation Beta Value	TCGA-PAAD	TCGA-HZ-8315	TCGA-HZ-8315-01A	Primary Tumor
f8eeba2a-213b-4709-a677-2a704b9844cf	jhu-usc.edu_PAAD.HumanMethylation450.7.lvl-3.TCGA-HV-A7OP-01A-11D-A33U-05.gdc_hg38.txt	DNA Methylation	Methylation Beta Value	TCGA-PAAD	TCGA-HV-A7OP	TCGA-HV-A7OP-01A	Primary Tumor
ee1bb230-1417-4f53-b46f-acb1b2e1f2ff	jhu-usc.edu_PAAD.HumanMethylation450.9.lvl-3.TCGA-YH-A8SY-01A-11D-A378-05.gdc_hg38.txt	DNA Methylation	Methylation Beta Value	TCGA-PAAD	TCGA-YH-A8SY	TCGA-YH-A8SY-01A	Primary Tumor
7cb798a7-78c6-4b65-bf13-cf4f098c4144	jhu-usc.edu_PAAD.HumanMethylation450.12.lvl-3.TCGA-2J-AABE-01A-12D-A40Y-05.gdc_hg38.txt	DNA Methylation	Methylation Beta Value	TCGA-PAAD	TCGA-2J-AABE	TCGA-2J-AABE-01A	Primary Tumor
9ede15c1-e927-4cc6-b41f-4d3de7818e3b	jhu-usc.edu_PAAD.HumanMethylation450.6.lvl-3.TCGA-US-A77G-01A-11D-A32S-05.gdc_hg38.txt	DNA Methylation	Methylation Beta Value	TCGA-PAAD	TCGA-US-A77G	TCGA-US-A77G-01A	Primary Tumor
632a9901-7052-41f0-be7f-7c885719a7ab	jhu-usc.edu_PAAD.HumanMethylation450.2.lvl-3.TCGA-HZ-7926-01A-11D-2157-05.gdc_hg38.txt	DNA Methylation	Methylation Beta Value	TCGA-PAAD	TCGA-HZ-7926	TCGA-HZ-7926-01A	Primary Tumor
99e41bf0-b1e9-4fd5-91e6-36275f22a32d	jhu-usc.edu_PAAD.HumanMethylation450.12.lvl-3.TCGA-2J-AAB9-01A-11D-A40Y-05.gdc_hg38.txt	DNA Methylation	Methylation Beta Value	TCGA-PAAD	TCGA-2J-AAB9	TCGA-2J-AAB9-01A	Primary Tumor
f04377aa-ce41-4da1-87ea-098c209f6faa	jhu-usc.edu_PAAD.HumanMethylation450.12.lvl-3.TCGA-IB-AAUQ-01A-22D-A40Y-05.gdc_hg38.txt	DNA Methylation	Methylation Beta Value	TCGA-PAAD	TCGA-IB-AAUQ	TCGA-IB-AAUQ-01A	Primary Tumor
36968f47-6e44-4de6-9b04-1914def4ca7c	jhu-usc.edu_PAAD.HumanMethylation450.2.lvl-3.TCGA-F2-7276-01A-11D-2157-05.gdc_hg38.txt	DNA Methylation	Methylation Beta Value	TCGA-PAAD	TCGA-F2-7276	TCGA-F2-7276-01A	Primary Tumor
7ff2234d-16ae-448f-9010-13c011d17e06	jhu-usc.edu_PAAD.HumanMethylation450.11.lvl-3.TCGA-2L-AAQM-01A-11D-A398-05.gdc_hg38.txt	DNA Methylation	Methylation Beta Value	TCGA-PAAD	TCGA-2L-AAQM	TCGA-2L-AAQM-01A	Primary Tumor
