# Supplementary material for: Cancer Detection and Classification by CpG Island Hypermethylation Signatures in Plasma Cell-Free DNA
Source: Cancers (Basel). 2021 Nov 9;13(22):5611. doi: 10.3390/cancers13225611 (PMC8616264; doi:10.3390/cancers13225611)
Supplement: Supplementary file 1 [file cancers-13-05611-s001.zip › Supplementary Table 3 Detailed quality controls of cfMBD-seq samples.xlsx]

## Sheet: Quality control
Sample ID	Type	cfDNA Yield ng per mL	qPCR specificity	Total reads	Reads aligned	RA % of total	Reads after filter	RAF % of aligned	Reads removed as duplicate	RRAD % of aligned	Reads used for coverage	RUFC % of aligned	Non-CpG reads (%)	Avg non-CpG coverage	Avg CpG coverage	Non-Cpg/CpG coverage ratio	Peak SQRT	Peak CpG density	Peak coverage	CpG Island (%)	CpG Shore (%)	CpG Shelf (%)	Inter CpG (%)	Extended CGI (%)
COLORECTAL_01	Colorectal	13.5667	0.99203	40897509	40897509	1	35662464	0.872	951450	0.023	34711014	0.849	0.0132	0.92	6.96	0.1315	4.82	23.2324	19.502	38.14	31.45	21.19	9.22	90.78
COLORECTAL_02	Colorectal	18.1867	0.993384	41045370	41045370	1	35940353	0.876	789207	0.019	35151146	0.856	0.0136	0.98	6.95	0.1405	4.87	23.7169	19.663	38.04	31.69	21.09	9.17	90.83
COLORECTAL_03	Colorectal	12.6133	0.991446	24076673	24076673	1	20684202	0.859	390646	0.016	20293556	0.843	0.0141	0.57	4.49	0.1275	5.06	25.6036	15.1587	46.4	28.39	17.63	7.58	92.42
COLORECTAL_04	Colorectal	19.305	0.992619	49314698	49314698	1	42702838	0.866	967658	0.02	41735180	0.846	0.018	1.56	8.37	0.1861	4.99	24.9001	26.1276	43.86	29.11	18.86	8.16	91.84
COLORECTAL_05	Colorectal	16.775	0.997722	44294734	44294734	1	38106791	0.86	988889	0.022	37117902	0.838	0.0179	1.36	7.69	0.1771	5.1	26.01	26.2767	47.3	27.73	17.4	7.56	92.44
COLORECTAL_06	Colorectal	15.9	0.99384	46474939	46474939	1	40703952	0.876	730007	0.016	39973945	0.86	0.0145	1.13	7.19	0.157	4.92	24.2064	19.1574	38.41	30.58	21.57	9.44	90.56
COLORECTAL_07	Colorectal	<<	0.99328	49353137	49353137	1	41096622	0.833	5763326	0.117	35333296	0.716	0.0015	0.1	11.47	0.0089	5.16	26.6256	46.628	51.74	27.2	14.86	6.21	93.79
COLORECTAL_08	Colorectal	11.94	0.991943	42896411	42896411	1	37377700	0.871	894598	0.021	36483102	0.85	0.0137	1.02	6.86	0.1485	4.93	24.3049	18.3836	39.37	30.36	21.05	9.22	90.78
COLORECTAL_09	Colorectal	28.2	0.991915	44432802	44432802	1	39258780	0.884	693587	0.016	38565193	0.868	0.0149	1.18	7.3	0.1619	5.01	25.1001	19.7172	40.73	29.85	20.5	8.92	91.08
COLORECTAL_10	Colorectal	21.24	0.990927	42608477	42608477	1	37077964	0.87	753005	0.018	36324959	0.853	0.0123	0.87	7.23	0.1207	5	25	20.987	41.91	29.63	19.86	8.6	91.4
COLORECTAL_11	Colorectal	17.64	0.990879	44295305	44295305	1	38428187	0.868	956483	0.022	37471704	0.846	0.007	0.45	8.23	0.055	5.05	25.5025	23.6951	43.66	29.31	18.89	8.14	91.86
COLORECTAL_12	Colorectal	25.8	0.994851	33238455	33238455	1	28650884	0.862	555503	0.017	28095381	0.845	0.0074	0.38	6.85	0.0549	5.3	28.09	22.8635	49.4	27.12	16.43	7.06	92.94
COLORECTAL_13	Colorectal	23.28	0.993586	32080627	32080627	1	27610074	0.861	608265	0.019	27001809	0.842	0.0027	0.12	7.52	0.016	5.23	27.3529	26.5434	48.99	27.59	16.42	6.99	93.01
CONTROL_01	Healthy	12.32	0.99382	39350577	39350577	1	34348229	0.873	916636	0.023	33431593	0.85	0.0123	0.83	6.75	0.1223	4.85	23.5225	19.1158	38.31	31.45	21.13	9.11	90.89
CONTROL_02	Healthy	14.08	0.993523	40392841	40392841	1	35267940	0.873	930780	0.023	34337160	0.85	0.0133	0.93	6.64	0.1403	4.79	22.9441	17.7287	35.98	32.23	22.2	9.59	90.41
CONTROL_03	Healthy	4.18	0.990986	24038559	24038559	1	20906758	0.87	365976	0.015	20540782	0.854	0.0147	0.62	4.37	0.1415	4.93	24.3049	13.8733	43.02	29.77	19.04	8.17	91.83
CONTROL_04	Healthy	5.775	0.992035	30210339	30210339	1	26439973	0.875	389419	0.013	26050554	0.862	0.0159	0.86	5.43	0.1585	4.95	24.5025	16.9322	42.98	29.67	19.1	8.24	91.76
CONTROL_05	Healthy	5.61	0.990952	41318931	41318931	1	35595600	0.861	697114	0.017	34898486	0.845	0.0135	0.96	7.49	0.1285	4.89	23.9121	22.9898	41.16	30.48	19.85	8.52	91.48
CONTROL_06	Healthy	11.44	0.995469	45958890	45958890	1	39841435	0.867	1005682	0.022	38835753	0.845	0.0143	1.15	7.91	0.1455	4.83	23.3289	22.905	38.66	31.31	20.92	9.11	90.89
CONTROL_07	Healthy	3.19	0.995677	44601028	44601028	1	38060082	0.853	1068391	0.024	36991691	0.829	0.0148	1.13	8.66	0.1309	5.08	25.8064	31.3856	48.33	27.62	16.86	7.19	92.81
CONTROL_08	Healthy	6.05	0.993805	38751974	38751974	1	33269200	0.859	718889	0.019	32550311	0.84	0.015	0.99	7.04	0.1411	5.02	25.2004	23.7593	45.15	28.94	18.13	7.78	92.22
CONTROL_09	Healthy	13.14	0.99601	43493542	43493542	1	38138496	0.877	719071	0.017	37419425	0.86	0.0172	1.32	6.83	0.1934	5.02	25.2004	19.5656	41.73	29.38	20.09	8.79	91.21
CONTROL_10	Healthy	8.7	0.9964	44275035	44275035	1	38180984	0.862	1672965	0.038	36508019	0.825	0.0149	1.09	7.35	0.1479	5.09	25.9081	23.2173	45.91	28.11	18.13	7.85	92.15
CONTROL_11	Healthy	7.26	0.991175	42010014	42010014	1	36611422	0.871	1131014	0.027	35480408	0.845	0.0128	0.92	6.66	0.1386	4.88	23.8144	17.5666	37.61	31.34	21.6	9.45	90.55
CONTROL_12	Healthy	15.06	0.992922	47287823	47287823	1	41356521	0.875	1125075	0.024	40231446	0.851	0.0144	1.19	7.77	0.1528	4.98	24.8004	22.3041	40.97	30.02	20.2	8.81	91.19
CONTROL_13	Healthy	17.4	0.98844	47921685	47921685	1	41736492	0.871	2378326	0.05	39358166	0.821	0.0051	0.33	8.84	0.0377	4.95	24.5025	25.8128	41.39	30.19	19.86	8.55	91.45
CONTROL_14	Healthy	13.36	0.991559	41110126	41110126	1	36155556	0.879	830926	0.02	35324630	0.859	0.0158	1.14	6.45	0.1765	4.92	24.2064	17.2783	39.47	30.13	21.11	9.29	90.71
CONTROL_15	Healthy	10.86	0.991751	32401696	32401696	1	28578428	0.882	461034	0.014	28117394	0.868	0.0126	0.72	5.8	0.1233	5.07	25.7049	17.205	42.93	29.44	19.29	8.34	91.66
CONTROL_16	Healthy	18	0.991849	28199208	28199208	1	24887711	0.883	350319	0.012	24537392	0.87	0.0144	0.72	4.95	0.1456	5.08	25.8064	14.4636	43.23	29.16	19.26	8.36	91.64
LUNG_01	Lung	26.675	0.993336	40903906	40903906	1	36177090	0.884	632727	0.015	35544363	0.869	0.0155	1.16	6.68	0.1732	4.76	22.6576	17.6892	35.56	32.15	22.52	9.77	90.23
LUNG_02	Lung	27.39	0.993285	58765761	58765761	1	51861044	0.883	1377651	0.023	50483393	0.859	0.0152	1.59	9.65	0.1651	4.8	23.04	26.3532	36.37	32.25	21.9	9.49	90.51
LUNG_03	Lung	10.4133	0.991054	41776541	41776541	1	36531690	0.874	769756	0.018	35761934	0.856	0.0167	1.23	7.27	0.1696	4.92	24.2064	22.1457	42.16	29.81	19.55	8.48	91.52
LUNG_04	Lung	37.0333	0.997006	43058523	43058523	1	37582842	0.873	614861	0.014	36967981	0.859	0.02	1.53	7.35	0.2075	5.17	26.7289	24.9826	47.72	27.38	17.38	7.52	92.48
LUNG_05	Lung	27.5	0.994271	39017889	39017889	1	33461245	0.858	689928	0.018	32771317	0.84	0.0125	0.79	7.21	0.1094	5.06	25.6036	23.6122	46.49	28.43	17.56	7.52	92.48
LUNG_06	Lung	30.9467	0.996797	42183509	42183509	1	36011070	0.854	1176028	0.028	34835042	0.826	0.0159	1.15	8.05	0.1428	5.16	26.6256	30.531	50.04	26.91	16.14	6.91	93.09
LUNG_07	Lung	23	0.99223	39574961	39574961	1	34775835	0.879	512911	0.013	34262924	0.866	0.0192	1.37	6.12	0.223	5.02	25.2004	17.413	41.14	29.72	20.27	8.87	91.13
LUNG_08	Lung	1904	0.988562	38556909	38556909	1	35054115	0.909	292709	0.008	34761406	0.902	0.0229	1.67	5.4	0.3089	5.07	25.7049	12.2098	39.11	29.41	21.66	9.82	90.18
LUNG_09	Lung	55.2	0.990616	39783583	39783583	1	35124161	0.883	486894	0.012	34637267	0.871	0.0155	1.1	6.63	0.1657	5.08	25.8064	18.842	43.95	28.76	19	8.29	91.71
LUNG_10	Lung	22.56	0.991114	45689570	45689570	1	39914703	0.874	2548272	0.056	37366431	0.818	0.0141	1.06	6.96	0.1528	4.92	24.2064	18.4556	39.02	30.67	21.09	9.21	90.79
LUNG_11	Lung	16.5	0.992294	33941247	33941247	1	29794589	0.878	652790	0.019	29141799	0.859	0.0125	0.73	5.95	0.1225	5.03	25.3009	17.3927	42.04	29.68	19.72	8.55	91.45
LUNG_12	Lung	16.38	0.992354	33045912	33045912	1	29050283	0.879	644359	0.019	28405924	0.86	0.0144	0.84	5.71	0.1465	5.08	25.8064	16.8798	43.13	29.33	19.2	8.34	91.66
PANCREAS_01	Pancreas	148.5	0.991251	45008944	45008944	1	39489141	0.877	713965	0.016	38775176	0.861	0.0158	1.25	7.74	0.1617	4.89	23.9121	22.1533	40.98	30.17	20.14	8.71	91.29
PANCREAS_02	Pancreas	34.65	0.993343	49927723	49927723	1	43141931	0.864	975001	0.02	42166930	0.845	0.0189	1.68	8.24	0.2037	4.95	24.5025	25.1418	41.98	29.78	19.7	8.54	91.46
PANCREAS_03	Pancreas	11.385	0.995697	45330853	45330853	1	38983692	0.86	840483	0.019	38143209	0.841	0.0165	1.27	7.85	0.1614	5.02	25.2004	25.8584	45.8	28.17	18.16	7.87	92.13
PANCREAS_04	Pancreas	11.495	0.997471	47222912	47222912	1	39707164	0.841	1464595	0.031	38242569	0.81	0.0151	1.18	8.75	0.1348	5.05	25.5025	31.8462	47.53	28.02	17.09	7.36	92.64
PANCREAS_05	Pancreas	30.3	0.9929	41618614	41618614	1	36104103	0.867	692780	0.017	35411323	0.851	0.0155	1.09	6.64	0.1636	5.04	25.4016	19.1357	42.22	29.45	19.71	8.62	91.38
PANCREAS_06	Pancreas	19.26	0.99718	37313527	37313527	1	32166630	0.862	747655	0.02	31418975	0.842	0.0177	1.15	5.92	0.1946	5.05	25.5025	17.9028	43.77	28.6	19.26	8.37	91.63
PANCREAS_07	Pancreas	17.46	0.992366	39187919	39187919	1	34206464	0.873	801372	0.02	33405092	0.852	0.0181	1.27	5.95	0.2136	4.99	24.9001	16.2136	40.73	29.74	20.51	9.02	90.98
PANCREAS_08	Pancreas	20.28	0.992429	43138907	43138907	1	37306406	0.865	838574	0.019	36467832	0.845	0.0136	1.02	7.15	0.1429	4.98	24.8004	20.7098	41.29	30	20.03	8.68	91.32
PANCREAS_09	Pancreas	750	0.995308	41778689	41778689	1	37239492	0.891	460565	0.011	36778927	0.88	0.0167	1.24	6.74	0.1837	5.1	26.01	18.1434	44.1	27.98	19.37	8.55	91.45
PANCREAS_10	Pancreas	36.3	0.984733	39757428	39757428	1	35155375	0.884	734287	0.018	34421088	0.866	0.0152	1.06	6.28	0.1689	4.93	24.3049	16.5798	39.31	30.27	21.14	9.27	90.73
PANCREAS_11	Pancreas	39.3	0.993395	34488911	34488911	1	30196957	0.876	527667	0.015	29669290	0.86	0.0136	0.82	6.24	0.1306	5.24	27.4576	18.7548	46.56	27.82	17.88	7.75	92.25
PANCREAS_12	Pancreas	22.62	0.994457	33537103	33537103	1	29173812	0.87	815884	0.024	28357928	0.846	0.0133	0.77	5.78	0.1337	5.06	25.6036	17.1083	43.16	29.21	19.23	8.4	91.6
