# Supplementary material for: Cancer Detection and Classification by CpG Island Hypermethylation Signatures in Plasma Cell-Free DNA
Source: Cancers (Basel). 2021 Nov 9;13(22):5611. doi: 10.3390/cancers13225611 (PMC8616264; doi:10.3390/cancers13225611)
Supplement: Supplementary file 1 [file cancers-13-05611-s001.zip › Supplementary Table 4 Raw read count matrix of all CpG islands for cfMBD-seq samples.xlsx]

## Sheet: Sheet1
	PANCREAS_01	LUNG_01	LUNG_02	CONTROL_01	COLORECTAL_01	COLORECTAL_02	CONTROL_02	LUNG_03	CONTROL_03	COLORECTAL_03	CONTROL_04	CONTROL_05	PANCREAS_02	PANCREAS_03	COLORECTAL_04	LUNG_04	LUNG_05	COLORECTAL_05	CONTROL_06	CONTROL_07	PANCREAS_04	LUNG_06	CONTROL_08	COLORECTAL_06	PANCREAS_05	LUNG_07	COLORECTAL_07	CONTROL_09	PANCREAS_06	CONTROL_10	COLORECTAL_08	CONTROL_11	COLORECTAL_09	LUNG_08	PANCREAS_07	PANCREAS_08	CONTROL_12	PANCREAS_09	PANCREAS_10	CONTROL_13	COLORECTAL_10	COLORECTAL_11	LUNG_09	LUNG_10	CONTROL_14	CONTROL_15	CONTROL_16	COLORECTAL_12	LUNG_11
chr1:28736-29810	4	1	3	3	3	1	3	2	3	5	6	4	6	9	8	11	10	7	2	9	1	8	6	8	6	5	7	8	2	5	2	1	4	2	4	5	3	2	2	5	7	14	3	4	3	8	3	5	5
chr1:135125-135563	132	62	103	73	86	96	70	117	83	96	84	121	101	120	141	119	100	118	88	147	169	143	112	93	100	84	162	113	86	128	109	87	105	82	96	122	79	94	83	106	107	92	95	70	67	68	61	84	75
chr1:327791-328229	77	59	97	79	77	77	65	96	55	56	67	92	86	105	99	93	90	92	74	130	116	130	86	78	86	70	170	100	73	113	73	95	72	70	57	82	73	81	54	81	79	98	79	68	65	63	54	63	54
chr1:437152-438164	59	63	73	79	80	88	64	98	75	55	75	107	126	134	97	120	112	126	57	158	161	148	114	42	83	87	249	88	93	119	91	45	70	35	94	95	87	83	79	95	105	101	90	112	57	162	67	124	118
chr1:449274-450544	86	80	171	150	154	251	119	358	161	152	236	169	199	281	233	225	277	223	97	282	376	213	270	104	145	111	381	260	132	169	223	137	131	160	172	204	126	186	152	228	178	161	220	183	115	254	143	169	195
chr1:533220-534114	275	384	282	306	270	355	265	428	259	215	306	335	339	538	490	484	540	451	303	585	632	565	405	269	386	326	993	449	496	566	440	257	392	227	332	401	340	392	335	434	423	342	391	337	356	283	294	211	324
chr1:544739-546649	180	137	117	135	127	161	111	155	97	109	140	209	117	205	193	217	223	205	112	294	298	261	156	80	170	151	441	178	168	188	192	86	186	70	155	203	116	136	125	199	177	205	135	156	107	270	190	158	189
chr1:713985-714547	4	2	0	2	1	1	3	2	4	0	0	4	5	3	5	2	3	4	3	1	4	0	4	4	4	4	5	4	0	1	3	4	1	1	1	3	4	4	1	6	1	6	3	2	3	2	0	2	3
chr1:762417-763445	1	4	3	2	1	3	4	1	5	2	2	7	6	5	8	4	2	3	4	3	5	5	3	7	10	4	20	3	4	5	2	2	9	8	3	3	3	1	6	5	3	13	4	11	3	5	1	4	6
chr1:788864-789211	66	44	75	64	64	62	48	62	29	39	64	59	63	64	83	59	60	68	54	91	69	73	77	27	43	39	101	40	35	44	52	40	37	24	33	56	63	35	40	81	70	46	43	41	47	31	46	56	44
chr1:801976-802338	83	77	104	81	88	91	77	102	84	80	99	102	101	136	100	84	85	126	91	108	140	145	112	76	59	69	171	98	55	80	81	67	83	27	64	72	101	46	47	86	85	80	59	62	82	87	67	85	97
chr1:805199-805628	1	0	1	0	4	1	1	3	1	5	2	3	3	4	4	2	2	1	1	3	1	6	0	0	5	5	8	1	1	0	1	1	3	2	2	4	0	2	1	3	3	7	7	1	3	2	2	9	3
chr1:839695-840619	2	3	3	4	2	9	2	12	4	3	4	2	8	4	6	7	3	5	4	6	5	5	5	6	12	6	9	2	4	2	1	5	5	2	4	2	5	1	4	2	1	6	1	0	0	2	23	2	2
chr1:844300-845883	101	67	131	136	99	124	130	124	86	118	115	130	212	172	168	171	108	219	139	240	223	301	224	107	197	181	277	142	135	212	131	123	94	111	106	149	150	210	94	158	148	164	144	117	125	105	99	213	156
chr1:854766-854973	61	44	59	42	41	52	42	50	46	47	49	67	60	76	64	60	44	70	63	84	81	92	82	53	40	52	96	61	47	42	49	37	41	34	54	54	63	25	47	47	58	52	30	45	42	38	42	58	40
chr1:858971-861632	6	2	7	8	5	9	2	11	5	6	12	13	9	10	18	6	18	8	10	10	5	7	5	8	10	17	19	12	7	4	10	9	10	9	13	7	14	13	5	16	3	11	4	7	0	10	4	16	7
chr1:869333-871872	67	59	69	27	95	85	130	55	50	64	76	80	110	95	63	42	96	94	43	152	122	61	80	124	63	82	138	78	47	65	57	106	39	50	58	39	198	28	35	44	62	76	53	62	57	42	92	88	52
chr1:875731-878363	8	7	18	11	5	9	8	8	9	5	11	5	14	13	14	16	11	19	5	9	9	6	9	10	20	14	27	8	6	8	8	19	10	10	10	5	10	8	12	8	9	11	11	4	6	13	7	6	3
chr1:886357-886602	71	43	76	33	49	47	41	69	49	68	55	76	73	71	75	68	68	86	49	105	114	99	71	70	55	58	100	71	55	56	54	41	56	48	35	66	54	84	51	55	72	73	52	41	63	38	53	63	50
chr1:894314-902654	629	405	667	474	497	554	483	589	461	515	528	693	764	763	802	737	680	773	611	907	860	858	751	593	634	599	1009	647	530	643	568	516	664	380	515	651	571	586	427	608	654	630	475	408	430	497	421	644	491
chr1:906297-906538	14	13	13	5	7	3	5	12	4	13	10	3	13	14	18	16	4	9	9	7	17	18	10	6	9	3	25	4	9	16	4	8	21	0	10	17	14	23	3	3	11	22	7	11	6	3	10	13	6
chr1:912870-913153	12	6	3	4	2	0	1	13	6	6	8	4	10	14	7	6	7	3	6	1	5	13	3	2	8	4	21	5	0	8	5	5	3	0	3	3	3	1	0	4	0	1	8	6	4	2	3	3	4
chr1:919727-919927	1	0	2	1	1	2	1	2	0	4	1	7	0	1	2	2	2	1	0	1	2	1	3	2	3	3	2	5	2	1	3	1	0	2	1	6	1	3	0	1	3	4	3	1	0	2	2	2	1
chr1:933388-937410	23	11	22	10	22	13	11	33	7	16	19	19	21	16	33	27	25	47	15	23	25	33	14	19	29	36	50	23	20	21	20	15	54	16	20	22	26	67	13	18	20	41	34	12	12	21	21	48	24
chr1:948671-948894	4	1	1	2	1	1	2	0	2	1	0	2	4	0	2	2	0	0	1	0	2	1	1	0	2	3	2	1	3	0	1	1	2	0	0	2	1	1	2	2	3	1	2	2	0	3	0	0	2
chr1:949330-949851	71	34	54	64	36	55	67	50	41	45	49	86	80	75	70	52	67	98	77	90	42	58	82	67	68	41	79	54	54	45	63	48	63	12	42	62	73	53	46	71	64	58	50	48	40	44	43	75	53
chr1:954769-956343	1	0	0	0	0	2	0	0	0	3	2	3	0	3	3	1	2	2	2	3	1	1	2	1	3	2	2	0	2	1	0	1	0	1	4	2	3	1	2	5	3	3	4	1	2	5	0	2	3
chr1:963796-964507	126	76	141	132	117	172	129	146	63	124	103	190	138	132	171	160	31	245	173	314	253	203	217	181	184	139	334	136	105	187	106	122	176	81	100	214	207	131	125	208	200	103	27	83	96	87	158	177	81
chr1:967967-970238	82	32	50	49	37	60	36	45	37	59	51	72	107	76	83	69	101	118	50	88	95	90	58	51	83	72	140	57	70	53	56	45	118	27	64	67	65	149	58	79	89	56	46	48	36	61	42	109	36
chr1:975497-980305	664	398	538	419	485	511	433	594	430	515	516	605	667	733	785	723	625	819	610	886	887	927	748	568	600	565	1053	616	536	672	567	479	626	437	467	662	613	636	435	608	612	651	456	409	457	522	482	721	513
chr1:981069-981400	75	42	74	58	55	68	46	80	35	55	58	79	75	89	86	72	65	94	70	89	108	93	91	57	68	61	103	80	51	65	59	41	60	55	37	67	62	61	48	65	67	63	44	49	52	46	51	54	55
chr1:982153-982511	74	56	83	51	65	75	55	65	47	75	67	85	107	102	99	111	94	117	66	133	131	108	92	75	88	83	116	84	74	101	75	58	80	59	77	86	93	69	65	84	73	89	67	56	49	78	62	80	42
chr1:983175-983612	73	47	72	51	46	56	64	79	47	60	60	66	68	56	86	57	65	72	64	75	90	101	69	47	42	40	89	45	58	64	44	39	62	42	45	57	57	48	35	56	54	64	50	42	41	51	38	92	57
chr1:984207-984429	39	36	47	31	34	25	35	37	27	29	45	39	48	65	52	48	39	67	38	62	60	66	62	43	38	40	66	46	35	42	26	22	40	22	30	46	45	24	25	55	40	52	25	36	38	40	29	65	38
chr1:990275-990694	93	60	82	60	62	77	73	77	46	71	67	95	85	93	114	99	94	95	81	119	116	101	90	68	77	68	114	71	75	70	67	56	78	64	74	81	71	75	49	74	84	82	69	39	39	70	46	67	65
chr1:994437-995303	3	2	4	1	4	3	2	1	2	2	1	5	3	3	1	0	3	6	2	4	1	0	3	6	2	6	4	2	1	5	3	3	3	2	5	1	4	2	0	2	2	9	2	1	0	3	3	2	2
chr1:999679-999911	4	3	3	1	0	3	2	1	2	5	2	6	4	4	3	2	3	2	0	2	4	3	2	3	3	5	7	1	2	0	3	1	5	5	1	4	4	4	1	1	8	5	3	4	0	3	1	3	3
chr1:1002664-1005318	158	120	129	125	135	148	156	141	127	134	140	184	198	229	170	190	182	233	141	235	250	238	227	152	188	163	316	206	173	160	171	134	151	36	120	205	200	122	103	149	166	183	118	101	121	150	156	231	166
chr1:1011510-1013402	91	100	247	50	54	77	67	214	154	176	98	84	224	157	235	180	140	49	85	116	98	246	81	49	64	63	186	132	100	34	87	87	38	15	53	40	35	37	97	46	104	61	93	153	16	142	70	130	135
chr1:1016864-1017439	114	80	124	99	93	94	79	122	78	96	99	160	134	153	169	161	113	174	121	172	161	154	156	115	112	113	169	134	103	127	117	81	125	91	99	126	95	113	94	106	129	108	87	74	102	97	77	143	96
chr1:1018100-1018390	99	73	71	64	79	73	63	107	59	83	82	96	119	131	130	133	112	166	89	152	151	145	120	93	112	93	151	109	90	124	89	76	101	67	74	82	78	111	60	98	116	88	69	60	81	72	63	104	76
chr1:1019819-1020026	46	36	69	39	35	49	48	49	34	41	39	62	78	64	63	50	55	47	45	68	51	75	60	55	42	51	73	44	35	48	39	32	43	23	32	50	43	45	30	44	43	48	35	23	37	45	36	45	25
chr1:1023144-1023347	46	33	33	29	31	40	42	49	34	41	27	40	37	46	50	43	37	60	39	62	61	84	45	35	24	29	59	35	33	38	16	31	33	21	25	37	49	30	21	45	37	38	24	18	23	38	31	39	34
chr1:1024076-1024614	139	77	131	82	97	99	77	148	81	111	91	145	148	181	186	159	114	202	121	188	227	198	163	116	123	142	231	130	122	141	117	87	134	75	101	125	154	127	96	140	131	152	104	99	94	117	86	129	111
chr1:1026378-1026625	73	50	61	47	51	44	39	66	48	53	52	59	67	81	85	57	50	76	56	90	78	64	95	50	54	56	94	60	45	54	38	41	53	43	46	58	52	52	36	34	60	49	45	36	47	52	40	64	48
chr1:1027510-1027730	65	41	48	56	45	48	35	74	48	58	44	64	73	78	85	78	77	88	66	101	86	102	71	59	61	59	113	62	66	77	74	51	62	54	60	71	66	63	45	59	54	60	49	31	45	42	51	63	43
chr1:1046045-1046340	58	33	61	51	48	45	43	63	50	59	48	72	72	79	79	78	57	84	63	88	105	81	58	69	54	50	82	53	57	55	58	48	59	55	37	68	58	62	56	63	49	58	54	46	50	50	31	60	43
chr1:1050516-1050830	0	4	5	3	4	7	3	4	2	2	2	2	8	4	2	4	4	5	3	10	6	3	4	5	7	3	2	6	2	3	3	3	2	4	4	5	2	3	3	4	12	5	0	3	3	3	2	5	2
chr1:1051179-1052445	2	0	3	0	0	5	3	1	3	5	3	1	2	3	2	2	3	0	3	1	3	0	0	2	3	2	2	0	1	0	2	0	0	2	0	1	1	2	0	0	2	1	2	2	3	3	2	3	3
chr1:1072370-1072847	11	2	0	0	2	5	1	3	3	4	3	2	5	6	4	1	5	7	1	4	5	8	2	3	6	5	16	5	3	3	4	0	0	4	6	6	5	4	4	1	1	4	1	1	2	4	1	4	8
chr1:1093212-1093476	1	1	0	2	0	1	3	2	0	2	1	2	4	2	1	2	1	3	1	3	1	1	2	1	4	1	4	0	0	0	0	2	2	2	2	2	1	2	4	2	0	2	4	3	1	1	3	3	1
chr1:1098044-1100584	420	268	439	324	358	366	266	389	314	334	335	526	530	477	367	416	405	570	378	660	627	603	521	423	437	404	732	490	354	437	421	299	368	105	333	452	466	173	282	460	423	426	263	293	339	394	319	450	412
chr1:1109315-1110145	81	63	81	84	51	48	55	115	66	70	50	69	100	96	129	105	103	121	69	103	113	115	81	78	82	93	163	74	70	58	58	98	86	129	57	124	94	127	72	71	89	81	64	51	89	63	90	73	50
chr1:1115575-1116006	92	67	95	87	65	78	66	89	66	81	81	103	94	109	103	115	106	126	86	147	123	118	109	83	82	74	141	77	68	102	69	58	84	46	62	75	70	91	55	83	85	90	64	47	67	71	62	99	79
chr1:1132828-1133218	37	13	36	28	27	34	16	23	29	52	40	45	52	46	47	50	44	72	22	91	77	72	57	29	58	56	105	55	48	61	37	14	49	29	43	35	35	26	37	62	67	57	38	35	32	75	75	94	68
chr1:1136361-1137156	2	0	1	1	1	1	2	1	0	1	3	0	0	1	3	1	2	1	1	1	5	1	0	1	3	1	1	0	2	1	0	2	1	4	1	1	1	1	0	1	1	4	3	1	0	0	1	0	2
chr1:1141671-1142150	4	5	5	2	0	2	3	2	1	2	2	6	4	0	5	2	10	2	1	9	5	5	3	10	3	8	11	3	1	4	2	0	7	0	5	1	6	1	2	5	24	3	3	1	0	4	4	4	3
chr1:1145569-1145878	93	60	89	68	60	74	60	95	71	66	78	86	109	121	120	85	95	128	82	139	135	133	109	88	93	86	123	87	86	98	66	59	72	61	76	93	79	77	73	91	96	84	77	71	69	55	60	83	54
chr1:1146709-1146914	70	47	61	38	43	51	43	64	38	44	45	74	62	58	75	53	79	64	54	90	74	68	66	70	62	61	96	56	46	48	47	42	40	18	52	76	57	53	36	55	56	63	45	39	39	48	40	54	39
chr1:1149056-1149524	17	9	14	10	17	8	10	12	7	14	11	8	7	7	15	8	19	11	13	14	16	15	12	15	12	12	20	6	7	4	4	2	4	14	14	13	13	15	9	13	12	9	14	3	10	13	7	10	9
chr1:1152523-1153134	88	49	70	74	46	66	51	101	48	69	85	99	117	124	108	128	103	125	88	140	154	135	115	94	91	83	160	100	122	103	84	62	94	93	67	104	91	86	64	79	102	97	87	46	72	135	108	163	97
chr1:1153785-1154419	130	92	143	84	114	109	82	128	102	120	105	138	144	173	195	194	129	188	130	201	210	199	151	142	151	130	230	119	116	118	96	99	142	105	121	168	155	130	121	101	110	133	95	95	107	112	105	130	109
chr1:1159169-1159528	74	38	65	58	49	44	48	72	51	56	70	72	80	101	76	83	66	91	72	110	95	90	79	54	60	49	102	78	54	78	62	41	65	46	41	71	54	75	48	49	65	56	54	46	56	62	62	67	55
chr1:1161960-1162281	58	41	59	60	50	49	40	59	42	64	48	54	79	89	77	74	63	74	58	100	85	74	79	58	58	48	86	72	55	55	36	33	65	42	40	65	55	58	48	57	67	62	44	38	44	48	42	60	49
chr1:1163503-1163895	84	66	84	67	51	76	60	78	45	53	76	110	106	91	118	111	99	103	83	131	113	128	105	70	99	73	152	80	55	73	67	70	85	77	68	75	73	74	57	78	75	78	56	54	54	54	64	77	58
chr1:1167002-1168985	91	48	81	65	62	71	46	91	57	76	75	101	116	136	117	154	121	154	91	166	138	169	116	80	124	101	197	128	103	114	79	76	100	86	85	78	89	92	66	70	90	121	92	88	78	115	101	167	121
chr1:1173916-1174263	46	35	51	36	42	34	39	46	41	35	33	57	45	56	59	36	41	61	34	66	66	48	47	35	45	37	52	40	32	35	34	30	31	12	31	48	42	12	39	34	43	34	39	35	40	22	35	52	34
chr1:1177886-1178207	91	65	78	68	66	63	71	77	58	76	69	80	113	112	112	79	74	123	83	145	132	148	108	76	87	79	156	83	85	107	82	68	87	50	52	78	78	80	72	80	96	84	69	62	52	63	61	99	69
chr1:1181757-1182470	2	9	6	0	5	4	2	10	2	2	3	5	9	2	5	6	4	6	3	5	7	4	4	4	10	5	16	1	1	0	5	3	4	8	6	7	3	1	5	5	2	3	0	3	2	4	4	8	4
chr1:1189397-1190245	154	107	130	113	118	105	103	190	100	148	140	170	172	209	218	216	194	218	117	238	260	236	173	158	166	156	250	133	155	194	150	109	169	136	132	187	163	171	130	155	178	165	116	117	127	171	143	192	166
chr1:1190523-1190799	49	36	46	43	29	42	40	62	35	46	55	63	80	72	76	94	63	73	60	84	85	77	78	75	62	60	97	75	53	63	58	39	56	40	44	59	59	68	38	64	60	65	37	34	44	49	43	65	41
chr1:1203167-1203597	101	50	88	79	66	84	61	100	69	57	65	87	93	113	120	105	102	110	84	137	122	111	102	78	81	77	125	69	66	80	72	60	107	70	68	101	75	85	69	76	90	98	62	73	45	69	68	82	51
chr1:1208516-1209942	5	3	4	8	4	7	2	10	4	0	5	5	5	6	8	3	5	7	5	3	3	5	5	5	8	6	5	4	3	7	3	5	9	4	4	3	9	5	8	4	2	12	1	5	4	5	4	14	3
chr1:1228781-1230163	146	85	110	95	87	88	70	146	101	130	119	144	155	180	146	163	146	232	121	274	211	270	187	114	161	124	288	130	136	173	141	90	150	111	93	140	147	150	124	131	190	153	128	118	104	235	221	329	180
chr1:1242401-1245185	64	52	84	49	64	54	39	38	45	49	46	77	71	75	75	73	64	74	63	96	88	73	65	54	66	52	105	54	64	61	56	60	49	10	37	69	60	29	59	75	61	66	45	35	44	49	40	67	26
chr1:1247919-1248493	120	73	111	102	84	94	85	122	65	109	88	146	150	157	175	164	150	141	103	159	159	160	147	118	131	115	180	120	100	102	92	96	113	58	101	110	112	108	76	133	127	114	100	80	90	96	67	112	87
chr1:1254323-1254548	44	30	41	26	32	33	33	58	29	47	43	55	49	69	50	49	58	48	43	70	72	72	50	37	50	38	92	47	43	40	30	37	46	17	44	58	60	44	40	41	46	62	37	41	36	40	28	36	31
chr1:1259644-1260635	2	1	2	1	1	2	2	4	2	2	0	5	3	3	3	3	3	5	1	2	0	5	4	5	4	2	2	3	2	1	1	4	0	3	2	2	2	1	3	2	2	4	0	1	3	2	1	1	0
chr1:1262666-1263420	189	103	158	139	127	143	92	173	99	132	125	193	186	238	213	212	191	205	154	257	234	265	183	173	164	158	264	146	152	197	133	116	166	115	127	168	162	155	123	163	168	160	136	107	131	135	103	150	124
chr1:1265207-1265429	42	39	49	53	44	40	41	64	36	38	48	75	68	85	63	79	72	62	63	69	70	91	67	40	47	52	61	48	33	41	48	45	41	17	50	49	43	36	33	53	50	53	49	38	42	34	27	35	43
chr1:1267086-1267286	41	27	42	36	31	30	24	27	19	30	32	43	40	42	38	28	32	32	32	53	50	49	51	36	46	30	53	38	32	21	32	42	24	10	30	37	44	16	35	31	36	35	23	26	25	32	19	38	26
chr1:1267436-1268986	251	182	254	215	208	248	189	245	182	208	205	312	342	340	238	328	287	306	304	387	385	403	346	246	258	261	420	265	246	264	240	213	211	46	173	300	277	96	174	227	260	242	162	174	176	219	206	257	187
chr1:1271426-1272074	105	66	90	91	89	100	75	88	71	80	104	122	152	156	142	142	130	138	105	184	169	176	151	110	139	117	208	119	107	152	102	89	103	65	91	102	134	96	85	125	110	122	97	93	92	110	94	161	93
chr1:1272378-1272634	55	38	50	44	40	43	35	63	44	49	46	51	71	76	67	74	56	64	52	74	75	73	86	43	51	48	86	60	45	72	53	39	59	48	51	60	54	42	39	60	47	67	47	29	47	37	35	64	41
chr1:1283934-1285345	0	0	3	0	1	0	0	2	0	1	1	1	0	0	0	0	1	0	1	1	2	0	2	1	6	1	0	0	4	4	0	1	0	0	2	2	1	1	4	4	0	2	0	1	4	2	1	1	3
chr1:1289708-1291126	41	7	15	13	12	5	4	20	17	8	19	11	25	12	22	54	25	14	12	13	12	17	14	16	21	20	50	11	7	9	22	5	7	8	10	16	9	15	7	7	13	28	12	8	11	39	23	36	9
chr1:1309141-1311039	85	59	89	39	42	67	39	69	52	37	61	71	85	72	79	65	66	75	62	85	81	71	82	58	69	61	106	46	43	54	71	50	62	22	37	61	61	56	37	55	52	69	54	48	67	48	42	52	35
chr1:1322645-1322924	85	61	69	49	52	59	36	77	74	53	61	89	87	107	96	105	94	108	75	118	120	121	78	70	69	68	109	77	66	83	59	59	77	67	69	91	69	82	70	73	69	97	79	64	66	52	57	77	64
chr1:1334072-1335602	4	0	2	4	1	3	1	2	4	2	2	5	6	2	9	2	2	13	6	6	1	6	8	8	12	5	10	5	4	3	1	3	3	2	3	1	7	9	0	2	4	3	1	4	1	5	6	5	1
chr1:1342005-1342952	7	4	7	3	2	3	6	2	4	0	5	6	1	3	2	2	5	4	6	4	3	3	8	2	5	2	15	2	1	7	1	4	2	6	1	2	5	1	0	4	2	7	3	7	1	5	1	2	2
chr1:1355160-1356000	29	15	21	26	24	26	22	25	9	30	22	21	25	25	50	25	31	40	29	30	28	27	28	16	26	29	93	16	20	25	13	22	34	3	25	30	31	26	9	24	33	23	13	11	9	24	33	37	22
chr1:1361561-1361787	5	9	7	10	10	13	4	4	3	7	8	9	13	8	4	1	12	12	16	19	7	14	19	5	14	11	21	8	2	16	9	5	7	1	17	7	16	6	7	8	8	11	10	6	9	12	13	19	4
chr1:1362955-1363299	0	0	0	0	0	0	1	0	1	0	1	0	0	0	0	4	0	0	0	1	0	0	0	0	1	0	0	1	1	0	0	0	0	0	0	0	0	0	0	0	0	4	0	0	0	2	0	0	3
chr1:1370768-1371449	0	2	2	2	1	4	5	1	1	1	3	3	0	1	3	1	1	0	1	4	1	1	3	3	4	1	6	3	4	1	2	4	3	1	2	4	1	2	1	1	1	5	1	2	3	14	4	5	1
chr1:1374462-1375584	85	52	72	76	71	55	58	87	51	68	68	88	102	142	108	127	112	134	82	159	125	104	111	84	94	77	158	58	92	106	87	73	115	102	46	91	79	80	45	86	117	102	98	87	64	179	152	234	125
chr1:1389556-1389889	74	51	52	42	43	38	42	48	44	35	40	61	69	84	92	54	60	71	54	85	101	89	69	64	51	61	116	53	40	67	62	45	68	59	62	69	51	72	37	59	46	65	59	49	28	48	42	66	43
chr1:1396086-1396338	28	7	13	12	12	21	9	16	5	20	10	14	18	19	26	7	15	29	16	7	21	14	14	21	21	25	11	14	12	16	8	15	12	33	12	15	11	10	19	17	7	10	15	8	8	11	5	11	5
chr1:1406845-1407821	3	0	3	3	2	4	1	5	2	2	2	4	5	6	2	5	5	4	3	5	2	0	3	3	4	3	6	2	4	0	3	2	0	3	1	3	2	4	4	5	5	2	3	1	5	2	2	10	1
chr1:1414035-1414532	134	75	139	92	100	112	104	122	74	107	110	137	158	176	174	165	161	161	125	195	187	195	168	114	134	113	251	158	135	145	120	100	148	93	107	136	133	91	87	143	135	145	100	102	94	94	90	133	111
chr1:1417286-1417753	106	60	105	86	71	87	84	121	64	100	80	119	116	181	159	188	105	149	97	172	172	185	129	104	101	100	172	87	112	121	98	87	125	85	88	106	99	91	90	87	90	112	96	81	84	101	83	105	85
chr1:1420227-1420684	75	54	77	73	74	68	69	83	63	69	72	82	104	74	93	98	92	109	74	110	121	122	88	70	79	79	190	81	68	71	71	62	105	63	77	105	96	62	61	78	74	72	61	57	51	65	62	83	45
chr1:1444589-1444849	54	37	60	43	39	42	41	60	45	45	47	49	66	56	58	60	57	59	54	76	83	73	65	37	43	44	95	49	38	48	40	44	51	37	40	30	51	39	30	56	64	57	38	28	45	40	33	45	36
chr1:1446879-1448205	3	0	1	1	2	3	2	0	0	1	1	4	5	6	3	1	2	4	1	0	2	4	4	0	2	2	9	3	2	0	3	2	1	1	3	3	2	5	3	2	3	4	0	2	1	5	4	6	2
chr1:1452702-1453199	126	88	136	106	97	107	112	125	73	89	107	127	158	152	188	179	150	168	122	215	177	200	153	111	133	127	254	135	116	149	130	104	123	86	112	143	132	106	99	146	145	124	90	107	107	104	81	133	96
chr1:1455303-1455892	161	99	132	110	112	127	119	138	88	121	131	140	182	181	194	182	152	184	150	235	187	218	172	103	165	147	259	138	121	162	143	111	137	121	113	139	147	95	116	134	142	138	112	96	122	93	87	153	94
chr1:1456830-1457074	58	40	51	23	64	43	39	51	42	44	43	80	72	76	70	69	62	71	51	80	79	84	78	59	60	67	78	58	43	75	52	57	60	57	54	64	59	47	47	64	55	73	54	41	51	44	49	54	40
chr1:1457955-1459029	197	163	205	156	154	171	160	222	159	176	167	218	260	270	297	260	242	265	198	320	286	315	250	201	205	186	379	225	193	211	164	177	207	161	147	188	222	180	161	219	218	213	152	121	138	164	128	198	143
chr1:1464509-1464806	60	51	59	63	49	64	60	67	47	59	49	77	79	87	88	76	78	84	65	124	117	110	83	70	60	68	134	68	63	90	64	66	66	56	53	76	70	56	64	82	64	77	61	35	58	49	57	77	46
chr1:1470605-1471450	191	118	136	124	115	129	111	162	112	119	142	179	192	204	221	211	162	238	145	257	246	270	203	145	172	140	287	164	144	167	154	119	156	90	118	194	177	121	121	137	177	158	123	119	113	160	165	229	165
chr1:1473108-1473342	70	53	70	58	50	51	38	63	41	50	56	70	70	85	68	94	80	97	68	90	103	93	84	63	77	67	85	62	68	90	51	63	63	71	56	73	71	68	44	71	72	71	50	58	57	41	45	68	43
chr1:1474963-1475220	8	10	6	15	6	8	11	10	6	8	10	16	19	7	27	30	17	14	21	9	9	14	9	9	15	10	32	10	17	10	8	4	22	17	10	21	7	18	13	10	8	24	5	8	4	10	6	20	1
chr1:1476094-1476669	61	51	66	44	56	56	46	46	37	49	43	61	77	64	73	99	80	59	65	90	74	69	56	52	61	48	99	50	39	52	49	46	75	39	45	56	57	38	49	42	54	78	48	35	35	46	39	65	37
chr1:1489533-1489794	59	37	55	38	27	55	44	66	36	53	46	37	55	51	61	62	38	63	47	85	65	70	67	32	36	36	83	30	31	42	37	30	35	38	34	48	38	18	32	55	48	32	26	28	40	40	44	57	41
chr1:1496762-1496986	47	26	44	45	28	34	27	57	20	27	48	48	52	52	61	54	48	54	33	53	63	62	43	34	47	40	48	40	25	36	52	24	43	41	34	37	43	24	28	50	37	33	29	25	41	34	38	44	27
chr1:1509483-1510747	1	1	2	6	7	2	1	1	2	3	0	3	4	4	1	1	1	4	2	0	3	5	4	2	4	6	7	6	2	1	2	2	7	4	2	4	4	0	0	2	1	2	2	0	3	1	3	1	1
chr1:1534332-1536136	72	47	70	53	51	66	61	56	43	46	46	84	84	59	56	77	73	75	73	98	94	64	83	66	75	67	137	51	37	67	69	55	34	17	48	78	84	69	47	59	60	86	41	31	36	54	39	67	45
chr1:1550454-1552015	8	2	9	2	10	4	4	8	8	3	4	8	7	3	8	9	13	15	8	10	6	6	11	3	9	5	7	8	7	5	7	8	6	0	7	9	12	3	4	12	3	7	7	6	3	6	8	10	4
chr1:1558588-1559359	128	85	108	89	100	114	84	139	86	128	135	146	152	185	185	188	169	204	117	233	237	237	171	142	162	140	226	151	124	178	114	96	144	123	112	145	160	114	127	135	182	176	131	90	104	151	119	171	134
chr1:1560781-1561055	62	27	45	24	38	40	29	50	26	34	40	51	45	77	71	67	34	63	34	58	63	64	49	43	36	39	72	30	33	46	33	30	54	31	35	40	29	44	34	38	41	37	44	33	36	41	33	50	34
chr1:1562050-1562398	77	54	87	61	68	71	56	76	50	65	65	70	80	104	98	91	83	97	75	105	116	111	89	66	93	76	139	70	67	69	65	52	88	69	66	73	81	63	49	81	67	66	49	45	54	51	45	79	54
chr1:1563675-1564032	88	46	91	57	56	65	49	81	56	64	67	94	86	107	111	85	86	113	85	100	108	118	95	82	85	72	153	80	69	89	64	62	56	57	69	85	80	80	55	97	74	77	45	46	66	62	74	72	57
chr1:1564422-1570006	237	125	183	166	129	145	106	129	140	183	175	200	228	277	292	302	266	320	154	307	351	283	200	172	282	322	596	214	245	214	169	137	250	200	188	273	210	274	166	227	251	296	190	189	148	251	158	334	229
chr1:1571033-1571470	111	60	120	76	83	81	61	100	47	72	72	99	112	117	140	107	106	119	103	129	110	149	125	86	88	111	152	81	75	94	68	72	83	35	71	89	74	91	64	103	95	84	78	60	52	70	58	101	60
chr1:1580378-1580595	38	22	32	26	31	27	20	28	27	30	28	42	49	46	49	63	44	41	39	68	66	63	52	37	41	35	97	45	41	35	28	27	43	29	23	36	36	38	33	40	31	23	30	37	23	43	23	43	28
chr1:1590074-1590942	3	5	2	5	0	3	2	1	2	0	1	1	5	3	4	3	2	5	7	3	1	0	5	4	3	7	2	4	3	2	1	2	7	2	1	2	3	4	7	5	3	6	3	1	2	2	0	3	3
chr1:1600982-1601231	64	22	44	54	38	57	28	83	35	47	47	65	79	76	67	93	62	74	40	99	88	84	74	59	58	70	94	61	73	73	49	49	56	46	48	63	54	63	42	51	73	58	43	43	54	35	35	59	46
chr1:1602392-1602686	54	35	52	27	48	42	42	45	31	33	33	43	62	54	65	58	50	54	52	61	66	54	53	32	34	41	64	51	42	27	49	32	53	25	38	59	47	49	38	39	41	47	30	34	50	29	27	35	35
chr1:1607899-1608243	86	68	74	65	55	53	64	60	54	59	54	79	96	88	101	84	101	97	57	97	130	117	64	75	83	84	125	62	60	71	70	66	97	46	53	75	70	78	57	87	65	84	60	60	47	69	41	66	60
chr1:1623611-1625067	3	4	2	3	2	2	3	3	1	3	5	5	4	3	7	4	4	1	4	6	0	1	2	2	2	4	8	4	0	3	3	3	1	1	3	0	9	3	3	3	4	9	3	1	3	2	1	4	4
chr1:1631087-1633226	176	116	176	141	85	140	122	115	138	146	160	178	188	244	246	275	217	254	148	281	306	269	237	181	206	243	542	163	185	196	178	129	166	104	149	236	207	160	126	203	222	221	141	163	116	202	130	246	166
chr1:1634253-1634690	87	75	117	65	68	88	52	90	80	72	86	92	96	121	134	113	94	117	101	121	146	154	118	91	84	113	146	88	84	85	95	83	96	39	76	106	83	88	85	93	94	98	72	59	70	73	55	99	62
chr1:1643594-1643811	35	19	37	26	33	25	29	23	17	33	28	41	50	41	40	56	36	42	20	59	58	54	49	34	34	31	90	41	27	36	19	27	25	34	28	37	37	52	43	44	32	22	28	24	15	38	12	41	21
chr1:1655396-1656231	3	4	5	2	3	4	1	4	1	5	1	3	3	1	3	2	2	3	5	3	3	3	9	3	5	6	3	6	2	3	4	5	3	2	1	3	6	2	6	3	4	5	2	0	2	3	0	5	3
chr1:1670757-1671101	90	46	95	75	50	58	47	61	55	56	49	83	102	113	91	87	88	97	77	114	126	117	88	74	83	93	132	63	58	69	85	65	81	50	69	72	78	83	59	94	70	83	48	49	49	53	28	71	61
chr1:1676886-1678333	2	2	5	6	3	4	3	0	5	1	4	4	4	3	5	1	6	3	4	1	1	1	5	4	5	4	6	2	1	3	4	2	5	2	2	3	1	3	3	2	5	3	3	0	0	4	1	2	2
chr1:1685374-1685971	126	103	118	109	91	106	94	131	93	111	86	116	170	160	152	191	139	163	114	208	169	216	161	113	125	115	221	137	94	133	118	96	133	93	93	146	114	127	72	106	125	140	104	77	88	98	79	135	92
chr1:1691768-1692063	59	38	61	49	42	61	46	53	43	47	42	67	64	66	68	56	60	79	41	97	68	76	70	53	57	55	78	49	40	60	46	41	61	44	31	64	49	49	38	51	56	56	41	32	34	41	30	46	29
chr1:1709395-1710582	2	2	0	1	0	1	0	2	0	1	2	1	3	1	7	3	1	7	4	7	0	2	4	2	4	6	2	3	3	3	5	3	5	0	1	1	2	1	3	2	1	4	2	0	3	3	3	4	1
chr1:1713640-1714141	6	9	14	8	3	14	6	5	6	8	1	9	9	7	14	8	24	11	4	4	14	8	7	5	7	7	16	5	12	12	8	5	8	3	12	19	19	3	2	7	15	9	4	4	7	5	3	15	4
chr1:1821406-1823272	1	0	0	1	1	2	0	0	0	2	0	0	0	1	1	0	2	2	1	1	1	4	2	2	2	3	4	1	0	2	1	3	0	3	1	1	3	3	2	1	2	2	2	1	2	2	1	1	5
chr1:1839959-1840601	3	3	5	6	3	5	5	4	2	2	1	2	1	5	4	1	4	2	0	1	2	0	4	4	4	4	3	2	5	1	3	4	2	4	3	6	4	4	3	2	2	3	3	4	3	1	6	3	2
chr1:1850099-1851391	17	4	10	10	10	7	8	13	7	7	6	11	8	7	19	7	13	13	11	5	10	4	12	13	18	8	18	16	7	10	11	9	9	4	7	14	11	7	6	15	14	29	9	6	9	14	15	11	8
chr1:1859247-1859523	55	36	53	34	29	49	47	48	30	27	41	83	76	70	69	57	59	61	61	75	55	77	75	49	51	49	87	56	35	47	45	38	34	45	51	55	54	40	41	50	35	56	42	24	40	42	38	49	47
chr1:1874716-1875015	75	57	65	49	58	55	41	71	50	62	70	68	77	91	90	64	82	83	48	117	75	96	93	43	72	69	115	58	60	88	63	46	41	50	58	66	65	44	57	69	59	66	52	33	42	59	52	60	51
chr1:1875618-1875877	5	7	6	8	7	7	6	5	4	11	6	16	11	5	6	4	4	5	6	11	2	3	9	5	8	5	14	2	3	7	13	2	7	4	5	7	2	7	2	9	8	3	5	4	4	6	3	6	3
chr1:1886345-1886870	117	88	96	72	79	79	48	78	66	71	78	99	106	148	116	147	117	155	86	121	146	147	107	108	76	104	134	136	84	69	87	87	132	80	71	113	89	116	81	95	69	82	79	84	87	100	67	113	50
chr1:1896415-1896628	54	33	53	40	39	47	34	49	37	41	37	61	67	68	67	52	52	77	44	73	58	89	67	56	44	49	57	60	38	44	38	29	33	43	53	58	62	27	45	40	53	45	30	48	52	36	26	31	38
chr1:1897582-1897786	44	32	37	26	24	31	41	34	26	35	38	35	29	54	46	23	56	43	31	45	45	45	48	34	26	31	54	35	30	38	26	33	38	39	28	35	37	23	30	33	40	30	25	20	28	33	34	50	34
chr1:1910269-1913800	702	474	778	550	545	680	515	706	508	622	625	606	808	945	868	874	801	924	723	1060	1149	1071	927	547	563	641	1287	757	640	662	609	592	790	404	518	706	817	616	555	688	730	731	456	446	548	617	567	856	573
chr1:1935167-1935452	3	2	6	1	3	1	2	1	1	1	2	1	5	3	3	3	2	5	2	4	1	1	2	2	2	3	4	1	0	2	5	3	0	1	2	2	2	4	2	2	2	4	1	2	2	3	4	10	1
chr1:1950412-1951479	8	5	14	4	8	9	2	5	2	1	12	6	10	4	14	5	7	11	6	9	10	11	7	8	5	8	13	5	10	7	10	8	12	13	5	13	7	12	5	7	10	22	3	3	9	8	7	14	2
chr1:1957047-1957386	72	37	55	35	50	38	28	76	37	52	47	46	51	74	88	67	55	90	33	94	94	103	56	61	65	44	72	74	68	51	52	29	42	65	64	50	54	87	29	45	55	53	29	30	34	55	44	58	43
chr1:1959415-1959867	67	47	62	45	47	66	56	73	39	58	54	74	79	95	100	65	74	106	64	88	94	106	87	65	68	67	95	71	73	73	72	44	65	40	63	82	75	59	53	70	63	96	50	56	56	65	80	116	70
chr1:1960943-1961148	45	37	51	32	35	35	30	47	30	34	45	44	36	46	57	31	42	36	37	57	56	55	49	38	31	43	43	36	33	43	26	32	37	25	28	43	33	20	31	38	39	33	31	26	28	43	30	27	27
chr1:1961408-1961850	106	75	91	65	77	94	73	99	78	83	95	120	118	122	118	102	113	122	91	142	159	150	137	102	104	96	154	91	73	104	108	55	72	82	89	85	97	102	76	86	98	96	71	55	74	75	83	107	70
chr1:1974687-1974942	50	35	62	36	40	33	37	45	44	40	42	52	57	76	50	38	46	63	64	66	60	60	68	37	43	51	78	43	34	58	46	31	40	12	48	51	57	22	40	47	35	36	34	25	39	36	29	45	39
chr1:1976124-1976628	4	6	0	2	5	2	5	5	4	3	4	9	5	6	4	2	6	3	2	4	2	2	2	1	5	3	9	4	1	1	2	3	8	2	3	4	5	0	1	3	3	4	1	3	1	4	3	9	9
chr1:1981252-1983212	68	39	73	52	46	66	34	60	42	51	60	69	65	77	53	62	57	85	73	80	78	86	58	79	81	48	125	65	56	67	70	41	49	22	60	57	63	39	46	57	83	73	48	50	48	46	48	68	34
chr1:1990780-1991171	105	74	87	63	68	83	64	96	79	69	79	93	98	122	119	122	97	124	102	133	116	132	99	101	108	96	123	103	93	81	87	55	94	76	74	114	99	98	75	91	101	112	68	59	76	81	74	67	66
chr1:2005180-2005565	109	82	106	80	70	76	70	113	63	100	102	127	133	152	154	166	120	163	104	157	192	195	146	98	130	108	182	115	113	131	100	103	122	91	102	126	132	139	86	114	110	110	76	57	81	108	73	135	96
chr1:2025206-2026225	221	155	225	145	193	187	144	207	168	191	178	244	269	247	248	287	233	303	230	336	309	381	251	198	207	237	349	252	195	288	197	169	236	186	146	227	250	221	167	247	241	230	164	143	190	192	161	250	177
chr1:2038556-2038863	71	40	79	44	60	54	43	70	45	48	41	78	85	68	73	70	81	108	67	90	87	111	85	79	87	56	117	73	50	51	61	29	76	48	43	60	63	72	54	81	82	63	56	40	54	54	45	58	36
chr1:2040998-2041302	64	52	62	60	56	66	46	77	53	46	66	85	79	105	96	94	75	78	65	121	110	120	81	60	64	60	108	77	65	64	70	47	80	57	63	71	66	66	57	68	67	59	44	33	46	59	53	84	48
chr1:2046430-2046865	111	88	101	86	74	85	71	110	67	77	89	113	125	148	127	135	110	157	96	156	170	161	119	109	89	118	152	117	115	114	110	88	99	118	103	121	128	154	73	112	123	122	92	78	99	96	63	119	65
chr1:2063783-2064052	22	18	27	17	12	22	12	23	23	17	13	22	23	33	35	22	18	22	23	26	27	22	16	19	23	19	25	18	33	35	21	16	23	23	22	32	40	38	20	20	9	21	21	29	21	20	17	14	31
chr1:2064629-2064855	2	3	1	0	0	3	0	3	0	3	1	0	1	3	2	0	3	2	2	0	4	5	0	1	5	0	0	3	4	0	1	1	2	1	4	4	1	15	2	4	1	1	0	2	0	0	2	1	5
chr1:2066368-2066666	68	41	67	56	53	65	51	64	52	62	65	92	95	98	103	65	73	89	69	98	93	98	85	79	62	62	128	93	63	81	57	62	65	43	54	68	65	43	58	64	68	75	57	48	48	49	54	67	67
chr1:2082315-2082529	26	21	27	12	22	29	18	35	26	25	18	29	27	26	50	51	39	44	29	41	28	70	39	19	22	38	45	39	23	35	15	20	33	42	37	28	35	59	16	34	26	36	35	16	30	19	29	14	24
chr1:2116433-2116801	92	74	101	78	63	87	65	106	64	78	94	91	119	141	129	132	95	131	103	158	141	157	114	80	93	115	144	111	105	124	91	76	114	91	81	100	104	126	69	83	101	94	82	60	80	63	69	111	57
chr1:2121018-2121818	38	25	77	33	52	52	41	120	32	59	22	33	67	47	37	65	122	92	49	57	85	41	69	52	73	22	139	66	29	18	33	43	33	9	37	53	31	23	8	58	60	23	57	37	42	23	28	45	12
chr1:2126049-2126642	1	0	0	3	0	0	1	0	1	0	0	1	1	2	3	2	0	1	1	0	0	0	0	0	1	0	0	0	2	0	1	0	3	1	1	0	1	1	1	3	0	2	0	0	0	0	1	2	0
chr1:2136809-2137351	7	6	8	5	7	8	3	9	10	5	10	11	5	8	8	12	13	17	8	11	14	10	8	7	8	13	17	6	11	12	6	9	12	2	4	16	8	9	2	7	12	12	11	5	9	6	7	9	13
chr1:2144200-2144497	4	2	3	1	2	4	4	4	3	3	1	4	3	3	8	0	4	12	0	3	9	4	2	1	3	6	3	3	4	1	4	0	0	3	7	6	2	1	3	3	0	2	1	1	3	2	0	2	3
chr1:2158213-2161173	22	19	33	17	18	22	22	16	21	19	21	33	28	28	25	26	23	29	30	33	26	23	32	16	15	15	46	18	20	23	16	33	20	19	11	27	20	9	19	20	21	32	15	14	16	16	19	24	9
chr1:2212021-2213881	533	356	314	343	284	371	211	456	150	348	175	210	274	337	341	559	367	436	230	528	584	576	440	143	197	180	293	291	192	246	161	216	250	253	161	188	267	180	147	259	257	329	188	133	189	228	191	290	367
chr1:2222199-2222569	7	12	2	1	2	0	1	3	1	2	2	2	3	8	13	10	13	6	3	6	0	3	2	3	8	4	5	1	2	3	3	3	24	42	12	4	1	38	3	0	4	10	13	4	3	1	1	14	2
chr1:2232311-2232617	22	15	4	3	1	2	1	28	4	13	3	1	2	12	49	32	16	28	0	6	12	11	5	6	10	9	6	3	5	3	2	2	39	37	17	2	5	32	10	5	3	11	16	6	2	8	2	19	4
chr1:2235309-2235667	73	62	73	63	47	57	44	79	48	56	73	82	92	99	84	107	63	85	66	99	117	106	87	53	62	58	118	62	67	72	69	46	66	64	55	60	71	73	48	63	56	75	75	55	52	58	52	81	67
chr1:2236443-2239069	381	278	335	308	277	334	271	395	258	337	341	439	451	527	507	582	469	527	363	651	571	642	479	380	412	377	684	411	401	401	365	277	425	363	321	411	404	446	275	395	385	420	406	260	323	347	299	477	356
chr1:2245715-2247086	12	9	13	13	15	20	12	14	10	10	15	16	19	16	33	13	13	21	12	10	19	10	16	15	21	11	29	9	15	12	11	12	9	12	19	11	11	12	10	12	11	14	9	7	10	9	7	13	4
chr1:2249316-2249634	86	47	86	73	68	85	52	96	66	70	73	89	109	124	118	102	112	150	104	143	146	170	110	84	100	95	155	104	86	119	91	69	82	83	82	117	95	107	71	91	111	95	76	54	87	72	70	108	74
chr1:2253724-2254758	194	100	182	128	145	137	150	141	106	135	160	200	240	237	217	187	188	251	174	281	251	235	230	171	190	158	276	180	156	185	174	137	143	43	142	183	182	167	117	168	166	169	121	96	140	134	122	181	107
chr1:2258098-2258423	54	41	63	46	33	30	41	50	41	28	36	69	62	78	58	54	51	61	47	83	70	65	61	44	61	49	62	44	41	49	51	39	52	42	33	65	46	51	30	44	49	42	37	25	27	28	32	36	50
chr1:2259065-2259326	90	54	69	49	56	52	42	55	44	53	50	88	67	95	84	57	85	95	54	100	108	116	87	69	77	71	107	69	74	75	69	44	52	51	69	73	68	82	45	62	60	64	48	39	58	57	40	65	51
chr1:2266008-2266432	97	89	109	48	90	75	81	90	78	65	70	102	136	111	115	91	117	108	94	161	139	119	112	95	90	88	143	97	80	92	72	75	75	46	62	106	98	47	67	93	83	105	67	53	62	79	57	91	75
chr1:2276359-2276657	96	57	98	78	84	79	62	86	54	89	63	95	89	101	114	108	95	114	82	120	112	138	115	82	98	90	142	84	96	103	71	67	69	84	75	96	80	84	68	93	77	75	55	64	75	91	65	116	64
chr1:2304160-2304376	55	44	44	44	33	40	37	52	33	35	57	78	62	63	41	46	46	72	51	67	78	68	66	64	35	44	85	50	39	56	34	36	42	31	38	58	59	35	30	57	56	52	34	31	40	52	51	44	36
chr1:2316354-2316749	72	56	66	72	56	77	45	96	65	63	64	96	96	114	106	123	95	120	72	130	141	134	93	61	90	71	116	89	94	90	70	42	48	30	75	88	79	66	72	59	79	85	74	62	81	84	63	98	81
chr1:2322482-2323764	0	0	3	2	0	1	3	1	1	3	3	0	1	3	4	2	3	3	3	1	2	1	0	1	4	3	6	6	1	1	1	0	0	2	0	2	1	1	2	4	2	7	4	1	0	3	2	2	2
chr1:2333551-2334172	119	82	95	77	83	98	75	115	92	97	87	119	139	136	158	139	122	130	120	163	140	152	132	90	116	93	146	91	100	100	91	86	100	78	89	109	111	123	92	96	103	116	108	88	66	82	83	106	85
chr1:2339877-2340246	70	49	80	51	49	56	42	61	39	39	38	64	77	66	69	64	49	67	74	79	73	71	79	61	47	54	81	49	30	49	41	46	61	26	46	57	49	55	46	60	57	55	36	27	45	39	44	47	31
chr1:2343386-2344717	5	0	6	3	3	5	6	2	4	4	4	2	7	5	10	4	8	5	3	8	3	3	2	4	4	8	12	9	4	2	4	5	3	0	4	9	12	6	6	5	3	4	1	1	3	4	5	6	5
chr1:2345892-2346156	1	0	1	1	1	1	1	5	1	0	2	2	2	1	1	3	1	3	3	4	1	3	1	5	3	0	3	2	0	1	2	1	3	4	3	1	2	2	0	2	1	4	1	1	2	3	1	1	3
chr1:2359927-2360167	72	62	79	49	58	67	51	79	57	64	63	83	97	125	77	79	65	106	78	126	116	124	114	78	85	95	143	102	90	115	84	67	72	45	63	109	73	76	64	67	93	77	68	49	69	70	53	76	62
chr1:2371847-2372073	189	174	161	188	161	154	168	193	119	197	174	214	241	74	251	176	235	274	131	213	220	297	247	197	94	234	115	180	220	231	217	140	222	154	137	121	219	186	119	211	197	48	187	162	173	142	136	214	175
chr1:2374819-2375814	26	4	16	21	16	16	19	15	16	12	18	21	26	23	26	23	23	21	18	26	23	32	23	12	21	16	35	17	18	14	16	10	16	7	10	17	25	26	11	21	14	34	23	12	8	20	9	38	11
chr1:2387670-2388086	74	45	70	53	48	57	58	66	34	60	49	67	82	84	64	49	74	89	69	94	86	89	81	73	59	49	103	69	64	76	55	60	47	36	59	85	60	48	55	61	56	89	44	39	51	44	44	58	52
chr1:2398826-2399055	2	5	2	4	0	1	0	3	0	1	2	0	1	1	2	3	2	7	3	4	3	2	3	4	2	1	7	3	2	1	1	6	3	2	3	1	1	2	1	3	4	2	2	0	1	4	0	1	3
chr1:2409758-2410049	83	41	70	54	53	50	51	62	34	44	42	70	64	72	52	72	64	78	59	94	83	64	93	57	51	51	101	76	46	73	72	46	45	47	42	58	67	28	36	66	58	47	30	41	40	46	41	48	51
chr1:2411126-2411404	65	48	78	64	50	59	63	83	64	68	54	81	84	75	78	77	69	97	83	109	96	90	91	68	69	69	130	82	55	85	55	57	63	33	62	79	84	63	52	65	68	70	46	44	61	46	50	62	64
chr1:2415199-2415506	31	19	39	23	28	29	23	27	30	24	34	27	39	35	26	26	30	38	28	62	57	55	38	32	32	23	65	41	29	55	22	26	30	8	25	32	33	21	21	39	31	37	22	33	36	47	42	40	37
chr1:2433649-2434065	98	72	95	69	86	75	70	86	69	94	66	94	110	110	110	120	131	153	83	143	165	162	148	90	109	117	187	106	100	117	75	68	95	36	92	92	110	80	80	97	108	114	61	67	87	85	92	117	108
chr1:2435042-2435257	33	25	37	37	24	29	28	26	21	21	29	32	47	49	31	35	29	55	36	46	42	43	45	29	27	32	49	26	19	42	31	18	27	15	24	33	34	22	30	28	28	34	21	24	29	19	21	28	35
chr1:2435555-2435828	73	52	46	47	49	55	47	48	40	50	52	60	86	55	58	56	56	99	56	94	89	71	84	43	57	60	114	54	61	46	45	36	45	14	57	72	50	49	34	54	45	49	33	40	45	47	26	57	52
chr1:2439798-2440022	49	37	50	25	36	33	35	52	24	42	42	58	64	56	61	59	51	57	43	66	54	53	55	47	40	57	64	53	50	48	41	38	47	29	31	52	51	64	36	39	36	36	34	37	32	40	32	45	32
chr1:2440127-2440478	81	69	79	65	52	53	64	76	62	54	59	87	98	143	114	110	81	112	65	114	115	103	115	73	86	76	99	80	101	76	69	69	85	76	46	84	76	102	64	83	96	63	81	52	71	57	41	77	49
chr1:2445356-2445648	58	64	55	47	57	46	38	68	47	53	49	52	82	93	84	85	75	79	69	90	90	78	69	69	65	72	96	58	62	66	57	58	72	47	43	65	63	54	38	48	53	69	53	50	55	58	43	61	45
chr1:2449923-2450206	54	37	51	50	49	58	38	62	42	51	49	64	70	73	80	71	64	81	71	80	82	102	72	50	64	65	96	61	45	55	52	42	57	40	46	66	66	74	38	60	64	59	45	44	47	54	41	58	41
chr1:2451218-2451551	86	66	72	58	40	48	45	67	52	60	53	85	83	78	91	90	67	92	75	103	87	104	88	87	74	55	107	63	62	63	61	59	67	41	43	78	75	72	40	65	72	61	55	51	47	63	45	77	55
chr1:2452796-2453007	30	34	37	24	18	24	19	35	18	17	25	43	32	21	30	24	27	23	28	33	35	39	29	17	22	20	48	20	27	23	20	29	29	11	20	21	27	22	18	16	22	25	23	15	18	22	15	17	13
chr1:2457242-2458259	4	3	7	1	1	1	2	3	0	2	1	4	3	1	6	3	2	2	1	2	1	0	4	4	9	4	7	2	1	0	3	3	2	3	6	3	4	1	4	4	1	2	0	1	5	3	0	3	2
chr1:2460761-2462010	4	4	3	1	3	2	0	1	3	0	5	0	5	4	8	4	28	4	1	2	4	1	2	4	3	2	6	1	5	1	0	2	4	3	2	3	5	3	2	3	1	4	4	2	2	3	0	3	2
chr1:2466935-2467212	37	34	39	33	35	42	35	31	21	11	15	42	39	35	26	33	34	36	20	48	50	26	40	29	31	28	48	17	21	30	33	21	24	8	18	29	26	18	28	26	35	20	21	19	23	23	21	30	20
chr1:2472096-2472586	3	3	5	6	0	1	1	0	1	2	0	5	1	2	5	2	2	1	2	3	0	1	3	3	3	1	5	2	1	0	0	2	1	0	5	2	1	2	0	6	1	4	1	0	1	0	5	9	2
chr1:2477564-2478363	4	2	3	2	1	1	1	3	2	0	2	2	2	0	3	0	1	2	3	2	0	0	1	7	2	2	3	0	2	3	2	1	1	2	2	0	0	1	2	1	5	2	1	0	0	1	1	1	0
chr1:2517398-2518892	2	0	2	0	1	2	3	3	3	2	1	1	4	1	1	2	3	5	3	3	1	4	5	1	1	6	6	0	0	2	2	3	2	1	2	7	6	2	1	1	5	5	1	0	1	3	3	5	3
chr1:2527240-2527503	64	58	80	47	49	50	55	90	49	54	50	70	75	79	71	57	68	91	64	91	95	88	70	60	59	61	90	72	62	72	57	52	56	57	64	58	55	55	53	59	71	80	42	57	45	51	36	54	67
chr1:2537672-2537886	46	32	44	32	48	47	43	55	35	34	37	53	49	50	56	43	53	65	56	86	67	63	63	40	60	29	89	44	40	44	42	29	37	19	30	49	38	25	33	54	48	50	30	28	35	30	33	51	34
chr1:2559893-2561055	8	3	9	5	6	9	4	4	7	5	6	10	10	10	7	12	9	14	6	6	4	2	11	9	10	6	20	10	4	6	4	9	5	8	7	9	4	9	12	9	5	33	10	5	7	9	3	43	4
chr1:2574031-2574864	0	3	5	1	1	4	4	2	3	3	3	3	2	2	4	2	4	3	1	2	2	0	1	3	1	2	7	3	0	4	3	1	0	2	0	4	2	2	2	4	2	4	2	1	0	1	4	1	4
chr1:2706026-2706961	54	11	18	5	15	14	6	36	10	9	10	27	29	18	55	38	30	23	10	27	19	18	19	22	37	25	42	12	18	15	13	15	53	46	19	25	14	100	16	21	20	36	30	10	15	17	14	53	18
chr1:2716742-2717233	105	91	132	89	107	82	108	114	75	104	92	143	137	167	123	114	126	147	120	173	174	170	132	113	147	113	214	128	115	111	117	89	107	20	106	123	130	108	82	123	104	124	84	66	85	81	90	123	74
chr1:2772127-2772665	97	84	114	85	77	86	74	87	76	71	64	119	118	141	122	87	89	137	103	139	148	127	112	91	91	95	154	90	81	100	86	66	64	53	81	116	111	98	77	81	101	96	65	63	68	78	57	95	70
chr1:2777158-2777361	61	43	61	53	49	49	31	66	32	60	44	69	63	72	62	60	70	66	64	90	76	95	51	55	55	53	85	74	55	54	53	52	56	34	43	59	70	46	47	40	79	57	51	43	49	40	31	54	35
chr1:2827786-2828294	114	56	61	67	73	83	59	84	65	79	78	106	114	120	111	84	102	124	91	156	133	165	127	81	90	98	180	106	70	92	87	80	78	39	69	99	87	75	82	94	99	97	46	64	86	63	65	110	86
chr1:2847057-2847288	65	20	58	40	42	51	39	67	38	58	56	63	71	77	55	49	50	81	64	85	88	90	73	58	66	57	98	74	58	65	53	57	52	17	58	55	58	61	56	58	52	61	45	47	43	40	45	40	42
chr1:2850666-2850873	53	38	50	44	56	56	42	60	33	35	47	65	68	60	62	49	58	70	52	73	73	77	57	46	57	50	60	50	38	61	53	47	46	15	51	53	50	63	43	53	55	64	37	31	57	44	47	53	46
chr1:2876546-2876808	23	5	21	21	29	14	15	34	20	27	30	12	27	22	29	17	17	19	14	39	21	30	23	18	19	19	47	11	14	18	13	11	14	3	22	18	19	13	11	25	27	18	4	8	15	8	30	35	4
chr1:2885063-2885284	28	19	33	24	26	14	12	19	17	11	22	44	20	21	11	28	23	16	16	25	24	26	21	18	22	18	37	23	11	23	28	25	18	9	17	11	21	13	5	26	22	12	7	18	15	20	14	14	21
chr1:2886590-2886923	44	50	59	53	47	49	40	62	39	58	53	71	78	101	64	60	77	92	64	80	89	104	94	48	63	66	86	77	55	60	56	47	59	23	61	67	62	61	38	58	61	63	57	55	60	52	58	80	46
chr1:2918498-2918753	81	37	68	52	57	57	38	76	56	67	62	69	86	91	74	69	65	88	64	130	101	132	91	68	65	62	112	75	74	79	64	39	59	16	67	62	88	66	52	72	75	79	36	46	59	73	67	73	68
chr1:2929156-2929376	1	1	2	1	2	5	1	0	0	1	1	3	3	1	3	3	4	2	0	0	3	1	3	2	3	0	7	1	1	2	2	1	2	1	4	2	3	4	2	1	3	6	2	3	3	2	1	5	3
chr1:2938634-2939043	110	73	96	84	84	90	74	108	68	90	95	123	112	125	107	93	105	131	86	145	132	159	118	99	100	102	153	101	92	117	98	87	84	41	87	119	112	82	65	104	120	96	61	72	78	65	82	85	68
chr1:2979276-2980758	285	157	259	183	184	210	170	259	212	206	210	308	317	330	276	312	277	356	267	481	399	464	329	267	257	273	463	294	251	317	233	203	246	125	178	265	279	282	178	276	287	297	194	163	212	255	228	290	244
chr1:2983926-2987962	49	14	46	24	35	47	17	29	14	44	19	42	23	46	94	70	61	79	48	40	32	38	41	46	57	41	93	32	25	30	37	14	45	107	39	38	20	87	49	30	42	108	63	19	25	45	18	103	13
chr1:2990031-2990718	12	3	10	5	3	3	5	3	1	10	11	5	8	3	33	20	29	13	6	11	6	13	4	11	5	17	16	4	7	6	5	2	20	19	8	3	6	20	11	6	12	22	24	10	4	4	12	37	6
chr1:2997273-2997473	48	30	51	38	29	34	44	58	35	39	32	45	57	65	53	49	51	64	50	75	64	55	49	49	42	39	68	46	38	31	45	37	38	23	38	43	49	65	34	42	51	53	49	30	48	34	35	34	39
chr1:2999728-2999978	55	41	58	56	53	40	39	57	37	48	54	77	62	70	73	37	48	77	48	78	54	73	84	56	53	43	75	55	41	45	47	45	39	22	39	46	49	60	41	41	42	51	39	31	49	30	30	42	39
chr1:3028180-3028557	69	34	59	42	45	61	38	61	31	51	54	58	58	71	69	58	55	65	75	86	64	68	66	55	60	50	100	42	48	52	43	44	36	23	36	52	38	62	35	40	49	42	37	32	29	33	28	62	33
chr1:3038068-3038343	65	48	52	43	39	53	42	55	41	52	42	79	74	73	85	48	55	71	61	79	78	64	62	59	49	57	89	62	44	48	63	48	52	31	60	56	46	78	47	48	56	56	54	43	42	58	37	61	37
chr1:3056542-3056772	64	48	68	48	57	37	49	58	40	48	44	58	72	84	68	53	66	65	64	98	79	86	85	63	67	55	79	68	51	51	49	40	48	20	45	55	62	67	51	54	74	61	39	37	73	43	35	48	45
chr1:3059051-3059268	50	22	40	26	28	38	34	39	22	36	31	50	41	50	53	27	45	50	37	44	49	44	41	26	46	44	64	39	33	29	23	38	29	7	25	35	41	43	28	33	23	37	34	22	40	35	30	38	24
chr1:3071900-3072239	16	6	11	3	7	2	3	22	1	8	11	4	7	12	31	2	21	23	3	7	19	17	6	6	9	13	6	9	4	14	8	6	11	24	18	6	5	87	11	9	7	17	21	9	5	7	3	11	5
chr1:3080935-3081292	89	61	91	60	74	61	76	77	59	59	81	81	85	92	86	80	62	94	85	120	99	106	85	72	72	83	105	82	57	77	79	70	68	42	59	86	77	66	65	65	69	74	68	66	74	63	49	63	74
chr1:3102541-3103352	153	107	180	108	141	144	109	160	102	130	137	198	201	212	191	150	176	219	179	227	248	194	201	152	168	140	210	162	134	163	135	116	110	70	146	156	180	147	111	127	156	165	103	90	126	124	99	148	98
chr1:3104957-3105253	36	37	48	16	36	40	28	31	35	43	28	32	49	63	62	20	45	58	30	47	44	36	49	47	59	45	79	54	33	35	55	34	40	12	19	31	39	74	32	46	50	53	39	28	39	28	26	36	31
chr1:3111580-3111909	97	56	92	56	70	68	71	94	74	68	59	97	84	115	122	77	104	123	92	131	126	124	98	87	90	73	127	93	78	109	76	67	63	50	83	94	93	100	67	104	78	83	64	60	79	83	58	87	65
chr1:3147846-3148081	62	37	61	43	53	58	38	60	34	41	51	50	60	73	71	47	40	81	56	87	70	78	62	49	49	47	61	54	47	46	49	47	55	30	53	62	57	56	41	62	56	51	50	48	48	42	44	50	34
chr1:3155161-3155361	62	39	59	43	54	43	54	69	52	62	60	66	77	77	78	69	84	92	46	96	90	90	77	56	62	67	99	70	64	82	62	41	46	24	50	57	63	71	48	64	61	77	49	47	34	57	53	71	55
chr1:3157510-3158300	188	114	203	117	130	147	118	208	123	132	150	202	201	237	232	186	195	263	175	262	240	257	225	180	184	169	279	198	151	192	183	116	148	83	121	158	182	201	133	205	160	187	143	124	157	142	116	158	136
chr1:3163970-3164643	9	4	17	5	8	4	12	35	10	8	2	23	16	11	41	24	30	13	9	13	14	17	8	10	17	10	22	7	8	12	10	4	21	55	7	6	20	42	4	5	9	19	5	12	7	3	4	24	14
chr1:3182822-3183216	95	50	106	59	51	79	63	107	63	71	62	100	94	113	104	91	84	107	96	136	113	120	108	87	70	84	135	71	88	91	67	61	70	50	59	77	88	104	54	63	72	93	62	61	66	56	62	80	62
chr1:3184547-3184824	83	52	70	58	52	66	46	82	41	62	57	86	79	94	85	78	71	101	72	119	110	101	90	84	77	69	119	98	72	81	60	59	51	26	69	80	80	86	58	73	79	62	53	55	55	60	54	67	80
chr1:3195377-3196052	147	92	145	101	104	121	100	149	99	101	133	143	161	155	153	153	123	201	137	204	191	209	176	140	132	132	210	134	127	147	133	129	111	81	110	148	151	161	81	157	106	142	111	105	106	118	87	150	109
chr1:3203766-3204453	149	111	133	109	125	108	117	211	109	125	147	204	169	234	199	153	147	217	168	275	193	269	216	177	144	157	281	189	176	269	193	164	130	54	135	331	221	197	127	186	150	168	137	123	124	114	153	200	120
chr1:3239916-3240261	8	8	10	5	22	14	7	8	10	8	8	8	15	8	5	17	26	8	12	10	3	11	17	8	10	20	25	10	8	8	11	6	3	10	13	12	12	3	6	11	17	6	4	6	5	6	6	10	7
chr1:3275030-3275284	61	44	60	41	36	44	43	55	34	46	51	65	62	65	64	42	60	55	61	69	64	73	57	48	46	34	69	53	29	42	45	54	55	20	46	47	49	66	41	55	47	36	38	24	29	46	42	44	32
chr1:3307070-3307285	66	40	51	37	35	28	28	34	27	41	37	50	46	47	55	45	50	52	42	56	52	54	50	37	52	38	58	34	34	32	43	48	33	19	36	54	34	50	26	40	41	37	27	22	21	28	25	35	28
chr1:3310103-3311035	31	14	25	20	12	19	14	40	10	19	16	19	11	10	13	16	10	19	17	16	16	24	12	8	20	9	26	11	8	17	11	10	14	9	15	13	17	110	9	14	14	8	17	11	7	15	11	22	4
chr1:3321270-3322310	244	148	248	177	187	183	169	264	155	198	182	245	269	331	292	231	203	299	241	304	334	345	279	214	232	225	379	278	232	251	186	165	184	134	191	206	230	264	127	189	233	236	161	150	170	174	156	225	165
chr1:3327992-3329424	291	216	253	216	185	240	208	281	222	230	275	318	344	329	309	289	294	399	289	466	443	452	388	246	283	265	469	323	260	349	228	212	194	68	226	291	280	282	215	280	285	270	168	238	245	239	234	285	248
chr1:3331041-3331279	55	36	54	46	37	51	37	50	36	42	35	53	50	56	73	43	40	67	40	88	71	72	63	45	46	40	71	55	41	43	44	31	47	22	30	47	46	52	41	43	33	55	35	29	30	46	44	35	36
chr1:3331987-3332227	56	28	43	38	27	46	38	42	26	35	54	54	61	64	56	48	51	67	46	76	58	67	75	54	54	48	78	51	37	47	41	45	42	5	28	41	42	21	44	42	46	56	29	36	47	40	41	56	31
chr1:3342013-3342806	162	102	147	105	108	140	115	127	99	105	122	150	160	177	164	124	138	164	127	198	169	163	163	168	130	132	191	108	116	111	106	108	110	28	113	139	141	122	111	124	148	141	78	125	105	125	89	129	112
chr1:3351366-3351632	75	40	76	49	42	48	49	72	45	44	56	73	64	77	88	67	68	101	67	104	105	100	77	72	76	68	96	72	62	83	53	59	50	20	56	78	62	74	48	58	66	68	54	47	76	59	55	58	46
chr1:3370906-3371683	2	2	2	2	1	2	1	1	0	0	0	1	2	3	0	2	0	2	1	1	1	0	1	2	1	3	3	1	2	2	1	1	1	0	1	1	2	1	1	1	0	0	0	3	1	5	2	2	2
chr1:3394702-3395191	114	82	100	72	60	75	72	80	61	68	78	103	113	93	114	90	86	131	109	103	109	111	100	76	92	80	133	73	63	71	67	79	100	37	55	96	80	98	66	73	93	89	70	44	62	67	69	75	58
chr1:3425577-3425797	66	42	64	45	43	66	50	65	33	49	34	76	70	84	60	69	67	90	57	72	100	94	75	60	65	66	95	57	52	70	50	47	48	34	43	56	52	73	40	49	61	60	46	42	45	60	43	57	62
chr1:3426362-3426570	54	33	52	47	28	41	30	49	33	54	37	58	63	57	69	60	48	70	42	95	59	78	63	45	54	52	82	62	41	60	49	31	39	33	33	57	43	65	37	44	47	49	39	33	34	49	34	56	40
chr1:3427356-3427683	78	55	81	68	58	63	58	72	56	70	78	71	93	91	83	74	80	100	81	133	85	119	78	75	73	71	142	82	68	72	70	54	49	31	53	70	70	86	54	69	81	58	61	43	53	80	53	67	63
chr1:3435989-3436250	56	41	76	43	57	58	58	62	42	52	64	81	68	93	76	81	61	80	63	110	80	88	81	63	77	75	114	74	61	69	54	36	54	45	52	72	70	67	51	79	51	60	49	53	54	40	47	62	48
chr1:3447450-3447950	3	1	1	1	1	0	1	1	1	2	0	1	0	2	4	0	1	2	1	0	1	0	0	4	1	0	4	3	0	1	0	0	1	2	1	1	0	0	0	3	1	3	0	0	1	4	5	4	1
chr1:3459875-3460269	82	52	88	84	75	83	76	104	63	69	85	105	118	99	90	81	88	114	95	140	153	127	113	88	84	84	153	98	79	101	82	68	71	35	54	92	89	56	84	82	102	66	64	57	74	71	74	92	71
chr1:3499903-3500470	207	175	195	192	157	56	143	219	199	178	169	167	120	173	195	120	226	240	155	168	221	254	229	97	79	48	77	111	119	124	123	145	200	97	33	38	128	126	52	199	108	106	136	119	111	186	72	154	91
chr1:3511710-3512118	76	69	108	71	58	76	68	88	63	78	70	103	96	101	90	56	78	108	85	117	97	114	109	73	93	70	140	84	75	87	65	80	66	19	68	99	88	94	70	88	69	78	52	56	78	69	58	61	78
chr1:3527620-3528078	1	2	0	1	1	3	0	0	2	0	0	0	4	0	1	1	2	0	2	1	3	1	0	1	0	0	2	4	1	0	1	1	0	3	0	1	1	1	1	2	3	5	1	2	1	1	0	15	0
chr1:3528334-3528683	1	1	5	3	0	6	1	1	0	1	1	1	6	2	5	8	2	3	1	1	3	3	1	2	5	7	9	2	4	2	4	3	5	4	2	4	1	1	3	8	2	3	1	5	1	0	1	2	0
chr1:3540768-3542241	1	0	6	9	2	3	4	7	1	3	2	6	5	2	1	2	4	4	2	4	1	2	7	10	5	6	10	8	3	0	5	6	4	6	1	3	2	3	3	2	7	7	2	6	5	6	2	6	8
chr1:3556964-3557201	47	33	44	35	40	36	37	35	32	25	37	37	48	33	52	31	28	40	34	46	66	47	45	32	32	30	32	33	27	31	30	34	33	24	23	19	37	22	26	34	25	28	34	18	32	30	31	36	21
chr1:3559953-3561009	169	89	132	95	145	141	114	172	119	171	138	140	236	248	173	250	198	246	146	341	307	243	165	132	150	161	342	147	153	233	150	99	190	148	139	115	145	160	161	239	189	180	108	154	104	188	176	244	168
chr1:3566446-3569636	34	6	28	11	13	10	9	26	12	20	19	21	10	15	65	69	49	20	21	14	13	23	12	21	38	27	34	18	4	18	18	23	50	20	11	15	19	112	14	11	18	50	54	14	23	18	9	54	9
chr1:3607097-3607553	125	89	97	70	83	83	67	106	78	95	105	123	116	140	129	116	91	159	106	146	158	173	144	108	113	88	166	121	95	128	82	86	87	77	79	114	106	131	82	103	105	98	82	78	86	101	82	119	83
chr1:3623319-3623521	40	27	43	28	26	29	30	36	25	27	38	42	36	34	47	29	30	54	46	55	56	52	45	44	40	31	54	38	31	40	33	35	33	38	19	34	35	43	29	36	33	37	25	24	34	37	29	40	28
chr1:3634634-3635101	31	24	31	24	37	23	21	27	19	29	21	30	23	38	42	29	32	39	18	32	45	40	26	30	29	22	62	8	27	21	29	29	24	19	17	40	30	16	25	26	27	21	29	21	21	16	17	22	10
chr1:3649295-3649674	58	35	47	26	40	41	27	60	23	40	43	38	62	63	54	60	53	52	46	51	73	55	74	63	50	43	64	39	44	37	49	40	62	42	30	54	50	64	32	33	44	43	26	24	17	40	22	58	28
chr1:3662964-3664085	50	14	44	26	35	31	23	28	16	17	24	35	34	27	67	45	43	45	38	30	29	28	46	41	27	27	52	27	18	32	29	36	58	22	23	39	23	121	29	36	39	75	18	35	15	25	17	65	8
chr1:3688554-3689684	6	3	2	7	3	1	2	6	1	3	6	2	3	3	8	2	4	5	1	4	3	4	2	5	6	2	10	4	3	3	4	2	4	9	4	4	3	4	3	4	2	6	3	7	5	6	3	7	4
chr1:3703673-3703908	54	36	40	33	35	43	28	47	34	35	40	57	55	57	53	58	48	63	55	84	63	57	57	55	53	41	68	23	35	45	35	26	42	28	34	54	32	55	45	39	46	48	43	33	37	50	37	38	36
chr1:3712399-3713234	2	4	2	1	0	0	0	2	0	0	0	0	3	4	0	4	5	3	1	1	2	2	2	1	1	2	3	2	0	1	0	2	0	0	1	0	1	2	0	2	4	1	0	0	0	1	1	0	2
chr1:3731459-3732015	119	72	81	73	75	64	59	91	54	73	83	109	99	112	147	113	106	101	101	133	121	111	123	85	72	95	120	102	56	82	70	59	86	85	73	79	72	92	59	65	80	85	68	53	69	57	59	70	57
chr1:3773188-3774465	5	3	7	1	7	5	3	5	1	6	2	4	8	4	6	7	5	6	9	2	11	3	3	2	4	5	3	10	1	2	1	2	3	3	3	2	4	0	1	6	5	4	2	1	1	4	3	1	1
chr1:3775078-3775369	43	28	38	37	38	29	25	52	37	29	34	53	58	60	54	37	43	58	51	74	75	30	45	48	40	28	69	45	20	30	53	28	39	38	36	45	38	43	26	53	31	43	41	24	38	33	22	56	26
chr1:3790865-3791611	122	121	162	90	135	136	97	144	90	79	100	98	146	140	142	121	107	128	135	170	175	174	139	109	121	100	123	90	99	83	87	91	96	93	81	122	97	93	77	88	74	120	99	72	94	89	73	92	101
chr1:3808491-3809236	96	78	95	88	65	123	93	130	68	81	94	62	125	132	118	114	85	151	88	130	179	215	123	98	105	93	259	103	86	77	70	98	100	64	76	98	78	118	99	98	176	121	63	70	66	97	74	145	92
chr1:3816357-3818084	3	9	9	7	8	7	10	6	1	3	6	11	10	11	6	5	5	10	13	6	2	8	6	12	10	9	20	2	7	3	6	5	8	3	6	6	13	7	7	5	8	11	5	4	6	7	4	5	7
chr1:3824220-3824456	24	23	25	29	24	21	25	24	9	24	28	32	29	33	28	27	20	29	19	33	38	18	21	22	20	12	36	18	25	12	19	25	19	7	25	22	17	22	18	21	19	24	18	12	12	26	8	19	14
chr1:4192634-4193243	124	85	110	76	71	90	95	152	91	99	101	121	131	151	143	87	113	140	118	180	177	171	139	108	121	91	186	127	112	120	92	77	99	37	122	111	106	72	76	108	109	126	55	90	113	77	78	116	89
chr1:4221388-4221672	68	44	69	49	63	63	51	73	57	59	60	83	96	88	77	80	72	102	54	96	112	109	77	74	63	60	112	77	63	74	68	46	54	5	45	78	58	43	48	67	71	76	46	55	53	58	54	86	60
chr1:4713990-4716555	33	4	10	3	3	2	3	28	4	12	5	7	5	5	60	8	23	10	6	15	9	13	10	16	31	16	21	12	7	13	6	7	40	5	5	3	3	171	13	7	13	50	14	3	5	8	10	71	5
chr1:4726577-4726867	71	45	85	57	46	47	45	88	53	60	62	56	62	73	76	88	63	78	58	107	93	112	72	53	51	45	94	51	49	57	67	31	46	9	37	47	68	42	45	63	60	78	38	39	42	76	54	78	58
chr1:4771653-4772545	118	58	94	88	78	90	85	106	68	109	101	108	142	135	159	136	136	194	116	190	175	160	147	102	120	107	221	118	94	132	104	79	110	48	78	118	132	111	100	126	117	144	112	83	88	135	113	164	119
chr1:4832352-4832553	52	36	44	40	37	50	53	60	46	52	47	53	63	68	55	74	41	71	52	86	76	74	57	61	53	46	72	74	57	57	43	46	46	18	49	64	50	40	34	56	51	54	40	26	45	48	33	43	40
chr1:5772057-5772513	117	73	110	87	87	107	73	127	77	93	78	124	126	139	131	161	93	159	97	174	155	164	116	105	93	109	162	121	107	131	105	72	113	59	113	120	116	127	85	112	118	98	96	70	90	93	96	109	81
chr1:5793558-5793784	43	27	26	24	26	21	23	48	23	21	31	27	42	48	38	35	42	30	32	43	44	36	40	23	19	24	51	25	23	24	25	15	28	8	21	30	26	16	16	23	32	36	23	26	15	25	27	31	20
chr1:5937158-5937392	45	30	43	36	40	45	38	51	41	49	41	41	48	71	65	56	53	71	41	79	59	81	63	58	49	41	89	61	53	48	50	40	59	45	57	57	57	64	51	48	37	54	38	32	41	52	43	39	36
chr1:5950825-5951029	48	31	46	38	33	39	30	42	47	30	24	31	55	60	59	45	42	47	46	58	66	55	46	41	45	42	55	43	30	41	40	26	45	21	25	39	41	50	41	46	40	26	31	41	35	28	25	38	31
chr1:6051596-6052955	5	0	4	3	6	1	1	2	0	3	2	3	3	1	4	2	4	5	1	6	2	2	2	3	3	2	4	6	1	1	6	4	4	4	3	4	4	3	4	7	3	7	0	1	3	3	5	3	4
chr1:6086245-6086494	1	2	1	2	6	0	2	5	1	3	2	3	2	0	6	2	2	2	0	6	3	3	1	0	3	4	4	3	1	0	3	2	1	7	3	2	1	19	0	1	3	1	5	3	3	4	1	3	2
chr1:6111610-6111836	65	39	48	44	49	49	35	54	43	44	36	69	72	71	62	64	69	66	52	75	83	74	59	46	53	57	109	76	44	80	52	45	50	24	48	49	57	56	32	53	62	64	32	50	39	44	42	52	47
chr1:6131636-6131985	87	48	81	46	69	75	62	87	48	78	74	72	80	93	107	93	56	94	77	116	117	112	105	71	64	72	123	71	62	87	52	64	74	42	53	64	64	79	52	81	60	53	48	52	52	73	54	96	53
chr1:6187744-6188235	19	17	24	17	20	15	28	12	9	15	23	15	23	17	12	17	9	24	17	11	28	37	17	23	28	18	35	7	11	5	15	19	15	5	26	20	14	40	14	11	13	17	15	10	10	7	17	19	13
chr1:6188874-6189120	64	52	78	48	54	62	41	84	51	48	66	70	72	95	84	99	81	105	63	104	100	127	91	71	78	60	114	83	63	88	64	61	73	61	67	62	74	78	70	68	84	80	67	44	60	53	53	65	60
chr1:6202119-6202359	54	41	41	49	42	41	46	57	49	45	49	58	70	79	66	54	53	68	49	81	71	72	67	56	58	57	66	57	48	54	52	45	54	47	48	58	64	79	43	63	59	51	51	40	49	47	55	66	45
chr1:6208717-6209039	1	2	4	2	5	3	1	4	0	4	3	5	5	7	3	0	2	2	2	4	2	0	4	4	6	6	7	0	1	3	3	1	1	2	2	5	1	29	5	2	2	9	1	2	0	1	3	5	0
chr1:6239238-6240814	8	1	6	1	2	4	3	6	1	2	1	1	3	7	2	4	4	4	4	2	3	1	0	3	7	4	7	1	2	1	1	3	0	1	3	1	2	2	1	9	3	13	8	4	2	9	0	11	4
chr1:6241032-6241251	4	1	0	0	3	2	0	1	0	1	5	3	2	3	3	1	1	1	1	1	1	0	3	1	6	3	6	0	4	4	1	2	0	4	3	3	0	1	1	1	0	3	1	1	2	0	1	1	0
chr1:6259179-6259883	4	1	4	3	2	2	4	2	1	1	3	2	0	2	3	0	1	4	0	2	0	1	2	5	1	0	3	2	2	0	0	1	1	3	1	1	1	3	1	0	4	4	1	0	0	1	0	0	3
chr1:6265826-6266778	8	1	3	4	8	9	6	2	0	4	6	3	5	5	10	4	4	6	1	7	9	11	4	10	7	7	18	9	4	8	6	4	6	20	3	8	3	4	5	4	6	6	16	4	3	5	6	8	5
chr1:6268821-6269588	22	12	10	3	7	5	3	6	4	13	6	4	11	12	29	38	20	29	2	18	17	16	4	7	21	15	10	4	9	11	3	7	41	78	8	15	2	64	8	15	7	17	15	12	4	10	4	11	10
chr1:6295529-6296261	0	2	3	1	0	3	1	0	2	3	2	0	2	1	3	4	0	1	7	1	3	1	4	0	3	2	7	1	1	2	1	4	0	0	0	1	6	1	1	0	4	1	2	3	1	7	0	2	2
chr1:6301696-6302856	12	3	10	5	3	4	3	4	5	5	9	3	11	2	11	6	8	7	8	6	7	3	5	6	8	3	13	6	3	5	4	4	9	10	3	3	2	11	4	10	0	12	2	2	1	2	6	11	3
chr1:6305149-6306463	5	3	7	10	2	4	8	13	4	7	5	4	6	4	2	7	2	5	6	4	3	2	2	7	9	7	8	4	4	3	9	4	3	1	8	9	6	14	4	8	12	12	4	7	4	2	0	11	9
chr1:6309164-6310092	3	5	8	6	3	7	8	7	1	0	4	10	4	8	5	6	23	3	10	4	4	5	5	11	8	5	8	1	6	4	7	3	23	2	4	5	2	3	4	3	4	10	5	3	4	10	4	5	2
chr1:6313762-6314139	86	64	102	72	69	57	75	99	60	77	71	95	92	118	102	108	104	122	79	129	135	128	131	93	99	84	162	93	81	103	84	57	100	84	86	94	90	110	67	59	93	86	95	57	69	63	61	90	64
chr1:6320138-6320942	2	0	1	0	0	1	3	1	2	3	2	0	0	3	2	3	1	3	1	1	2	1	0	2	1	4	5	2	1	1	1	2	4	3	3	1	0	1	1	5	2	2	0	2	4	4	0	3	1
chr1:6339949-6340268	54	43	79	46	41	41	42	61	33	48	51	69	73	51	66	52	60	79	63	81	71	78	54	47	49	51	72	54	43	43	44	31	49	42	54	44	55	67	31	63	52	51	40	35	45	41	37	59	39
chr1:6341137-6341412	40	37	44	32	51	46	31	49	44	38	43	47	61	71	58	46	46	67	43	59	67	65	49	46	46	35	71	34	39	56	37	27	39	35	41	39	44	37	49	52	41	45	29	24	42	35	39	47	44
chr1:6452815-6454185	3	1	7	1	3	2	0	0	1	4	1	2	4	3	2	2	6	2	3	1	3	2	6	2	8	4	3	2	4	4	1	1	0	2	2	1	2	4	1	0	5	1	0	4	2	3	3	1	4
chr1:6479058-6480938	9	6	10	4	3	5	6	16	4	7	7	7	9	1	11	6	23	10	5	5	5	10	5	9	15	11	17	7	3	7	4	7	5	8	8	6	6	6	4	8	9	10	28	7	4	9	7	9	11
chr1:6484504-6485327	3	1	1	2	1	4	1	5	0	2	2	2	5	0	7	3	3	4	5	5	1	2	1	2	4	2	4	2	3	2	2	3	3	0	1	2	7	0	3	7	4	10	1	3	2	6	5	6	7
chr1:6500169-6501130	10	8	14	10	8	10	8	7	0	2	4	5	9	8	15	8	10	10	9	3	5	10	13	8	17	11	15	7	4	8	7	5	7	5	8	9	7	18	10	7	5	16	20	7	6	11	6	9	6
chr1:6507208-6509186	14	6	22	10	11	14	8	11	18	5	12	17	10	8	18	16	21	15	9	8	13	15	12	22	30	14	40	11	8	19	9	14	14	19	9	18	15	12	12	12	14	23	15	8	13	15	15	18	13
chr1:6511690-6512110	87	57	68	67	64	62	80	71	64	45	67	97	99	117	77	76	81	106	60	122	112	101	109	65	65	70	140	99	76	70	64	62	59	34	56	91	97	69	45	84	77	84	57	44	45	77	51	61	55
chr1:6514109-6516325	83	43	36	17	17	40	21	83	13	42	43	32	38	63	113	103	79	84	14	57	62	38	58	69	86	82	117	44	61	42	38	24	84	263	61	56	64	236	28	35	35	74	114	53	42	67	41	115	42
chr1:6520585-6521955	213	165	184	168	170	168	157	221	141	151	178	230	239	269	233	262	225	272	214	331	307	305	248	201	196	192	344	214	199	209	186	137	248	159	157	240	191	216	171	199	225	218	173	130	162	173	160	232	194
chr1:6525997-6526228	2	5	0	1	0	1	1	2	0	0	0	1	1	0	10	13	3	1	0	0	4	2	0	2	1	2	3	4	3	3	2	1	4	14	1	1	2	9	1	1	3	6	5	0	2	2	0	7	1
chr1:6530537-6531814	200	144	228	181	170	213	150	172	150	213	173	289	272	268	223	261	233	313	209	358	334	380	277	216	218	224	430	240	226	291	191	165	212	89	159	247	258	133	144	231	242	250	175	151	194	223	195	278	202
chr1:6545144-6545559	2	1	5	1	1	3	2	4	1	2	1	3	5	3	6	2	5	4	4	7	4	7	5	2	4	3	9	1	5	6	3	3	2	6	2	3	0	2	1	6	3	6	4	2	1	7	2	5	2
chr1:6550084-6551115	9	5	6	1	5	5	3	2	3	3	4	5	7	10	3	3	4	7	5	5	1	4	8	8	7	2	17	4	2	3	7	2	4	5	5	3	4	5	4	5	5	6	0	1	3	4	2	8	2
chr1:6557562-6557872	2	0	1	1	2	1	1	2	0	0	1	4	3	2	0	1	0	0	4	1	1	2	0	1	2	0	0	2	0	1	0	1	2	3	1	1	2	3	0	2	5	1	1	0	1	3	1	2	0
chr1:6614137-6614835	2	1	2	0	4	1	0	2	0	4	4	4	4	0	1	1	3	2	0	1	0	3	2	0	3	4	7	0	2	1	1	4	2	3	1	3	1	7	0	0	3	2	2	1	0	4	1	3	2
chr1:6639428-6640361	13	22	15	31	24	23	22	22	19	11	22	23	20	17	20	8	19	14	13	31	16	16	26	19	20	8	26	22	11	15	21	23	14	1	9	14	21	12	11	24	20	19	9	10	17	11	13	20	22
chr1:6653398-6653674	62	44	48	39	40	43	53	64	38	62	56	60	61	64	75	76	47	67	78	84	74	91	76	37	54	47	99	68	47	60	40	36	59	43	34	60	77	51	53	50	44	55	40	33	34	45	44	60	43
chr1:6659126-6659505	49	34	62	29	38	55	32	47	35	44	30	55	57	58	66	79	57	66	56	82	64	65	52	47	48	56	86	65	40	68	33	39	50	54	34	65	51	42	37	54	50	44	43	18	42	40	21	51	26
chr1:6661777-6663844	5	3	9	5	1	7	2	3	2	2	2	5	5	4	7	2	16	4	2	4	11	5	7	5	9	3	4	5	5	4	5	4	4	7	5	3	6	3	2	2	4	5	15	2	2	6	2	8	5
chr1:6672787-6675741	7	6	3	7	1	4	4	11	4	3	4	6	4	7	7	6	5	7	5	4	5	3	1	9	4	7	6	7	3	2	5	5	1	2	5	2	5	6	2	8	6	8	5	3	2	3	5	13	3
chr1:6685072-6685691	4	0	4	3	2	0	2	0	1	3	2	4	1	0	0	0	6	5	2	2	0	0	1	2	3	1	4	1	1	3	1	0	3	3	1	3	1	2	2	4	2	1	2	2	2	2	2	1	1
chr1:6761296-6762131	3	3	4	4	1	4	4	2	2	5	0	3	7	1	4	4	3	2	2	2	3	1	1	8	9	2	5	3	7	1	4	2	4	1	4	3	3	0	3	3	6	5	2	1	0	3	1	2	6
chr1:6844314-6846366	2	2	1	1	1	2	2	3	1	4	3	8	6	4	4	2	0	5	2	2	6	1	3	0	2	1	6	4	2	3	2	3	5	2	3	1	4	4	0	9	0	6	2	0	2	4	0	3	1
chr1:7022002-7022308	6	2	6	4	6	8	4	19	2	7	2	5	5	9	11	5	8	6	4	1	11	3	5	7	14	8	7	2	7	6	6	2	4	1	1	4	1	26	4	1	6	9	18	2	5	6	3	8	0
chr1:7122520-7122727	35	29	40	36	29	31	26	40	28	27	23	43	50	40	35	29	28	39	30	39	47	34	37	30	29	30	54	38	32	36	29	36	31	12	30	26	36	25	28	23	37	34	18	26	32	34	22	31	19
chr1:7723401-7725175	398	269	381	253	278	323	257	410	246	307	298	365	409	450	413	351	367	465	342	529	499	554	410	320	311	345	581	325	284	368	347	281	284	231	294	368	313	353	258	357	365	366	257	233	272	297	244	337	257
chr1:7740144-7741117	3	0	4	4	3	3	5	3	1	3	3	2	3	0	2	5	3	5	1	2	3	3	1	1	4	3	6	1	1	0	2	2	3	4	0	2	3	4	0	3	2	5	5	4	0	5	2	7	0
chr1:7764594-7765856	8	1	2	9	5	5	5	11	3	2	4	3	4	5	5	2	3	6	5	2	3	4	2	7	9	3	18	6	2	3	2	3	4	1	8	9	4	4	5	4	5	15	2	7	3	5	9	11	5
chr1:7831379-7831846	0	1	1	0	0	0	0	2	0	1	0	0	0	1	2	1	1	1	0	0	1	0	2	3	3	0	2	0	0	0	0	0	2	0	3	2	4	2	0	0	2	1	3	1	0	3	1	1	0
chr1:7843461-7843693	0	0	1	0	1	0	1	0	0	0	0	1	1	1	0	0	0	1	0	0	0	1	1	3	1	2	2	1	1	0	0	0	0	0	0	0	1	0	0	1	0	1	0	0	0	0	1	0	0
chr1:7843916-7845104	64	26	65	47	35	49	29	69	35	34	47	43	62	80	67	70	76	73	56	92	74	61	83	45	72	60	120	47	51	75	50	42	71	6	46	73	74	20	49	47	73	87	36	26	50	42	48	87	56
chr1:7887199-7887476	69	44	59	35	45	50	35	67	35	38	58	57	63	77	90	86	56	66	61	59	62	90	56	51	67	60	70	62	52	62	45	40	42	55	36	57	47	86	43	59	28	58	43	29	53	60	18	53	52
chr1:8002409-8002699	0	1	4	1	1	1	2	6	2	3	0	2	1	3	2	1	11	0	2	1	0	0	2	2	0	1	2	0	1	1	0	1	0	2	1	0	1	2	1	2	1	8	16	1	0	2	0	1	1
chr1:8013994-8014651	6	4	5	4	6	2	5	2	3	2	0	5	3	4	6	22	3	7	2	3	2	2	2	5	5	9	10	2	0	3	1	3	42	2	6	10	5	5	7	3	7	0	5	2	4	5	0	2	4
chr1:8021302-8022226	7	3	3	0	0	1	0	1	2	0	3	2	3	2	2	3	3	3	1	3	1	2	6	3	5	0	4	3	1	1	1	1	1	2	1	3	1	1	1	1	1	3	2	2	0	1	3	4	3
chr1:8085555-8086854	11	1	7	1	8	8	3	3	2	0	3	11	8	6	6	3	5	7	5	12	7	4	4	4	3	7	15	3	3	2	2	1	5	4	2	11	8	1	4	4	7	6	2	4	6	11	4	8	3
chr1:8271997-8272202	2	8	2	2	1	4	4	5	1	5	5	2	4	8	13	1	2	4	4	4	4	4	3	4	7	4	7	2	3	6	1	7	0	21	4	4	5	2	4	2	3	2	5	1	3	0	1	8	2
chr1:8277196-8277822	0	2	10	5	2	2	3	6	3	4	3	5	7	3	6	40	23	6	3	3	6	7	9	6	4	6	14	5	4	3	6	4	7	79	2	7	2	2	2	5	7	7	23	3	1	1	0	3	1
chr1:8377785-8378447	17	9	23	13	10	17	15	23	12	10	9	15	19	7	19	11	14	14	15	14	9	10	12	12	17	10	13	9	8	16	17	8	14	8	15	15	10	9	4	9	10	18	18	11	7	13	7	12	8
chr1:8384388-8384719	77	50	59	48	56	60	48	83	36	52	60	80	68	86	64	83	59	73	53	83	107	93	60	69	63	71	87	57	64	56	51	51	52	38	55	66	58	51	40	62	65	67	46	34	51	60	77	57	55
chr1:8385896-8386168	64	58	68	42	49	52	42	83	49	56	47	63	78	74	71	79	62	82	69	90	86	106	77	46	66	51	93	72	58	70	64	46	67	54	57	71	60	64	51	51	55	68	50	36	54	47	45	64	66
chr1:8390203-8390800	179	100	147	137	113	113	101	211	106	125	138	143	148	189	199	169	161	222	140	221	210	206	159	169	121	148	214	164	121	182	125	135	130	144	125	145	159	156	120	153	143	148	121	93	109	130	112	168	135
chr1:8395344-8395635	74	44	66	49	59	56	56	101	53	57	54	73	70	80	92	78	64	92	67	96	103	100	87	64	60	67	91	60	71	65	59	54	68	61	70	80	66	79	61	58	55	81	51	40	44	50	38	80	54
chr1:8403698-8404102	67	58	56	55	56	52	63	73	53	57	66	77	73	100	80	50	76	95	59	113	112	87	84	71	61	67	128	75	68	64	68	44	50	37	48	70	82	41	55	72	84	93	47	47	53	51	50	59	49
chr1:8418323-8418857	99	91	104	98	104	98	75	142	79	107	93	112	143	146	132	159	104	141	112	169	168	179	151	87	119	92	205	127	94	103	99	77	120	78	86	127	134	99	89	107	138	94	93	68	65	102	83	110	86
chr1:8483390-8484339	1	2	6	3	2	2	2	3	1	3	0	1	5	1	3	1	2	1	4	2	1	4	1	3	5	2	2	1	2	2	1	0	0	5	0	3	0	2	1	2	2	1	3	0	2	4	3	2	0
chr1:8763006-8763549	1	0	4	1	1	1	1	0	0	1	0	0	0	0	2	1	0	4	0	0	1	0	2	0	2	1	0	2	1	0	1	0	2	0	0	2	3	2	0	5	0	2	1	0	2	2	1	2	0
chr1:8877013-8877283	0	2	0	0	1	0	1	3	0	1	2	1	1	1	1	2	0	0	2	1	1	1	1	5	2	2	0	1	0	0	1	1	3	3	3	2	1	0	0	3	0	1	2	0	0	0	0	2	0
chr1:8877599-8878092	1	1	2	0	0	0	1	0	0	1	0	0	0	0	0	0	0	1	0	0	1	0	0	0	0	1	0	0	0	1	0	0	0	0	1	0	3	0	0	0	1	0	0	0	1	0	1	1	1
chr1:8938099-8939409	5	5	3	0	3	4	4	3	4	7	5	8	2	6	4	1	3	2	3	2	2	10	3	2	5	4	8	4	2	2	1	1	2	6	5	1	2	2	0	5	2	3	0	2	1	3	1	3	2
chr1:9099281-9100513	240	165	217	160	160	198	145	302	150	168	184	248	279	289	223	279	248	298	235	340	327	340	286	233	215	207	369	248	206	261	226	175	205	107	193	246	242	243	160	205	232	231	167	144	166	225	200	267	208
chr1:9131603-9131909	55	35	59	51	41	56	43	82	54	58	69	88	70	85	72	95	85	107	65	128	106	119	96	65	83	96	149	88	76	104	74	46	61	71	59	72	77	66	49	95	72	89	69	48	53	82	63	88	74
chr1:9188504-9189743	5	2	2	1	4	0	4	4	4	4	3	6	5	5	4	3	5	5	3	3	2	3	1	3	4	3	10	5	2	4	4	3	5	2	2	6	3	6	6	5	7	3	5	3	4	3	2	2	1
chr1:9242168-9243827	28	10	27	11	10	17	9	38	14	17	12	12	20	16	28	33	19	19	15	21	21	18	13	14	25	17	32	9	13	16	20	15	33	29	21	11	20	45	18	17	11	27	24	11	15	15	8	30	15
chr1:9258566-9258956	21	7	12	8	8	6	6	10	5	6	7	9	17	8	16	3	24	6	10	7	10	9	8	4	16	11	8	4	6	9	12	5	9	7	12	10	14	5	7	8	7	17	20	5	7	2	2	5	2
chr1:9294402-9295118	1	0	5	0	0	1	3	1	0	1	1	1	1	2	0	3	1	0	1	0	0	0	1	4	1	0	2	0	0	0	2	0	1	0	0	1	1	2	2	3	0	0	0	1	1	2	2	2	0
chr1:9324203-9324439	71	51	59	39	44	34	45	80	33	40	44	59	70	80	57	69	79	71	68	87	67	84	84	55	48	62	89	58	47	65	54	58	62	81	45	76	68	62	41	57	70	67	54	31	38	47	38	58	38
chr1:9324688-9325016	71	68	75	68	66	52	51	84	40	47	73	75	71	72	70	71	64	77	77	85	65	90	75	72	66	54	109	50	41	72	62	46	59	80	39	63	73	65	41	61	65	54	48	41	34	47	38	61	43
chr1:9416127-9416404	60	48	68	51	47	35	48	81	36	44	47	53	56	67	84	79	56	86	59	96	87	76	61	54	59	45	87	56	61	49	56	40	54	62	37	65	71	70	43	56	67	64	45	34	40	53	45	64	38
chr1:9427508-9427734	64	28	53	36	42	39	50	52	38	32	56	65	65	76	52	63	54	73	46	72	68	70	61	47	44	45	87	45	45	57	51	46	38	44	49	38	36	51	39	53	59	55	33	37	37	39	35	53	29
chr1:9488938-9489249	1	2	2	2	1	2	0	1	2	1	1	0	3	1	1	1	5	2	0	1	2	1	3	2	1	0	0	6	2	2	5	2	2	2	1	1	1	1	2	2	0	0	0	1	1	1	1	2	1
chr1:9555380-9555652	1	3	4	3	6	2	7	1	1	3	1	3	3	2	4	3	3	4	3	2	1	11	2	2	0	1	7	0	0	0	0	6	2	2	0	3	2	5	0	4	4	2	0	3	4	3	4	5	2
chr1:9599351-9600444	6	1	8	3	3	2	4	2	1	6	2	2	5	3	7	5	4	2	6	2	2	5	3	8	4	4	5	7	7	4	4	2	1	5	3	4	5	2	3	6	2	4	4	4	3	3	6	13	8
chr1:9648587-9649517	0	0	2	1	1	1	0	1	0	0	0	1	2	1	0	1	0	1	1	1	0	1	2	1	2	0	0	2	1	1	0	0	0	1	1	3	1	1	1	2	0	0	2	1	0	3	1	5	3
chr1:9670618-9670868	54	45	53	40	51	50	31	57	31	41	42	64	67	90	57	64	53	61	62	88	81	73	73	48	55	41	88	46	39	62	44	32	42	29	50	60	45	80	40	46	51	57	44	37	42	37	40	55	40
chr1:9687126-9687367	1	0	1	2	0	1	2	0	0	3	1	0	1	4	4	2	0	2	0	0	0	2	2	2	1	0	3	0	0	1	0	1	1	1	2	0	0	0	1	0	1	3	1	0	0	2	0	3	0
chr1:9711781-9713001	11	2	3	0	3	7	0	12	2	0	3	2	2	4	13	10	5	3	1	1	1	8	1	2	4	3	2	0	2	2	2	2	14	6	1	4	3	16	1	5	3	25	7	0	1	2	2	15	2
chr1:9749296-9750228	17	5	9	11	8	15	15	3	8	9	14	12	11	10	3	15	21	10	13	25	14	8	13	11	21	6	32	13	15	18	14	6	6	1	12	14	16	3	9	10	17	9	9	9	3	8	8	13	2
chr1:9775709-9775997	81	46	71	57	38	53	47	80	37	65	42	62	89	63	69	70	83	79	74	77	86	118	66	60	72	73	94	69	66	65	68	31	51	31	48	67	66	65	37	54	64	69	48	50	48	42	39	47	48
chr1:9790293-9790704	51	46	57	37	50	49	24	69	41	43	34	59	72	56	73	87	56	74	59	75	58	87	70	37	47	58	88	51	29	46	38	40	46	33	43	45	61	85	40	49	61	42	32	36	38	35	49	62	35
chr1:9791159-9791486	77	59	53	45	45	57	41	93	50	59	61	55	64	71	61	94	65	76	61	85	103	103	80	53	69	65	114	77	55	57	45	45	73	59	47	72	66	72	47	56	73	51	55	37	30	58	64	46	59
chr1:9822577-9822817	83	42	57	46	51	53	55	75	47	62	54	78	83	96	88	101	69	103	71	110	123	120	86	61	66	64	119	70	62	72	68	55	70	64	56	96	57	71	61	57	105	72	68	52	53	51	44	74	50
chr1:9883012-9884667	3	0	7	6	6	4	2	1	1	1	5	3	3	6	6	4	3	3	6	2	5	5	6	8	11	5	8	13	7	7	1	4	3	6	5	4	2	6	3	10	6	5	3	2	3	3	6	6	5
chr1:9969846-9970063	1	0	0	2	0	1	0	1	0	0	0	0	0	1	0	0	1	2	0	1	1	3	0	1	2	1	2	0	1	0	0	0	2	0	1	0	0	1	2	0	0	0	0	1	0	0	1	0	1
chr1:9970585-9970790	0	0	4	0	0	1	0	0	0	1	0	0	0	1	0	0	1	0	0	1	1	0	0	0	1	0	1	0	0	2	0	0	1	0	1	0	0	0	0	0	0	0	0	0	1	1	0	0	1
chr1:10003166-10003585	0	0	1	1	2	0	1	2	1	3	0	1	0	1	0	1	0	0	6	1	2	2	4	0	2	2	0	6	0	1	0	2	2	1	2	1	2	2	4	4	0	4	3	1	1	0	1	0	1
chr1:10057122-10058108	2	1	4	3	3	4	2	7	3	5	2	3	11	5	1	4	1	6	6	2	5	7	1	3	5	5	18	5	5	4	0	5	4	3	4	8	4	2	5	1	3	7	3	3	2	11	1	6	4
chr1:10092533-10093404	1	0	3	2	3	0	3	0	2	0	0	0	5	4	3	2	4	2	0	2	0	1	3	3	3	5	2	3	1	1	1	5	1	1	1	2	7	1	1	3	1	3	2	0	2	1	3	2	0
chr1:10270016-10271306	2	4	1	4	1	4	5	3	4	2	0	3	4	2	5	2	3	2	4	3	1	1	2	3	5	4	3	4	1	4	2	4	3	2	3	1	3	0	0	5	5	2	3	4	1	1	1	3	1
chr1:10386184-10386390	50	24	40	30	29	32	26	40	30	25	27	49	39	53	53	38	41	48	37	60	58	38	40	40	47	30	36	22	38	42	34	24	41	36	31	45	40	44	33	42	35	31	37	22	36	39	24	43	43
chr1:10458549-10459997	2	3	6	2	1	5	7	3	1	7	5	4	4	4	3	2	4	5	4	5	5	3	4	8	4	8	4	4	2	1	6	4	4	8	2	5	5	6	2	4	6	7	3	3	1	7	5	6	4
chr1:10490201-10491072	6	3	6	1	2	3	3	2	3	2	1	3	2	5	3	2	1	1	2	3	7	8	5	2	7	2	5	4	4	0	2	2	3	3	5	0	7	4	4	3	4	3	2	2	2	3	1	4	3
chr1:10532178-10532800	5	2	3	2	0	1	2	1	4	6	6	1	3	3	5	2	6	2	1	1	3	5	4	3	5	3	7	2	2	2	3	5	4	2	0	1	5	2	3	7	2	8	3	1	1	3	4	2	2
chr1:10534919-10535172	0	1	0	1	3	2	0	0	0	3	0	0	1	0	0	1	2	0	1	2	4	2	0	0	1	0	3	2	1	3	3	0	0	0	1	1	2	1	1	0	0	2	0	1	0	1	0	1	3
chr1:10698300-10698910	25	18	19	13	14	16	1	24	9	15	9	17	32	25	41	30	30	36	22	24	51	26	18	30	32	25	25	11	28	19	11	7	31	64	23	27	18	56	8	12	7	23	26	21	7	21	13	48	14
chr1:10699395-10700098	145	117	134	119	109	132	112	158	118	153	147	180	206	240	226	239	182	249	192	252	254	258	207	176	177	157	266	204	212	189	148	132	160	149	140	178	173	182	117	161	158	173	154	87	131	133	148	201	130
chr1:10702137-10702340	44	31	48	27	33	32	31	33	25	37	38	33	37	53	37	44	32	45	37	57	52	43	42	30	26	32	53	37	23	37	31	23	28	17	29	29	22	30	20	35	26	41	14	15	16	31	27	36	29
chr1:10707811-10708140	81	52	81	65	51	80	55	82	51	62	56	85	89	101	101	80	69	114	65	121	115	123	90	66	54	80	105	75	71	90	76	60	73	53	57	84	72	80	57	75	75	74	67	58	56	64	63	84	62
chr1:10713839-10714203	100	66	84	75	65	50	57	82	58	81	82	100	93	124	97	121	91	103	88	109	107	109	89	70	82	96	124	76	73	102	85	62	94	76	60	85	87	103	72	76	76	72	63	74	73	68	54	71	59
chr1:10714402-10714708	76	63	78	50	53	83	51	76	58	62	45	82	95	102	72	82	77	98	73	100	107	100	75	81	72	63	113	76	74	59	78	54	66	66	59	89	62	85	58	78	83	65	48	41	72	50	55	65	51
chr1:10719868-10720581	144	124	173	112	106	141	117	142	113	128	119	184	162	168	176	171	163	211	155	216	220	196	178	140	143	139	198	149	112	134	145	121	124	94	110	144	146	151	93	144	154	147	98	105	105	115	105	146	105
chr1:10725188-10725617	112	75	121	69	92	93	64	130	66	87	75	132	99	156	131	142	111	166	95	169	141	186	138	88	103	123	210	120	99	141	98	76	100	111	74	122	113	108	88	98	116	105	68	76	86	89	98	115	85
chr1:10753774-10754176	1	3	0	0	0	0	0	1	0	0	0	0	2	2	0	1	1	0	1	1	0	3	0	0	2	2	3	3	1	1	0	1	2	2	0	1	2	0	1	1	0	2	1	2	1	0	0	2	2
chr1:10755227-10755521	3	1	2	2	1	1	6	3	2	3	4	3	2	0	2	2	1	6	2	1	1	0	5	1	2	3	4	2	0	3	1	2	0	0	0	4	3	4	4	1	2	5	0	2	2	1	0	5	0
chr1:10757892-10758252	85	48	71	55	55	66	56	76	54	70	88	105	104	122	92	93	82	109	84	122	109	134	101	73	80	71	122	82	64	94	74	60	71	57	65	75	86	82	66	68	70	75	67	63	61	68	52	73	52
chr1:10764450-10764925	126	75	98	95	78	81	69	100	72	90	97	110	144	119	116	119	110	148	106	145	168	137	132	104	95	115	171	136	124	112	93	74	115	54	77	96	113	107	76	86	96	95	62	74	88	78	62	118	61
chr1:10853895-10856964	9	9	11	11	8	11	7	15	9	11	9	13	14	27	14	13	14	14	19	10	14	18	11	12	25	19	28	10	3	13	14	4	9	12	7	9	16	11	12	18	14	19	15	10	10	19	8	16	7
chr1:10895896-10896117	3	5	4	2	2	7	5	3	2	9	7	9	4	8	9	5	5	5	2	4	5	7	2	3	6	4	3	6	7	3	5	2	2	1	7	4	4	4	3	7	2	5	3	5	1	2	4	3	3
chr1:11072320-11073245	3	1	4	0	3	0	3	2	2	1	1	3	7	2	3	2	1	0	4	4	3	4	2	1	1	1	2	3	4	0	0	0	2	2	0	1	3	1	3	3	1	4	4	0	1	1	1	1	2
chr1:11119031-11120634	33	16	27	28	18	24	31	19	18	14	14	35	24	22	21	22	21	23	28	29	39	28	32	31	16	12	35	20	21	13	34	23	24	12	21	24	19	15	27	26	18	25	16	24	12	19	25	26	17
chr1:11159388-11160136	4	3	4	4	1	6	2	5	2	3	3	2	8	2	1	1	4	3	1	3	2	4	4	1	6	4	11	0	3	5	2	2	5	4	2	3	6	1	2	1	3	4	0	1	4	4	3	5	1
chr1:11322259-11323036	1	2	2	4	1	5	4	3	3	0	1	4	7	3	2	3	0	2	2	3	6	2	2	2	3	5	2	2	2	5	3	4	2	1	2	3	2	4	2	1	6	1	4	2	0	3	2	0	3
chr1:11333260-11333547	0	0	2	2	0	1	0	0	1	0	0	3	2	0	4	0	0	1	0	0	1	0	0	1	0	0	0	0	0	1	1	0	1	1	3	0	1	0	1	0	2	0	0	0	0	1	0	1	0
chr1:11538670-11540342	26	10	8	8	12	5	6	9	4	3	5	9	15	5	8	13	16	11	3	5	4	3	14	5	23	9	24	12	13	9	3	3	8	3	9	4	8	131	6	11	4	21	15	6	5	13	7	23	12
chr1:11561367-11562156	105	107	83	35	76	93	57	122	82	86	45	108	164	132	151	163	136	160	102	122	144	167	133	97	102	106	118	76	74	112	82	59	122	180	57	111	71	202	58	90	111	137	149	70	44	38	60	118	58
chr1:11589839-11590044	64	38	71	44	33	42	35	67	36	52	53	52	68	89	76	61	67	98	56	100	120	95	63	59	64	76	83	65	57	86	71	57	54	56	50	59	59	64	56	55	56	74	59	46	51	61	46	59	46
chr1:11596383-11596622	61	42	57	49	55	55	48	56	45	61	49	55	77	85	56	55	71	78	66	106	95	100	88	63	61	65	94	56	44	60	59	45	52	37	63	79	64	49	51	56	67	69	58	40	69	44	53	74	42
chr1:11708768-11709277	17	9	30	16	15	15	14	12	15	9	13	19	27	14	10	10	35	23	12	24	27	14	14	11	19	14	22	5	8	15	13	10	8	3	9	17	20	9	6	9	15	15	22	8	23	18	24	23	13
chr1:11710460-11710788	2	4	1	0	1	1	0	3	0	1	0	4	1	4	0	3	6	3	4	4	2	1	1	2	2	2	4	3	3	1	1	1	2	1	1	3	0	2	1	5	3	0	1	1	2	2	1	3	1
chr1:11714218-11715304	4	4	6	5	6	1	7	3	3	11	2	9	9	12	3	7	10	2	8	5	5	8	4	10	11	3	11	2	5	5	7	4	3	2	1	4	4	6	3	4	8	12	21	5	3	7	5	20	5
chr1:11724114-11724885	1	0	3	1	6	4	2	0	1	0	3	1	4	1	1	0	0	2	4	1	0	7	4	0	3	1	3	3	1	2	6	3	4	3	0	2	3	1	4	3	3	1	0	1	1	6	2	3	1
chr1:11740829-11741717	3	3	3	1	1	2	2	3	1	3	3	2	5	2	2	2	2	1	3	2	3	0	2	4	6	1	6	6	1	1	4	2	0	2	2	3	0	2	3	2	2	3	2	0	1	0	0	4	0
chr1:11750702-11752651	17	10	16	8	12	12	3	22	4	9	13	14	14	9	15	19	16	8	8	11	5	8	6	11	18	15	35	11	11	7	10	13	16	15	10	12	14	33	7	13	15	28	27	14	7	12	2	16	13
chr1:11779567-11780016	1	2	1	3	2	1	1	2	0	0	4	5	5	4	2	0	0	3	0	5	0	0	6	2	4	1	4	1	0	4	1	2	0	4	1	4	2	1	4	3	1	4	4	2	1	3	2	4	1
chr1:11795976-11796263	1	2	1	2	2	1	1	3	0	2	0	2	0	1	0	0	2	2	3	2	2	3	1	4	2	3	2	0	0	1	2	2	0	2	1	0	2	1	0	0	0	0	1	1	1	0	0	1	1
chr1:11822140-11822363	5	2	6	4	9	3	0	4	4	2	4	3	3	5	6	3	3	3	2	2	7	4	9	4	5	6	4	2	2	4	5	3	2	4	6	5	6	1	2	7	2	7	24	3	3	2	2	1	2
chr1:11865463-11866566	8	5	3	2	4	6	8	8	2	3	3	6	10	9	6	2	2	5	10	1	7	4	4	5	7	9	14	3	5	11	1	4	4	4	3	1	9	4	6	9	3	7	5	3	3	1	3	2	2
chr1:11898394-11898732	67	45	72	46	41	50	35	44	20	25	38	52	67	83	44	52	63	61	42	80	66	68	49	51	51	38	83	37	42	50	36	30	67	25	26	51	47	57	31	44	40	55	35	40	38	44	29	41	33
chr1:11919116-11919555	3	2	4	6	5	3	6	10	2	5	4	6	4	3	6	7	3	6	5	3	3	3	7	11	6	7	11	5	8	6	6	3	4	7	7	3	5	2	2	3	5	6	56	4	4	4	3	10	6
chr1:11985644-11986634	22	5	12	9	13	17	10	5	7	14	9	17	18	3	11	25	18	24	14	25	31	32	14	14	12	14	48	21	18	16	14	6	18	6	13	13	19	27	11	18	14	20	23	21	7	22	21	47	3
chr1:11994695-11994969	0	0	0	0	1	0	0	0	0	0	0	0	2	0	0	0	0	0	0	1	0	1	0	1	1	0	2	0	0	2	0	0	0	0	0	0	0	0	0	1	0	0	2	0	0	1	2	0	1
chr1:12040114-12040793	2	1	3	1	2	0	0	3	1	1	2	1	1	2	1	2	1	3	3	1	2	1	2	0	2	1	3	2	4	0	4	0	2	0	0	2	3	4	4	2	0	0	1	0	0	1	5	0	0
chr1:12079252-12079903	2	8	1	2	3	2	5	2	1	3	5	1	6	2	3	3	2	2	0	4	5	1	2	2	0	0	4	1	0	2	2	2	0	1	2	2	3	3	0	0	2	2	1	2	1	0	0	3	3
chr1:12123489-12124148	12	4	7	6	4	7	9	13	6	4	5	9	4	5	8	4	6	6	6	14	3	7	5	3	6	10	13	11	9	6	4	4	9	8	4	6	9	23	4	5	4	21	34	4	8	3	7	21	2
chr1:12226877-12227712	0	0	12	5	3	3	1	3	0	3	3	3	4	3	1	1	6	0	3	5	2	3	2	4	8	6	1	2	4	0	3	3	2	22	3	4	0	1	2	1	1	1	33	2	2	4	4	4	1
chr1:12251778-12251985	68	36	53	44	35	46	26	51	32	58	39	60	55	60	68	57	61	71	55	71	62	92	78	59	49	54	94	53	44	56	42	44	59	6	40	53	66	64	36	50	66	46	40	34	48	34	40	55	35
chr1:12289955-12290585	2	3	1	1	1	3	1	1	1	1	0	1	3	1	0	2	2	2	2	2	1	0	2	2	7	1	4	1	0	1	0	3	3	0	2	0	5	2	1	2	4	3	3	0	3	3	2	2	1
chr1:12290956-12291199	3	2	2	0	1	2	4	1	2	2	0	1	1	2	2	3	1	3	2	0	1	1	0	3	1	2	6	0	0	3	5	2	2	1	9	4	4	1	0	7	1	1	2	1	0	0	1	2	0
chr1:12600348-12600556	21	22	25	21	24	22	18	18	18	16	12	25	23	29	24	21	32	20	21	26	37	18	32	19	19	17	45	23	17	19	21	11	16	7	12	26	22	8	11	12	20	23	18	20	15	17	13	12	16
chr1:12655927-12656248	3	5	5	6	4	1	5	3	1	2	3	2	6	8	6	2	4	4	3	7	9	7	9	3	6	7	12	1	3	6	4	3	6	3	6	4	3	50	2	0	8	8	4	2	2	5	3	23	1
chr1:12676984-12678642	4	0	5	4	9	4	1	2	5	7	8	10	10	4	5	5	12	9	6	2	3	13	6	5	17	7	9	5	3	8	7	8	8	6	8	8	5	3	7	1	7	11	10	5	0	6	2	9	4
chr1:13839506-13840613	14	0	9	3	4	7	7	11	3	2	3	3	3	4	10	10	9	8	8	7	5	6	7	7	15	4	9	5	0	1	3	2	20	5	4	2	2	83	8	6	3	24	13	3	1	10	2	33	1
chr1:13881411-13881612	70	30	62	44	44	50	44	69	44	53	54	74	81	90	73	84	57	80	70	99	107	94	79	57	66	60	102	60	73	76	60	55	61	29	43	71	64	65	56	43	60	60	66	32	48	49	41	63	49
chr1:13909607-13909842	9	4	6	6	2	6	3	13	2	9	9	5	7	4	13	13	22	10	8	6	7	6	12	11	15	14	25	10	7	2	6	10	11	19	6	13	6	18	16	12	14	22	31	3	4	4	6	20	4
chr1:13910138-13910868	12	2	9	1	4	3	0	5	5	6	0	4	3	2	6	2	11	9	4	5	4	7	2	10	16	6	10	5	6	5	2	6	13	5	6	9	3	44	4	6	8	21	13	1	4	7	1	15	2
chr1:14026482-14027200	3	4	3	2	3	2	1	6	1	3	1	1	2	0	3	1	4	4	2	0	3	0	6	1	2	1	3	3	2	0	2	1	2	1	1	2	1	0	5	4	2	3	2	2	2	1	3	8	1
chr1:14075268-14076458	0	7	4	4	1	3	2	2	3	1	0	2	6	3	4	2	4	1	3	3	3	1	7	2	2	3	2	5	1	0	3	1	3	5	1	3	5	2	4	4	1	6	3	3	1	5	3	2	0
chr1:14219351-14219737	2	1	0	0	0	0	0	0	0	0	0	1	0	2	0	1	2	1	0	3	1	1	0	1	2	3	3	0	2	0	1	1	1	1	1	0	0	1	0	0	1	3	1	1	1	0	0	0	0
chr1:14924611-14925993	20	7	11	4	4	7	7	12	3	7	8	5	12	5	33	9	4	6	5	11	7	5	7	5	13	12	16	11	6	10	4	7	30	9	5	9	8	81	7	6	10	38	9	6	5	6	3	47	3
chr1:15127584-15127869	43	23	46	31	32	32	24	43	19	22	34	38	36	51	39	43	40	48	37	50	52	38	29	31	41	25	50	20	21	18	33	26	30	18	19	37	34	25	28	41	34	38	36	24	39	34	16	31	23
chr1:15250374-15251545	6	0	4	2	4	3	4	3	1	2	2	4	4	5	4	5	4	1	2	0	5	9	2	2	8	0	6	2	3	6	2	1	1	5	2	3	2	3	6	3	1	4	4	4	2	2	4	4	4
chr1:15375064-15375413	45	25	36	30	37	41	33	51	33	24	31	24	23	20	25	17	24	34	18	39	49	32	28	18	17	11	27	9	9	19	17	22	26	8	20	15	24	17	17	21	17	24	13	19	12	33	25	40	36
chr1:15479220-15481471	12	7	11	12	7	4	5	7	5	7	4	10	6	10	14	20	12	17	9	6	9	12	8	11	14	13	12	9	5	6	7	9	9	7	4	12	9	4	4	8	9	14	5	0	3	11	3	8	8
chr1:15541182-15541447	67	36	46	35	28	38	26	46	28	41	42	49	60	73	64	43	53	67	55	58	73	61	40	43	41	48	59	50	27	40	39	43	48	35	34	55	43	39	36	48	44	50	52	26	44	29	22	47	41
chr1:15573621-15573953	0	2	3	0	3	2	2	2	1	2	0	1	2	0	3	1	0	3	0	0	0	2	3	2	2	0	4	0	1	1	2	2	3	1	2	3	2	1	0	5	1	1	1	1	1	2	1	1	0
chr1:15736034-15737228	1	0	2	7	0	3	1	7	2	2	1	1	6	2	3	3	1	1	1	2	4	2	4	3	1	1	10	1	3	1	0	0	1	0	3	0	1	3	2	5	1	3	2	3	0	1	1	5	0
chr1:15850494-15850699	2	1	0	1	1	0	1	0	1	1	0	2	1	1	1	1	1	2	2	2	2	3	1	0	0	1	1	2	0	1	1	0	1	1	1	0	1	2	1	1	1	0	3	0	0	1	0	0	0
chr1:15851107-15851581	0	0	1	0	0	0	0	4	2	0	0	0	1	1	0	0	1	0	2	0	2	1	0	0	1	1	1	0	0	0	0	0	0	0	0	0	0	1	0	0	0	0	1	0	1	1	0	3	0
chr1:15853109-15853663	1	2	0	0	1	1	1	2	0	1	1	2	0	1	1	3	1	6	1	0	1	1	0	0	3	0	0	2	1	1	3	4	2	1	0	0	1	1	2	1	0	4	2	1	0	0	0	2	4
chr1:15911089-15911608	0	2	0	3	4	0	1	0	2	3	2	1	4	1	1	2	3	3	2	3	0	2	4	4	3	2	6	2	1	2	3	2	4	2	1	5	4	1	1	4	1	1	12	3	0	2	2	2	3
chr1:15929824-15930289	2	0	0	2	1	3	2	2	1	1	3	5	1	0	2	0	0	4	1	1	5	8	0	1	0	1	2	5	0	2	2	3	25	0	1	0	1	0	2	5	0	3	2	0	0	1	1	1	1
chr1:15943822-15944356	0	1	0	0	0	0	0	0	0	1	1	2	2	0	1	0	1	0	1	1	1	0	0	2	1	1	1	1	1	1	1	0	1	0	3	1	2	3	0	1	1	0	1	0	1	1	0	1	1
chr1:16011267-16011502	2	0	1	0	1	0	2	2	0	2	1	0	2	1	0	2	2	2	0	1	2	0	1	0	1	2	1	0	0	0	1	0	1	1	0	0	0	2	0	3	1	3	0	1	1	2	0	0	0
chr1:16053617-16053975	100	66	88	71	73	84	74	97	63	79	79	126	119	106	109	138	100	129	98	130	127	123	97	94	114	104	123	92	67	84	84	52	95	75	71	102	84	105	78	98	90	82	97	46	73	60	66	109	70
chr1:16058298-16058505	52	40	56	33	32	39	34	47	36	40	34	49	61	77	47	63	49	60	56	72	73	63	52	57	50	38	69	44	37	55	39	24	46	33	52	40	56	55	34	59	47	48	48	31	44	55	37	44	26
chr1:16070629-16070853	59	29	56	42	32	37	38	41	27	37	45	71	60	46	42	34	48	61	52	65	56	50	46	48	64	44	56	48	37	40	51	30	50	26	23	49	49	53	33	36	46	49	44	32	28	35	26	46	27
chr1:16073319-16073521	55	19	39	38	24	37	33	33	29	36	34	46	41	48	37	42	41	40	35	53	45	58	45	33	27	45	62	27	18	30	26	28	33	41	36	30	30	39	17	30	30	35	39	20	24	28	19	33	25
chr1:16085148-16085862	4	0	0	1	1	2	1	0	1	2	3	3	7	1	13	2	2	2	0	4	2	1	3	2	4	4	6	1	3	2	4	3	22	3	7	2	0	33	8	6	1	14	40	2	4	4	2	27	5
chr1:16161261-16162880	6	7	7	4	3	2	6	3	3	2	5	2	7	5	7	10	6	3	5	2	4	3	1	8	8	10	11	10	0	4	5	4	5	2	2	3	2	8	3	6	2	6	5	6	3	4	4	5	2
chr1:16163753-16164123	9	12	1	6	1	1	2	15	4	4	4	5	12	6	17	20	8	14	3	12	8	7	6	4	10	11	18	10	6	10	6	5	5	4	6	11	4	32	15	5	6	16	33	10	4	8	2	23	2
chr1:16173890-16175396	1	2	3	1	0	2	3	2	0	1	0	1	4	3	2	3	2	1	2	1	0	2	1	3	7	2	1	1	0	2	1	2	0	2	1	1	1	2	2	4	1	2	4	2	1	6	0	2	2
chr1:16175830-16176117	2	1	1	0	0	2	1	0	3	0	0	0	0	0	1	0	1	3	2	0	4	0	1	2	3	2	2	1	2	1	2	0	0	0	2	3	1	1	1	1	0	1	1	4	1	0	2	2	0
chr1:16260871-16261155	77	32	40	46	57	38	46	68	38	41	38	67	66	84	68	80	60	76	76	93	80	91	65	49	58	47	66	54	54	52	55	39	56	24	39	48	56	71	41	56	54	62	65	35	38	47	43	63	35
chr1:16269901-16270259	58	51	91	52	60	58	42	63	55	54	48	93	85	94	69	101	69	82	64	89	95	102	86	70	71	70	108	67	76	77	59	67	59	55	49	73	57	71	60	64	61	71	73	44	62	50	40	75	52
chr1:16270592-16271582	272	140	218	194	185	174	128	236	134	208	187	240	248	306	272	324	253	315	205	358	360	361	287	219	237	219	378	233	215	245	227	166	222	168	149	257	239	223	166	218	201	242	240	128	181	166	154	251	186
chr1:16301903-16302672	4	3	1	0	2	1	1	1	3	1	2	1	1	1	1	2	2	5	2	2	2	0	1	1	3	0	3	1	2	3	1	2	3	4	1	1	0	4	1	0	2	3	1	1	0	4	0	8	2
chr1:16399649-16400072	2	1	0	2	1	0	2	1	0	0	1	3	1	1	1	2	1	0	0	0	2	0	2	0	2	2	1	0	0	1	0	3	1	2	1	0	1	0	0	2	0	1	2	0	0	2	2	2	0
chr1:16464377-16464621	87	60	76	59	53	64	40	57	47	69	52	58	79	92	75	81	67	80	59	99	99	100	89	71	64	63	99	87	60	72	66	48	77	63	65	71	72	60	60	68	79	67	68	41	51	50	53	83	62
chr1:16475112-16475324	53	39	71	44	40	50	55	73	35	43	45	71	62	95	76	72	66	86	75	99	100	102	59	50	60	63	89	73	54	75	57	47	53	40	52	77	49	30	57	68	61	43	61	43	48	51	52	58	58
chr1:16481485-16482782	8	3	11	10	7	6	3	8	4	8	1	10	7	9	4	4	8	9	5	3	6	9	5	12	9	9	16	12	7	6	10	5	3	12	5	5	9	4	0	8	4	11	20	8	7	5	4	9	7
chr1:16494062-16494505	6	2	2	1	2	2	3	4	1	5	2	0	2	0	6	0	0	4	1	0	3	4	2	4	5	5	2	1	1	4	1	0	3	2	2	2	2	1	4	1	3	2	14	1	0	2	1	3	1
chr1:16532918-16534580	52	28	69	51	59	47	64	57	47	56	45	57	65	79	91	94	81	92	53	83	73	84	70	56	60	55	94	54	44	58	43	45	65	13	37	68	45	40	50	57	67	51	65	37	40	50	28	79	49
chr1:16543684-16544307	2	1	0	2	2	1	0	2	3	1	6	4	2	4	13	3	1	4	3	2	2	2	3	3	5	1	2	1	1	0	1	0	1	0	0	2	4	2	0	2	1	1	2	1	0	6	3	1	0
chr1:16553327-16553660	9	7	13	9	12	10	8	3	2	8	13	15	18	7	20	46	28	19	11	7	12	14	16	11	13	12	24	3	6	9	26	15	32	65	6	19	10	3	8	12	14	31	33	10	11	8	6	11	10
chr1:16563545-16563799	0	0	1	0	0	1	0	0	0	0	0	0	2	0	1	1	2	0	1	2	0	0	0	1	0	0	2	0	0	2	0	2	1	0	0	0	0	3	0	0	0	0	0	2	2	0	0	1	1
chr1:16678575-16679192	2	1	3	3	0	0	0	1	1	0	0	1	1	0	20	2	2	0	0	1	0	0	3	1	2	4	1	1	1	1	2	3	3	1	5	1	1	2	0	0	0	3	1	7	0	1	1	3	1
chr1:16693622-16694270	3	2	2	0	2	1	3	4	1	0	2	1	1	0	2	4	3	2	1	3	3	0	5	3	2	0	1	1	2	3	1	2	1	0	1	4	1	2	0	4	4	4	2	3	2	3	0	1	1
chr1:16766999-16767803	3	0	2	2	3	4	3	3	1	2	2	5	3	4	4	3	5	3	3	3	3	5	3	3	5	4	12	2	5	1	1	4	0	1	1	3	3	4	4	4	8	5	3	5	3	2	1	4	2
chr1:16810606-16810957	52	41	59	47	53	63	40	64	56	65	50	55	87	81	74	77	69	103	54	117	115	113	83	49	54	61	124	65	76	92	70	46	60	55	60	73	73	74	54	68	44	80	60	57	41	66	78	108	74
chr1:16825139-16826377	3	6	5	2	4	4	4	2	2	5	4	5	4	8	3	3	6	4	6	9	6	3	2	4	3	2	3	5	7	3	2	3	3	4	6	3	8	2	4	5	3	7	3	0	1	5	1	9	2
chr1:16840785-16841028	1	4	5	2	0	3	7	7	1	2	1	5	1	3	3	1	3	2	1	1	1	2	2	4	4	4	8	4	0	3	4	4	5	1	1	2	2	16	0	5	4	4	3	3	3	1	5	0	1
chr1:16847281-16847892	22	31	21	21	12	24	21	37	27	26	25	31	30	32	28	52	37	37	26	35	23	31	22	20	36	43	49	36	18	22	31	21	27	54	22	32	23	56	14	21	27	45	62	20	19	21	13	36	15
chr1:16860874-16862296	357	279	249	208	136	260	341	361	226	155	189	355	467	464	221	402	250	337	304	298	303	206	256	192	358	309	420	181	262	169	356	315	310	352	205	171	407	455	197	255	171	292	391	206	239	185	131	297	228
chr1:16874402-16874813	77	43	126	115	40	83	50	115	56	86	127	96	108	114	140	126	97	106	58	124	182	137	102	109	108	55	216	76	96	119	63	82	62	132	78	89	112	112	80	117	47	72	67	68	96	41	66	84	59
chr1:16939457-16940454	10	6	7	9	5	14	11	14	4	17	11	13	12	16	17	8	10	15	3	9	14	15	6	18	10	14	29	9	7	11	1	9	10	10	13	13	7	17	11	7	13	18	8	6	10	14	14	14	13
chr1:16970856-16971492	5	6	7	13	6	14	11	9	7	7	10	18	25	10	8	16	7	11	18	15	9	11	7	15	16	12	16	13	7	8	5	12	6	5	14	16	11	11	11	13	9	7	4	10	7	14	8	14	7
chr1:16973486-16975045	303	199	348	242	198	262	248	352	196	260	315	276	364	508	393	397	338	362	251	378	374	371	381	255	416	281	509	245	303	202	288	245	310	283	273	304	452	290	227	345	246	305	532	248	256	173	169	336	190
chr1:16984778-16985053	95	73	86	73	60	99	61	98	61	115	96	97	174	151	106	176	126	164	117	203	200	165	135	100	187	127	257	145	137	129	89	91	113	106	106	127	159	126	134	138	136	159	149	118	126	94	123	188	130
chr1:16993452-16993690	2	3	7	4	1	2	3	6	0	2	3	5	3	6	2	4	1	4	1	0	3	7	2	3	2	5	7	2	4	3	3	5	1	3	3	2	6	10	2	6	2	6	1	4	3	2	2	3	1
chr1:17006743-17007151	98	69	108	92	51	88	58	103	58	76	86	82	110	109	110	181	105	125	80	131	155	145	114	91	92	83	163	95	77	124	84	86	80	92	71	94	112	135	57	97	70	96	90	65	79	80	62	127	53
chr1:17018684-17020959	152	45	74	56	61	313	99	181	77	73	98	117	149	136	200	71	80	201	59	80	133	110	333	135	256	126	212	274	163	122	104	101	103	620	96	120	162	447	106	74	111	244	401	301	76	140	61	346	107
chr1:17022987-17023284	81	47	65	61	37	112	86	105	53	18	57	105	104	103	50	86	41	75	56	70	56	70	112	65	100	53	87	96	69	62	74	95	61	59	35	76	103	100	34	59	64	94	102	91	65	44	39	120	57
chr1:17025924-17027942	122	42	50	42	56	144	66	85	57	53	80	91	120	99	110	44	61	127	49	60	95	50	113	74	136	94	176	79	94	83	79	89	62	98	54	80	112	129	50	78	58	134	77	122	42	98	38	176	59
chr1:17033769-17034728	27	24	28	14	14	29	27	36	13	15	11	21	31	26	29	13	5	20	26	15	28	24	35	16	32	22	42	30	21	8	17	16	29	10	14	22	21	39	26	13	22	43	47	11	14	21	10	29	20
chr1:17051492-17051891	225	158	193	139	106	215	171	247	187	155	142	189	251	261	200	258	175	259	229	251	269	287	267	239	263	234	309	258	223	160	192	195	250	269	138	252	214	272	195	147	261	278	265	174	199	172	159	256	167
chr1:17066764-17067002	2	1	4	2	1	2	3	3	0	2	1	3	2	3	7	2	4	3	4	2	2	7	2	3	3	4	8	4	0	2	4	7	1	5	2	0	6	7	2	5	2	3	4	2	4	0	2	4	0
chr1:17075405-17075680	80	45	58	78	71	77	49	95	38	71	71	86	142	122	86	128	95	120	93	149	146	156	95	78	130	99	180	100	99	101	87	76	91	95	81	92	124	95	90	120	104	145	132	86	89	88	80	162	119
chr1:17085412-17086974	317	144	262	163	144	187	171	288	129	168	235	225	313	352	281	369	261	289	221	302	348	290	287	233	322	196	451	205	212	186	197	204	321	359	204	258	306	195	191	267	232	297	433	192	204	164	133	298	165
chr1:17186112-17186523	131	73	123	120	72	112	76	124	79	99	143	122	131	140	136	180	157	137	96	195	189	172	156	120	127	79	240	103	111	156	104	105	112	133	92	133	175	153	86	130	70	117	104	76	108	70	104	129	80
chr1:17197562-17197849	171	118	134	117	89	122	123	176	135	115	112	155	180	193	175	142	148	173	156	179	179	184	178	133	171	119	218	127	151	134	137	136	160	137	119	153	158	182	117	160	114	164	170	130	111	143	126	160	131
chr1:17198627-17200049	350	294	300	237	163	258	344	377	254	206	197	363	476	481	262	445	235	393	330	358	370	279	310	232	356	304	456	231	305	222	341	308	354	324	217	240	430	450	237	346	189	380	434	220	254	213	156	331	263
chr1:17215422-17216094	2	8	8	4	5	3	5	11	7	4	5	5	6	18	33	30	30	12	6	3	3	8	7	6	6	7	11	4	4	6	3	11	8	6	27	7	4	7	5	3	2	18	63	1	2	8	4	5	5
chr1:17222228-17222466	5	1	5	2	0	2	3	3	2	1	2	1	0	0	3	0	4	2	2	1	0	1	2	3	9	1	2	3	2	2	1	0	2	1	4	1	4	6	3	0	1	5	0	1	1	1	1	0	0
chr1:17231299-17231680	3	2	2	0	1	4	3	6	3	3	2	5	2	3	6	4	7	3	1	0	5	0	3	4	6	0	5	4	8	3	1	6	1	3	2	1	4	5	3	0	8	6	2	3	1	3	2	1	3
chr1:17240039-17240970	5	4	2	4	3	10	8	6	3	4	11	5	4	4	5	5	5	3	2	1	4	5	1	4	7	3	11	9	8	6	2	4	8	4	2	5	11	2	10	1	2	14	9	5	2	7	3	5	5
chr1:17281819-17282056	48	41	34	35	41	34	28	47	28	54	53	56	73	65	56	63	52	80	50	75	74	86	53	49	61	59	84	57	49	66	51	36	47	42	46	71	53	72	30	57	60	65	52	37	43	43	42	61	45
chr1:17287291-17287684	2	1	0	6	3	1	0	2	1	1	1	6	0	1	2	1	7	1	1	6	0	3	2	2	2	0	20	3	1	8	0	0	1	16	3	1	2	1	0	6	2	0	2	4	4	4	4	3	4
chr1:17292905-17293115	65	34	48	34	48	40	49	47	28	49	42	46	64	71	68	75	50	73	57	75	75	78	71	41	57	45	85	52	39	53	47	35	64	56	40	46	44	65	37	43	38	49	46	34	45	42	39	60	39
chr1:17306552-17307363	1	2	3	0	4	2	0	3	4	5	4	6	1	3	3	3	4	5	3	2	4	2	4	1	3	5	5	1	4	3	2	4	2	2	4	3	1	2	5	4	0	4	4	2	2	2	4	1	5
chr1:17331886-17332093	48	32	42	18	32	17	24	47	15	27	28	32	35	52	41	31	36	37	30	49	48	32	37	20	29	32	41	22	29	19	28	20	27	20	21	34	21	31	31	33	41	29	38	16	22	24	23	24	22
chr1:17337830-17338590	4	2	3	1	4	2	2	3	2	2	1	6	2	2	4	2	1	8	2	2	2	0	2	3	5	3	7	1	0	2	1	4	1	2	3	2	2	3	2	3	0	5	3	1	2	5	1	3	3
chr1:17380457-17380722	1	1	0	0	1	0	0	1	0	0	0	4	2	2	2	0	0	0	2	0	0	2	1	1	0	0	0	0	0	0	2	4	0	0	0	1	1	1	0	1	0	1	0	0	1	0	1	0	0
chr1:17445652-17446088	0	1	2	3	1	0	0	1	1	1	2	1	2	0	1	1	5	1	1	1	2	0	2	5	3	5	4	3	0	3	3	2	2	0	4	0	1	4	0	1	3	4	2	3	1	3	0	4	0
chr1:17475703-17476075	40	14	25	26	33	28	30	35	17	19	14	27	29	30	43	90	35	43	25	40	49	36	55	28	36	33	75	23	16	19	31	24	37	75	24	21	26	101	14	28	14	64	71	26	28	33	26	37	8
chr1:17734436-17734645	48	28	40	38	34	34	38	47	31	21	42	39	50	49	48	54	45	60	38	69	58	59	38	37	48	40	46	38	39	39	31	27	42	25	33	34	37	38	32	43	35	48	45	24	30	37	29	31	35
chr1:17746201-17746547	21	11	8	8	12	12	14	12	4	7	7	6	14	11	23	35	11	18	10	11	18	8	9	13	15	12	14	8	7	7	11	13	13	6	10	12	3	31	7	9	13	8	11	3	6	6	1	16	5
chr1:17764073-17765811	1	3	3	1	0	5	2	0	2	2	0	6	2	3	2	4	3	2	1	1	3	4	5	3	7	2	0	4	5	1	3	3	3	0	3	6	2	3	3	4	2	5	2	2	4	1	1	9	2
chr1:17865864-17866630	5	0	0	1	3	2	0	4	1	2	2	3	0	7	2	4	1	2	4	1	3	3	3	5	8	5	9	7	2	0	1	0	5	2	4	9	1	1	1	4	5	3	7	5	1	1	3	5	8
chr1:17949453-17949670	73	36	58	37	40	54	53	51	30	45	50	52	64	74	62	49	63	65	51	86	82	95	74	49	56	57	78	46	37	58	53	38	44	50	36	55	55	63	46	40	53	57	49	45	42	49	28	49	38
chr1:18023482-18023792	90	61	82	55	51	70	57	68	50	68	56	67	90	96	90	94	74	96	70	131	116	119	96	82	69	71	131	86	79	97	68	68	76	60	62	79	93	108	45	61	82	68	65	50	49	64	61	86	53
chr1:18152379-18152842	31	44	46	30	31	29	35	48	18	28	30	48	46	46	44	24	47	23	33	41	45	53	33	26	37	39	52	39	34	23	35	16	35	10	22	42	37	41	30	32	37	34	37	18	25	30	15	30	29
chr1:18434106-18434813	1	2	0	0	2	0	2	6	0	1	0	1	2	3	1	1	4	0	1	2	3	1	0	3	6	3	4	0	0	1	3	0	2	0	0	2	2	9	1	1	0	6	1	0	0	3	5	15	3
chr1:18435567-18435904	3	1	5	7	6	3	0	4	1	0	4	3	0	2	4	1	1	0	4	1	0	3	5	2	5	8	10	4	3	2	3	4	3	1	3	3	5	2	4	3	6	13	2	2	2	5	3	10	2
chr1:18436552-18437673	24	10	13	6	9	7	8	18	1	8	3	14	8	13	12	11	5	6	8	1	6	5	5	6	33	12	17	3	4	4	7	3	5	5	3	8	4	43	11	3	6	43	13	1	13	3	6	30	3
chr1:18691875-18692081	57	35	50	44	35	45	41	51	31	40	41	69	62	79	67	50	60	64	52	76	70	69	64	56	41	41	75	57	33	49	53	47	38	12	45	56	48	56	47	43	55	58	45	29	40	34	37	40	37
chr1:18703296-18703496	44	30	43	41	37	30	32	53	32	40	38	50	40	67	51	40	48	62	43	64	72	72	64	40	46	43	58	61	41	53	41	40	36	16	35	51	46	55	44	47	46	51	42	28	37	45	24	49	44
chr1:18808874-18809667	225	127	196	143	153	190	145	220	158	211	176	245	242	305	271	304	244	309	208	352	340	347	279	200	235	218	353	282	211	265	223	190	203	35	178	222	257	231	173	215	241	223	204	144	166	191	160	219	167
chr1:18956896-18959829	34	10	23	12	13	12	8	15	13	10	19	18	27	24	41	46	73	20	10	13	16	24	15	31	54	19	27	13	9	12	18	12	38	209	19	21	17	224	16	18	24	61	23	11	17	7	9	79	11
chr1:18962843-18963481	11	4	4	3	1	2	3	19	0	2	6	6	6	4	0	43	29	3	2	4	0	19	5	8	9	7	8	3	0	1	0	5	3	5	1	2	2	14	5	5	2	25	25	0	2	1	4	8	0
chr1:18964181-18964401	3	3	1	1	3	0	3	6	1	0	2	0	2	4	5	7	11	0	3	4	4	6	3	4	6	6	8	4	1	3	2	0	1	5	2	0	4	1	1	2	2	7	11	4	2	4	2	1	0
chr1:18967252-18968119	4	4	3	5	4	0	10	20	0	5	9	4	6	12	5	5	2	7	2	5	7	6	9	9	6	8	3	1	6	6	5	5	4	4	6	3	2	9	7	11	10	2	1	3	6	3	2	2	4
chr1:18969549-18970739	11	4	7	2	7	2	4	13	4	6	6	3	8	5	6	11	50	10	2	6	6	22	3	9	11	10	11	7	3	9	9	3	5	32	6	6	4	13	10	4	8	9	6	3	2	2	6	4	3
chr1:18971730-18972097	3	5	2	1	2	2	5	4	1	4	6	2	4	4	2	3	10	5	2	1	1	6	2	8	7	0	5	3	2	3	3	2	3	2	2	3	4	5	1	3	3	5	6	6	2	2	2	2	3
chr1:18973029-18973304	1	0	1	0	0	1	1	1	1	0	2	1	0	0	2	0	4	0	0	1	2	1	3	1	1	2	7	1	0	0	0	0	3	2	1	0	0	0	3	1	0	0	1	1	0	1	0	0	0
chr1:19043391-19043828	2	2	2	0	0	0	2	5	2	0	0	3	2	1	1	8	10	3	1	1	1	8	1	0	4	3	8	2	1	2	0	0	6	15	2	1	1	14	4	2	0	7	28	1	1	2	4	20	3
chr1:19110721-19110932	33	32	46	25	14	39	9	39	30	50	31	52	31	20	58	65	51	49	51	26	33	13	26	48	22	64	85	40	39	7	36	10	23	14	18	46	32	50	45	30	52	47	40	15	46	29	7	26	27
chr1:19180946-19181469	118	83	123	101	78	109	85	141	74	114	100	103	143	141	138	139	117	147	119	183	147	152	135	121	100	112	216	113	106	116	112	85	116	27	97	116	134	119	80	107	106	122	96	63	75	102	87	104	73
chr1:19203875-19204234	93	65	84	71	73	84	73	94	57	68	78	91	108	122	106	118	72	131	83	151	132	132	112	70	105	77	139	89	82	105	78	68	105	86	83	95	97	109	71	87	104	110	82	68	77	74	73	106	66
chr1:19209627-19209914	75	52	78	53	55	63	53	70	48	52	47	80	87	69	72	66	71	87	67	89	82	85	86	60	57	78	101	64	49	66	54	44	60	59	57	65	55	81	45	76	54	82	42	41	53	42	46	40	38
chr1:19228829-19229634	4	2	3	0	0	1	2	2	0	2	2	1	2	2	0	0	1	2	4	4	1	1	4	3	0	0	4	1	0	1	2	0	1	2	1	3	4	6	2	2	3	3	3	0	0	1	0	1	1
chr1:19281949-19283883	8	1	9	1	2	2	2	8	4	3	5	7	7	6	11	3	6	2	3	5	4	4	5	4	3	7	8	4	4	9	4	4	3	3	6	8	3	5	5	6	5	5	15	0	2	5	8	9	4
chr1:19536152-19537046	1	1	3	2	0	1	1	2	2	1	2	3	4	2	3	1	3	3	3	3	2	3	3	3	2	5	3	1	1	1	0	3	1	1	1	4	3	2	1	3	2	1	4	0	2	1	3	4	0
chr1:19577885-19578708	2	6	2	3	3	1	6	2	1	4	3	6	4	8	3	1	2	3	3	3	2	2	1	4	7	3	8	4	7	3	2	3	2	0	1	1	1	2	6	0	4	4	5	3	2	3	1	1	3
chr1:19600250-19600942	25	30	31	25	27	16	18	24	19	21	23	29	28	17	26	51	49	23	24	27	37	23	21	25	29	29	82	13	16	12	28	14	19	68	4	22	31	65	13	22	25	30	64	11	12	18	18	57	21
chr1:19614999-19615660	16	9	19	12	9	7	5	11	9	10	10	22	28	17	10	22	19	22	14	24	23	16	10	11	19	10	37	9	12	21	14	25	13	13	8	26	19	11	9	18	10	19	14	14	5	15	6	15	5
chr1:19638208-19639309	5	5	2	1	5	5	4	2	2	1	1	5	3	1	5	1	3	4	1	0	5	4	3	2	7	2	6	2	2	1	1	5	3	2	2	2	1	3	1	8	2	2	2	2	4	3	2	3	0
chr1:19665011-19665276	53	28	51	45	38	37	35	48	39	36	38	61	63	73	55	62	62	61	45	63	68	61	66	58	44	46	82	44	39	52	45	35	41	27	40	40	54	61	21	57	50	60	44	27	42	39	19	46	32
chr1:19811704-19812644	0	0	3	1	2	1	0	0	0	5	1	0	3	1	1	4	4	4	2	1	1	2	0	0	3	3	1	1	1	0	3	3	3	3	2	1	0	1	1	4	3	3	1	1	0	2	0	5	1
chr1:19923342-19924002	1	1	3	2	1	1	2	3	0	3	5	1	6	0	6	3	2	3	2	1	2	4	4	1	4	3	5	5	4	2	2	4	1	5	3	9	3	4	4	1	4	5	4	0	3	3	1	1	0
chr1:19970256-19971923	6	6	9	12	9	8	6	9	7	12	13	16	9	10	12	21	12	14	15	16	20	7	10	14	21	10	15	8	16	11	12	3	8	3	24	13	5	9	5	6	5	13	10	1	2	13	6	18	7
chr1:19991147-19992788	11	9	24	10	7	15	11	12	9	8	17	23	26	18	27	13	40	18	22	14	14	17	14	14	23	17	33	22	10	11	24	19	15	6	11	25	23	43	10	32	19	30	29	14	14	15	14	30	22
chr1:20005511-20005865	94	59	74	63	65	65	52	96	59	82	77	95	94	134	108	108	96	133	72	147	133	138	125	77	96	75	151	112	97	110	91	69	65	97	78	87	93	98	60	93	111	90	100	55	76	74	70	99	72
chr1:20126030-20126780	4	0	4	4	1	3	3	5	1	0	1	6	4	3	1	1	3	6	2	2	1	2	2	5	4	1	5	2	2	1	3	5	3	2	2	1	2	3	3	3	5	4	0	0	3	1	4	7	1
chr1:20208808-20209462	2	1	2	0	1	1	0	0	2	1	1	1	4	0	0	0	1	1	0	0	0	0	1	3	1	3	2	1	2	1	0	0	3	1	0	0	0	2	2	1	2	1	0	1	2	0	1	1	2
chr1:20512361-20512797	1	3	4	3	6	2	1	0	0	3	6	4	5	6	5	4	13	4	4	0	3	4	2	3	6	7	4	2	1	2	2	2	2	5	3	5	0	1	3	2	1	3	3	0	1	4	1	1	1
chr1:20569456-20569817	89	52	78	50	55	65	41	70	49	68	66	56	90	95	101	87	71	106	70	102	113	141	110	69	67	68	122	94	58	65	66	46	75	44	46	82	64	77	49	74	73	76	71	60	59	57	50	102	56
chr1:20669567-20670018	19	8	14	4	6	11	7	13	7	8	6	15	7	2	33	14	17	8	12	7	15	24	8	8	26	4	24	12	7	8	10	7	29	3	9	12	9	44	10	10	12	18	25	8	7	12	3	29	3
chr1:20692583-20693534	7	0	8	2	3	3	0	8	3	2	5	3	7	4	7	7	5	6	2	1	6	5	5	11	4	13	11	4	3	6	4	1	5	2	0	2	1	12	2	4	4	11	0	1	4	7	6	15	8
chr1:20810463-20813511	8	9	11	7	9	6	10	18	3	11	13	5	12	10	8	10	30	17	12	13	9	14	10	20	11	11	30	11	5	10	8	3	5	4	10	9	15	5	7	12	6	21	8	2	6	9	7	6	7
chr1:20834417-20834883	3	1	3	1	1	2	4	3	4	1	3	2	9	3	1	1	1	1	4	1	2	1	3	4	8	2	6	5	0	0	3	2	2	5	2	5	4	2	4	0	0	5	2	2	1	1	0	4	1
chr1:20878895-20880592	24	5	7	5	6	8	2	17	5	4	6	2	13	4	31	10	15	3	9	3	3	6	10	12	24	12	20	6	5	8	11	1	22	6	7	7	6	57	8	6	9	35	4	3	8	9	8	62	5
chr1:20960046-20960551	0	0	0	0	1	0	0	2	0	0	0	0	0	0	0	2	0	1	0	0	1	2	1	0	0	0	2	0	1	1	2	0	1	1	0	0	0	1	3	0	0	0	1	0	0	2	1	0	0
chr1:20987517-20988238	1	4	1	2	4	2	3	2	1	6	1	4	3	3	3	3	4	4	4	1	1	4	5	3	2	5	3	7	3	2	4	5	0	0	2	5	1	0	0	2	1	3	2	1	1	2	1	0	3
chr1:21022940-21023189	1	2	3	0	1	1	1	1	0	3	1	2	2	1	2	3	3	2	1	0	1	1	1	4	1	1	4	3	0	2	2	2	4	4	0	3	2	1	4	3	1	6	3	0	0	3	2	0	2
chr1:21031009-21031369	99	64	81	65	73	86	51	94	60	80	67	92	98	132	102	116	94	121	67	147	149	149	114	81	94	79	134	92	82	95	86	69	86	97	82	97	93	93	75	102	86	89	91	70	67	78	68	91	74
chr1:21043833-21044771	14	4	7	14	14	17	4	11	7	12	17	16	11	8	18	10	9	19	15	18	24	21	15	8	17	18	26	10	10	15	9	16	10	9	16	21	17	13	6	10	13	30	17	19	8	15	16	23	19
chr1:21058007-21059366	6	7	4	7	4	5	3	7	6	5	5	5	11	9	2	8	4	7	4	9	5	3	5	8	9	7	17	8	3	7	7	2	2	11	4	7	5	5	1	11	2	9	13	7	3	10	8	6	5
chr1:21112709-21114121	0	0	1	2	5	1	0	3	2	4	2	1	1	2	4	0	1	0	1	4	0	5	2	1	2	5	8	2	0	0	2	1	3	2	6	0	4	0	2	2	3	5	0	1	1	2	3	1	1
chr1:21503116-21503836	4	1	2	0	0	1	1	2	1	2	3	2	4	6	4	1	2	1	0	1	1	4	0	5	4	1	12	4	1	2	3	1	4	1	3	1	4	2	2	3	0	0	3	0	2	3	1	3	0
chr1:21551575-21551931	87	67	71	60	59	61	52	91	56	54	71	93	78	111	105	105	79	84	66	109	137	114	81	66	90	72	123	73	72	89	59	51	72	91	59	78	74	75	57	55	70	73	81	58	53	67	63	67	52
chr1:21616381-21617101	2	0	2	0	1	1	1	3	2	4	1	0	2	3	2	3	1	3	5	1	3	2	5	3	7	2	3	1	3	2	1	0	5	3	4	2	2	2	3	2	2	3	1	1	0	3	3	1	0
chr1:21671361-21672319	3	2	7	1	0	3	2	1	0	5	2	2	3	4	5	7	2	1	2	1	6	3	2	7	4	4	16	3	3	1	1	2	5	1	1	2	0	1	2	4	3	2	1	5	3	2	2	7	1
chr1:21754798-21755995	147	89	124	126	130	140	109	173	125	145	158	181	226	221	220	237	205	240	162	232	279	275	185	149	206	189	286	195	165	197	136	115	222	143	151	166	192	239	124	203	195	191	192	132	140	158	124	217	131
chr1:21763071-21763416	3	3	4	9	3	5	9	3	7	5	3	7	9	11	7	6	12	5	6	14	5	2	4	7	3	5	14	3	4	4	4	7	8	4	3	10	5	10	2	8	4	19	41	5	3	2	4	17	4
chr1:21766273-21767224	6	3	4	0	6	4	2	2	2	3	3	3	5	7	3	8	5	8	1	5	2	1	7	4	5	2	15	3	1	7	5	7	5	2	3	3	4	6	1	2	2	8	3	2	1	5	1	11	5
chr1:21786446-21786713	29	23	45	0	3	23	0	20	0	0	1	34	2	29	1	0	27	37	1	1	2	34	34	47	1	27	74	1	31	34	19	2	1	21	19	32	1	3	1	3	27	3	3	17	29	1	0	30	0
chr1:21835549-21836344	13	4	5	3	5	7	3	3	4	4	6	6	5	4	14	10	7	5	5	5	4	3	2	2	9	11	19	3	4	1	3	6	4	4	5	4	4	29	3	2	17	10	24	6	5	2	2	14	2
chr1:21930180-21930380	50	39	45	35	35	35	43	46	23	46	37	53	46	53	40	54	45	52	45	65	59	62	64	44	57	47	76	45	37	51	47	35	37	32	37	57	60	38	30	36	44	42	36	20	39	30	31	37	41
chr1:21948675-21949263	12	4	18	10	11	9	7	8	11	8	9	17	12	16	6	5	10	16	9	19	17	15	18	8	11	6	23	12	12	9	16	12	9	1	5	12	10	3	4	19	5	9	22	8	9	9	13	15	7
chr1:21978102-21978764	3	0	3	0	1	1	4	2	1	1	0	4	1	0	0	2	7	1	1	4	1	1	1	0	5	1	5	2	1	2	5	3	2	1	4	7	2	1	3	2	2	2	3	1	0	4	1	2	0
chr1:21985704-21986102	4	2	3	3	0	2	4	2	3	0	0	7	1	2	5	2	1	0	1	4	1	0	1	1	7	4	9	3	2	4	1	2	2	4	2	4	4	2	1	2	3	5	3	1	1	2	3	0	0
chr1:21995064-21995914	3	6	4	1	7	5	6	3	2	7	6	3	8	2	7	8	8	8	3	9	1	6	4	7	7	4	14	5	4	1	4	2	1	5	3	2	1	11	6	6	7	3	4	2	9	5	6	2	4
chr1:21996162-21996409	2	1	8	0	1	1	0	2	1	2	0	2	1	3	3	1	2	3	4	0	1	2	1	1	4	2	7	2	4	1	3	1	0	2	1	2	2	1	0	0	2	2	4	2	1	0	1	0	1
chr1:22109130-22110261	2	2	2	3	5	3	1	2	3	3	4	6	1	1	1	0	1	2	1	2	1	0	3	3	3	5	2	2	0	2	1	1	1	2	1	3	2	4	2	2	1	4	2	0	3	1	0	6	1
chr1:22140892-22141407	33	21	33	23	22	21	21	36	12	16	20	30	31	29	39	42	39	39	26	32	30	27	22	14	35	21	35	20	17	17	14	11	37	98	20	32	17	75	19	30	24	36	67	14	17	13	16	45	15
chr1:22149684-22149897	22	12	30	20	30	28	19	30	12	34	31	41	45	52	41	39	51	46	34	59	63	48	36	30	47	35	54	30	34	38	24	18	36	34	23	40	46	35	34	42	36	44	48	40	36	32	31	39	34
chr1:22155301-22155565	69	41	66	48	39	55	44	62	47	50	40	66	73	78	70	54	69	86	65	91	82	101	65	59	65	53	82	49	46	68	54	43	64	45	40	69	70	55	44	68	68	63	63	34	61	58	47	66	40
chr1:22191350-22191592	46	48	61	38	46	53	39	57	38	64	53	56	64	71	72	80	55	84	51	93	82	97	74	53	51	51	85	63	41	70	61	39	60	52	47	56	54	58	43	64	65	54	55	51	42	41	40	64	47
chr1:22210993-22211318	89	50	83	66	48	89	57	99	65	89	69	100	120	102	110	100	113	118	95	145	113	130	116	81	68	82	114	95	65	109	78	64	88	51	70	89	92	67	50	89	82	71	90	53	58	72	71	91	85
chr1:22213903-22214119	48	32	47	39	44	40	33	39	31	42	33	52	60	54	56	36	46	48	46	70	63	42	57	48	42	37	66	36	40	41	37	26	40	33	32	38	38	35	41	43	39	55	42	26	33	37	32	40	45
chr1:22351918-22352194	1	2	1	0	0	1	1	0	1	0	0	1	1	3	1	2	0	0	1	1	0	2	0	1	2	0	1	1	0	0	2	1	0	0	0	1	1	0	1	2	0	3	0	1	1	0	0	0	0
chr1:22379010-22380029	3	2	3	0	2	2	2	2	1	2	3	3	2	0	1	1	2	1	0	1	1	1	2	1	2	2	3	2	1	1	1	2	0	2	1	2	3	3	3	1	1	4	0	1	1	5	0	9	3
chr1:22446521-22446943	126	94	92	79	76	89	87	102	91	87	86	117	118	154	110	154	126	143	99	142	151	176	125	101	119	104	160	117	86	103	104	68	108	83	89	102	113	115	104	101	102	108	91	100	72	79	77	108	64
chr1:22456024-22456225	42	34	39	27	36	28	39	55	27	34	36	43	38	54	40	45	39	36	59	45	46	63	38	31	35	38	53	52	37	48	28	38	27	37	22	45	41	28	35	40	41	32	34	25	24	25	25	32	25
chr1:22468913-22470252	0	1	1	0	0	1	0	0	1	1	2	2	0	3	0	0	4	2	0	3	0	0	0	3	0	2	2	1	1	1	1	0	1	0	4	3	0	1	2	2	0	2	1	0	1	5	2	2	3
chr1:22612215-22612418	45	34	55	32	28	34	36	47	36	44	38	38	45	53	58	52	53	50	49	77	60	64	51	41	37	42	72	53	28	35	38	34	37	41	32	46	49	27	41	36	40	41	35	30	41	33	27	54	36
chr1:22668639-22668862	4	2	2	6	2	4	1	7	2	3	3	1	2	4	4	1	15	6	2	3	2	0	0	1	0	4	4	5	0	2	1	0	1	4	2	2	2	7	2	2	3	2	2	1	0	2	2	3	0
chr1:22778237-22778817	2	1	2	0	4	2	3	4	2	5	1	2	4	5	3	1	3	1	1	3	2	4	1	1	3	2	10	0	4	2	0	1	1	0	1	3	2	1	4	1	5	2	4	1	0	0	2	1	2
chr1:22889596-22890096	3	2	1	4	1	7	6	4	1	1	5	6	2	1	8	1	2	3	4	3	5	1	4	7	6	3	11	3	5	4	2	5	5	4	2	10	5	7	4	3	2	13	6	1	3	4	3	8	6
chr1:22902803-22903413	136	84	118	93	95	108	79	140	100	111	113	145	141	153	164	136	153	176	134	204	198	174	159	118	133	126	191	132	121	127	117	112	141	101	111	121	115	143	94	104	136	133	114	89	96	89	80	109	79
chr1:22919774-22920207	51	41	70	17	33	40	29	55	33	33	43	61	43	50	31	37	46	91	55	56	88	27	53	46	52	42	91	52	39	49	36	33	27	16	28	75	27	46	18	37	65	29	55	32	39	37	34	54	26
chr1:22927146-22927542	53	46	52	45	49	78	45	82	53	50	57	85	80	63	70	50	49	79	82	85	86	94	76	61	75	66	99	52	52	42	54	62	58	14	57	69	63	30	52	52	63	61	62	35	40	54	46	63	51
chr1:22974051-22974303	52	37	46	47	30	37	49	40	30	43	37	60	57	71	59	42	49	57	51	62	64	56	70	42	36	51	71	52	31	38	44	40	39	45	33	51	44	44	27	52	54	48	41	37	32	32	24	56	44
chr1:23003417-23003831	57	63	102	58	67	57	76	88	53	74	58	103	94	100	59	84	100	92	79	138	126	141	110	78	74	67	132	107	75	102	57	58	71	62	65	98	80	49	54	76	89	79	85	52	51	38	42	74	50
chr1:23036824-23038362	1	1	3	2	1	2	3	5	2	0	0	2	3	4	2	2	2	3	0	3	1	4	1	5	10	6	4	4	4	2	3	3	1	1	3	2	3	3	0	3	1	5	1	1	1	8	4	6	1
chr1:23110905-23111567	165	94	163	117	113	140	113	133	114	139	125	147	182	192	181	174	180	193	138	202	221	236	188	173	137	143	250	136	156	153	119	140	145	149	131	153	161	177	104	127	151	154	158	100	122	118	96	141	97
chr1:23279554-23280569	45	23	21	20	20	19	14	47	25	32	33	37	41	32	54	50	51	39	19	43	36	36	29	26	39	34	70	31	23	17	39	10	29	8	27	43	40	105	39	23	48	37	73	24	40	40	26	57	22
chr1:23345815-23346677	4	2	3	2	0	1	0	1	1	0	1	1	2	2	3	2	2	4	2	5	2	1	1	2	1	1	0	1	2	1	6	2	1	1	2	1	2	2	1	3	4	2	2	0	1	1	0	2	1
chr1:23504060-23504633	5	1	0	0	0	3	2	3	0	2	0	2	3	5	5	2	3	7	2	1	1	3	2	2	2	1	6	0	3	2	1	1	2	1	1	2	3	4	0	5	2	2	0	2	1	2	2	2	2
chr1:23543378-23544237	2	1	0	1	0	0	0	0	0	3	2	3	1	2	3	3	2	1	2	2	1	3	3	4	3	2	4	4	2	0	3	0	0	0	3	0	2	1	1	2	1	5	2	0	1	5	4	2	0
chr1:23670246-23671363	1	2	4	2	2	4	3	3	0	1	1	0	5	2	1	1	3	1	2	1	0	2	2	0	3	3	1	1	3	2	3	0	2	0	4	1	5	1	0	4	1	4	2	2	3	1	2	0	0
chr1:23694691-23696050	3	0	1	8	6	0	5	9	1	0	6	4	8	4	4	5	4	9	2	1	3	1	1	3	3	6	7	2	1	3	3	4	4	2	0	3	1	1	2	1	0	2	4	2	2	3	2	3	1
chr1:23750509-23751663	5	5	6	11	7	1	4	3	3	6	6	7	11	5	7	4	8	5	5	9	7	7	6	6	6	6	17	6	6	5	4	5	4	3	3	9	6	5	6	6	4	7	47	2	2	9	8	6	5
chr1:23763155-23763971	114	86	81	93	81	95	73	130	90	104	90	108	123	114	116	139	112	164	89	174	155	158	102	93	107	103	194	110	95	102	97	69	95	84	76	104	90	106	94	91	88	96	115	68	79	113	84	111	44
chr1:23809978-23810693	2	1	0	4	6	0	0	0	0	0	1	3	5	4	3	2	1	4	1	1	4	3	2	0	2	4	4	1	0	7	1	2	3	1	3	5	2	4	1	1	3	3	2	2	0	0	4	2	0
chr1:23857034-23858089	3	2	4	5	3	5	1	1	3	1	3	3	3	1	8	3	4	3	6	1	5	1	6	3	3	6	9	6	3	4	6	6	3	1	2	4	2	3	5	3	2	1	4	1	2	2	1	5	2
chr1:23881018-23881755	3	2	0	4	0	5	3	1	0	0	0	1	4	1	0	3	2	4	2	0	4	4	0	5	2	4	3	3	1	3	2	1	0	1	2	4	3	0	0	1	1	1	2	0	0	1	2	4	1
chr1:23884843-23885087	0	1	0	3	0	3	0	4	1	3	0	2	3	0	7	3	1	2	4	1	3	4	2	1	4	4	5	3	2	1	3	1	0	5	2	1	4	0	2	1	4	1	8	2	2	0	0	3	1
chr1:23885683-23886212	1	1	1	0	1	3	3	1	1	0	1	0	3	1	2	2	1	0	3	2	0	0	0	1	1	2	5	2	3	0	0	2	0	0	1	0	1	2	1	2	1	4	2	0	0	1	1	1	2
chr1:23894641-23895064	0	2	0	0	0	0	0	1	1	1	0	1	1	0	0	2	1	0	1	1	2	0	3	2	0	0	0	0	1	0	2	1	1	0	0	1	0	0	1	0	0	1	4	0	0	5	1	2	3
chr1:23945942-23946295	2	0	2	1	2	2	2	0	1	0	1	0	0	2	0	1	2	1	0	1	2	1	0	0	1	0	3	1	1	2	2	2	1	2	2	1	1	2	0	0	3	1	1	1	0	1	1	1	0
chr1:24018356-24018567	0	0	0	1	1	0	1	0	1	0	0	0	1	3	2	0	0	2	1	2	1	1	1	1	2	0	4	1	0	1	3	0	1	3	0	2	1	1	0	0	2	1	1	0	0	0	1	0	0
chr1:24069696-24070615	1	0	0	1	0	1	0	0	2	0	1	3	2	3	1	0	1	1	0	1	1	1	0	0	3	3	1	0	1	1	1	1	0	2	0	0	1	3	2	2	0	2	3	0	0	3	2	1	1
chr1:24104503-24105263	0	0	3	3	0	0	0	0	0	4	0	2	1	2	1	3	0	5	0	0	1	3	0	3	3	0	2	0	0	2	1	0	1	2	0	2	0	2	1	1	0	0	3	0	0	7	8	1	0
chr1:24117483-24117824	1	3	3	3	0	0	0	3	2	1	1	2	1	1	1	0	3	1	0	1	0	1	2	2	1	3	3	2	1	1	0	1	0	0	1	1	0	3	0	0	1	0	1	4	0	3	0	1	1
chr1:24126800-24127549	2	0	1	2	3	1	0	0	1	2	2	0	3	2	0	0	0	2	0	1	1	2	2	2	2	2	2	3	0	2	1	0	1	0	0	0	1	1	2	1	0	2	0	1	0	1	3	1	0
chr1:24194255-24194990	5	1	3	2	3	0	1	1	2	2	3	7	3	3	4	0	1	6	4	1	7	3	2	7	2	9	7	5	3	0	1	2	3	4	1	0	1	8	0	1	1	4	2	2	0	3	6	7	2
chr1:24229116-24229537	11	6	16	13	13	13	10	13	15	10	10	22	13	19	23	15	18	24	14	28	16	14	16	19	18	11	21	17	12	6	14	13	10	4	8	13	14	8	11	14	13	19	23	10	9	17	15	34	12
chr1:24285786-24286701	4	3	5	5	2	2	1	0	0	0	3	2	4	5	4	4	5	6	1	5	3	4	4	0	2	2	4	6	6	3	6	5	2	2	4	3	2	4	4	3	1	2	6	3	1	1	0	2	5
chr1:24306364-24307017	1	0	0	0	2	0	0	0	0	0	0	1	0	1	2	0	0	2	1	0	0	2	1	1	0	1	2	1	1	0	0	0	1	2	1	2	1	3	2	0	0	1	1	0	0	0	0	1	1
chr1:24513541-24514477	11	7	11	12	9	5	8	7	3	2	8	8	11	7	6	4	5	10	9	7	7	14	9	14	16	14	9	11	10	4	6	9	5	5	6	11	11	5	6	11	10	10	4	6	11	7	9	6	8
chr1:24648203-24648985	4	2	3	2	4	4	6	4	3	4	4	9	5	9	7	1	26	3	8	5	4	3	4	8	10	9	12	5	2	3	1	2	4	9	6	5	4	2	6	6	6	4	61	4	3	2	4	2	3
chr1:24739858-24740262	6	3	5	1	1	2	4	4	2	1	5	4	3	2	6	3	4	4	5	2	0	1	7	3	3	3	4	2	2	4	1	4	6	1	0	3	3	0	1	6	4	5	3	1	1	1	0	5	0
chr1:24742672-24743039	2	2	2	1	2	3	2	4	1	1	2	1	9	4	3	3	3	4	1	1	3	2	2	3	1	3	1	0	3	1	2	2	2	5	1	0	5	2	1	1	8	3	8	1	1	2	2	1	2
chr1:24828866-24829878	3	0	6	2	0	0	0	0	0	0	0	3	3	1	4	3	1	2	4	2	3	4	1	1	2	3	5	4	3	1	3	2	4	0	3	2	1	0	1	3	2	3	1	2	0	7	0	2	3
chr1:24861703-24861920	29	16	23	21	20	12	13	22	9	14	25	24	22	27	16	16	26	23	18	22	26	21	7	17	19	18	28	14	16	9	8	14	13	21	14	30	12	32	11	14	17	22	15	12	18	21	11	30	12
chr1:24969028-24970196	2	2	2	0	4	8	1	4	1	2	3	5	5	0	0	1	1	1	2	1	1	1	1	5	4	3	1	5	1	3	1	4	5	4	0	1	1	0	1	1	1	3	1	0	1	1	1	3	1
chr1:25071353-25072586	2	2	2	2	1	1	1	3	2	1	2	0	0	2	1	1	0	3	3	0	4	1	0	0	1	0	0	2	1	1	0	0	0	0	0	3	1	3	0	2	5	1	1	0	1	3	1	4	3
chr1:25174561-25175367	3	2	7	3	4	4	1	1	3	2	1	3	4	4	4	0	2	4	6	2	3	5	2	3	5	4	4	5	6	6	0	1	5	3	2	2	1	1	1	3	3	8	7	2	0	4	4	3	3
chr1:25228497-25229132	153	96	159	95	118	130	104	154	121	167	118	170	181	198	198	181	166	195	132	245	203	244	211	136	164	142	270	168	123	180	137	112	169	134	126	168	152	148	118	128	157	153	171	90	113	124	106	181	113
chr1:25234429-25234807	73	72	82	63	84	79	66	84	65	58	63	89	82	94	79	93	97	102	78	121	124	118	97	75	73	64	96	90	69	90	67	45	83	66	70	68	94	97	50	78	78	79	79	71	80	58	65	86	57
chr1:25255528-25259005	185	127	216	144	124	188	135	217	117	163	133	184	251	226	159	243	195	212	169	293	229	219	230	161	204	177	265	200	147	201	166	152	169	148	131	204	187	194	145	179	194	198	236	113	121	152	137	186	150
chr1:25558564-25559178	3	2	2	5	0	1	2	1	4	2	3	4	2	2	3	2	3	1	6	0	0	2	3	6	3	3	4	4	3	0	3	1	5	1	1	2	4	0	5	6	3	1	2	0	1	0	1	4	2
chr1:25566460-25566711	2	3	0	1	0	0	0	1	0	1	0	2	2	2	3	0	0	2	3	1	2	4	1	1	0	0	1	1	0	1	1	2	0	1	0	1	0	1	1	2	1	0	1	1	1	0	0	1	4
chr1:25572967-25574521	2	2	6	3	4	5	5	4	2	2	4	5	3	4	11	6	2	9	0	5	7	5	5	6	1	6	2	7	1	8	2	4	4	3	2	2	0	4	2	4	2	6	3	3	3	3	0	2	1
chr1:25593278-25593678	1	4	0	0	3	1	1	6	0	0	0	2	5	3	1	1	2	5	3	0	2	0	1	2	0	4	1	1	2	0	5	2	1	3	1	3	4	3	1	4	3	7	2	2	0	4	1	3	0
chr1:25593958-25594487	0	3	1	2	0	0	3	3	0	1	0	2	1	0	0	0	1	1	3	0	3	0	3	4	0	0	2	0	1	1	4	1	0	0	2	3	0	3	5	2	1	2	1	0	1	2	0	5	1
chr1:25663607-25664007	1	2	4	3	2	1	3	0	1	1	0	0	4	2	6	1	1	4	2	0	3	2	3	9	4	4	3	0	4	0	1	3	1	0	2	3	3	2	6	2	0	2	1	2	1	2	1	2	1
chr1:25664287-25665398	3	2	4	3	3	5	4	9	3	3	1	6	6	2	0	2	3	9	4	7	7	2	2	6	4	3	7	3	1	0	2	5	3	2	4	4	5	3	6	8	2	11	8	2	2	1	4	2	0
chr1:25756471-25758115	4	2	3	3	1	2	4	2	0	0	2	3	3	2	2	1	2	1	5	0	1	1	6	4	5	4	10	4	0	2	2	3	1	1	1	1	1	3	0	3	1	7	4	0	1	4	1	4	2
chr1:25869894-25871042	1	1	5	3	3	5	5	1	2	3	5	9	8	5	6	7	3	7	5	4	6	2	5	2	10	3	6	6	1	3	1	4	6	5	1	9	0	6	3	4	4	9	6	3	0	1	4	5	4
chr1:25942662-25943191	1	0	1	0	2	2	3	2	1	2	3	2	6	1	5	3	1	2	1	1	2	1	1	1	4	4	6	0	6	0	5	2	1	0	2	4	4	1	9	5	1	2	1	0	2	2	0	1	1
chr1:25944100-25944772	7	2	4	5	2	5	4	6	3	9	2	4	8	9	8	4	5	13	9	0	9	4	7	9	8	5	9	4	4	4	6	2	0	10	10	8	7	14	6	6	5	10	21	6	4	11	8	7	7
chr1:26097905-26098107	4	1	4	3	4	3	0	17	4	6	5	8	4	5	5	1	7	8	1	8	5	9	6	6	8	4	7	7	2	5	2	5	7	9	7	9	7	3	3	10	7	8	10	3	7	3	1	3	6
chr1:26146123-26147349	2	0	1	4	4	5	2	2	2	1	2	4	5	4	4	4	3	1	6	4	4	3	4	2	7	5	9	3	3	6	2	5	2	6	5	1	10	7	1	1	2	10	3	0	3	6	1	2	6
chr1:26185473-26186356	4	1	5	2	2	1	0	6	4	4	1	5	1	2	3	2	3	3	1	2	2	2	7	3	2	1	4	1	4	1	2	2	3	3	1	2	5	0	1	2	1	4	0	2	2	2	2	2	3
chr1:26201723-26202516	0	3	1	4	1	1	1	1	2	2	3	6	0	1	5	2	3	5	1	0	0	1	4	1	4	1	3	1	0	0	4	3	1	1	2	0	3	0	0	2	2	0	3	1	0	1	2	3	2
chr1:26231951-26233624	14	10	13	9	12	17	12	5	5	6	11	11	11	7	16	16	10	16	14	16	10	7	12	17	9	14	25	13	9	12	7	5	8	9	11	16	26	11	9	15	18	13	18	9	9	9	9	9	5
chr1:26249206-26249613	5	3	7	0	2	1	2	1	0	0	2	2	4	0	2	3	5	1	2	1	4	2	1	4	2	1	8	3	2	0	2	0	2	2	3	6	1	2	1	3	1	2	0	0	0	0	0	4	4
chr1:26324550-26324934	1	1	3	2	1	0	2	0	1	3	0	1	3	0	2	0	1	1	1	1	0	0	3	2	0	2	0	0	0	1	3	2	3	1	0	2	4	0	0	0	2	2	0	0	2	1	0	3	2
chr1:26361594-26362708	2	4	10	5	7	4	8	8	1	7	3	5	3	3	8	4	3	5	4	4	4	1	2	9	8	5	4	3	3	4	6	5	2	2	3	2	9	4	4	2	5	9	2	5	4	3	3	1	5
chr1:26372282-26373313	4	3	6	6	4	3	5	12	4	6	2	7	5	3	6	5	11	4	5	8	7	11	5	4	4	7	7	4	0	4	2	3	3	3	6	4	6	6	4	8	8	11	5	5	2	3	5	5	5
chr1:26437320-26438917	4	4	3	3	2	5	3	3	3	0	2	5	6	0	2	4	3	2	6	5	3	5	6	8	5	3	7	6	5	2	5	5	4	5	7	3	5	1	4	1	4	13	5	0	4	3	4	2	1
chr1:26487808-26488606	7	8	7	2	10	0	5	5	1	7	9	20	10	5	7	7	12	7	8	6	7	5	12	7	7	9	22	8	3	4	13	4	9	8	3	5	9	4	4	5	2	7	10	8	3	13	13	9	5
chr1:26490523-26491015	1	3	2	2	2	6	1	2	0	0	2	1	3	6	2	3	5	2	2	0	1	2	1	4	5	2	2	2	2	2	0	6	2	1	3	4	2	2	1	2	0	4	3	2	1	2	1	5	5
chr1:26496180-26496824	1	6	3	2	2	4	0	2	2	2	2	6	6	1	3	3	3	4	2	2	2	5	2	4	4	5	11	2	7	4	2	4	5	2	1	3	8	6	0	4	2	5	0	2	2	1	2	4	2
chr1:26551518-26552194	8	7	13	9	11	8	5	17	5	8	5	7	14	14	7	36	39	13	10	11	7	11	7	12	17	5	22	5	2	12	11	9	5	10	8	10	15	14	12	7	6	15	40	4	8	7	8	8	8
chr1:26560450-26561028	0	4	1	2	0	2	4	2	2	1	0	1	1	1	4	2	1	0	2	2	1	2	1	2	1	2	0	3	1	1	1	0	1	0	0	3	1	3	1	2	0	2	3	5	1	2	3	0	0
chr1:26606363-26606913	3	2	5	4	1	0	0	4	0	2	0	1	1	1	4	4	3	1	2	1	0	3	0	2	1	4	1	0	2	0	0	3	5	4	1	2	0	3	1	4	2	3	2	0	0	0	1	3	4
chr1:26632837-26633316	1	2	0	5	0	1	1	0	0	0	2	0	2	2	3	2	4	5	1	1	1	3	2	1	2	3	0	4	2	1	3	3	0	3	3	1	2	2	0	2	4	0	0	1	0	0	1	5	0
chr1:26662539-26663466	8	8	10	6	5	15	2	16	5	9	9	17	7	9	7	7	13	11	14	7	5	8	8	12	12	9	13	2	3	4	6	6	7	5	4	6	8	5	6	7	3	4	6	5	4	7	3	8	3
chr1:26672446-26672650	51	43	54	39	30	39	37	56	35	47	49	50	63	66	65	42	63	68	58	68	62	61	59	52	51	43	81	41	29	37	46	35	55	47	39	44	55	66	46	49	52	62	60	23	35	38	36	46	39
chr1:26686517-26687281	9	11	15	4	10	9	5	12	2	13	6	11	9	8	27	9	25	20	7	10	20	16	5	7	13	12	13	12	16	16	12	10	7	6	25	10	9	13	10	14	7	13	10	3	5	7	6	5	5
chr1:26737247-26738148	13	17	11	9	7	5	3	18	3	8	7	10	8	16	23	7	12	2	7	8	3	9	6	10	24	14	18	10	3	8	3	7	10	18	2	6	8	29	5	12	6	27	84	5	4	10	5	31	4
chr1:26758493-26758856	1	1	1	1	4	2	0	0	0	0	1	2	0	2	2	1	2	4	2	1	2	2	0	0	1	1	6	1	0	0	1	1	0	0	0	1	3	1	2	0	0	2	0	1	3	1	0	0	1
chr1:26798367-26799842	4	1	7	2	1	2	2	2	4	3	5	3	3	2	3	1	3	3	1	0	1	6	3	4	4	5	4	1	5	4	4	2	4	4	0	0	10	3	2	1	2	8	6	0	0	3	1	4	4
chr1:26826677-26827474	1	0	2	3	0	2	3	1	0	1	0	3	2	1	1	1	2	3	4	2	3	1	3	4	2	2	4	0	0	0	2	4	0	1	4	3	2	3	0	4	2	5	1	2	0	0	2	2	2
chr1:26856192-26856684	1	0	1	0	2	2	2	0	0	0	0	0	0	0	0	0	0	1	1	0	0	2	0	1	2	0	4	0	0	1	0	1	0	1	0	0	1	0	0	1	0	0	0	0	0	2	1	1	0
chr1:26946845-26948076	0	2	4	2	0	1	1	4	0	0	5	2	4	0	0	0	2	4	1	2	1	0	4	1	4	2	4	2	2	1	1	4	1	3	0	1	4	1	0	1	0	3	1	2	2	6	0	0	0
chr1:27021834-27024101	5	0	2	4	2	4	3	1	0	2	1	0	1	3	3	1	1	2	3	2	2	0	2	2	2	3	5	1	0	0	3	0	1	0	0	1	0	3	4	4	3	1	4	3	3	4	3	6	1
chr1:27114119-27114692	3	1	0	1	1	0	0	0	2	1	0	1	1	1	0	1	0	2	0	0	1	1	0	1	0	1	1	2	1	0	0	1	0	2	0	1	1	1	0	1	1	2	3	0	0	0	1	1	0
chr1:27143741-27143953	10	8	8	6	3	7	6	6	2	8	4	11	6	6	2	9	10	9	2	17	12	18	8	4	12	8	29	11	11	11	4	3	9	8	4	4	7	6	5	8	14	13	16	7	9	51	20	51	45
chr1:27153034-27153243	0	0	0	0	0	0	0	0	0	0	1	0	0	0	0	0	0	0	0	0	0	0	0	0	0	0	0	0	0	0	0	0	0	1	0	0	0	1	1	0	0	0	0	0	0	0	0	0	0
chr1:27189913-27190128	62	37	42	33	39	44	45	58	38	57	45	51	63	74	43	52	45	54	45	76	68	84	64	31	45	51	72	58	59	52	42	42	39	6	38	36	63	18	45	54	37	43	38	25	34	42	48	47	42
chr1:27191067-27191911	4	1	5	2	2	3	3	3	2	5	1	2	4	5	4	3	1	3	3	0	2	5	7	5	7	5	3	3	2	4	3	1	8	3	0	3	2	1	0	0	3	5	0	1	4	3	2	0	2
chr1:27216162-27217045	5	2	2	3	0	6	2	4	3	5	3	6	6	4	9	6	4	3	10	3	2	3	5	2	6	1	10	5	2	6	3	1	3	4	0	6	5	5	2	3	4	3	5	0	1	5	2	1	2
chr1:27226493-27227009	1	5	2	1	2	4	0	1	1	1	1	2	1	5	0	2	0	1	2	1	2	5	1	2	1	1	0	2	3	0	4	0	4	2	2	5	1	1	0	0	1	2	1	0	0	1	0	3	1
chr1:27248049-27248619	2	1	2	0	1	2	2	6	2	1	0	0	1	2	1	1	3	2	3	0	3	3	1	1	1	0	6	3	0	0	3	0	1	2	3	0	1	2	0	1	0	0	0	0	1	0	0	1	1
chr1:27286066-27287101	7	5	9	3	4	3	4	5	4	4	2	6	7	3	10	4	4	8	6	5	6	7	3	6	8	7	10	2	3	1	6	6	2	3	4	4	4	1	7	7	4	9	1	3	4	5	3	5	3
chr1:27320128-27321146	1	0	2	0	4	1	1	1	2	0	3	1	1	3	1	3	3	1	1	2	2	1	3	0	1	0	5	0	1	1	0	1	1	0	0	2	5	2	2	1	2	1	2	2	1	8	1	6	0
chr1:27332594-27332982	93	73	106	86	78	71	81	127	86	70	83	107	144	148	119	138	116	153	100	177	165	176	131	108	112	116	185	119	99	123	93	82	113	97	102	127	99	97	74	100	104	122	109	72	101	78	91	113	67
chr1:27338880-27339441	5	1	7	1	1	2	5	5	1	5	2	1	9	5	3	2	7	6	3	4	4	6	7	8	9	7	7	1	1	13	5	5	7	4	6	3	2	1	3	1	1	9	4	0	2	4	6	12	1
chr1:27481346-27481742	0	0	0	1	0	0	0	1	2	1	1	1	3	1	0	0	0	1	0	0	1	0	2	0	1	0	2	0	0	1	2	0	1	0	2	0	0	0	0	1	1	0	0	5	0	1	2	1	0
chr1:27527885-27528085	51	36	47	33	33	40	27	52	26	33	38	50	58	77	51	54	52	69	52	84	78	64	64	49	48	62	60	52	59	54	44	39	36	49	46	48	59	50	41	44	51	46	59	27	38	36	31	50	22
chr1:27560706-27561707	6	1	3	3	1	2	1	3	1	4	2	2	3	1	2	1	2	0	2	0	0	0	3	3	2	3	6	5	0	1	0	3	0	2	0	3	2	2	1	1	2	2	3	2	1	4	0	2	4
chr1:27648454-27649006	1	0	4	2	1	2	5	0	4	2	1	3	3	2	1	1	1	1	5	2	3	2	7	3	3	2	7	0	0	1	3	2	3	2	0	0	3	4	1	1	2	2	1	1	1	0	2	5	1
chr1:27675920-27678016	218	169	280	227	201	208	205	244	194	194	186	278	282	313	205	271	273	290	287	402	317	352	390	243	250	209	430	232	219	265	189	206	217	99	159	286	277	225	186	261	306	276	234	188	201	204	232	319	217
chr1:27683278-27683590	39	23	43	32	43	43	33	46	33	25	40	45	44	56	37	33	41	38	34	48	51	47	52	28	38	35	63	42	29	28	25	37	36	17	35	54	44	19	21	41	39	32	37	36	25	23	28	36	26
chr1:27687025-27687743	55	19	30	22	46	25	17	48	26	35	29	18	33	30	55	63	48	58	34	30	62	68	41	33	57	38	79	15	31	31	34	23	57	97	35	39	32	90	24	49	26	45	81	38	25	28	19	45	20
chr1:27692413-27693243	3	0	0	0	1	0	1	2	0	3	1	0	4	1	2	1	5	3	0	3	1	2	2	4	2	0	2	2	2	0	2	2	1	1	0	3	1	1	0	1	5	1	0	0	1	0	1	3	0
chr1:27709601-27709831	3	2	1	3	6	1	3	1	3	2	5	6	7	3	2	5	2	5	1	5	9	2	7	2	4	7	13	7	3	5	2	3	6	2	3	6	6	2	3	2	2	7	6	4	5	5	3	7	5
chr1:27718893-27719349	1	1	1	3	3	1	0	0	1	0	1	1	4	3	2	0	2	0	0	0	1	2	1	1	2	1	0	0	2	2	0	0	1	0	2	1	0	1	0	0	1	1	2	1	0	2	0	0	1
chr1:27816343-27816853	2	1	2	0	0	1	0	3	1	0	2	0	1	0	2	0	0	1	1	2	1	0	0	2	2	4	4	2	1	2	1	0	2	2	2	0	0	2	1	0	0	1	0	1	0	0	1	4	1
chr1:27854417-27854963	2	0	3	2	2	2	2	2	1	0	3	1	2	1	0	2	1	2	1	0	2	0	1	3	3	0	4	1	0	2	1	1	1	4	1	4	3	2	1	4	1	1	1	1	3	3	6	4	1
chr1:27874418-27874638	47	31	43	40	42	37	44	64	26	27	57	57	57	51	72	52	48	67	49	58	56	75	59	57	38	47	93	48	37	59	40	36	44	34	36	42	47	42	34	42	50	44	46	31	38	41	29	42	28
chr1:27894928-27895524	2	0	5	1	1	1	2	4	4	1	4	3	1	3	1	2	2	1	4	2	6	5	1	3	1	2	3	2	2	3	1	1	3	3	0	4	1	1	3	2	4	6	2	0	1	3	1	4	2
chr1:27901661-27902688	25	15	21	19	7	18	10	15	5	15	13	13	23	14	11	56	27	16	15	18	17	19	16	11	9	8	33	10	15	11	15	9	12	12	15	15	13	9	16	21	8	15	16	10	8	11	10	14	8
chr1:27929706-27930866	1	0	2	0	2	1	0	1	1	4	3	0	2	3	1	1	0	0	0	1	2	2	4	0	2	1	3	3	1	1	0	0	1	2	1	2	2	3	0	0	1	2	0	1	0	1	4	2	1
chr1:27941866-27942324	97	68	97	64	61	87	70	108	72	86	94	113	98	148	104	106	90	128	97	152	147	168	125	103	111	91	156	101	84	106	85	73	89	61	80	106	102	100	75	104	108	109	102	55	73	85	68	99	82
chr1:27960568-27961023	2	0	1	1	1	2	1	1	0	1	1	0	1	0	6	1	0	2	1	1	2	0	0	3	2	4	5	1	1	4	1	1	1	1	0	0	4	2	1	6	3	7	1	1	2	4	0	2	1
chr1:27961560-27961810	2	5	5	2	4	2	0	3	0	2	1	2	1	6	7	4	14	7	3	4	5	12	2	2	3	4	2	3	2	4	3	1	2	40	3	1	2	7	2	1	2	4	22	3	6	3	0	2	1
chr1:27986306-27986808	1	1	6	1	2	2	1	1	1	0	3	2	0	1	2	2	1	1	2	2	1	4	2	1	0	2	1	1	0	0	2	0	1	1	0	1	2	2	0	2	1	4	0	2	0	0	3	1	1
chr1:27994728-27995031	46	31	53	54	34	52	32	58	49	53	43	59	91	77	59	88	88	83	62	96	93	103	73	60	87	70	111	82	75	76	54	44	77	48	48	72	67	69	48	67	66	75	85	49	57	46	54	70	56
chr1:28052146-28053002	0	0	1	0	0	1	1	2	0	0	3	0	2	0	2	1	4	0	0	2	1	0	1	2	2	1	4	1	0	1	1	0	0	1	1	1	3	0	1	2	0	3	0	0	0	0	4	2	0
chr1:28099629-28100031	0	0	0	1	2	0	1	3	1	0	0	2	4	3	0	1	3	0	2	2	1	0	1	3	3	3	1	2	0	3	2	0	1	1	1	0	0	1	1	0	1	1	0	1	0	1	0	2	1
chr1:28157222-28157788	2	2	2	1	2	4	2	0	3	0	0	1	2	2	1	3	2	3	4	1	3	0	0	4	3	1	2	0	2	0	3	2	2	1	0	1	1	1	0	3	3	3	1	1	1	3	1	1	1
chr1:28199032-28199257	1	0	1	0	0	0	0	0	0	2	1	0	1	0	0	0	0	5	1	0	0	1	3	0	0	0	2	0	2	1	0	2	0	1	0	0	1	0	0	1	2	1	3	1	0	0	0	1	0
chr1:28240585-28241535	0	4	5	3	2	6	1	1	1	1	3	4	10	3	3	6	2	1	3	6	4	7	3	4	7	2	2	5	1	3	3	6	4	6	2	7	4	10	4	6	1	8	4	1	9	3	0	2	2
chr1:28285021-28285304	49	42	53	38	32	54	34	56	33	47	41	56	56	56	67	71	52	63	59	81	67	69	61	40	45	55	74	52	44	54	40	55	59	52	29	52	49	63	40	51	62	55	43	25	31	36	33	46	36
chr1:28286020-28286838	2	2	4	0	4	3	2	1	0	1	4	6	2	5	7	0	2	4	2	2	2	3	2	6	2	3	3	3	1	1	0	3	2	0	3	3	3	3	5	4	2	1	4	4	3	1	8	2	2
chr1:28415099-28415312	1	1	0	0	0	1	1	1	0	0	2	1	2	3	1	1	0	0	1	0	1	0	2	1	1	2	1	0	1	2	0	0	1	0	0	1	0	1	0	2	0	3	0	2	0	0	0	1	0
chr1:28559146-28559597	3	2	2	4	4	3	1	4	3	0	5	1	3	3	1	4	2	1	4	1	2	1	4	0	4	2	10	2	0	2	1	3	5	3	2	2	4	2	0	2	3	3	2	1	1	2	1	1	0
chr1:28562511-28562976	2	3	0	3	0	3	1	3	1	0	1	3	1	1	2	5	2	1	5	0	1	5	0	2	3	2	4	1	1	0	2	1	1	2	0	1	2	2	1	3	2	6	3	3	1	2	0	1	1
chr1:28573702-28574022	4	1	0	1	1	0	0	1	0	1	1	1	0	0	0	1	1	0	1	0	1	1	2	1	0	0	14	1	2	0	1	2	11	0	1	2	1	0	1	0	4	7	2	0	0	0	0	1	2
chr1:28585832-28587249	4	2	7	2	1	4	2	2	0	4	3	6	6	5	2	2	6	8	5	4	4	2	4	7	4	2	7	3	1	0	0	4	0	1	3	3	4	3	1	5	1	4	1	3	4	6	4	2	4
chr1:28655366-28655667	0	1	4	3	0	2	0	2	0	0	2	1	2	2	2	2	1	2	3	2	0	1	2	2	1	1	4	3	0	3	0	2	1	3	0	2	1	1	0	1	2	0	0	0	1	1	0	0	0
chr1:28696042-28696731	3	1	4	2	2	2	0	1	2	1	2	3	2	2	1	2	4	4	2	1	1	0	3	5	3	2	3	1	0	1	2	3	5	1	1	3	3	0	1	2	2	4	4	2	0	3	1	0	2
chr1:28844654-28845293	0	0	3	2	1	0	0	1	0	1	1	1	2	1	4	0	1	1	0	0	1	1	0	2	1	1	4	1	0	0	0	0	4	1	2	1	1	2	2	1	2	1	0	2	0	2	1	0	1
chr1:28857038-28857311	38	24	51	37	40	39	31	49	25	51	39	54	60	72	65	74	57	67	39	85	92	72	46	26	45	59	85	46	47	63	43	31	43	63	38	64	56	70	53	52	62	53	58	37	38	48	46	70	51
chr1:28879403-28879704	2	1	2	0	0	0	1	0	1	0	1	1	0	0	0	0	1	2	0	2	0	2	0	0	2	0	0	1	0	0	1	0	0	1	1	0	0	0	0	0	0	2	0	1	0	1	1	0	0
chr1:28908070-28908799	5	0	5	0	1	0	2	0	5	2	3	2	3	1	1	3	5	3	4	0	0	2	1	2	5	2	4	3	1	1	3	1	2	0	1	2	3	2	2	0	1	5	2	2	1	1	1	2	3
chr1:28919042-28919454	6	2	2	1	1	5	4	2	2	6	3	5	3	4	7	4	6	4	3	6	4	4	6	9	3	3	8	5	4	6	5	4	7	6	4	6	6	5	1	2	3	7	10	1	6	4	1	8	1
chr1:28969554-28969898	1	1	2	1	2	1	1	1	0	0	2	1	0	3	0	0	0	0	2	0	0	0	0	1	2	1	0	3	1	1	0	0	2	1	1	1	2	3	0	1	1	2	1	0	1	3	1	1	1
chr1:29063067-29064315	1	2	5	1	2	2	2	1	0	2	5	0	2	3	1	0	1	4	0	5	6	3	1	6	1	4	2	2	0	1	0	2	2	2	4	3	1	2	0	7	1	4	2	0	0	4	1	1	0
chr1:29101791-29102069	1	3	4	4	5	2	2	2	7	1	0	3	2	0	3	0	2	3	3	2	0	4	5	5	1	7	2	1	3	3	1	7	3	1	3	3	0	2	5	8	2	2	1	5	3	2	2	3	1
chr1:29138502-29139348	7	6	9	8	3	6	3	7	5	3	5	9	4	5	9	2	5	9	7	4	7	3	5	5	5	8	12	9	5	1	7	6	5	1	8	9	4	4	9	4	3	8	8	3	12	2	5	11	8
chr1:29189308-29189952	151	99	129	111	88	94	79	128	106	121	117	138	131	184	153	180	148	182	110	214	204	178	160	122	146	145	237	169	142	144	124	91	123	147	111	142	137	143	89	113	124	167	133	93	98	115	136	189	141
chr1:29213439-29214300	2	0	0	1	2	3	3	1	1	1	0	5	4	0	1	0	0	2	3	1	2	2	2	4	3	1	8	3	0	1	1	2	5	2	0	1	2	1	3	4	0	1	3	2	0	2	3	1	0
chr1:29240769-29241969	5	0	4	2	1	1	0	2	1	3	1	1	6	0	4	3	1	3	1	0	4	3	1	3	5	4	6	3	2	0	3	3	0	3	7	1	2	3	3	4	1	7	0	0	3	3	1	6	1
chr1:29447700-29451847	51	25	43	29	61	47	40	75	25	35	48	54	54	42	64	54	61	74	37	59	57	59	87	64	65	44	79	40	45	33	44	49	46	22	47	58	28	83	29	62	47	71	82	30	32	59	30	68	35
chr1:29460811-29461172	60	44	49	44	40	37	39	63	41	55	57	49	58	55	55	41	50	102	60	78	93	46	72	56	73	67	91	66	37	69	26	44	43	14	59	49	70	28	51	43	70	62	58	45	52	57	54	74	59
chr1:29507977-29508686	1	0	0	2	2	0	0	1	3	1	0	3	2	0	2	2	3	1	2	1	0	0	0	1	2	3	0	0	0	1	1	2	5	0	2	0	2	1	4	0	0	3	0	0	0	1	3	4	1
chr1:29557221-29557627	1	5	1	3	0	0	3	1	1	0	3	1	2	0	4	0	1	2	0	2	0	2	2	2	4	4	6	2	0	0	2	2	0	1	0	1	4	2	2	1	3	2	1	1	1	0	0	0	0
chr1:29562746-29565307	16	7	18	15	25	14	14	16	8	15	16	16	21	22	27	19	28	18	16	24	16	24	14	21	21	19	31	17	9	16	15	24	23	13	20	15	20	12	22	18	19	27	24	13	14	16	8	26	15
chr1:29585898-29586598	7	1	2	9	3	1	1	30	2	6	4	2	4	4	4	2	9	2	1	1	2	9	2	6	9	7	4	1	1	1	3	3	2	33	2	0	2	47	1	3	3	9	47	1	0	3	2	13	3
chr1:29587088-29587412	16	5	10	12	8	18	14	38	5	17	8	17	16	19	33	25	20	19	11	19	18	16	21	15	18	14	30	13	16	20	12	24	25	50	14	15	11	41	15	15	10	24	25	9	6	9	10	20	16
chr1:29804963-29805239	5	2	1	1	0	2	1	6	1	1	1	1	0	1	2	0	4	2	2	1	5	2	1	7	3	6	3	2	1	3	3	1	3	25	1	3	6	9	3	1	6	6	21	4	3	1	2	7	1
chr1:31158010-31158261	1	0	2	1	2	1	1	2	2	2	2	3	1	4	2	1	14	4	3	1	1	2	1	3	1	2	6	2	0	2	2	3	2	0	2	3	0	12	0	2	1	1	1	0	2	1	0	1	3
chr1:31190973-31191221	0	0	0	1	0	0	0	0	0	1	0	0	1	1	0	1	1	1	0	0	0	0	0	2	1	0	0	0	0	0	0	1	0	0	0	0	1	0	0	0	1	0	2	0	1	0	1	1	0
chr1:31191575-31191960	1	3	0	0	3	1	2	1	0	0	4	0	1	0	2	3	1	2	0	2	2	0	0	3	2	1	4	2	0	2	1	1	5	1	0	1	4	3	4	0	0	5	2	0	1	2	0	0	2
chr1:31194277-31194587	78	31	63	52	47	43	49	69	34	37	45	68	63	66	71	52	68	71	68	97	86	72	56	65	60	60	90	54	39	58	59	39	56	38	41	55	56	53	30	36	62	53	50	41	46	38	37	48	37
chr1:31246011-31246280	78	47	59	58	43	48	39	66	37	31	57	44	74	76	89	65	58	71	52	87	110	91	83	46	50	54	94	48	47	79	48	46	42	48	68	67	76	51	56	45	52	59	60	41	40	34	41	73	48
chr1:31280122-31280512	22	23	23	12	12	11	27	43	15	23	14	33	41	26	29	26	42	23	28	39	49	39	34	19	32	17	38	15	29	39	29	10	18	3	29	29	27	11	20	34	20	31	23	14	15	33	16	25	21
chr1:31380845-31381078	1	2	3	3	1	2	3	8	4	0	1	3	1	5	3	2	0	2	1	2	2	2	2	4	3	6	7	6	3	0	0	2	3	3	1	5	2	4	0	1	3	1	1	2	2	0	3	1	1
chr1:31381539-31381966	0	2	5	1	2	0	1	2	0	2	2	0	0	0	3	3	0	1	0	2	1	2	0	1	1	2	0	2	0	0	2	2	1	1	0	1	2	1	1	0	2	1	2	0	0	1	1	4	0
chr1:31538413-31538938	0	0	0	4	2	0	2	1	1	0	1	1	6	1	1	1	2	3	1	1	0	2	2	2	1	0	5	2	0	2	1	1	2	0	0	2	1	3	2	0	0	1	0	0	1	0	0	1	1
chr1:31628101-31628493	0	0	0	2	1	1	2	3	2	1	2	0	2	1	2	1	0	2	0	1	0	2	1	1	2	3	5	0	2	2	1	1	1	1	1	1	0	1	0	0	0	2	0	1	0	0	1	1	1
chr1:31654423-31654833	2	1	3	1	3	2	2	1	2	1	2	1	3	4	4	2	3	1	2	1	4	2	3	2	5	3	3	3	4	1	2	2	4	0	6	5	1	3	0	0	13	3	4	0	1	3	2	2	2
chr1:31712079-31712812	2	2	5	3	1	0	0	6	1	3	1	3	6	1	2	2	2	1	4	0	1	2	2	4	1	1	7	2	0	4	1	0	2	2	1	1	2	4	1	2	1	1	0	2	0	1	1	8	1
chr1:31769247-31769978	2	2	7	4	2	3	2	4	0	1	1	1	4	3	1	0	5	3	2	2	4	2	2	2	0	2	2	1	5	2	2	1	0	1	2	1	0	2	5	3	0	1	1	5	1	2	2	1	1
chr1:31885795-31887010	3	0	1	3	8	5	6	4	2	7	3	4	7	2	3	2	2	4	8	0	3	4	3	8	8	4	6	5	3	3	3	7	3	1	2	3	2	3	3	4	5	4	3	5	2	3	1	2	2
chr1:32052472-32052771	39	25	33	25	30	27	17	49	20	23	32	39	44	45	47	57	34	65	28	58	36	55	37	27	39	40	58	53	36	41	28	28	57	43	21	37	46	38	33	39	36	54	41	22	22	43	42	64	43
chr1:32054342-32054843	19	8	28	17	14	19	14	6	13	10	14	25	25	23	12	25	33	13	20	31	40	16	35	31	23	12	44	32	23	27	22	17	8	38	23	19	14	8	11	17	15	20	10	10	23	16	13	18	19
chr1:32083150-32084069	3	4	5	4	6	2	5	3	4	5	5	5	9	4	9	4	7	6	5	5	4	1	4	8	6	7	11	2	3	2	4	1	6	4	4	2	8	4	3	7	3	3	11	5	0	7	3	4	4
chr1:32110211-32110961	2	3	0	0	2	3	0	4	1	0	0	2	4	4	1	4	3	1	1	3	2	1	1	3	2	5	5	4	0	1	1	2	3	4	2	2	4	3	2	2	2	1	0	0	3	1	2	2	1
chr1:32169538-32169869	5	6	3	1	0	1	2	5	2	8	2	8	4	5	6	1	5	4	3	7	6	7	6	4	2	3	6	5	2	6	0	1	1	12	2	6	1	4	8	3	3	1	5	3	3	5	2	7	5
chr1:32180132-32180487	2	0	4	2	3	1	5	1	1	0	0	6	2	5	3	1	15	3	0	0	1	5	0	1	4	2	5	3	3	1	4	1	3	3	4	0	1	0	2	3	5	1	3	4	2	1	2	0	0
chr1:32208487-32208704	53	33	40	36	37	51	25	59	31	43	42	65	62	52	67	43	57	57	40	81	75	59	62	47	48	43	69	53	34	47	37	31	48	26	24	39	49	33	42	46	51	42	50	32	27	43	41	57	41
chr1:32221888-32222107	67	38	58	46	41	59	41	55	41	46	49	86	70	81	83	54	49	71	73	75	66	61	71	43	60	67	80	63	56	48	48	40	55	43	47	59	74	49	41	66	57	50	49	26	48	38	34	62	48
chr1:32226147-32226535	1	1	1	2	2	2	0	3	2	1	4	2	4	4	7	6	1	3	2	2	3	5	0	2	3	5	7	5	1	2	1	3	4	2	3	4	3	4	1	1	4	5	0	4	3	3	0	0	1
chr1:32228348-32230252	3	5	8	3	1	5	5	7	1	2	4	5	6	1	5	4	5	3	8	2	3	5	4	2	8	6	7	5	6	5	5	3	6	3	2	1	4	5	3	4	2	6	6	2	4	2	3	11	3
chr1:32237828-32238661	4	7	16	1	8	8	3	11	3	6	10	5	7	6	18	8	32	5	9	9	13	16	6	5	9	12	13	9	11	8	8	12	23	13	12	11	6	25	6	17	7	46	58	4	4	15	3	10	6
chr1:32254005-32254353	0	1	1	1	4	3	2	1	1	2	3	1	0	2	4	3	1	1	0	1	1	2	2	6	2	0	0	1	1	7	1	2	1	1	1	1	0	2	3	2	1	1	2	0	2	4	2	3	1
chr1:32403388-32404382	0	1	1	1	1	2	2	2	0	0	1	3	0	2	0	5	2	2	1	4	0	1	0	2	1	0	1	0	1	1	2	3	0	3	0	0	1	0	0	0	1	2	1	0	2	2	0	4	0
chr1:32410189-32410630	3	7	2	2	8	5	1	2	1	2	2	0	2	3	14	1	18	2	2	1	5	1	4	2	5	1	4	0	2	1	5	1	2	83	10	7	3	1	6	4	1	3	47	2	1	5	4	2	4
chr1:32479103-32480583	7	2	3	3	3	1	3	2	3	7	3	2	4	2	4	1	4	6	2	1	2	5	5	5	5	3	1	1	0	3	4	5	2	2	2	1	3	6	1	0	4	2	3	2	1	1	6	5	1
chr1:32538206-32539052	2	0	0	1	2	2	2	3	0	5	3	0	3	2	3	1	3	0	1	1	1	1	3	3	1	2	7	0	0	3	2	0	2	0	4	3	1	5	0	3	2	6	2	1	0	3	2	1	1
chr1:32574062-32574318	0	0	2	1	2	0	0	1	1	2	0	1	1	1	5	1	0	1	0	1	0	1	4	3	3	2	5	2	0	1	1	3	3	1	0	0	2	2	2	1	4	1	1	0	1	1	0	0	1
chr1:32645155-32645814	2	0	4	2	1	1	0	0	3	4	1	3	2	3	3	0	1	2	2	1	1	1	0	1	1	1	2	1	2	0	2	0	4	1	0	0	2	0	0	2	0	1	1	0	0	2	0	1	1
chr1:32666232-32666460	1	1	4	2	0	1	3	1	0	0	2	1	2	1	2	0	2	2	0	2	0	0	0	1	0	1	3	3	0	1	3	0	1	1	0	0	0	0	1	0	0	4	1	2	0	2	0	1	1
chr1:32670570-32671885	38	33	54	50	42	45	42	38	35	25	22	43	48	49	39	38	47	55	46	47	64	45	58	47	47	32	71	41	43	35	34	26	39	7	21	44	45	15	36	43	40	36	31	29	37	28	28	44	27
chr1:32687522-32688040	1	1	1	1	0	3	0	1	3	1	2	1	0	1	1	1	1	2	3	3	3	0	1	4	0	1	2	1	1	3	3	1	1	2	1	3	3	3	0	1	1	1	3	0	1	0	0	2	2
chr1:32705525-32707141	52	25	56	48	31	38	43	51	31	36	34	51	61	68	69	47	60	69	63	69	57	75	59	41	63	48	72	51	30	50	45	42	60	9	52	57	42	44	48	50	42	52	40	32	56	35	30	57	32
chr1:32713919-32714186	4	1	5	2	0	1	1	2	1	6	1	2	2	2	10	0	11	4	1	1	1	1	1	0	5	4	4	3	2	3	2	4	4	0	9	2	1	1	2	2	0	0	0	2	0	1	0	5	1
chr1:32740711-32741544	73	68	76	66	55	62	46	74	52	46	69	60	72	89	74	63	98	86	67	110	95	81	78	45	73	64	84	69	38	70	49	45	48	44	48	81	54	81	53	65	69	84	91	44	54	62	51	60	60
chr1:32757415-32758034	0	0	1	1	0	0	1	0	0	1	0	0	0	2	2	1	1	1	0	4	2	1	0	0	3	2	0	3	2	0	1	4	1	1	0	1	1	2	1	0	4	1	2	0	1	0	1	0	1
chr1:32800860-32802229	7	4	7	2	1	3	2	4	2	5	1	3	1	5	7	4	7	5	3	3	1	3	3	1	6	3	6	4	4	2	2	4	3	2	4	1	3	4	5	14	2	4	8	2	1	3	1	3	0
chr1:32817199-32817588	0	1	0	0	0	0	0	0	0	1	2	0	1	0	1	1	3	0	1	1	2	0	0	1	2	1	3	1	0	0	1	0	1	1	0	0	0	1	0	1	0	1	1	1	1	1	0	1	0
chr1:32826945-32828017	37	16	25	19	29	29	19	29	17	35	23	37	39	38	35	46	42	51	39	59	76	54	42	32	40	40	79	35	32	45	35	37	34	12	24	37	32	30	37	32	51	44	91	29	26	33	40	54	33
chr1:32859771-32860348	1	1	3	2	2	1	0	0	1	2	1	5	1	1	2	1	2	1	1	2	1	1	0	2	1	2	3	1	0	1	1	0	1	0	3	1	0	1	1	1	0	0	0	0	3	1	1	1	0
chr1:32892429-32892835	5	2	4	6	3	3	3	5	4	10	6	13	7	13	19	4	16	5	9	6	2	7	11	3	10	7	12	3	3	1	1	6	7	17	4	1	4	12	7	1	3	7	7	1	5	3	2	7	2
chr1:32930501-32931061	7	2	4	6	3	5	8	3	1	2	7	2	6	7	4	4	5	4	4	0	2	2	9	4	13	8	7	3	3	2	3	6	2	2	3	2	5	11	5	3	2	26	5	3	0	2	2	21	5
chr1:32966119-32966563	0	0	0	0	0	0	0	1	0	0	0	0	0	1	1	1	0	1	0	0	0	0	0	0	0	0	0	0	0	0	0	0	0	0	0	0	0	0	0	0	0	0	0	0	0	0	0	0	1
chr1:33005424-33005739	1	3	1	0	0	0	0	0	0	1	0	1	1	2	1	0	0	0	0	0	0	1	0	0	0	0	0	0	0	0	3	0	0	1	2	0	1	1	3	1	2	0	0	0	0	0	0	1	0
chr1:33116544-33117363	0	4	2	4	3	1	2	1	4	1	1	2	1	2	6	1	7	4	4	2	0	2	2	4	3	1	4	0	2	3	2	2	5	1	4	1	0	4	2	3	5	2	1	3	0	2	1	3	2
chr1:33168020-33168865	5	5	9	2	0	4	6	6	0	4	5	7	2	4	8	1	3	5	1	3	1	3	5	5	8	3	12	6	1	2	3	4	6	4	3	5	2	4	1	6	4	6	1	5	3	3	1	9	5
chr1:33207637-33207874	0	1	0	0	0	1	0	1	0	0	1	0	1	2	1	1	1	0	0	0	1	0	0	0	1	0	3	0	0	0	1	1	0	0	1	0	0	0	0	1	1	0	0	0	1	1	1	0	1
chr1:33219428-33220028	6	3	2	5	2	6	3	2	2	1	3	2	3	2	20	2	7	8	1	3	6	3	5	7	9	9	7	2	8	5	3	1	3	2	13	4	2	5	4	6	4	11	0	4	5	1	4	17	6
chr1:33235495-33235718	58	48	69	47	53	53	47	56	47	60	61	67	76	92	83	88	70	89	70	98	88	115	98	78	64	66	126	73	69	78	68	46	66	32	44	66	74	63	56	64	55	62	68	40	50	52	53	76	47
chr1:33282676-33283906	2	3	3	2	2	3	5	4	2	2	7	3	2	3	3	3	2	7	5	5	0	1	5	2	8	6	0	2	2	4	1	8	2	2	1	3	4	5	2	2	1	9	3	2	0	2	1	2	1
chr1:33351687-33352397	8	5	3	1	5	4	5	6	2	4	3	5	8	3	6	4	1	3	5	5	2	1	2	6	8	7	7	6	7	0	3	0	5	1	1	1	6	6	6	7	2	8	7	3	5	4	4	7	3
chr1:33358470-33359449	3	8	6	7	3	7	1	3	2	7	7	4	9	5	9	2	2	8	3	3	6	5	11	6	2	6	10	4	4	6	2	2	7	5	6	7	7	3	4	8	3	10	6	3	3	7	6	4	3
chr1:33366793-33367002	1	0	0	0	0	0	0	0	1	0	0	0	2	1	0	0	1	1	0	0	0	0	0	1	1	2	1	1	0	0	0	1	2	0	0	0	0	0	0	1	0	0	0	1	0	3	1	0	0
chr1:33429532-33430513	2	0	0	1	0	1	0	1	1	0	2	2	0	3	2	3	0	0	1	1	1	2	0	1	2	3	1	2	2	2	0	1	0	1	1	1	2	0	2	1	5	2	3	0	0	4	0	1	2
chr1:33438459-33438979	2	3	0	6	0	3	0	0	1	5	6	2	7	0	5	1	4	3	5	1	0	2	1	4	3	5	12	6	4	3	2	3	3	0	5	1	6	6	5	3	1	4	3	2	2	1	2	6	2
chr1:33502202-33502719	0	1	3	4	1	3	4	2	2	2	6	3	6	1	8	2	0	4	1	1	1	1	7	0	3	3	7	3	1	0	2	1	2	3	1	0	0	4	0	1	2	0	1	1	1	0	2	2	3
chr1:33516595-33516933	5	13	8	11	8	10	9	9	7	8	11	14	12	11	13	14	11	14	12	26	16	26	13	5	12	13	34	12	10	13	4	8	13	10	3	15	10	15	10	14	14	22	19	15	11	55	48	88	57
chr1:33546525-33547243	4	4	2	4	3	2	4	4	4	5	1	4	6	2	8	0	8	1	1	1	2	3	2	8	4	6	13	4	4	0	2	3	6	4	0	3	4	0	3	8	3	3	6	0	0	4	0	5	0
chr1:33592892-33593155	0	0	0	1	0	0	0	0	1	0	0	1	2	0	1	1	0	0	2	0	1	2	0	2	1	0	1	1	0	3	0	0	0	3	0	0	1	1	0	0	0	3	0	1	0	2	0	1	0
chr1:33612977-33613321	68	54	65	69	55	58	50	69	55	54	63	86	102	108	111	84	81	97	71	109	116	106	91	78	69	72	81	64	47	66	67	66	75	67	66	82	72	91	58	75	67	63	70	44	59	56	44	74	40
chr1:33625260-33625527	68	51	62	35	47	40	50	51	58	44	53	76	88	77	87	68	85	84	55	88	89	75	88	52	68	66	99	61	59	64	53	52	70	47	67	61	72	76	47	59	81	57	65	39	50	55	55	65	45
chr1:33646614-33647878	5	3	6	2	1	0	3	4	0	4	2	6	9	3	1	3	1	5	1	2	0	1	2	6	2	2	4	4	1	3	5	2	2	3	0	3	0	4	0	3	3	4	7	0	2	4	2	4	1
chr1:33721449-33721703	1	1	0	1	1	1	1	1	0	0	1	1	0	2	0	1	0	0	1	2	0	0	0	0	0	1	0	0	2	0	0	1	1	0	0	0	0	1	0	1	0	1	0	2	0	0	1	0	0
chr1:33741775-33742381	72	42	81	55	58	58	58	79	49	68	58	69	89	89	101	104	81	89	64	108	110	101	90	60	64	78	144	62	44	74	53	59	76	101	54	84	64	71	46	77	84	81	80	50	47	100	74	126	83
chr1:33745742-33745990	55	28	41	25	40	48	38	48	36	53	46	53	57	69	52	65	56	69	48	76	80	68	57	47	51	37	71	32	30	44	40	38	45	30	31	45	44	47	43	52	52	45	52	31	35	37	30	57	43
chr1:33772147-33773104	34	17	15	7	15	9	9	17	10	7	15	19	13	10	42	33	42	20	8	16	20	14	20	7	27	20	47	25	19	11	11	12	50	38	4	20	14	56	17	17	17	37	61	10	12	33	25	60	37
chr1:33814784-33815770	2	1	1	1	1	1	1	1	0	1	2	2	2	0	0	2	1	1	2	1	2	3	2	1	2	0	1	1	1	2	1	0	1	2	0	1	1	0	0	1	0	1	3	1	2	2	1	1	4
chr1:33815951-33816193	0	2	6	2	1	4	0	1	0	2	1	1	2	0	2	1	2	1	1	1	2	1	1	2	3	4	2	0	2	2	1	3	3	0	3	3	0	4	0	6	2	5	2	1	1	2	1	0	2
chr1:33896003-33896929	2	0	3	1	0	4	0	2	2	1	2	4	4	2	1	2	3	3	0	0	3	2	2	1	1	1	7	2	2	1	3	2	3	1	1	0	1	2	2	1	1	2	1	3	2	2	5	2	0
chr1:33938026-33938328	4	3	1	0	2	0	1	0	0	1	1	4	2	0	2	0	1	3	2	1	0	1	0	2	1	1	0	1	0	1	1	2	0	0	0	1	1	1	0	1	2	3	0	4	4	0	0	2	3
chr1:34090606-34090854	48	34	56	45	39	53	53	40	35	43	43	63	55	60	65	47	49	60	51	63	73	66	64	43	47	39	78	39	33	39	47	33	42	21	37	65	45	33	41	52	41	39	46	44	39	31	36	52	42
chr1:34098897-34099119	10	12	20	10	9	10	9	8	10	3	6	12	10	14	14	4	6	12	14	15	12	8	8	11	16	5	18	10	10	12	12	7	18	2	5	20	12	5	8	6	16	7	5	6	12	9	10	22	11
chr1:34628784-34630976	11	3	13	10	6	7	5	12	5	11	4	5	23	14	30	14	11	11	9	3	4	4	14	12	23	12	18	5	6	15	3	5	33	10	5	6	9	38	3	8	12	33	8	6	8	4	6	10	7
chr1:34642383-34643024	12	5	5	7	4	3	3	6	2	9	9	13	15	4	26	16	13	8	7	1	7	7	8	8	13	7	19	9	4	6	8	6	19	12	2	5	4	48	5	9	6	26	43	5	3	12	1	18	1
chr1:35227029-35227276	64	40	88	57	58	45	43	67	39	61	49	84	87	76	111	91	93	82	69	118	119	125	78	72	74	91	107	73	62	84	76	52	75	59	60	73	71	82	48	63	70	61	64	32	55	63	42	61	56
chr1:35246877-35247599	4	5	0	8	2	2	5	1	4	2	5	4	5	3	4	2	5	11	3	4	1	9	8	5	6	5	7	4	0	3	2	2	2	5	4	4	3	2	2	6	3	4	11	3	2	2	1	7	1
chr1:35250419-35250736	68	53	61	50	48	59	49	70	45	34	66	69	72	75	81	76	79	71	75	77	87	98	73	43	67	64	83	61	53	60	43	45	67	39	53	53	50	74	52	50	62	63	72	43	49	38	37	55	41
chr1:35258565-35258791	7	3	2	2	2	3	2	6	1	2	2	1	1	2	9	3	8	1	1	1	3	4	4	0	5	2	9	1	2	2	7	1	1	2	3	2	1	13	6	4	1	7	22	0	2	3	0	6	1
chr1:35325183-35325550	2	2	0	0	1	2	1	0	0	2	1	0	5	3	0	1	1	4	2	0	0	1	2	3	1	1	2	0	2	0	1	1	0	3	1	0	3	1	0	4	2	2	2	4	0	1	2	1	0
chr1:35331704-35332409	3	5	9	2	5	8	2	3	3	2	2	10	6	8	2	1	4	2	4	4	4	2	2	3	8	1	8	9	2	1	4	4	5	5	4	5	5	1	2	3	5	7	55	0	5	5	2	2	0
chr1:35334305-35334506	27	21	20	18	17	16	13	30	15	27	24	31	35	34	31	32	33	34	23	39	38	48	40	21	34	34	47	22	26	30	25	16	36	27	28	26	25	26	27	31	31	22	30	17	21	43	32	55	37
chr1:35350879-35351854	10	16	12	8	9	6	11	20	2	9	4	9	4	12	10	8	32	6	2	10	4	5	8	9	25	13	17	7	6	7	6	6	8	29	1	11	4	52	7	8	10	27	89	2	7	2	5	15	7
chr1:35394748-35396206	13	1	5	5	5	3	7	16	4	2	1	5	6	3	36	12	7	10	5	1	3	5	4	9	12	8	13	1	1	7	9	4	39	3	7	0	3	37	4	5	3	28	4	5	5	7	8	48	7
chr1:35442238-35442936	63	36	60	41	48	52	41	51	30	59	57	93	70	69	85	66	60	74	72	84	66	84	75	41	60	64	116	63	53	48	48	45	55	60	51	65	51	56	38	69	56	67	47	36	25	94	83	141	88
chr1:35450650-35451037	0	0	0	1	1	0	3	1	0	1	3	4	3	3	2	2	0	2	1	2	0	2	2	0	2	2	0	0	1	1	1	0	0	2	1	2	0	2	1	2	1	2	2	1	1	2	3	1	3
chr1:35497122-35497587	3	1	0	2	0	2	3	3	0	3	0	1	6	2	2	4	1	1	0	1	5	2	4	2	0	3	0	4	2	1	2	1	4	0	0	2	4	2	0	0	1	1	1	0	3	1	0	2	0
chr1:35544928-35545303	1	0	1	1	1	1	0	2	1	2	1	3	0	1	1	1	1	2	2	1	0	0	3	1	0	2	1	1	0	0	1	1	1	0	0	0	2	1	1	2	1	2	0	2	1	1	0	1	1
chr1:35586332-35586591	8	3	5	2	3	4	5	7	5	5	2	14	13	2	7	36	16	15	4	7	15	12	8	7	20	8	26	14	1	2	1	4	4	5	4	11	9	2	7	7	3	32	27	1	7	3	3	2	0
chr1:35657468-35658811	1	4	2	0	2	1	0	2	4	0	3	2	5	0	1	5	2	2	0	2	0	4	4	3	3	0	0	0	1	1	2	3	2	5	1	0	3	4	1	0	2	2	2	6	2	7	2	5	4
chr1:35734224-35734855	0	3	0	1	1	0	1	2	2	1	0	2	0	4	0	0	1	1	0	1	1	3	0	3	0	3	7	2	1	2	2	0	2	1	0	4	3	1	2	6	0	2	3	0	2	1	0	0	1
chr1:36022681-36023834	4	1	1	6	6	2	1	6	3	4	6	4	4	7	2	3	4	1	6	3	4	6	6	5	6	3	5	2	2	0	2	3	8	3	6	3	6	4	8	9	1	6	5	8	2	3	4	3	3
chr1:36038928-36040051	37	20	42	30	25	35	18	33	25	42	31	50	61	44	38	60	50	59	43	79	65	60	57	40	39	48	74	59	32	57	46	30	46	20	31	45	53	41	39	51	58	59	77	23	29	124	92	158	81
chr1:36042433-36043444	16	16	6	2	3	5	4	25	2	5	5	5	6	12	27	85	27	5	1	6	2	11	5	8	25	11	19	2	2	4	6	0	93	167	2	5	4	86	4	4	3	37	69	3	2	2	3	37	3
chr1:36106970-36107261	0	3	1	3	0	2	1	0	0	1	0	6	1	2	1	1	2	1	0	2	0	1	1	4	2	1	0	2	0	1	2	4	1	1	2	1	3	5	1	2	1	1	1	0	2	3	1	0	1
chr1:36173407-36173979	3	1	0	3	0	2	0	1	0	1	0	1	0	0	0	2	2	1	1	0	0	0	0	1	0	1	4	1	0	2	2	1	1	0	1	0	2	1	0	2	3	1	1	1	1	1	1	3	2
chr1:36184249-36184774	3	1	0	1	0	1	1	3	1	0	1	2	5	1	2	3	3	0	3	2	5	4	4	5	1	0	5	2	3	3	2	2	0	1	2	1	2	5	0	2	5	3	1	1	1	2	4	0	3
chr1:36234925-36235800	2	1	3	1	3	2	0	3	1	1	3	0	3	0	0	3	0	4	4	1	3	3	2	2	1	4	4	2	2	0	2	2	1	5	0	3	5	2	1	5	3	5	4	2	0	1	3	4	1
chr1:36273500-36274461	0	2	3	1	1	1	5	4	2	0	1	0	1	1	3	1	0	1	1	2	1	1	4	1	1	2	2	4	1	2	2	0	0	1	1	1	1	1	2	0	2	1	1	1	0	3	1	9	2
chr1:36348502-36349731	6	2	5	7	8	4	4	5	2	7	5	8	9	11	12	5	4	5	2	4	1	6	1	11	12	5	13	6	0	8	2	8	5	6	3	5	6	3	5	9	10	5	9	2	5	7	1	11	3
chr1:36396250-36397262	4	0	0	0	2	1	0	2	0	1	1	2	2	2	0	2	0	4	3	0	0	3	1	7	2	0	8	3	4	1	1	1	1	1	0	0	2	0	0	0	2	1	2	2	2	4	1	3	0
chr1:36549555-36549965	4	5	6	1	1	6	2	6	3	0	2	5	4	3	4	4	25	2	2	5	4	2	7	4	2	1	3	2	0	0	3	2	1	2	5	0	1	1	3	5	4	20	3	0	7	1	3	10	5
chr1:36554326-36554955	1	0	4	0	3	1	1	2	0	1	1	0	2	1	0	1	2	1	1	1	4	1	1	2	2	4	2	0	0	2	2	1	1	0	0	0	1	1	0	2	0	2	1	2	1	4	1	2	0
chr1:36590762-36591121	4	0	4	1	2	3	1	0	3	2	0	1	3	3	0	1	2	5	1	3	2	5	1	1	4	4	2	1	3	1	3	1	3	2	3	1	5	2	2	2	1	2	4	2	2	2	4	2	2
chr1:36614856-36615462	0	0	0	2	0	1	1	2	0	1	4	1	3	0	0	1	3	4	0	1	0	3	0	0	2	3	0	2	0	1	2	0	1	1	0	2	5	0	2	0	2	2	3	1	1	6	0	2	1
chr1:36621452-36622310	3	0	1	0	0	2	1	2	1	0	1	0	3	0	2	1	1	0	0	1	0	2	1	1	1	1	4	0	0	0	1	0	1	2	1	1	1	1	2	0	0	2	1	0	0	3	1	3	1
chr1:36641757-36642461	82	52	84	61	64	56	48	96	52	82	63	88	102	116	121	121	104	122	84	122	111	119	114	77	80	90	150	98	81	97	70	69	83	73	61	81	85	96	61	86	96	92	92	53	56	126	112	139	113
chr1:36643956-36644327	86	48	90	63	61	76	48	85	63	66	60	69	95	112	85	69	76	125	68	139	103	114	109	64	87	70	127	91	73	72	57	64	58	58	43	79	76	63	65	71	83	95	89	57	68	75	71	77	67
chr1:36689760-36690087	0	0	0	0	0	1	0	0	0	0	0	1	1	0	1	0	1	0	1	0	0	1	1	1	1	0	0	0	0	1	1	0	0	0	1	0	0	1	0	0	0	1	0	0	0	0	0	0	0
chr1:36771831-36773009	2	8	12	4	6	4	6	5	2	7	7	10	7	6	7	12	17	11	6	6	3	4	4	11	8	13	17	3	7	4	6	7	3	3	2	3	4	10	5	13	11	11	6	9	1	4	3	8	8
chr1:36786501-36789402	46	50	57	38	54	60	28	63	20	55	51	42	63	57	86	78	98	100	47	66	60	68	52	68	70	68	93	41	45	43	46	46	119	28	56	46	43	171	52	51	41	67	159	37	33	39	31	48	44
chr1:36807363-36807584	46	37	39	37	40	40	22	49	24	46	40	37	52	71	68	77	53	66	46	75	89	73	78	54	37	51	78	51	56	50	46	45	72	54	45	56	49	72	33	49	52	53	60	28	45	40	43	55	34
chr1:36851090-36851873	3	0	3	0	3	0	2	0	0	2	0	0	2	0	1	1	2	0	0	4	0	1	0	2	5	0	0	3	2	1	3	1	3	0	2	1	1	0	2	0	3	2	0	0	2	1	0	1	1
chr1:36863212-36863603	2	1	0	0	0	0	1	2	0	2	2	0	1	1	0	2	2	1	0	1	2	2	1	3	2	2	1	3	0	1	1	2	0	0	0	3	2	2	1	0	1	2	0	1	2	0	0	2	0
chr1:36915797-36916324	4	3	6	2	1	2	1	4	1	3	3	5	6	3	5	3	2	4	7	2	2	5	5	6	6	3	8	4	4	6	2	6	4	3	2	9	6	1	8	4	1	3	0	6	2	3	2	3	4
chr1:36929415-36930131	4	0	0	2	1	0	1	1	4	3	3	1	6	0	3	5	1	1	2	0	2	2	2	1	0	4	0	2	3	2	1	2	1	1	0	1	3	6	3	3	5	4	0	0	1	1	0	2	3
chr1:37498378-37500624	47	4	5	4	3	15	6	35	6	10	10	9	11	11	55	7	20	11	11	6	6	8	4	14	44	14	31	15	4	13	7	6	67	9	11	6	8	184	12	7	15	80	10	7	14	12	10	94	6
chr1:37783612-37784258	14	10	10	14	15	12	12	20	9	10	16	6	13	13	16	13	33	20	13	13	15	9	17	25	22	10	35	15	16	10	9	7	15	51	11	15	15	52	9	13	21	22	33	10	31	5	11	25	8
chr1:37939724-37940650	3	0	3	2	1	2	3	2	0	1	5	4	2	2	4	3	3	2	3	0	1	3	1	2	4	2	4	6	0	5	2	3	3	0	1	3	4	2	0	1	1	2	3	3	1	2	2	0	0
chr1:37980072-37980565	0	1	3	1	0	1	0	2	0	0	1	5	0	2	1	0	1	1	2	0	1	1	1	1	1	0	2	0	0	3	0	1	1	2	2	1	0	0	0	2	0	0	2	0	0	2	1	2	2
chr1:38019607-38019823	3	0	0	4	3	1	2	2	3	1	0	4	2	2	3	4	0	2	1	1	0	0	1	1	0	4	3	3	2	2	0	2	2	1	2	0	1	1	1	3	2	0	1	1	0	0	0	2	0
chr1:38022453-38022719	26	25	27	20	25	30	22	24	15	9	21	23	32	30	18	27	28	30	22	37	34	20	28	24	23	22	29	13	17	19	24	20	19	2	18	18	25	40	22	17	25	27	24	16	20	16	16	18	14
chr1:38061429-38061740	0	0	0	1	0	0	0	3	0	0	0	3	0	0	3	1	0	1	2	0	3	0	1	1	2	2	4	1	0	3	0	2	1	1	1	0	0	0	0	0	2	0	0	0	1	1	0	0	0
chr1:38099678-38100864	16	5	7	1	4	9	4	15	4	4	6	11	5	7	16	8	15	9	9	3	8	12	1	8	9	4	18	12	5	14	5	2	10	5	8	8	3	28	5	11	4	34	7	7	7	1	3	8	1
chr1:38156043-38156279	0	0	1	1	0	4	0	0	1	1	0	1	0	2	2	3	0	0	1	0	0	2	0	2	0	0	0	1	1	0	0	0	1	1	0	0	2	1	0	0	0	1	0	1	0	2	0	0	1
chr1:38157296-38158586	6	4	7	7	3	3	3	4	2	2	7	3	6	4	7	6	4	6	8	2	4	5	8	6	2	5	12	2	4	4	10	2	8	6	6	5	1	2	3	11	1	11	3	2	3	2	7	6	0
chr1:38200920-38201200	5	8	7	2	4	6	5	8	5	6	2	5	9	4	3	2	12	2	10	5	5	10	10	7	10	6	15	4	3	6	2	1	5	32	2	7	7	19	5	9	8	5	32	5	6	6	5	6	5
chr1:38218191-38218977	2	4	1	1	1	1	2	3	1	1	0	6	5	2	4	3	1	3	1	11	1	0	1	3	3	3	6	1	1	1	4	3	1	2	1	7	2	4	1	2	4	2	3	1	1	6	2	5	0
chr1:38219703-38220012	5	4	4	1	3	2	2	2	1	3	0	1	4	5	6	13	11	10	6	1	1	3	5	4	6	6	8	1	3	4	3	2	5	8	5	1	6	21	3	6	4	10	21	1	4	1	2	5	2
chr1:38227080-38227741	119	88	119	81	92	71	81	125	95	86	84	98	113	138	167	108	115	164	106	142	145	123	138	97	94	99	170	100	97	92	82	86	111	39	84	111	98	132	70	104	113	99	154	68	84	65	77	89	83
chr1:38229839-38230888	16	9	22	19	7	11	4	17	5	7	11	11	8	17	22	11	18	15	8	11	14	8	6	14	16	12	19	12	9	10	8	10	11	5	6	12	12	43	18	8	24	37	19	9	10	4	7	21	11
chr1:38259096-38260427	9	6	5	9	3	6	5	9	7	5	12	14	9	21	11	13	10	13	7	4	13	5	7	9	14	7	23	7	6	8	7	9	11	5	7	9	12	9	10	18	6	23	7	4	3	4	8	14	11
chr1:38273375-38274402	2	2	4	1	1	0	1	0	2	2	0	1	4	3	2	0	0	1	1	1	1	3	1	3	6	3	3	0	0	1	1	1	1	0	0	1	0	2	1	0	1	3	0	0	2	0	4	0	0
chr1:38325151-38325999	3	3	1	6	0	5	1	2	0	5	3	6	6	0	2	5	4	1	1	2	4	2	3	1	2	4	7	6	0	2	4	2	2	4	1	2	6	2	3	0	3	2	2	3	1	2	2	4	0
chr1:38397237-38397721	0	0	0	2	1	3	0	1	0	2	2	0	4	1	1	0	1	1	0	0	5	2	3	1	1	0	2	0	0	0	1	2	1	3	0	1	1	3	0	3	0	1	1	1	1	3	2	3	1
chr1:38455233-38455769	2	2	2	1	1	3	2	2	0	3	0	4	2	3	1	2	1	2	0	7	1	0	1	5	5	2	2	5	1	3	0	2	3	2	1	4	1	1	3	0	2	2	0	1	1	1	2	2	1
chr1:38461585-38461988	39	16	35	9	10	17	21	4	9	27	26	36	36	49	34	38	52	49	32	22	59	45	39	19	42	48	63	34	37	51	26	24	14	10	18	48	21	46	15	39	8	47	22	16	13	34	31	55	4
chr1:38470618-38471396	0	0	0	0	2	1	0	2	0	1	0	0	1	1	4	0	1	1	4	1	0	0	0	1	2	2	3	1	0	0	1	0	0	1	0	0	3	1	0	3	0	0	0	1	1	2	0	1	1
chr1:38478083-38478727	2	2	4	1	1	1	1	4	0	1	3	6	3	4	5	2	1	3	4	0	3	5	1	5	5	4	4	3	7	2	2	1	2	3	1	3	5	2	0	2	4	2	2	6	2	2	1	4	0
chr1:38510103-38513642	27	11	19	19	13	15	12	29	12	13	13	22	23	23	52	20	62	36	16	20	21	22	28	21	58	35	37	21	15	18	24	20	60	33	18	20	20	69	9	22	17	61	53	14	17	23	17	53	6
chr1:38941920-38942404	4	1	4	0	1	2	0	1	1	7	2	3	3	3	10	5	17	4	1	2	0	1	3	3	6	4	4	5	1	2	3	2	6	4	2	4	2	18	1	5	0	16	5	0	1	3	1	16	3
chr1:39044060-39044561	14	2	0	0	3	1	0	4	2	0	2	0	2	0	4	1	1	4	2	2	1	1	2	1	5	3	2	4	1	3	1	1	1	2	1	3	0	27	1	1	2	15	4	0	1	0	0	19	5
chr1:39174380-39174940	112	86	101	81	84	70	86	115	65	79	81	114	119	130	135	103	90	125	104	134	136	133	104	115	89	95	136	91	85	106	80	61	94	48	78	94	96	96	75	93	76	93	74	51	93	83	67	79	77
chr1:39269730-39270251	1	0	5	0	1	1	0	11	0	3	0	1	3	0	4	0	3	0	0	1	0	1	1	3	1	2	4	2	1	0	0	0	4	0	2	1	1	1	0	2	0	13	1	1	1	2	2	20	1
chr1:39283610-39284576	7	7	6	8	4	5	12	9	4	7	5	10	7	5	15	7	15	7	7	6	8	8	7	7	9	9	14	2	6	10	5	5	7	3	7	13	9	23	3	12	11	25	32	6	6	3	9	14	9
chr1:39324816-39325721	5	1	4	3	0	2	0	0	2	0	2	2	1	3	4	0	2	4	2	0	4	1	2	2	5	2	2	3	2	1	1	0	1	2	0	2	1	2	1	0	5	3	2	0	4	1	0	3	1
chr1:39338480-39339349	1	1	2	3	3	2	2	2	3	1	4	3	3	1	7	7	1	4	5	2	3	0	4	3	6	5	5	6	0	1	0	0	0	0	6	4	4	2	1	3	3	5	4	1	2	3	3	0	1
chr1:39456656-39457271	1	0	1	1	0	0	4	1	1	1	0	2	1	1	1	3	0	0	1	1	1	1	3	2	0	0	0	0	2	1	2	2	0	1	1	0	3	1	1	0	0	2	0	1	2	2	0	3	1
chr1:39547014-39547959	23	9	26	11	9	16	10	13	8	9	12	14	20	26	18	15	17	14	11	31	18	13	23	13	14	11	24	15	12	10	17	15	8	8	16	10	14	8	18	9	13	23	9	10	7	17	11	24	14
chr1:39570666-39571859	2	0	3	1	4	2	2	0	1	4	1	3	4	7	2	2	1	1	0	3	3	4	3	8	5	1	2	3	0	1	4	4	2	2	4	2	3	0	1	0	1	3	0	1	1	1	3	6	1
chr1:39874019-39875239	1	3	1	0	2	2	4	4	2	5	1	2	4	3	2	1	2	3	3	1	1	2	1	3	1	3	0	3	2	1	3	3	2	3	4	4	3	1	2	0	2	4	1	3	5	3	2	5	2
chr1:39956425-39958137	11	4	10	3	10	10	7	10	5	10	11	8	7	16	7	8	11	16	9	10	15	14	8	14	17	4	15	7	10	9	8	6	13	3	9	12	8	17	11	8	5	27	4	4	9	17	14	31	16
chr1:39980366-39981768	45	37	40	17	21	18	23	37	19	28	30	31	40	30	41	57	57	37	21	36	33	27	38	19	45	33	47	26	12	14	14	21	45	218	18	37	25	177	21	26	21	44	172	22	23	10	16	42	27
chr1:40041318-40042667	3	4	5	2	4	3	1	5	3	2	2	3	3	5	8	3	1	3	4	3	4	0	6	2	4	3	6	1	2	4	0	2	2	2	2	1	4	4	1	1	4	4	3	1	1	3	4	1	4
chr1:40105011-40105707	9	4	5	2	3	3	1	3	3	6	4	7	4	6	2	0	3	4	4	3	2	5	2	4	12	2	2	2	1	7	1	3	4	1	5	2	3	11	8	2	1	8	4	2	0	6	3	3	1
chr1:40136989-40138087	9	5	8	3	0	1	2	11	3	5	4	9	5	4	4	10	10	2	5	8	3	6	4	2	10	6	20	6	6	5	3	9	3	12	3	6	5	14	2	3	1	21	6	5	6	1	7	18	1
chr1:40149432-40150013	25	24	22	17	22	9	11	24	17	14	20	11	10	12	33	14	24	13	23	16	20	27	27	16	26	12	27	13	12	16	15	23	18	66	15	23	16	87	10	28	20	27	55	9	8	10	4	15	7
chr1:40156931-40158514	19	12	12	13	12	10	7	10	5	11	11	14	12	13	12	11	10	11	3	5	10	7	3	19	13	16	25	8	5	1	6	4	13	2	7	4	7	10	12	8	22	29	4	10	10	1	7	12	7
chr1:40204313-40204739	2	1	3	4	5	3	0	3	4	0	2	1	4	2	3	4	3	1	3	5	2	2	2	1	1	2	5	5	3	2	3	5	4	1	2	6	4	3	0	3	4	2	1	5	3	1	1	3	1
chr1:40235768-40237190	59	50	20	18	21	20	25	50	12	18	26	33	31	41	92	73	67	19	26	28	25	28	39	28	53	37	43	23	9	22	19	23	69	222	16	25	23	214	19	32	14	51	156	15	19	16	16	76	23
chr1:40253684-40255172	3	1	6	2	2	5	6	6	1	1	4	6	4	2	5	7	5	9	4	2	6	5	6	8	6	2	12	4	4	6	2	3	4	0	3	4	4	6	6	8	4	14	9	5	2	7	2	9	6
chr1:40348942-40349288	2	1	2	2	1	1	3	1	0	2	2	4	4	0	3	2	0	6	2	1	3	4	2	5	1	2	6	1	0	0	3	3	1	1	2	1	4	1	1	2	1	6	1	3	0	1	2	1	1
chr1:40366596-40368213	8	8	8	2	9	6	5	5	6	3	4	1	5	7	5	2	2	6	5	6	1	6	5	7	7	8	8	6	6	5	5	4	6	2	2	9	5	4	8	12	6	2	2	7	6	7	3	4	5
chr1:40420488-40421366	2	6	4	1	1	3	2	7	1	4	6	5	4	3	5	1	3	6	5	4	1	5	6	7	3	5	8	2	4	2	5	3	2	6	1	6	5	4	5	6	3	6	6	2	3	3	1	5	1
chr1:40505412-40506703	4	3	3	6	5	2	2	7	6	2	6	6	4	7	3	3	1	3	6	3	1	2	3	1	5	4	5	5	2	1	1	3	0	1	5	3	5	3	2	6	2	5	4	4	6	1	2	2	3
chr1:40562667-40563128	2	4	0	2	1	1	1	1	0	1	1	3	2	3	5	5	6	4	0	1	1	1	4	1	2	5	6	1	0	1	1	2	1	3	1	3	2	7	1	1	1	2	0	2	0	0	5	1	2
chr1:40598509-40599209	86	48	99	77	51	88	81	100	59	69	63	92	111	81	78	143	87	95	74	110	114	108	109	92	92	63	119	93	72	84	79	63	85	97	44	125	91	105	47	66	86	81	84	77	81	58	57	103	47
chr1:40626914-40627612	7	2	7	3	3	1	1	3	4	1	1	3	2	0	5	4	4	2	4	3	2	1	4	3	2	2	6	6	1	1	3	4	2	3	0	2	2	0	0	2	1	5	2	2	4	1	4	2	3
chr1:40723387-40723698	0	0	0	0	0	0	1	0	0	0	1	1	0	3	0	1	0	0	2	0	1	0	1	1	0	1	0	1	0	0	0	2	0	0	0	1	0	2	0	0	1	0	0	0	0	1	0	0	1
chr1:40723797-40724010	0	0	0	1	0	0	3	0	1	0	0	0	2	1	2	1	0	1	0	1	0	0	0	0	0	0	2	2	1	0	2	2	3	1	0	2	0	3	0	3	1	3	0	0	0	0	0	1	1
chr1:40769187-40769871	131	79	128	99	94	97	97	109	103	129	90	121	139	152	149	150	128	180	114	195	226	200	161	116	136	115	194	133	98	150	99	101	140	99	87	134	122	100	67	114	150	136	121	89	92	118	117	165	112
chr1:40781005-40781445	5	1	3	1	0	2	1	6	4	5	3	4	3	1	5	3	2	3	2	1	1	4	3	3	4	3	0	2	1	5	1	1	0	2	2	1	1	3	1	0	1	4	4	0	0	2	0	0	0
chr1:40781680-40781956	2	6	6	0	3	1	3	5	0	1	5	3	3	2	7	2	2	2	1	0	1	1	3	5	5	6	5	2	2	5	0	3	1	3	0	0	3	4	3	4	2	7	5	4	1	3	0	2	0
chr1:40782221-40783145	6	3	13	7	11	6	3	3	2	6	6	6	11	3	8	13	9	8	4	1	10	12	6	6	8	13	21	4	5	7	6	9	7	5	7	6	5	14	2	5	7	16	11	6	4	9	5	7	3
chr1:40839216-40840022	2	1	2	0	2	3	2	1	1	1	1	3	1	1	2	2	4	0	0	0	4	3	2	4	4	2	7	5	0	2	0	2	3	1	0	2	0	2	1	1	4	3	2	1	0	1	1	0	2
chr1:40915606-40916072	4	0	3	0	0	2	1	3	1	2	0	1	3	1	1	1	0	2	1	1	1	4	0	2	2	1	7	0	1	0	1	2	1	1	1	1	1	0	1	4	2	2	0	0	0	1	0	2	1
chr1:40942785-40943387	1	0	1	1	2	1	1	3	0	0	2	1	3	4	1	1	1	0	0	2	0	0	5	2	3	2	1	4	2	3	1	3	1	0	1	1	1	5	0	2	0	4	5	1	1	2	1	0	4
chr1:40974057-40974786	1	2	3	2	4	3	2	4	4	1	4	5	4	3	5	0	4	6	3	3	2	2	5	4	4	3	12	1	3	0	0	6	2	3	1	6	1	1	0	3	4	3	1	0	0	2	1	1	4
chr1:40997161-40997439	3	1	0	1	1	1	0	1	1	0	1	0	3	4	0	1	0	0	0	0	0	2	2	0	0	2	1	1	0	0	2	0	0	0	1	0	2	2	1	1	0	3	0	0	0	3	2	2	0
chr1:41119853-41120136	16	5	10	7	10	10	9	24	4	6	4	11	6	9	21	7	9	5	9	14	11	9	12	9	10	8	10	10	6	8	21	3	14	15	7	11	8	13	8	14	11	19	16	8	10	11	4	10	4
chr1:41131112-41131378	1	1	1	1	2	0	0	0	0	2	1	0	1	0	0	0	1	0	0	0	0	0	1	1	0	0	1	0	1	0	0	2	0	0	0	0	0	1	1	2	0	0	0	0	0	3	1	4	0
chr1:41157163-41157975	3	1	1	3	3	2	0	1	2	2	1	1	2	0	0	0	1	1	0	3	1	3	4	0	4	3	0	0	1	1	1	2	2	4	1	0	2	0	0	0	0	3	3	1	1	4	0	1	5
chr1:41249091-41250161	5	2	2	1	4	5	5	3	1	6	3	4	4	8	6	4	5	11	4	6	9	7	4	3	3	3	12	1	2	6	4	3	6	2	4	0	4	5	1	10	2	10	4	1	3	5	5	4	4
chr1:41267920-41268398	7	1	6	0	2	5	2	6	2	4	1	2	7	3	5	1	0	1	1	0	8	2	2	5	1	1	3	4	4	0	1	2	4	0	3	3	0	1	1	5	1	2	2	3	2	1	4	3	2
chr1:41283841-41284591	16	5	8	7	7	9	1	11	1	8	6	8	15	2	31	11	24	9	6	4	15	2	10	10	24	6	22	4	9	8	5	3	22	10	16	16	6	78	5	10	8	16	42	4	3	7	3	10	3
chr1:41284848-41285149	33	13	16	16	17	20	9	28	14	16	24	28	14	23	26	22	19	24	18	36	31	16	24	16	22	19	22	18	15	11	16	22	18	16	9	15	19	40	13	15	11	22	30	7	9	13	15	33	10
chr1:41303356-41304436	191	112	158	143	148	154	106	179	148	146	157	189	173	206	211	208	185	229	150	277	233	198	211	156	182	137	295	170	130	178	141	131	191	134	117	190	173	189	125	143	137	172	177	117	102	121	117	179	125
chr1:41326950-41328285	0	4	2	0	1	0	0	3	0	1	2	5	4	2	1	1	3	1	2	4	4	3	1	2	1	1	7	1	2	2	1	0	2	6	1	1	2	0	2	2	3	1	3	0	1	1	2	4	3
chr1:41349741-41350293	22	16	12	12	18	23	8	18	9	14	6	19	21	14	28	45	26	16	16	15	16	18	21	14	14	20	46	11	11	13	8	19	28	85	16	11	7	4	12	19	7	13	40	14	11	15	7	24	10
chr1:41444871-41446116	4	5	3	5	3	5	0	2	5	1	4	3	3	5	9	1	4	3	3	4	3	2	2	2	8	3	12	8	5	1	1	2	6	4	3	6	5	5	4	3	4	11	4	4	4	1	5	6	5
chr1:41483419-41483693	66	47	51	45	44	51	35	46	36	44	47	50	71	69	72	67	52	68	72	76	73	78	57	59	53	45	87	62	45	47	48	35	53	37	41	48	65	56	40	34	44	61	45	38	36	42	30	49	36
chr1:41706958-41708327	5	4	3	3	3	3	2	2	0	6	2	3	6	6	0	5	6	4	2	4	4	3	2	1	4	2	6	6	4	4	6	1	1	2	0	2	6	3	4	5	4	3	0	3	7	3	5	4	4
chr1:41826681-41828290	0	3	3	6	4	3	5	5	5	3	2	3	8	4	5	4	3	4	3	5	5	6	1	5	6	8	13	3	1	4	4	6	0	5	1	4	5	5	2	9	9	7	9	3	3	10	6	5	4
chr1:41831977-41832542	5	1	2	0	3	0	2	0	3	2	4	2	6	2	3	1	3	3	1	1	1	4	2	5	4	0	3	0	1	1	1	4	2	0	1	0	1	4	2	3	6	4	3	1	3	3	1	0	3
chr1:41847265-41849204	9	8	4	2	6	5	3	6	5	8	4	7	8	7	8	13	6	11	12	8	10	9	7	5	22	5	17	13	5	8	6	10	5	10	6	7	10	12	11	3	5	10	35	2	9	6	10	15	9
chr1:41889271-41889626	38	25	51	26	25	33	23	40	37	26	36	50	58	53	47	37	43	36	37	48	65	28	43	36	38	29	95	40	25	30	19	23	46	18	19	24	38	24	21	28	27	53	52	30	21	46	29	54	13
chr1:41961851-41962316	1	1	1	2	0	1	1	1	1	1	0	5	0	3	1	1	2	5	0	3	2	2	1	1	3	1	8	1	2	4	3	0	7	4	2	1	3	0	4	6	3	1	4	0	1	3	1	2	1
chr1:41981789-41982043	0	0	1	0	0	1	0	2	0	2	0	3	3	1	3	4	4	3	1	0	0	1	0	6	0	2	3	1	1	3	1	0	2	3	0	0	1	0	1	0	2	2	1	1	3	1	3	1	0
chr1:42127381-42128632	7	2	4	3	5	6	8	7	3	5	6	8	5	7	10	6	4	7	4	2	2	3	6	5	19	7	1	7	9	5	4	5	4	6	10	4	8	4	4	4	4	8	29	4	2	7	3	9	5
chr1:42383641-42384003	2	0	1	1	2	1	0	0	2	1	0	1	1	1	2	0	3	2	2	1	2	2	1	3	3	1	11	3	4	1	1	0	1	2	0	2	1	0	0	0	16	3	2	0	3	1	6	3	1
chr1:42500856-42501980	3	2	1	2	4	4	1	2	1	3	2	1	1	4	7	5	4	3	1	3	0	2	5	7	3	0	0	3	0	2	1	0	2	3	1	2	3	2	0	3	2	5	2	2	1	3	3	0	1
chr1:42611486-42611691	20	14	29	10	18	11	15	29	21	24	14	16	31	42	24	16	24	36	9	35	31	25	24	17	27	31	55	12	15	36	7	14	22	38	23	24	28	35	18	19	35	14	30	5	5	17	13	42	13
chr1:42800266-42801370	1	3	2	2	1	3	0	5	4	3	2	2	3	2	0	0	3	2	3	2	2	5	1	1	1	3	7	0	0	3	2	3	1	3	2	3	2	2	1	1	3	1	3	3	1	3	0	2	4
chr1:42845979-42846988	2	2	3	1	3	2	2	4	3	0	2	1	6	1	1	0	2	2	2	3	3	3	0	1	2	2	6	2	3	5	2	2	4	2	3	6	2	5	0	1	2	6	1	3	1	4	3	1	1
chr1:42921717-42922575	6	2	4	5	2	0	1	4	2	1	3	2	6	3	4	2	3	1	4	1	0	5	3	2	8	5	7	4	5	2	3	3	3	4	1	1	1	1	4	2	1	6	3	3	4	3	3	3	2
chr1:42928798-42929500	2	4	2	1	2	4	2	4	2	3	3	1	2	1	2	4	5	6	4	6	1	5	1	3	5	2	2	2	2	0	0	2	1	3	3	3	6	4	1	4	4	3	1	3	3	1	0	6	0
chr1:43123978-43124422	1	1	0	1	0	4	1	0	0	1	2	4	1	1	4	2	1	1	0	1	0	1	3	3	2	1	7	2	4	1	1	4	2	1	3	2	1	0	1	2	1	1	0	0	0	0	0	2	0
chr1:43147501-43149016	7	2	1	1	2	4	2	1	1	4	6	5	10	13	5	12	6	10	3	7	7	8	4	4	11	9	15	7	3	8	3	5	9	3	5	4	4	8	5	7	5	10	9	1	1	9	5	4	3
chr1:43204116-43204323	37	20	29	29	23	18	24	35	18	24	22	28	38	33	35	26	35	33	28	31	42	46	30	21	26	16	30	35	17	15	20	15	23	16	31	31	27	20	29	29	33	35	22	15	15	27	13	17	16
chr1:43232215-43233359	4	2	6	1	1	4	1	3	1	2	1	3	3	4	7	2	1	1	2	1	2	3	1	0	4	4	8	3	0	2	0	1	0	2	1	1	4	4	0	2	2	4	1	3	1	4	0	4	4
chr1:43250763-43251082	5	18	11	8	9	6	5	6	10	8	7	3	10	2	45	10	16	12	8	6	11	13	15	8	16	9	5	11	5	5	3	2	6	2	10	19	7	41	5	7	3	23	2	4	9	6	3	17	5
chr1:43282575-43283090	1	1	0	0	0	2	0	0	0	1	0	0	1	1	1	1	0	2	1	0	0	2	0	1	0	1	1	1	0	0	0	1	0	0	1	0	0	2	1	1	1	1	1	1	0	0	1	1	0
chr1:43312259-43312513	0	1	0	1	2	0	0	0	1	2	1	2	2	0	2	1	1	0	1	1	1	1	3	0	1	0	2	0	0	0	1	1	1	2	2	0	0	0	1	0	0	6	1	0	0	1	0	4	0
chr1:43352786-43352994	41	35	37	37	39	36	29	47	45	34	39	48	54	48	65	27	44	35	54	59	52	57	44	35	34	38	46	37	28	34	39	44	38	21	35	49	39	29	30	37	16	35	33	19	40	39	31	41	21
chr1:43353242-43353442	52	33	47	52	39	44	32	56	40	40	53	51	74	66	69	69	39	84	56	93	71	72	64	65	58	56	80	55	39	52	58	55	64	40	47	51	54	46	35	48	56	48	39	34	44	44	47	52	45
chr1:43353948-43354170	69	48	59	46	37	40	49	59	35	43	49	52	80	65	80	66	57	73	47	89	67	82	69	54	57	50	85	73	57	50	55	40	66	52	57	56	45	52	55	53	58	54	58	41	44	39	40	43	46
chr1:43389836-43390551	3	5	3	0	4	4	1	3	3	2	6	3	3	1	4	2	3	2	5	1	3	3	1	3	6	2	6	6	2	3	1	0	1	1	6	2	3	2	5	2	4	3	1	2	0	4	0	1	2
chr1:43423468-43424768	9	2	5	1	2	2	1	3	4	3	1	2	0	2	5	1	4	6	7	2	1	3	9	4	1	10	6	4	5	2	4	2	2	3	2	3	2	1	6	5	4	2	4	2	3	5	8	5	4
chr1:43472868-43473334	56	24	61	40	40	46	23	44	39	34	30	54	71	29	39	57	72	60	52	98	93	68	56	41	28	47	117	36	29	54	34	37	36	74	30	31	67	53	41	55	42	36	69	35	36	50	38	54	31
chr1:43533891-43534334	2	1	2	2	1	2	2	1	2	1	6	0	1	1	0	29	16	1	4	4	0	2	3	1	3	2	2	2	3	1	0	3	0	3	0	2	1	4	2	3	2	2	1	2	2	3	0	3	1
chr1:43613489-43613842	4	6	1	2	2	4	1	2	1	1	4	0	2	3	2	0	2	5	4	1	3	2	3	5	3	1	5	0	0	2	0	2	4	4	1	4	4	1	3	3	1	8	2	1	3	0	1	10	0
chr1:43637504-43638052	1	4	3	5	2	4	6	1	1	2	2	0	2	2	5	4	1	2	2	5	3	3	4	3	2	2	5	3	3	8	3	5	1	2	3	1	4	3	1	3	4	1	1	6	0	1	3	3	2
chr1:43738485-43738829	38	27	43	41	61	40	42	50	25	51	48	69	78	68	61	64	69	79	61	95	93	80	76	42	56	60	119	57	51	68	50	49	73	50	49	59	55	52	41	70	69	73	65	37	37	54	47	69	54
chr1:43770523-43770880	58	46	40	45	46	63	37	60	40	64	46	77	106	73	57	64	68	104	61	99	128	110	87	47	70	72	141	59	83	85	51	47	69	40	57	79	66	60	50	57	60	89	79	45	38	58	54	79	63
chr1:43814306-43815277	101	73	118	73	89	86	74	94	66	94	106	127	142	128	79	117	98	139	95	199	162	179	142	106	130	106	213	110	123	102	120	80	68	12	81	111	86	53	86	122	134	114	91	82	111	135	98	184	55
chr1:43824135-43825059	3	1	2	2	4	2	3	6	3	1	6	4	2	3	6	1	4	4	7	1	5	2	4	6	3	4	7	6	1	3	0	3	4	4	1	3	4	4	6	4	6	1	2	2	4	7	1	5	5
chr1:43832815-43833073	1	2	1	1	4	1	4	3	2	3	1	2	6	2	4	0	6	1	4	1	3	5	2	2	5	0	10	0	6	3	2	2	4	4	1	2	2	0	2	2	5	4	2	0	2	2	3	1	3
chr1:43833829-43834137	2	0	4	2	0	0	2	1	1	0	1	1	0	3	1	0	1	0	2	0	2	1	1	5	1	0	2	1	0	0	0	1	2	1	0	0	0	0	0	2	1	2	0	2	0	2	0	2	0
chr1:43855376-43855921	1	0	0	3	3	0	0	2	0	2	1	1	0	3	2	3	0	2	0	1	2	3	2	3	2	7	3	1	4	3	0	1	2	1	0	0	4	3	1	2	1	2	0	2	4	2	1	2	1
chr1:43919084-43919814	2	6	2	2	0	4	3	2	0	1	3	1	3	0	2	0	1	1	1	1	0	2	1	0	2	4	3	0	3	1	0	0	0	0	2	0	1	2	0	2	1	1	5	1	0	2	0	1	0
chr1:43996725-43997592	1	1	0	2	4	3	1	1	2	2	3	6	5	6	1	0	1	0	1	0	1	1	0	1	3	0	2	1	1	1	1	0	3	0	2	0	0	0	0	4	2	1	1	1	0	1	1	7	1
chr1:44031287-44031853	17	15	9	3	11	15	4	9	3	13	11	11	19	14	43	47	15	18	5	14	25	30	15	13	14	17	16	10	10	14	9	11	36	50	26	17	12	54	14	12	12	18	9	16	17	8	9	43	10
chr1:44056756-44057179	111	81	79	79	69	88	77	94	63	85	87	120	124	137	133	145	124	142	90	167	163	191	130	103	107	110	183	126	103	109	111	76	114	105	74	105	113	117	85	111	107	107	106	63	87	91	73	122	83
chr1:44063470-44063757	82	49	71	60	63	64	53	82	42	66	59	91	88	113	89	125	91	128	75	134	126	128	101	79	87	75	138	81	92	79	78	59	88	70	68	74	84	92	66	82	84	86	75	37	73	65	78	88	57
chr1:44070893-44071142	38	42	43	37	31	34	36	46	27	41	45	42	50	48	41	43	33	41	44	41	51	53	51	37	36	28	65	40	23	27	39	26	60	31	27	37	32	38	39	33	39	38	34	31	30	32	15	28	36
chr1:44115617-44116309	2	1	0	1	5	0	1	0	1	2	1	0	4	2	3	3	1	2	3	1	5	0	2	0	3	2	2	3	2	0	1	1	5	0	0	1	2	1	3	1	0	4	3	1	0	2	1	0	0
chr1:44172669-44173763	4	1	1	5	2	3	3	1	0	3	3	5	2	3	5	0	3	2	3	1	1	0	5	1	2	1	3	4	2	2	2	1	1	64	2	3	1	0	2	4	2	2	2	2	1	2	3	2	2
chr1:44399069-44399535	1	2	3	2	4	1	3	1	2	1	1	6	0	3	5	2	2	2	1	6	4	7	2	8	2	6	14	4	1	2	0	4	3	21	4	2	6	1	4	5	1	3	1	0	1	2	1	1	3
chr1:44401758-44402423	1	1	2	3	1	0	1	0	2	2	1	3	0	6	2	2	0	4	2	5	1	4	0	0	3	5	3	1	0	5	1	1	2	4	3	2	5	1	6	2	0	4	0	1	3	7	4	6	3
chr1:44412074-44412804	2	3	7	1	1	2	2	0	2	1	1	2	0	2	1	2	2	3	2	1	0	1	1	1	8	2	9	0	2	0	2	3	2	1	0	3	3	2	1	0	2	5	1	0	2	4	1	2	4
chr1:44435410-44436114	2	1	5	5	0	6	0	3	4	1	4	8	6	3	4	3	3	4	4	1	2	2	7	7	4	6	11	4	2	4	1	6	6	1	4	4	2	2	1	2	1	3	3	2	1	3	2	1	2
chr1:44440143-44441256	3	6	0	5	5	3	4	4	1	3	3	4	4	4	4	4	4	3	2	5	6	5	4	5	4	4	1	5	1	1	2	2	3	5	4	7	4	3	1	3	5	6	4	4	3	3	1	1	1
chr1:44444636-44445622	4	3	5	2	3	1	2	2	3	0	0	2	2	3	4	4	2	3	4	4	3	0	3	2	4	7	3	3	1	1	1	3	0	3	4	5	2	2	1	3	5	3	5	3	2	2	1	4	3
chr1:44457151-44457772	3	1	8	6	3	0	4	5	0	2	6	2	2	0	1	1	2	3	2	0	1	1	1	7	1	3	3	2	4	0	0	2	3	0	0	4	3	2	1	0	0	4	3	2	1	0	4	2	4
chr1:44495630-44497112	2	3	1	4	2	3	4	8	2	4	2	2	1	9	3	2	4	7	3	4	3	5	4	4	4	3	15	2	1	2	5	5	4	2	3	3	5	3	2	2	1	7	0	4	2	3	5	4	4
chr1:44568992-44569399	61	56	61	50	51	47	56	58	39	49	60	75	78	81	88	70	64	78	65	101	86	65	91	72	81	57	87	63	35	64	53	74	67	9	53	62	89	68	46	61	50	54	62	42	67	65	41	61	46
chr1:44679004-44679465	0	1	2	1	2	1	1	2	4	0	4	2	4	0	4	4	1	3	1	0	1	1	2	4	4	0	4	1	1	1	3	0	2	4	4	1	3	1	5	1	4	1	2	1	4	2	2	3	0
chr1:44820658-44821113	2	0	0	1	0	2	0	0	0	0	1	0	0	5	2	2	2	0	2	0	0	1	2	2	1	2	0	1	0	0	0	1	1	2	1	0	1	0	2	1	2	1	0	1	2	3	1	2	1
chr1:44871110-44874047	30	14	21	4	22	9	8	22	9	10	6	10	21	19	53	13	33	22	5	11	7	14	12	12	20	10	22	16	11	11	7	3	40	25	11	8	9	99	6	13	11	48	43	8	10	10	5	42	12
chr1:44883137-44884272	8	23	18	2	10	1	4	19	1	3	0	4	7	7	14	8	42	5	2	4	3	12	6	6	14	7	16	9	4	5	4	5	15	5	9	6	3	67	7	6	11	25	7	1	11	6	3	21	4
chr1:45082740-45083285	65	52	72	59	45	66	45	77	57	56	61	88	109	104	85	131	83	101	79	157	107	109	103	70	87	64	161	82	81	95	76	59	65	49	63	90	82	30	57	81	88	90	63	46	70	75	76	123	86
chr1:45097282-45098049	2	0	3	2	3	3	1	2	0	1	3	4	1	2	2	1	2	2	1	3	0	1	2	3	5	1	5	0	2	0	4	0	2	0	1	1	0	0	0	0	0	8	0	2	1	0	0	1	2
chr1:45120238-45120723	86	81	88	62	65	74	66	108	64	84	81	97	106	103	114	109	97	101	90	160	116	121	96	68	76	74	120	63	70	84	68	58	75	84	61	85	80	118	66	92	96	77	66	53	68	65	64	82	66
chr1:45139771-45140584	2	3	3	2	0	3	0	1	0	0	6	1	3	4	2	1	2	3	4	1	2	1	2	2	4	4	1	2	1	3	6	6	2	1	4	0	3	1	0	3	0	4	2	2	0	3	1	0	0
chr1:45189706-45190558	37	37	35	37	41	27	28	53	13	35	33	32	44	49	61	52	48	42	21	52	51	54	47	19	41	47	60	38	29	37	20	26	46	59	39	35	46	59	39	45	38	38	49	25	24	77	68	92	76
chr1:45205324-45205745	1	2	0	0	0	1	0	1	1	0	1	0	1	5	1	1	0	3	1	3	1	1	2	1	2	2	2	3	0	0	1	1	0	0	0	2	1	4	0	0	0	2	1	1	1	3	0	0	0
chr1:45241014-45241900	1	6	1	2	2	6	2	2	2	4	4	2	6	3	4	7	1	6	3	1	2	0	4	3	5	4	3	3	2	1	3	4	5	1	4	2	6	3	7	3	4	1	2	0	0	2	4	0	1
chr1:45249861-45250352	0	1	1	1	6	6	2	0	0	1	3	5	4	2	4	3	10	5	4	3	1	2	1	3	3	9	8	4	2	1	3	2	2	1	2	4	4	6	2	6	4	12	11	5	6	7	1	1	1
chr1:45251963-45252292	6	1	3	2	3	1	1	4	1	2	3	4	1	1	13	3	13	9	1	1	3	7	3	4	3	7	4	1	8	4	1	2	3	3	4	3	4	5	3	9	7	6	27	5	1	3	4	4	4
chr1:45265535-45266783	8	2	8	8	6	8	9	8	2	8	6	5	10	7	10	5	7	7	5	7	9	1	4	9	2	6	3	2	5	5	2	5	6	4	4	4	3	7	3	6	4	10	2	5	4	7	3	10	4
chr1:45271680-45272318	55	39	40	44	37	38	18	46	34	60	50	64	84	89	70	101	84	82	41	108	97	82	72	44	67	61	123	69	53	86	37	34	79	73	39	77	50	37	61	61	68	62	89	45	42	85	72	123	102
chr1:45278766-45279644	42	26	59	35	43	41	48	32	21	44	44	66	52	35	58	44	48	60	47	72	57	71	43	35	41	56	73	36	32	45	41	36	39	8	27	52	53	138	33	41	70	68	86	27	34	40	31	71	34
chr1:45308544-45309159	7	5	7	0	3	6	5	6	3	2	5	6	5	6	0	1	3	7	3	3	6	1	8	4	3	5	7	3	4	1	1	3	3	0	2	2	2	6	1	5	2	4	4	1	3	9	2	2	2
chr1:45452038-45452444	3	6	5	1	2	1	1	0	0	2	3	2	2	5	1	2	2	5	2	2	1	3	2	6	6	3	7	5	3	0	1	4	3	0	3	3	5	4	1	5	1	3	3	3	1	5	0	5	1
chr1:45476226-45477022	4	4	3	2	4	2	1	0	3	0	2	2	5	4	3	5	2	5	4	0	5	2	1	2	4	3	6	1	0	1	4	2	1	1	1	0	3	4	4	2	7	1	3	0	1	4	4	2	1
chr1:45671703-45672388	4	2	1	0	0	0	1	0	1	0	2	0	2	0	0	0	1	1	0	1	0	0	0	2	1	1	6	2	2	1	5	1	5	2	0	1	3	3	4	3	0	1	1	0	2	0	1	4	1
chr1:45769214-45769917	5	2	4	3	0	1	1	1	1	1	1	2	3	0	2	1	3	0	0	1	2	3	0	1	1	2	1	3	2	3	1	0	1	1	0	3	1	1	2	1	0	2	0	1	1	1	0	1	2
chr1:45792420-45793301	15	13	30	19	18	26	11	12	16	10	17	12	25	29	17	51	37	26	14	23	30	21	19	13	20	24	35	20	13	15	21	16	14	7	23	22	22	6	14	25	20	28	54	13	20	17	16	12	7
chr1:45805565-45805983	0	0	1	1	1	1	1	1	0	0	0	1	1	1	1	2	0	3	2	2	0	0	0	3	3	1	1	1	1	1	1	0	0	0	2	1	0	3	2	0	5	3	4	0	0	2	3	3	0
chr1:45956346-45956893	2	1	3	0	4	1	4	2	1	0	1	1	0	2	2	0	7	2	2	3	0	2	3	0	2	0	3	1	0	5	1	0	0	0	4	4	0	1	1	0	0	2	2	1	0	1	1	0	0
chr1:45965587-45966049	3	4	3	0	2	1	3	3	1	1	2	2	1	3	1	0	5	4	1	1	3	3	4	1	2	1	0	4	3	2	1	3	4	1	1	1	0	4	1	1	5	2	6	4	5	1	0	3	2
chr1:45987164-45987803	6	2	7	5	4	5	2	2	1	0	1	4	3	2	5	2	5	4	1	1	1	0	0	5	3	1	3	2	2	3	0	2	1	1	3	2	2	3	3	1	0	2	0	0	1	5	2	3	0
chr1:46016404-46016694	1	2	1	2	0	0	2	2	1	0	1	0	1	1	3	1	3	1	1	0	1	1	1	0	2	1	1	0	0	1	0	2	1	1	1	1	2	2	2	0	5	1	2	2	0	2	0	0	0
chr1:46049591-46050582	1	1	4	2	1	4	2	2	0	3	0	3	3	0	1	1	0	5	3	1	5	4	4	5	5	1	5	1	1	0	3	0	2	2	0	4	1	8	6	2	2	3	2	3	0	2	3	3	3
chr1:46088195-46089142	178	146	183	168	155	162	120	180	140	163	158	176	243	292	221	315	252	282	147	347	292	297	246	206	221	217	339	223	202	222	169	159	212	175	164	213	213	248	147	225	211	226	226	125	172	158	163	235	149
chr1:46151752-46153080	2	1	2	0	4	2	1	5	0	5	3	5	2	3	6	4	8	3	1	4	2	2	1	7	2	2	5	2	1	3	3	4	1	4	3	1	6	4	4	1	1	3	1	5	5	1	2	3	0
chr1:46216234-46216514	1	1	0	0	0	0	2	0	0	1	0	0	0	0	0	1	2	1	1	2	0	1	2	1	0	0	1	0	1	0	0	1	0	1	0	1	0	0	2	0	0	0	0	0	2	1	0	0	0
chr1:46269100-46269820	4	5	5	5	5	8	5	10	5	3	6	7	5	5	2	7	7	13	6	13	14	16	8	2	5	6	25	6	9	14	3	3	7	5	4	6	5	2	8	9	8	15	11	8	3	56	37	73	42
chr1:46598127-46599129	4	2	3	3	3	4	4	2	0	2	4	0	4	2	6	2	5	2	2	5	1	0	1	6	7	4	7	0	2	5	1	2	7	1	1	6	5	3	3	1	3	1	4	4	4	2	5	3	2
chr1:46632690-46632932	2	1	4	2	1	3	0	1	1	1	0	0	2	2	4	3	6	3	0	1	2	3	1	2	2	2	4	2	5	3	1	1	4	51	3	1	1	3	2	1	1	2	21	2	1	0	1	0	0
chr1:46668822-46669258	4	3	9	1	2	0	4	1	3	3	3	4	4	4	6	27	5	4	2	1	4	5	5	1	3	4	2	3	1	2	1	0	3	6	1	4	5	8	3	0	3	4	6	6	0	2	4	4	3
chr1:46705909-46706165	12	10	13	4	4	8	10	6	5	6	5	11	8	6	6	6	10	9	11	15	9	18	12	2	5	4	26	7	10	4	5	3	8	4	3	5	5	7	4	10	5	18	11	6	2	42	48	73	44
chr1:46767426-46769036	7	3	3	4	5	4	9	3	2	5	4	0	4	3	2	5	6	1	2	1	2	6	4	6	5	2	9	2	1	4	2	4	4	2	7	0	2	2	3	3	3	2	0	5	3	6	1	7	2
chr1:46806340-46806836	3	1	5	2	2	4	1	2	0	3	6	6	5	4	1	4	2	3	1	3	2	3	4	3	3	4	2	5	1	2	0	1	2	0	4	3	1	2	2	3	2	2	2	2	3	3	2	5	1
chr1:46859725-46860291	0	0	12	7	6	10	4	3	7	5	6	6	5	1	8	35	18	7	7	7	0	6	6	7	4	5	9	5	6	2	5	5	7	0	3	3	4	3	5	6	9	3	2	1	2	11	8	10	5
chr1:46913787-46914343	3	4	5	0	0	0	1	1	1	1	0	4	2	1	6	0	16	3	4	0	0	3	5	6	6	6	5	5	1	2	1	2	12	59	2	1	4	31	0	5	0	14	51	2	3	5	2	12	7
chr1:46932131-46932892	12	7	14	6	13	8	5	10	4	9	7	14	9	13	19	8	5	7	4	8	8	7	10	15	21	7	28	8	10	9	14	18	11	9	22	11	8	16	6	8	11	16	16	12	4	10	6	17	6
chr1:46940237-46940437	11	4	16	4	13	9	12	11	5	8	4	7	15	7	13	5	11	5	8	10	11	12	10	8	8	14	11	11	7	8	8	6	10	9	7	13	12	22	10	11	6	13	17	2	7	6	2	8	6
chr1:46951169-46951792	10	1	11	5	7	1	2	16	4	5	8	3	8	2	26	5	19	4	2	3	7	8	4	7	8	12	16	8	9	6	2	5	2	13	10	4	6	57	4	8	3	11	41	5	7	1	0	23	4
chr1:46954794-46957121	21	17	19	7	13	14	17	35	6	12	17	21	20	10	34	33	30	16	14	16	10	24	9	18	34	22	28	13	13	14	8	8	13	141	20	15	11	101	18	22	25	40	78	11	13	18	13	20	2
chr1:46998633-46999249	2	1	1	0	3	0	0	1	1	0	0	0	0	0	1	0	1	3	1	0	1	0	2	1	0	0	0	1	0	1	0	1	1	3	1	1	0	1	1	2	0	1	0	0	0	3	0	2	0
chr1:47009576-47010132	10	2	8	3	3	1	1	13	3	6	4	3	4	7	18	4	4	8	6	4	2	6	4	11	11	11	5	3	3	1	5	4	10	49	0	2	6	9	3	4	4	12	33	8	4	1	0	10	0
chr1:47069616-47070179	1	1	2	2	2	1	3	2	1	1	4	2	1	3	2	7	0	1	0	1	3	0	2	3	5	1	8	1	1	1	1	2	0	1	1	3	1	2	0	1	0	4	0	3	0	1	2	3	1
chr1:47078581-47078967	99	55	74	62	60	63	51	73	43	64	43	71	103	125	103	102	84	85	64	131	109	96	90	78	78	55	116	61	59	73	75	54	93	94	75	77	74	105	63	56	75	73	80	52	57	52	52	75	56
chr1:47082017-47082526	1	3	1	0	1	1	0	0	0	1	1	1	0	1	1	1	0	4	0	1	0	1	0	3	1	1	3	0	0	1	0	0	2	0	0	3	0	2	2	0	3	0	2	0	1	0	1	1	0
chr1:47133675-47134395	1	3	5	4	2	2	0	1	1	0	2	3	5	0	3	1	2	0	3	3	0	0	1	2	1	0	4	2	2	0	0	2	1	4	1	2	4	2	2	0	2	4	4	0	1	1	2	5	1
chr1:47184403-47185083	2	0	3	3	2	1	1	2	0	0	1	3	6	0	1	5	3	7	1	3	2	0	0	6	0	2	10	2	3	2	3	0	1	1	0	1	0	2	2	3	1	7	0	0	2	3	2	1	2
chr1:47489227-47489633	10	0	1	4	5	1	5	4	3	4	6	3	3	2	12	5	2	3	3	3	4	5	2	4	7	3	1	3	8	13	1	0	1	3	8	2	5	1	5	11	5	1	19	8	4	2	1	3	3
chr1:47690981-47691727	2	4	4	0	3	3	0	8	1	4	2	2	3	0	7	1	6	4	5	2	1	5	3	3	3	6	4	3	1	0	0	5	1	6	1	2	1	8	1	2	1	21	2	0	4	1	2	4	3
chr1:47696505-47698197	37	16	20	12	9	10	4	41	4	12	9	9	10	4	16	35	15	12	6	6	11	15	10	5	32	5	13	11	7	8	7	8	9	86	8	9	9	93	5	12	5	47	118	5	11	5	3	16	7
chr1:47779708-47780211	1	3	1	1	2	0	5	1	3	1	1	0	3	2	2	2	2	2	3	1	0	0	1	1	4	5	4	1	0	0	1	3	1	4	2	1	3	0	1	1	0	1	1	1	1	3	1	3	1
chr1:47799412-47800426	2	0	2	1	3	1	0	3	0	3	4	1	3	2	3	0	1	0	2	0	6	1	5	1	4	1	5	0	1	3	1	5	0	1	2	0	3	2	1	0	4	5	1	0	1	3	1	2	3
chr1:47881897-47883065	3	4	10	6	4	6	3	7	2	8	2	4	9	7	6	4	4	11	2	5	10	11	8	8	3	4	12	5	4	5	3	6	6	2	11	2	5	7	6	5	2	16	6	9	2	9	8	13	9
chr1:47899126-47899398	8	2	2	0	5	10	0	9	0	6	8	2	9	9	21	10	6	2	3	9	8	10	9	2	6	6	4	7	5	7	7	5	5	28	8	8	4	36	5	3	3	7	11	1	5	2	1	14	9
chr1:47899662-47900385	32	18	16	4	12	7	4	29	3	7	15	7	11	25	50	26	35	21	4	17	17	11	7	16	26	11	21	11	20	13	7	13	10	112	20	17	5	124	15	14	9	24	65	7	12	15	3	25	7
chr1:47902794-47905518	16	7	17	7	5	19	11	27	7	23	9	19	22	17	30	27	33	35	17	24	46	30	13	18	32	24	37	25	22	22	15	5	11	94	15	14	14	69	16	20	13	27	56	17	16	21	20	39	16
chr1:47909713-47911020	24	4	19	9	9	6	1	9	5	9	5	5	8	4	77	27	35	6	8	11	4	23	10	14	36	11	9	6	8	6	10	7	45	207	11	4	4	162	10	6	13	25	126	6	16	9	3	44	3
chr1:47915640-47915952	8	4	0	1	0	4	4	6	1	0	1	2	5	2	17	4	13	3	2	0	1	2	1	5	5	1	8	3	3	2	0	3	26	4	5	1	3	45	5	4	0	7	31	1	2	0	2	12	0
chr1:47973710-47973952	0	1	0	1	1	1	0	1	1	0	1	0	0	1	1	1	0	1	2	0	0	1	0	1	1	0	3	0	0	2	0	1	0	1	2	1	0	3	0	0	1	0	2	0	0	2	0	0	2
chr1:47998900-47999517	13	5	13	8	4	3	8	14	5	5	6	8	5	3	14	2	9	11	6	7	14	15	3	5	5	7	7	6	3	8	2	8	7	5	8	8	7	7	3	13	6	11	6	8	1	6	2	9	3
chr1:48058794-48059230	4	4	4	2	0	6	1	2	1	3	1	4	2	5	36	13	21	5	3	0	4	0	3	4	10	7	8	3	2	1	2	3	39	84	3	3	1	30	7	4	1	11	10	0	2	1	2	14	1
chr1:48174495-48176519	15	9	14	7	9	3	8	17	8	19	7	17	17	12	18	16	18	18	8	9	12	15	5	21	23	14	22	13	9	9	13	9	17	14	8	8	10	19	10	9	12	13	15	7	6	6	4	5	10
chr1:48190757-48190992	1	3	2	1	1	3	1	2	0	2	3	0	2	2	10	4	8	1	3	3	2	2	3	1	7	6	3	3	2	0	3	2	12	2	2	1	2	2	0	1	4	10	4	3	2	1	2	10	0
chr1:48449871-48450144	15	6	3	0	8	5	4	13	0	14	7	4	9	14	39	6	15	15	3	3	12	18	8	6	21	10	11	7	15	6	5	2	26	16	14	3	6	28	9	11	5	20	32	3	7	4	5	14	4
chr1:48459813-48460061	49	49	47	44	41	42	42	59	47	42	50	72	72	71	59	44	64	62	60	92	82	76	68	53	58	45	59	42	37	57	40	48	49	30	38	48	52	60	40	53	35	68	43	37	34	23	43	45	38
chr1:48462132-48462976	0	1	5	3	0	2	1	5	1	3	2	4	3	2	0	3	8	0	3	4	3	4	4	3	3	4	4	0	4	5	1	5	5	2	0	2	4	3	4	2	4	3	24	0	4	5	3	8	2
chr1:48937305-48937683	1	0	5	1	2	0	0	3	2	2	1	3	1	2	1	2	3	1	1	2	0	2	3	0	2	2	2	3	2	4	2	0	1	2	1	2	0	1	2	4	1	6	1	2	2	0	0	3	1
chr1:49242372-49242810	1	0	1	0	0	0	0	5	4	1	0	0	4	3	4	1	0	0	1	2	1	0	1	1	3	1	1	1	2	1	0	0	10	1	0	0	1	2	0	0	1	6	2	0	1	3	4	12	0
chr1:49364555-49364870	47	34	38	47	30	60	34	52	48	42	41	59	68	63	66	47	72	85	47	78	92	93	65	49	71	55	99	59	66	60	47	51	64	62	50	63	64	46	53	50	59	57	55	48	50	43	44	68	50
chr1:50489418-50489846	3	1	3	1	0	1	1	8	1	0	2	3	1	2	9	4	1	1	5	2	4	1	4	2	7	3	4	4	0	2	1	1	3	3	2	5	7	5	2	1	1	3	2	5	5	4	1	12	2
chr1:50513645-50514320	11	5	10	3	4	7	5	20	3	3	3	10	6	6	43	38	21	13	2	6	16	5	6	7	23	11	10	4	8	8	2	1	39	2	6	11	6	74	4	9	11	26	72	2	5	12	1	28	4
chr1:50798668-50799536	7	5	4	3	4	2	2	2	0	2	4	2	5	6	5	3	2	8	6	8	3	10	5	9	13	7	11	8	1	1	3	2	3	7	5	8	3	28	5	6	3	11	5	5	0	3	1	7	2
chr1:50880917-50881516	14	1	7	4	2	2	6	13	3	3	3	8	10	6	30	44	29	1	7	4	4	8	4	11	13	9	8	4	4	3	7	5	24	95	3	8	6	93	1	10	5	27	53	4	10	4	1	19	4
chr1:50881885-50882103	7	1	1	0	1	2	0	2	1	2	2	4	1	1	3	15	14	2	2	0	0	0	2	2	9	6	2	3	1	1	2	0	7	43	2	3	1	29	2	0	0	9	18	3	4	1	1	11	0
chr1:50882434-50882660	3	2	1	1	0	1	0	2	1	1	0	1	4	1	2	13	0	4	0	1	0	1	0	0	3	5	3	1	2	3	2	0	1	11	0	1	1	14	2	0	2	10	12	1	1	2	0	7	0
chr1:50882998-50883426	10	1	5	2	5	2	7	8	2	2	1	1	0	5	24	26	7	7	6	3	3	8	3	5	10	2	14	6	2	1	2	0	34	71	2	7	3	47	3	2	10	10	34	1	3	3	1	25	5
chr1:50884229-50891471	111	20	66	35	42	41	35	93	24	36	44	37	53	55	141	136	155	62	41	39	44	39	48	48	111	63	77	43	35	42	49	39	135	516	35	43	38	535	32	42	53	116	293	33	57	43	25	114	47
chr1:50892438-50893243	20	7	10	8	9	7	3	16	3	5	10	6	6	7	9	60	28	10	10	8	12	8	8	9	12	6	20	9	2	8	5	6	11	104	8	8	9	145	11	9	11	30	69	4	6	7	7	22	11
chr1:50893469-50893745	12	2	3	2	3	2	3	8	2	1	1	3	6	3	16	30	16	5	3	2	4	2	2	6	9	6	12	5	2	8	4	4	13	54	2	8	3	74	0	6	2	20	32	4	3	2	2	12	0
chr1:51425448-51426070	1	0	0	0	2	3	0	1	0	0	0	1	0	0	2	0	1	2	0	2	0	2	0	3	0	3	2	1	0	0	2	0	1	1	0	0	2	0	0	2	2	2	0	0	0	0	1	1	0
chr1:51433763-51435505	8	2	4	4	5	4	5	7	2	5	6	7	3	7	8	4	4	15	10	8	8	4	3	7	7	1	5	5	3	1	4	3	8	6	4	3	3	4	5	3	4	2	7	3	3	5	4	2	2
chr1:51443312-51444036	0	0	0	0	1	0	1	2	0	0	0	1	2	2	0	1	0	3	0	3	0	0	1	0	5	0	8	1	1	1	0	2	2	0	1	0	2	0	1	0	1	0	4	1	0	2	2	4	1
chr1:51701768-51702542	1	0	1	2	0	0	0	0	1	2	3	3	4	3	4	4	3	2	1	1	2	3	2	2	6	4	3	2	1	0	0	2	0	0	0	1	2	1	1	0	2	2	1	2	0	4	4	1	0
chr1:51796098-51796589	0	3	1	3	2	3	1	0	2	2	0	3	0	0	1	1	0	3	2	2	1	1	4	0	1	2	3	3	1	2	2	2	0	0	2	3	1	1	0	0	1	2	2	2	2	2	2	3	5
chr1:51810328-51810687	2	4	4	2	1	3	2	6	2	4	2	5	5	4	3	2	2	0	7	1	4	1	4	4	5	2	9	8	4	2	7	4	3	2	4	3	6	1	3	2	3	2	6	4	1	2	8	5	2
chr1:51984548-51985216	2	1	0	0	0	1	1	0	0	1	0	1	2	0	0	0	2	0	0	1	0	0	1	0	0	3	1	1	1	0	0	2	0	1	1	4	2	0	1	0	1	4	0	0	1	0	0	2	0
chr1:52195029-52195821	4	2	1	2	6	2	2	6	1	1	0	1	4	2	2	3	2	1	4	2	3	3	0	4	4	0	4	4	3	1	0	3	1	2	6	3	2	3	2	3	2	6	2	2	1	3	7	4	2
chr1:52344179-52344939	2	3	1	2	3	0	0	2	1	2	0	3	0	2	0	1	3	3	2	1	3	1	1	4	3	2	1	4	0	2	1	2	1	1	1	1	2	1	0	0	2	3	1	1	0	2	0	1	2
chr1:52455971-52456453	1	0	1	1	2	1	5	3	2	2	1	0	0	1	2	0	5	1	0	1	3	2	1	2	1	3	4	4	1	0	1	0	3	1	0	2	0	2	2	0	3	1	1	1	1	3	2	1	0
chr1:52498453-52499505	14	4	8	11	4	8	6	11	1	2	3	3	14	9	7	11	6	11	10	2	4	3	9	9	6	4	8	8	2	3	2	6	5	3	5	4	3	5	3	7	7	12	12	5	4	3	2	10	1
chr1:52520747-52521124	0	2	1	2	0	2	1	4	2	1	1	2	1	2	2	1	1	3	1	0	2	1	1	2	2	3	2	0	4	0	2	3	2	1	1	2	1	2	2	4	0	2	2	5	0	1	2	0	2
chr1:52521781-52522296	1	1	1	1	3	1	0	3	0	1	2	5	1	2	5	2	0	3	3	0	0	4	0	2	4	8	5	2	1	0	3	2	3	0	0	5	0	0	1	3	1	2	3	0	2	5	2	2	1
chr1:52607401-52608504	1	3	1	0	2	2	4	2	0	2	0	4	2	1	5	2	0	6	0	3	3	5	0	3	3	6	2	3	1	3	0	2	0	2	4	0	4	1	3	4	6	1	3	1	1	3	1	4	1
chr1:52831512-52832181	1	0	0	1	2	1	1	1	2	1	0	3	0	2	1	0	1	2	3	2	1	2	2	0	2	1	10	0	0	1	3	1	3	0	0	1	0	1	0	3	0	3	2	4	1	2	4	1	1
chr1:52834140-52834528	3	1	3	5	2	2	0	0	3	3	0	1	2	1	3	2	2	2	2	3	3	0	3	1	4	6	2	5	2	2	2	4	0	1	3	1	1	2	2	1	2	2	1	1	1	3	1	1	1
chr1:52869868-52870305	2	2	3	4	2	2	0	4	0	1	0	2	0	1	2	3	2	1	0	0	0	3	1	4	3	2	5	0	0	0	0	2	0	2	1	4	1	2	0	6	0	0	5	1	2	3	1	1	5
chr1:53018259-53019599	5	2	3	3	3	8	1	5	3	6	4	5	2	5	5	3	2	3	3	5	4	9	5	8	6	2	4	2	4	5	2	3	4	1	3	1	4	5	2	5	3	2	5	0	1	5	4	2	0
chr1:53067881-53068608	3	3	0	2	1	2	1	2	0	4	6	4	3	2	5	1	4	1	0	1	4	1	3	2	4	3	3	0	0	1	3	0	2	4	3	5	3	5	3	2	4	18	7	2	1	3	0	10	1
chr1:53098630-53099303	2	1	6	2	2	5	0	7	1	5	3	1	7	3	9	23	3	3	2	1	6	4	0	2	11	4	11	1	0	2	4	1	2	1	7	4	2	10	2	3	3	26	1	5	3	6	0	18	2
chr1:53163689-53164180	1	2	4	1	1	2	1	6	1	3	4	7	1	5	4	0	5	3	3	3	1	2	2	0	3	8	1	2	2	0	1	3	2	1	0	4	2	3	1	7	1	4	3	0	1	1	0	1	2
chr1:53192024-53192428	1	0	0	0	1	0	0	0	1	0	2	1	0	0	3	2	0	0	1	1	2	2	1	0	0	0	2	1	0	0	0	0	0	0	0	0	1	1	2	1	1	1	1	0	0	0	1	0	2
chr1:53308295-53309262	22	4	19	2	5	5	7	13	8	6	2	10	11	7	31	61	16	14	6	9	9	8	11	13	21	8	20	3	5	11	12	7	40	2	5	15	7	48	14	13	11	23	50	4	8	7	4	38	6
chr1:53386618-53387523	29	11	42	36	45	35	23	20	13	19	23	42	38	36	21	66	36	39	29	54	35	23	36	29	24	29	50	36	23	40	37	23	21	8	14	37	38	14	23	24	38	41	60	25	35	25	18	37	18
chr1:53392881-53393645	6	3	3	1	3	4	2	9	2	4	4	3	6	2	3	3	2	1	3	3	4	1	6	6	6	1	9	2	3	0	4	5	3	5	2	3	0	3	1	1	1	4	10	6	3	3	1	3	2
chr1:53527573-53528974	19	9	16	9	12	4	6	20	3	9	5	10	16	13	27	7	33	14	2	9	10	17	8	11	23	14	25	9	12	8	7	12	24	68	16	10	10	63	14	19	13	37	78	14	10	5	9	40	1
chr1:53544105-53544683	110	90	106	89	96	98	97	128	100	94	85	131	138	158	146	101	133	174	135	145	180	168	165	130	121	136	179	126	94	127	81	88	122	111	106	143	116	122	63	116	99	110	98	73	83	86	82	105	74
chr1:53558389-53558642	37	27	35	36	26	33	31	56	23	38	26	36	35	33	36	36	27	40	34	45	50	45	36	31	30	31	64	31	26	29	29	25	28	32	16	22	36	17	29	31	36	20	27	21	17	27	32	36	34
chr1:53662310-53662815	1	1	1	1	0	2	0	0	1	0	2	1	0	1	2	3	1	1	1	1	0	0	0	2	1	1	4	1	1	0	0	3	1	0	0	0	2	3	1	1	0	1	0	0	1	6	1	2	2
chr1:53685946-53686391	1	1	2	1	0	3	1	1	0	1	0	4	1	3	1	0	0	5	3	0	2	1	3	1	1	2	2	1	3	0	1	3	3	1	4	2	3	1	1	2	1	0	2	2	0	2	0	0	1
chr1:53703960-53704642	4	7	4	4	4	8	6	3	3	7	5	8	2	3	5	2	4	5	5	9	1	4	4	5	8	4	9	8	4	4	5	8	4	2	2	6	1	6	3	6	3	7	12	5	10	5	3	7	0
chr1:53742298-53742845	48	24	36	37	41	30	38	34	21	43	44	45	68	70	74	58	68	88	64	99	80	85	57	45	63	55	93	65	55	76	41	34	53	58	45	57	52	62	50	63	67	75	71	42	51	91	105	147	97
chr1:53791688-53793496	8	9	7	6	13	3	3	5	9	6	6	10	6	11	9	8	4	7	10	4	11	11	7	8	13	16	16	10	6	3	3	11	12	7	6	6	13	6	5	7	9	8	7	5	3	6	2	9	5
chr1:53904141-53905247	248	177	229	182	171	200	176	255	169	241	225	256	299	349	308	353	282	375	232	405	367	425	316	223	281	251	435	261	259	325	240	168	307	217	207	236	249	330	209	248	249	263	254	166	187	229	202	312	213
chr1:53925192-53926228	175	123	134	135	120	147	111	160	115	127	136	187	190	207	211	168	175	213	159	233	240	243	184	149	175	193	275	164	163	170	147	129	147	100	102	158	159	178	115	160	200	176	161	106	128	206	166	239	170
chr1:54203403-54205310	20	1	9	4	6	9	3	30	3	11	1	10	12	12	31	29	30	10	9	4	17	12	8	18	18	9	19	12	5	5	8	6	18	7	9	7	8	49	11	11	7	51	65	14	6	6	9	34	6
chr1:54303759-54304262	1	2	1	1	0	0	2	1	0	0	1	0	4	0	3	1	1	2	1	0	0	0	1	0	2	1	3	0	0	1	0	2	0	3	0	0	0	1	3	1	1	1	2	0	1	2	0	1	0
chr1:54355355-54355656	0	3	0	2	0	2	1	0	3	2	2	0	2	0	3	0	1	2	0	1	1	1	0	0	3	2	2	1	0	2	3	1	2	1	0	2	0	0	2	3	1	1	1	0	1	0	0	0	0
chr1:54411058-54411943	0	1	3	0	0	5	0	0	0	0	1	1	2	4	3	0	0	1	4	0	1	0	1	1	1	1	5	1	1	1	2	1	0	0	0	1	1	1	1	2	1	2	1	2	0	1	0	3	0
chr1:54518602-54519299	1	0	1	0	0	5	3	1	1	2	3	3	3	5	2	5	0	2	0	2	0	0	1	2	2	4	4	0	3	1	0	0	0	1	0	0	3	1	0	0	1	2	1	0	1	1	1	3	1
chr1:54587365-54587578	3	0	4	4	2	0	1	0	1	0	2	1	2	0	5	3	1	3	2	0	2	0	0	3	2	1	2	3	0	0	0	2	2	2	6	2	4	1	1	3	1	2	1	0	2	0	3	0	2
chr1:54665822-54666259	1	0	1	1	1	4	0	2	0	1	2	1	3	2	5	0	2	3	2	0	0	0	2	3	2	4	2	1	3	2	2	1	2	2	1	2	4	1	1	5	0	2	1	2	0	1	1	1	3
chr1:54723697-54724019	51	32	39	55	39	33	37	56	27	34	45	48	53	60	66	49	48	59	52	62	70	71	62	53	48	46	62	46	37	48	33	36	38	53	28	40	46	55	32	39	39	43	49	51	42	36	23	54	35
chr1:54821991-54822333	6	3	5	4	2	4	2	12	4	5	1	3	1	4	6	5	13	3	8	7	4	6	6	5	5	3	7	5	2	2	1	4	6	15	2	3	4	3	4	8	5	7	10	3	1	4	0	11	0
chr1:54856402-54856608	66	36	46	36	28	39	44	50	28	44	40	58	59	77	81	76	56	76	47	67	68	80	61	51	44	57	65	34	49	55	46	36	55	54	42	57	43	65	25	40	51	54	40	20	35	36	38	53	43
chr1:54870854-54872476	2	4	4	1	0	0	2	3	1	3	0	3	1	1	0	3	4	3	4	1	3	1	4	4	4	6	9	4	2	5	3	0	4	5	2	3	1	7	1	4	3	3	0	4	0	3	1	4	4
chr1:54872674-54873000	3	0	0	0	1	1	1	3	0	0	0	0	0	2	0	0	0	1	1	1	3	0	0	2	2	4	0	3	2	1	0	1	0	0	1	1	2	0	0	1	2	2	0	1	0	1	0	1	0
chr1:54940347-54940753	2	1	0	0	0	1	1	2	3	0	0	0	0	3	5	0	5	1	1	0	0	0	1	3	1	0	1	1	0	0	0	1	0	1	3	4	1	3	1	3	2	0	1	0	0	2	1	2	1
chr1:54953894-54955287	2	1	5	0	4	3	1	0	1	0	4	3	1	2	2	2	1	3	2	3	0	3	2	0	3	2	2	3	1	4	2	2	0	0	0	6	3	6	2	0	1	5	5	2	1	1	6	3	2
chr1:54965024-54965391	1	1	1	0	0	1	0	0	0	3	1	1	1	3	2	4	0	1	4	2	2	0	0	0	5	1	2	1	0	1	0	2	1	1	0	0	0	1	1	0	1	0	0	0	1	2	0	2	2
chr1:55007705-55008448	8	2	8	4	2	7	2	3	1	1	8	5	5	6	6	5	1	2	2	0	2	7	4	4	3	6	5	4	6	8	3	5	5	7	8	3	6	0	6	2	5	5	8	5	3	7	0	2	3
chr1:55181346-55181853	5	0	2	0	2	3	3	5	4	1	1	5	3	0	5	1	4	1	0	2	1	3	0	2	5	2	1	1	2	2	1	2	2	2	2	2	7	1	1	2	1	5	4	0	1	2	1	0	0
chr1:55229993-55230369	0	1	1	3	0	0	4	0	0	1	0	0	3	0	2	1	2	1	1	0	0	0	2	1	1	0	1	1	0	2	0	0	2	0	1	0	2	3	1	1	4	1	0	0	0	2	0	1	0
chr1:55246743-55247519	72	47	67	79	52	78	73	54	46	73	69	121	124	134	105	100	98	136	85	144	150	158	115	73	107	74	148	102	97	102	88	79	120	104	72	91	102	78	84	80	101	102	91	62	81	145	98	175	102
chr1:55266278-55267058	10	14	11	2	14	14	5	16	5	9	17	12	18	12	8	25	10	23	11	23	11	11	17	11	21	17	35	12	10	16	18	9	8	16	12	21	21	5	5	20	11	18	35	10	15	28	20	36	22
chr1:55271666-55271972	59	29	52	39	37	39	41	64	52	57	51	71	73	88	77	66	84	90	60	105	96	89	81	53	68	55	103	76	46	73	56	36	61	56	46	61	62	66	59	50	79	87	79	42	61	69	68	82	68
chr1:55352464-55353328	3	3	3	0	2	2	3	3	4	3	4	3	7	1	2	0	9	3	6	4	2	0	2	3	3	3	6	2	2	1	0	4	3	0	3	1	2	3	4	1	2	4	2	4	4	9	1	7	4
chr1:55446088-55446846	7	13	17	13	18	11	16	13	6	10	12	8	12	11	13	16	27	15	15	20	13	12	12	12	9	13	41	14	9	7	8	12	8	8	3	19	12	8	17	19	23	16	15	11	9	13	7	9	8
chr1:55462689-55463010	2	1	3	4	1	4	4	1	2	1	3	3	6	2	11	11	14	5	2	4	2	12	7	3	9	7	3	4	0	1	6	4	7	5	4	4	6	21	2	3	7	16	25	9	3	3	3	11	4
chr1:55505061-55506015	7	5	7	2	6	10	2	10	3	7	4	9	8	4	4	3	2	9	2	5	3	13	4	8	7	9	10	3	8	0	6	4	1	6	3	4	8	8	5	3	5	6	12	4	5	5	5	3	2
chr1:55680466-55681708	0	1	4	0	0	2	0	2	2	1	1	2	1	4	2	3	4	5	4	5	1	2	5	1	6	2	1	6	1	3	1	1	3	4	5	1	0	3	1	2	1	5	0	5	3	0	1	1	2
chr1:56943402-56943669	0	1	5	2	0	1	1	0	0	0	3	0	0	1	0	0	0	3	1	0	0	1	0	1	1	3	0	0	0	0	0	1	0	3	0	4	2	1	0	0	0	4	2	0	0	1	0	0	0
chr1:57044103-57045117	3	3	1	4	2	1	2	0	0	4	1	4	3	2	1	2	5	7	2	0	0	5	2	1	2	3	5	3	1	1	6	1	2	1	0	2	1	3	8	1	1	8	1	1	4	1	4	2	2
chr1:57110664-57111337	1	0	1	2	0	0	0	1	0	2	1	1	3	1	1	0	2	1	0	0	1	2	2	1	4	1	3	3	1	0	1	0	2	2	0	2	1	2	4	1	1	8	1	1	0	0	1	4	0
chr1:57887964-57890637	20	9	18	7	10	8	9	28	10	11	12	16	15	12	39	16	7	15	11	10	9	14	10	21	28	14	28	8	10	8	14	8	66	10	6	6	8	119	11	4	17	53	13	3	5	4	12	63	10
chr1:58715273-58716095	16	3	9	1	3	6	1	7	2	0	7	4	4	3	22	3	4	0	2	2	3	2	4	6	20	7	15	6	3	3	2	1	25	4	3	1	4	33	3	7	8	27	4	1	6	6	2	16	0
chr1:59012327-59012577	1	0	0	2	0	1	1	0	2	2	0	0	1	1	2	0	0	0	0	1	0	2	1	0	0	0	2	0	1	0	0	0	2	0	0	1	2	0	0	0	1	0	0	0	0	1	0	0	2
chr1:59042014-59043295	21	16	28	16	28	15	6	18	8	18	7	39	24	17	70	20	11	35	17	36	29	27	22	16	21	32	54	19	12	20	20	22	48	10	23	18	12	14	13	8	9	37	31	18	18	32	18	49	21
chr1:59247462-59250940	18	15	19	7	2	11	15	21	8	15	11	10	18	15	19	20	14	11	15	13	7	5	14	25	12	23	44	17	20	8	10	7	11	3	4	9	9	16	14	19	13	17	13	4	6	5	11	15	3
chr1:59280241-59280490	40	30	39	38	21	47	33	24	22	37	27	35	49	32	19	57	28	47	42	55	57	50	46	40	42	33	63	37	35	40	32	25	24	3	27	33	24	19	36	45	36	27	27	31	29	16	18	33	25
chr1:59280952-59281194	0	0	3	0	2	1	0	2	1	0	1	0	3	1	1	0	0	3	3	0	1	0	1	0	2	0	5	1	2	0	1	0	2	1	0	2	0	0	0	3	0	3	1	3	0	1	0	1	1
chr1:59281890-59282235	0	3	0	1	0	1	1	1	0	0	1	2	1	2	3	1	0	0	1	1	1	1	0	4	0	3	3	2	0	0	0	0	2	1	0	1	3	1	0	0	1	2	1	0	1	2	1	0	1
chr1:59369312-59369900	3	2	1	2	0	2	1	0	0	2	1	2	1	1	1	0	4	3	2	3	2	3	1	1	6	4	3	3	1	2	0	2	4	0	0	0	3	1	0	2	3	2	1	0	3	0	1	1	2
chr1:59612408-59612723	2	0	1	2	0	0	0	0	1	1	0	3	3	1	1	0	1	4	0	1	2	1	2	2	0	1	5	0	0	0	0	3	2	0	2	2	0	2	3	0	0	1	23	0	2	1	0	1	0
chr1:59762103-59762794	5	1	1	0	3	0	0	1	0	1	2	3	0	2	1	5	0	0	1	2	2	2	1	2	1	2	3	1	1	0	1	3	0	2	0	2	4	0	0	2	3	1	1	2	2	0	3	0	1
chr1:60280625-60281048	4	1	1	0	0	4	5	0	1	4	2	1	4	2	1	2	4	1	2	4	5	4	1	5	1	5	2	2	2	2	1	3	1	0	3	4	5	1	0	3	1	1	4	0	2	1	0	2	6
chr1:60392273-60392583	4	1	2	0	1	0	2	1	1	1	2	2	5	2	2	1	0	1	1	1	1	0	1	2	5	2	3	0	1	1	2	2	0	0	2	1	4	0	1	4	1	2	2	0	0	0	0	0	1
chr1:60539316-60539540	5	2	3	5	1	2	1	14	2	3	2	6	3	3	2	11	14	5	6	6	2	0	2	10	8	2	8	6	4	5	5	3	4	3	3	4	3	18	7	8	1	6	41	3	5	5	1	5	2
chr1:61508643-61509282	1	0	4	3	0	5	0	1	1	1	1	6	5	2	14	4	11	12	2	2	6	1	0	6	1	7	5	5	5	1	0	3	1	1	1	1	6	3	0	5	5	15	1	0	1	8	3	23	2
chr1:61515876-61516831	1	3	5	3	2	0	5	1	3	1	1	2	2	1	1	4	2	4	3	2	3	2	1	1	4	4	4	4	0	0	1	0	2	1	0	1	1	4	0	1	2	5	0	0	1	2	2	6	0
chr1:61519353-61519971	2	4	7	1	2	1	2	4	1	3	6	3	5	1	4	33	20	5	2	2	4	5	3	7	0	2	7	3	1	3	0	3	6	4	1	6	3	3	3	6	3	4	51	1	2	1	5	2	2
chr1:61542538-61542877	3	0	4	0	2	0	0	3	2	2	1	1	3	1	5	4	1	1	2	1	1	1	1	5	3	3	1	5	1	4	2	1	1	0	2	1	2	3	0	0	1	3	0	1	1	0	0	0	1
chr1:61548754-61549564	1	1	3	1	1	4	1	3	1	1	2	0	0	1	4	1	0	4	3	2	0	0	2	1	3	1	5	0	2	6	2	2	2	2	0	5	1	0	1	4	4	1	2	0	2	0	2	3	4
chr1:62119875-62120093	30	19	32	35	34	26	25	21	18	32	36	46	47	25	38	41	52	57	34	53	58	67	29	32	32	36	82	46	46	38	30	26	36	44	35	28	39	44	32	45	42	44	47	30	33	55	41	60	41
chr1:62190648-62190942	0	2	2	3	1	1	2	4	0	1	0	2	1	1	0	2	1	0	4	0	3	1	1	2	1	4	4	1	0	1	2	2	0	0	2	1	2	2	0	5	2	4	1	2	2	0	2	1	2
chr1:62207828-62208818	3	2	2	0	8	1	2	2	2	2	6	1	4	2	2	2	2	4	1	1	2	1	4	2	6	7	7	2	2	4	1	2	1	1	2	3	1	3	2	0	4	2	3	2	3	3	4	4	1
chr1:62660556-62660946	6	3	7	1	5	4	1	3	2	1	2	4	4	3	6	18	6	7	6	5	6	4	4	0	11	10	12	3	3	3	4	4	15	42	6	4	3	47	5	10	9	12	37	2	8	13	3	4	4
chr1:62784137-62785133	3	7	10	4	7	4	5	14	5	10	6	11	9	7	9	17	10	8	2	12	12	9	5	9	8	14	20	16	12	10	10	5	5	16	9	13	8	3	2	7	6	15	36	6	7	11	7	19	9
chr1:62901652-62903667	7	2	4	6	8	7	12	8	10	3	7	8	8	4	10	5	7	13	6	4	3	8	8	8	10	9	7	8	4	5	9	5	3	9	5	8	2	3	2	5	6	9	6	3	1	7	8	3	1
chr1:63153381-63154349	2	2	5	2	2	1	3	1	1	1	1	1	2	0	0	2	2	2	1	2	0	1	3	2	1	3	1	2	1	2	4	0	0	3	1	2	1	1	1	1	1	0	4	0	0	0	2	1	4
chr1:63782395-63790471	93	41	77	31	31	45	28	104	28	42	52	54	57	41	129	126	110	60	50	51	48	55	67	63	112	59	91	66	39	54	56	47	112	271	41	46	46	322	50	76	56	147	225	52	55	49	36	125	42
chr1:63795364-63796140	13	6	7	6	12	3	3	22	3	3	2	2	7	9	53	64	33	6	4	1	4	10	6	8	18	9	16	6	3	8	1	4	34	150	5	5	10	108	3	8	9	25	79	4	6	2	2	26	4
chr1:63833110-63833821	2	0	4	2	2	2	3	1	0	2	2	2	2	0	4	3	0	1	3	1	3	2	4	3	3	3	4	2	0	7	3	2	1	3	0	3	0	1	0	1	3	3	2	2	2	2	2	0	2
chr1:64058938-64059913	5	7	4	3	3	4	1	3	2	4	1	5	1	1	3	7	3	7	2	2	5	2	3	3	7	6	6	6	1	4	2	2	3	2	4	2	0	5	2	2	2	5	1	2	2	3	5	0	2
chr1:64239466-64240779	10	1	4	4	0	4	4	6	0	3	4	2	3	3	5	1	3	12	2	4	3	1	7	5	5	3	11	3	1	5	5	6	2	2	2	4	3	0	3	3	2	9	1	5	2	3	3	6	3
chr1:64935555-64936614	6	3	5	2	2	4	1	8	2	0	2	0	5	2	2	3	1	5	3	2	2	1	2	1	2	1	4	3	2	2	0	0	1	3	2	3	3	1	2	1	8	4	2	0	0	4	0	4	4
chr1:64971359-64971604	1	0	2	1	1	0	0	0	0	1	2	0	0	0	0	1	0	0	0	1	0	2	1	1	0	0	0	2	0	0	0	2	0	0	1	0	0	0	0	0	0	0	0	0	0	1	1	1	0
chr1:65210283-65211238	0	1	1	2	0	1	0	11	2	0	1	2	1	3	1	0	0	5	3	1	0	1	2	6	2	2	4	1	2	0	0	0	1	1	2	1	1	2	0	2	1	1	1	0	1	3	4	4	0
chr1:65431456-65432614	1	3	0	1	0	0	2	1	0	5	2	3	0	0	3	0	1	1	1	2	4	2	3	2	0	4	3	5	0	0	1	4	0	1	2	1	0	2	0	1	1	2	3	1	0	1	0	3	7
chr1:65468273-65468828	3	2	3	1	1	4	8	4	3	2	3	7	2	7	24	3	3	5	0	2	4	5	4	1	5	2	1	2	0	1	3	5	5	4	6	4	5	1	1	2	4	6	66	3	6	3	2	3	1
chr1:65532162-65533212	1	1	0	2	3	1	1	0	1	1	1	5	1	3	0	3	0	5	0	1	3	0	0	0	0	1	2	1	1	1	0	1	3	3	1	1	3	0	1	1	0	0	1	1	1	5	0	3	0
chr1:65533593-65533965	5	1	4	1	1	0	0	2	1	2	0	4	2	0	0	3	2	0	0	0	1	1	2	2	0	2	1	1	3	4	1	2	5	5	1	2	1	0	3	1	1	1	1	0	0	0	0	1	0
chr1:65613042-65614898	38	29	33	23	26	20	18	42	28	42	17	29	34	53	40	46	50	46	24	56	39	53	32	30	39	30	62	42	26	45	35	35	32	26	21	31	30	38	32	34	38	31	27	27	26	28	23	36	27
chr1:65720048-65720592	1	1	1	0	1	1	0	0	0	2	0	1	0	1	1	4	0	1	2	1	1	0	2	1	3	1	4	1	2	1	4	4	0	0	0	0	0	1	0	1	1	3	1	0	0	0	2	1	6
chr1:65731412-65731849	4	5	4	0	0	2	3	6	4	2	2	6	2	2	3	0	22	2	1	1	1	3	3	5	7	0	2	1	1	2	2	1	25	33	4	5	3	1	0	0	4	15	23	1	2	0	2	14	0
chr1:65775019-65775746	3	2	4	3	0	0	1	1	2	1	2	2	2	6	4	4	0	3	2	5	6	4	2	2	3	1	2	2	0	0	3	0	1	2	4	4	1	1	4	1	1	3	1	5	1	3	3	2	0
chr1:65885857-65886704	0	3	1	0	2	0	1	3	1	1	0	2	3	2	2	3	1	0	2	0	2	1	1	0	1	3	2	3	1	0	0	2	2	1	0	2	0	0	2	1	2	2	1	0	2	2	0	2	1
chr1:65991002-65991811	12	2	3	3	3	7	2	11	3	2	3	2	4	3	4	5	28	8	3	2	2	6	5	2	11	4	7	2	3	6	6	1	17	2	2	4	1	29	2	4	4	25	38	2	1	4	2	25	2
chr1:66258441-66258918	12	0	5	0	0	2	0	3	0	0	2	0	5	3	2	7	13	1	2	2	0	2	1	2	10	0	1	3	1	5	1	3	0	0	3	1	1	34	0	1	2	5	1	2	4	2	0	30	1
chr1:66998729-66999060	8	4	7	1	0	4	0	12	2	2	2	5	2	1	9	1	12	7	0	1	6	7	1	5	8	5	2	5	6	5	3	1	4	0	5	4	0	41	2	5	3	7	11	2	2	5	1	11	1
chr1:67218080-67218293	7	1	2	1	2	1	1	1	2	1	1	2	5	1	21	8	14	3	0	1	1	3	0	1	2	2	1	1	1	0	3	1	13	30	0	2	3	34	1	4	3	8	28	3	1	0	1	7	1
chr1:67390469-67391109	1	4	0	1	3	0	2	2	2	2	1	5	2	0	2	1	1	1	1	0	2	1	0	7	1	3	5	2	2	2	2	2	0	0	0	0	1	3	1	2	1	1	1	1	0	1	0	0	1
chr1:67395684-67396483	1	2	1	1	4	3	3	3	0	2	1	0	4	3	2	1	0	4	2	0	1	3	4	2	4	0	7	2	2	2	1	2	3	1	0	2	2	1	4	6	0	2	1	1	1	2	3	3	2
chr1:67519225-67520139	2	1	3	2	2	1	2	4	2	0	2	1	2	2	7	3	4	1	4	3	2	2	5	4	4	3	5	2	1	1	0	1	3	4	0	0	2	5	3	0	3	0	3	2	2	4	4	2	3
chr1:67600391-67600715	4	6	11	2	3	6	9	4	7	1	5	8	7	3	24	7	19	17	10	7	2	2	4	4	15	7	1	5	6	4	14	2	36	55	1	18	4	23	1	16	5	10	29	0	12	6	6	19	3
chr1:67773330-67773767	3	1	3	3	3	2	0	6	0	4	1	0	0	1	7	22	10	1	2	1	2	0	2	1	8	3	6	3	1	1	1	1	4	2	1	2	0	5	1	4	2	4	3	0	2	4	2	7	3
chr1:67895136-67896826	8	5	13	9	4	4	4	9	3	4	5	4	5	5	10	6	8	8	7	7	6	3	8	9	8	12	15	6	6	1	6	7	7	5	7	7	10	12	8	7	3	17	3	5	4	6	1	11	5
chr1:68150914-68152270	5	5	2	5	3	3	3	5	4	1	3	3	5	4	7	5	4	2	2	8	2	4	1	3	8	4	3	4	3	3	3	6	5	4	0	4	1	4	3	6	5	4	3	5	1	2	6	16	1
chr1:68298372-68299315	1	1	1	3	1	4	4	5	3	0	0	3	0	3	2	5	3	4	4	3	2	3	0	2	7	6	7	0	5	3	2	2	3	2	2	1	5	2	2	2	2	0	6	3	5	5	6	0	0
chr1:68512644-68513005	72	47	76	39	46	61	40	54	48	47	48	71	66	96	86	74	84	93	59	83	112	81	73	53	73	68	103	67	74	61	71	58	57	78	55	60	66	102	62	56	59	73	61	50	38	46	39	63	45
chr1:68516237-68516473	21	23	22	25	16	24	22	31	13	21	25	33	35	42	43	17	21	43	35	37	49	36	31	35	26	28	31	29	28	28	32	18	28	28	28	36	18	33	26	24	26	30	45	24	21	21	21	29	23
chr1:68517255-68517474	27	26	20	24	20	22	25	42	21	23	13	44	40	49	54	35	44	30	40	29	54	45	41	35	38	27	49	39	33	39	16	14	44	45	20	28	39	53	25	45	37	40	47	21	34	22	17	28	12
chr1:68629000-68629202	60	25	34	27	29	32	26	43	25	40	48	46	50	55	70	54	36	58	26	72	78	76	63	41	51	52	58	60	51	56	38	36	47	57	49	54	56	57	29	47	48	43	51	19	26	37	38	50	34
chr1:68696640-68697628	5	6	10	6	4	4	2	3	6	3	1	5	3	3	3	4	4	9	6	6	4	4	3	7	5	8	11	10	5	4	9	4	2	5	4	3	5	5	7	3	7	5	2	6	4	4	4	9	5
chr1:68962284-68963006	5	6	2	2	5	2	1	3	2	1	1	3	4	1	3	2	5	8	2	1	0	3	5	6	3	2	2	6	1	3	1	3	1	2	1	2	2	0	1	2	5	3	2	3	3	5	0	0	2
chr1:70032968-70034495	9	3	6	1	3	6	6	10	4	5	11	2	1	7	7	3	7	4	2	5	2	9	8	12	19	2	17	4	3	1	2	4	15	5	4	4	3	10	3	7	10	29	2	4	5	8	3	14	5
chr1:70385044-70385270	45	35	47	33	35	36	39	45	36	39	44	56	37	69	43	38	41	44	57	44	71	66	49	44	40	40	68	36	25	30	36	19	40	9	31	43	41	26	29	46	49	48	35	19	39	32	30	33	21
chr1:70671184-70671442	2	0	0	1	0	0	0	2	0	1	0	1	1	4	1	0	0	1	1	2	0	3	1	2	2	1	1	0	1	2	3	2	0	1	0	0	0	0	0	0	0	0	0	0	0	2	2	0	1
chr1:70687301-70687560	0	0	1	0	0	3	0	1	0	2	0	1	1	2	1	0	1	1	1	1	1	0	0	2	4	1	1	3	1	1	3	1	1	0	3	1	2	1	0	1	0	1	3	1	1	1	2	0	0
chr1:70819734-70820719	8	5	5	6	2	2	4	7	3	4	4	7	9	7	6	7	5	6	2	2	4	6	6	5	11	9	4	5	2	2	1	7	5	7	3	6	1	4	5	12	2	6	2	5	1	7	1	5	4
chr1:70876623-70877091	0	2	1	6	1	2	2	2	1	1	5	2	6	3	3	2	1	4	2	2	9	3	3	2	1	3	4	0	2	3	1	6	3	2	1	1	0	1	2	2	0	7	0	4	3	2	1	7	1
chr1:71512225-71513804	33	13	18	8	23	15	19	25	17	11	11	34	19	23	51	23	37	37	23	22	19	16	17	24	36	22	22	21	16	19	15	19	59	12	19	30	24	152	12	16	22	69	57	17	13	15	11	38	12
chr1:71546487-71546783	2	2	0	2	1	1	1	2	2	1	2	2	1	1	1	3	3	1	0	0	3	2	1	2	1	0	1	2	2	0	0	0	1	0	0	0	1	1	2	0	1	0	2	0	2	1	0	0	2
chr1:72748472-72749736	6	7	7	1	6	1	2	15	2	0	7	8	6	7	4	3	8	6	8	6	3	11	3	12	10	6	12	10	4	3	6	5	8	1	4	2	6	12	1	4	5	16	6	5	7	0	6	4	2
chr1:74663827-74664035	1	0	2	1	0	0	0	0	1	1	1	0	1	0	0	0	1	1	0	0	0	0	1	1	3	1	0	1	0	0	2	1	0	0	1	1	0	0	0	0	0	0	0	0	0	1	0	0	0
chr1:75590818-75591354	20	23	9	22	34	9	8	13	34	15	62	15	35	30	57	27	43	10	46	16	26	19	36	21	30	63	33	12	27	29	32	37	27	79	18	46	46	67	23	15	17	30	55	19	14	20	11	21	12
chr1:75595814-75596162	14	6	7	1	3	4	3	6	1	1	4	3	2	4	23	12	11	1	1	2	3	7	2	8	15	10	6	3	2	5	6	1	24	52	2	5	3	29	6	5	7	12	36	3	2	4	2	12	0
chr1:75596724-75596947	5	2	4	0	1	0	1	3	0	2	2	6	2	0	8	7	6	2	2	1	3	1	1	1	6	8	5	4	3	2	2	1	5	21	2	2	3	17	0	0	4	9	23	1	2	2	1	7	0
chr1:75600675-75601415	9	2	10	3	6	2	2	11	0	2	2	10	5	7	32	1	21	6	3	5	5	1	5	7	12	7	25	3	4	1	2	6	15	5	4	4	3	22	7	8	9	26	8	3	9	4	3	31	3
chr1:75601999-75602878	25	2	6	2	2	6	9	14	1	6	2	4	10	9	34	5	17	9	2	5	6	4	2	3	13	5	10	4	1	5	2	3	32	8	9	3	1	68	3	2	7	12	21	3	4	6	0	31	1
chr1:76080455-76080808	1	2	1	3	2	1	0	0	2	0	1	4	1	1	2	2	1	4	1	1	1	3	2	5	6	0	2	1	2	2	0	2	18	2	1	0	0	1	2	0	2	14	3	0	3	1	2	17	2
chr1:76081379-76082365	8	3	7	3	1	1	4	2	1	4	6	1	4	4	4	6	4	5	2	1	3	5	2	7	7	1	8	3	8	2	2	1	4	4	1	4	2	3	5	5	8	13	17	6	6	3	2	9	4
chr1:76189917-76190730	5	1	3	1	6	0	2	4	1	1	4	3	5	3	4	3	5	3	1	3	3	0	7	5	4	2	2	2	2	4	0	3	3	2	0	5	7	0	2	0	3	2	3	2	2	0	2	3	2
chr1:76262537-76262903	75	45	66	52	62	60	41	85	47	60	70	69	81	93	78	78	75	74	65	79	94	71	57	60	72	61	85	58	59	53	70	37	69	14	47	59	66	43	48	50	55	69	65	41	57	45	37	56	46
chr1:76540148-76540653	0	3	1	0	1	3	2	1	1	4	3	1	1	1	2	1	0	3	0	0	1	3	2	2	2	2	6	4	6	1	3	3	2	1	0	0	3	1	1	3	1	4	5	2	2	1	2	1	2
chr1:77333112-77334534	27	5	11	2	4	7	6	23	3	9	3	10	8	5	52	6	6	7	1	4	4	8	5	11	19	12	22	6	3	5	5	9	53	7	14	7	6	117	3	4	7	34	11	7	9	5	4	53	4
chr1:77684997-77685252	2	3	0	0	1	1	0	1	1	2	0	1	1	3	0	2	4	2	2	1	1	0	0	2	3	2	2	0	6	1	1	3	2	0	0	1	1	2	0	0	1	2	0	0	1	1	0	1	1
chr1:77747315-77748224	6	0	6	7	3	4	3	10	2	6	4	2	3	3	6	5	1	3	2	5	2	4	4	5	1	3	13	2	5	4	3	1	14	1	4	2	2	11	0	1	9	21	5	3	4	2	0	28	5
chr1:78148218-78149418	1	2	1	3	0	1	1	5	1	0	0	2	1	5	4	1	4	3	1	4	4	1	0	3	5	7	2	4	1	1	3	0	4	2	1	3	2	1	3	1	0	7	0	0	1	1	2	3	0
chr1:78224844-78225650	2	1	3	3	3	0	0	1	0	2	3	4	5	1	3	3	2	3	2	3	2	0	4	3	8	6	2	4	2	1	3	1	3	3	3	0	2	3	1	4	3	4	3	0	0	1	3	0	2
chr1:78277367-78277607	32	21	31	33	20	16	12	33	20	19	31	26	33	39	44	55	41	48	29	57	51	53	32	33	36	41	57	29	39	32	30	18	37	35	19	30	32	37	33	42	35	28	32	20	23	22	26	35	26
chr1:78354382-78354673	0	1	1	0	1	0	2	1	1	1	0	2	1	2	4	0	1	0	1	1	0	0	0	1	5	0	3	2	0	1	0	1	1	1	2	0	0	0	1	3	0	2	23	1	1	0	1	3	0
chr1:78444304-78444605	0	2	0	0	1	3	0	1	1	0	2	0	0	0	1	1	1	1	1	1	1	1	1	2	2	0	0	3	1	0	0	3	2	1	0	3	4	2	1	0	0	1	1	1	0	0	0	2	0
chr1:78444764-78445281	0	4	3	0	3	3	3	0	0	2	0	3	2	0	1	0	4	1	1	1	1	1	1	5	0	1	2	2	0	1	1	4	0	1	3	0	3	2	2	2	0	3	0	2	3	5	0	2	0
chr1:78511578-78512161	2	3	5	0	3	1	3	5	0	0	2	2	1	0	6	4	15	2	1	1	2	9	4	3	1	4	5	2	1	2	0	1	2	3	0	1	2	0	2	4	0	4	52	2	4	1	2	3	0
chr1:78956625-78957516	9	9	6	3	2	1	3	3	5	7	5	0	7	8	31	6	8	12	2	3	6	3	4	4	23	4	7	2	2	3	4	0	33	7	6	3	2	30	2	1	6	35	12	5	10	3	2	20	1
chr1:79472282-79472537	7	9	1	1	4	3	6	7	0	5	1	5	11	3	13	15	13	7	5	6	7	14	5	0	11	1	20	4	7	6	7	5	15	23	4	1	3	36	4	2	11	13	21	3	4	5	3	17	2
chr1:82265999-82269048	14	6	14	3	8	4	4	8	8	11	8	15	14	18	22	14	9	20	7	5	12	9	9	13	13	17	22	12	9	10	10	13	4	15	8	6	14	15	7	15	15	74	9	6	15	16	8	82	8
chr1:84326268-84326838	3	6	2	4	8	2	3	11	2	2	9	8	5	9	4	55	22	8	5	7	6	7	3	16	5	6	24	3	5	9	4	1	2	4	8	7	3	9	6	4	2	12	41	5	3	2	6	8	6
chr1:84464224-84465232	6	3	8	3	9	2	3	3	3	2	4	2	6	5	8	2	6	7	6	3	4	4	4	6	10	7	11	4	2	4	5	3	2	3	4	2	11	11	5	7	1	7	3	6	5	4	5	3	1
chr1:84543147-84544261	3	1	3	0	3	2	2	3	3	1	1	1	3	2	4	4	5	6	8	1	1	5	1	3	1	5	9	0	4	1	4	3	1	1	0	4	4	3	2	2	5	3	5	2	2	2	4	2	5
chr1:84764109-84764906	4	1	2	4	4	4	4	3	4	4	1	6	0	4	4	5	4	7	2	0	5	2	5	7	7	5	3	3	4	5	4	4	1	4	1	4	2	1	1	4	9	3	2	9	3	1	2	2	2
chr1:84944933-84945350	2	2	3	0	2	2	0	2	0	1	3	6	2	3	2	4	1	1	2	2	3	1	1	4	1	4	2	0	0	2	1	1	3	2	2	1	1	4	0	4	1	0	3	0	1	2	3	1	1
chr1:84971345-84972491	3	1	2	3	0	2	0	2	2	0	1	4	3	3	3	8	0	0	5	0	2	1	0	4	1	2	1	1	2	2	0	6	0	2	2	2	2	2	1	1	1	2	3	0	2	5	1	2	0
chr1:85039826-85040344	2	3	1	2	1	1	1	0	0	1	1	3	0	1	0	1	1	1	1	2	1	1	1	4	2	1	0	1	0	0	1	1	2	1	3	1	2	3	0	2	0	4	0	2	0	1	5	2	2
chr1:85086322-85086766	0	3	1	1	2	2	2	1	1	1	5	5	6	3	4	4	0	2	2	1	5	2	1	1	4	4	4	2	2	2	1	0	1	23	1	0	0	5	3	5	3	5	6	2	2	3	2	1	2
chr1:85155606-85156574	1	1	7	2	0	2	2	2	0	3	1	2	3	0	4	1	1	4	3	1	2	0	3	1	2	1	1	0	2	1	1	1	4	3	0	0	0	1	0	1	2	1	2	0	2	0	0	1	2
chr1:85220019-85220338	56	30	48	33	27	46	32	37	25	32	47	43	54	57	60	50	52	55	42	64	50	53	47	44	48	32	56	45	23	36	43	39	44	27	40	47	32	61	34	33	59	56	51	28	48	34	29	28	40
chr1:85358360-85359187	4	4	6	3	3	3	3	13	4	4	2	3	2	6	6	7	3	3	2	3	1	2	6	3	8	7	5	3	1	9	1	1	5	4	5	3	3	3	6	5	6	20	3	0	6	1	3	14	2
chr1:85462586-85463435	5	10	7	5	7	5	6	5	2	5	5	4	3	7	10	6	5	2	3	1	6	3	2	6	16	8	4	4	3	4	4	3	6	3	8	6	7	10	8	8	2	7	6	1	3	1	1	6	6
chr1:85463885-85464167	2	0	5	0	1	4	2	8	3	0	2	2	3	3	2	1	8	4	0	0	1	3	1	1	3	2	2	3	3	0	0	0	1	4	2	2	2	6	1	1	3	1	4	0	1	1	3	1	4
chr1:85513510-85514555	3	6	10	2	0	4	6	8	0	2	4	9	6	3	4	8	4	8	4	3	3	5	6	7	2	5	6	4	4	10	7	7	3	5	2	3	5	5	3	6	2	11	5	0	0	3	5	9	6
chr1:85665819-85667650	8	3	2	4	3	3	4	4	2	3	4	7	5	6	4	6	7	10	6	6	1	2	4	6	5	11	4	6	2	1	4	6	6	4	0	2	4	5	5	3	4	7	5	5	2	7	1	4	5
chr1:85724702-85725524	1	1	2	1	2	1	2	3	2	2	2	1	3	1	1	1	2	3	2	1	4	0	3	1	2	1	3	0	1	0	2	1	0	2	1	0	1	2	0	2	3	1	1	0	2	1	0	2	1
chr1:85741866-85742535	1	2	2	1	1	1	0	0	1	4	1	1	1	2	1	2	2	0	2	0	1	3	2	2	3	1	1	0	2	1	0	0	3	2	1	1	1	0	1	1	2	3	1	0	2	0	1	0	2
chr1:85929941-85931168	5	0	8	4	3	1	4	4	3	4	2	3	3	9	5	6	3	3	6	3	4	5	1	4	6	7	6	10	2	3	4	2	6	0	4	5	2	0	8	4	8	7	6	3	4	3	4	0	5
chr1:86042230-86042935	3	2	1	1	1	1	1	2	1	1	2	3	4	1	2	1	1	5	2	3	0	1	3	1	2	2	6	1	4	4	3	3	2	1	0	1	1	2	0	4	5	2	9	1	0	3	4	4	3
chr1:86046363-86047240	3	1	1	3	2	1	1	3	4	2	3	8	6	1	1	4	2	3	8	7	4	2	3	7	9	6	5	4	1	3	1	6	6	9	1	5	2	2	1	3	2	7	6	1	3	2	1	4	3
chr1:86081701-86082068	14	13	18	10	17	9	7	11	15	23	14	28	39	24	31	34	35	43	13	23	29	30	16	19	23	38	45	21	32	14	26	11	35	55	19	27	26	48	16	23	23	34	39	22	20	27	18	30	18
chr1:86174042-86174253	1	0	2	1	0	1	1	2	0	1	0	0	2	0	1	0	0	1	3	0	3	1	0	3	2	3	1	1	1	1	0	0	0	2	0	5	0	0	0	1	0	2	0	0	1	0	1	3	3
chr1:86621279-86622871	12	8	11	13	8	10	7	18	3	12	7	12	14	13	12	11	33	9	9	13	18	8	14	15	21	11	32	8	7	13	6	3	15	26	10	11	12	41	6	5	10	51	15	16	9	3	3	33	5
chr1:86861567-86862083	3	1	3	1	2	1	2	4	2	0	2	2	4	0	1	1	2	3	1	4	3	1	1	4	4	1	3	4	1	2	1	2	1	0	0	1	3	2	3	1	0	4	0	6	1	1	3	2	4
chr1:87018669-87019254	124	72	104	83	91	75	79	109	100	93	100	133	129	148	167	120	129	148	105	151	172	163	146	107	114	98	154	98	82	104	108	102	124	79	81	101	119	111	76	116	120	98	128	89	90	94	86	107	63
chr1:87169876-87171015	8	4	4	2	0	6	2	5	2	1	2	4	3	2	5	3	5	3	2	4	3	1	3	1	7	4	6	4	0	2	4	5	5	2	1	2	3	5	0	1	2	2	3	1	3	2	2	1	1
chr1:87380163-87381214	4	0	1	1	5	2	1	1	0	3	0	2	3	3	2	1	3	2	6	6	1	4	3	5	3	2	5	4	3	2	2	7	0	1	3	1	2	3	2	0	4	5	0	2	0	0	1	2	5
chr1:87597544-87598515	23	6	10	8	7	10	6	18	8	6	7	10	15	8	32	16	14	19	9	9	16	8	11	6	11	6	14	7	9	8	7	14	9	13	9	9	10	26	8	19	6	18	26	4	8	5	4	21	5
chr1:87617154-87617417	0	1	1	1	4	0	4	7	1	0	3	1	6	1	8	9	3	4	2	0	6	0	5	4	8	7	1	3	4	0	3	3	9	13	3	1	2	14	4	9	3	5	9	1	1	2	1	6	3
chr1:87617693-87617986	4	1	1	5	2	1	0	0	2	4	4	0	2	8	7	13	16	4	5	4	2	3	0	1	3	6	7	0	2	2	4	3	3	52	6	1	0	4	4	3	1	8	37	0	2	1	2	12	0
chr1:87793803-87795142	3	1	4	2	4	1	0	5	1	0	4	3	2	1	10	3	3	5	3	3	1	4	2	1	2	2	3	4	1	2	1	2	2	1	2	5	4	2	4	0	2	1	3	4	0	3	2	2	0
chr1:87797369-87797884	4	1	6	1	2	2	2	4	0	2	0	2	9	1	2	6	4	2	4	2	2	1	4	0	1	5	3	2	0	3	2	4	2	4	0	0	0	1	3	4	4	1	1	0	2	1	1	3	5
chr1:87800836-87801252	2	3	2	0	1	1	1	0	0	1	0	0	1	2	0	0	1	2	0	1	0	1	0	1	2	2	4	1	1	0	0	0	0	0	0	2	0	2	0	0	0	1	2	1	0	4	2	3	0
chr1:88928284-88928760	7	0	7	2	3	2	2	4	1	2	3	4	2	3	5	0	2	3	1	2	1	3	4	5	5	9	7	6	8	3	6	1	2	2	1	2	3	5	1	5	4	6	8	4	2	4	3	6	0
chr1:89149595-89150658	0	2	0	0	3	3	3	0	1	3	2	2	4	0	3	3	5	2	0	4	0	1	5	0	5	2	0	4	0	0	0	4	1	1	1	1	3	2	0	1	5	1	2	1	2	0	2	0	1
chr1:89356964-89357391	1	0	0	0	3	0	1	1	1	2	1	3	4	1	3	1	0	1	2	2	1	0	0	1	3	4	1	2	0	3	1	0	0	0	0	2	0	3	1	0	2	4	2	0	0	4	0	1	0
chr1:89458035-89458604	1	0	0	2	4	4	0	1	1	0	1	1	2	1	1	1	0	2	1	0	2	2	0	1	2	0	1	0	2	1	1	0	2	1	0	0	2	2	4	4	2	1	0	0	0	2	3	0	0
chr1:89989811-89990986	3	2	5	3	2	1	0	5	4	1	3	6	6	7	3	3	4	3	0	8	1	5	1	4	3	5	8	6	4	2	1	2	4	0	5	5	3	10	1	1	1	10	3	1	1	6	3	4	1
chr1:90098231-90099292	2	2	2	5	4	2	4	2	0	1	3	3	5	3	5	3	0	2	1	5	4	3	1	1	7	6	7	2	5	1	1	1	1	3	3	0	1	1	1	3	1	4	2	0	1	3	2	8	3
chr1:90228745-90229173	0	0	3	3	1	3	2	1	1	1	1	1	4	2	2	1	4	1	3	5	3	0	0	3	3	2	4	2	1	3	0	4	2	4	3	2	0	1	1	4	1	5	1	4	1	3	0	1	0
chr1:90286190-90287222	5	5	5	1	0	2	1	3	0	2	1	3	4	5	2	5	2	2	1	2	1	3	2	2	1	7	0	4	0	4	0	1	1	0	2	3	0	2	1	1	1	4	3	0	2	1	4	3	1
chr1:90308840-90309606	0	3	4	0	3	2	4	10	0	1	3	5	2	6	5	3	5	2	5	2	1	3	3	4	1	3	5	0	2	1	4	3	3	36	1	5	3	1	0	3	2	3	10	2	3	3	2	0	2
chr1:90460400-90461237	7	0	2	0	0	3	1	2	0	1	2	1	4	1	4	2	0	2	0	2	2	3	1	7	4	3	3	4	3	0	1	2	3	2	0	1	3	3	0	6	1	5	4	0	2	3	0	1	1
chr1:91172103-91172771	12	0	3	2	6	1	0	5	1	3	1	4	6	5	2	2	3	9	0	1	3	3	4	5	6	1	5	0	3	1	3	0	19	3	4	3	0	25	3	2	1	23	18	3	3	0	2	18	2
chr1:91176405-91176701	6	1	2	1	1	3	1	5	2	4	1	1	4	3	3	1	16	1	0	1	0	4	1	1	1	5	3	7	1	0	0	2	2	29	0	3	5	12	2	6	1	16	29	0	2	1	2	3	2
chr1:91182098-91182364	3	0	2	1	2	2	1	3	0	1	1	1	4	0	0	9	7	2	2	2	2	2	0	4	7	2	5	0	0	2	2	1	2	10	1	1	0	19	2	1	0	4	4	2	0	2	2	6	1
chr1:91182510-91182857	11	2	3	2	5	1	0	8	0	2	4	6	5	1	8	21	7	4	2	4	4	4	4	4	6	3	3	5	1	0	5	1	10	26	3	2	4	37	3	0	3	10	9	2	2	3	1	14	1
chr1:91183241-91184540	13	3	5	5	4	4	4	16	4	7	6	4	13	12	6	56	41	4	3	7	4	7	6	10	27	8	13	1	5	6	4	6	45	72	6	8	2	138	9	3	10	26	40	10	3	9	6	38	4
chr1:91185157-91185577	21	5	9	4	5	7	7	9	3	12	3	10	3	6	41	51	23	6	8	9	5	14	2	8	22	7	9	5	3	5	8	8	34	63	2	12	5	84	5	7	6	34	52	1	6	1	0	21	3
chr1:91189140-91189400	2	2	1	2	1	1	3	6	2	0	0	2	2	1	4	3	5	3	2	1	1	4	1	4	5	3	4	0	1	0	0	1	9	35	2	1	3	4	0	1	2	2	16	3	1	1	3	2	2
chr1:91190490-91192804	48	15	42	11	15	18	12	45	13	20	16	25	20	21	61	33	33	17	18	14	19	31	15	29	49	30	41	16	6	15	17	14	97	217	14	25	13	284	25	25	20	76	134	12	23	10	6	48	7
chr1:91300980-91301891	41	9	14	3	6	12	4	36	6	32	20	12	17	32	86	76	47	37	12	20	28	30	17	17	28	22	22	17	24	13	9	12	53	149	45	21	12	129	27	16	20	43	81	11	18	23	12	37	20
chr1:91316250-91317390	4	2	7	3	5	2	1	2	5	3	3	5	4	2	3	8	3	8	5	4	8	6	5	2	3	3	11	5	0	1	2	2	5	4	3	0	7	3	1	6	4	6	6	2	0	0	4	6	2
chr1:91359123-91359563	73	56	61	60	58	59	50	86	58	63	75	102	109	128	100	123	100	124	71	109	131	139	98	80	104	97	145	97	95	121	64	51	93	92	78	87	78	107	62	80	93	112	94	55	76	71	61	114	76
chr1:91487159-91487807	0	2	2	0	0	1	2	3	1	0	3	3	0	0	0	0	0	2	0	1	2	0	2	4	2	0	6	5	3	1	3	1	0	3	0	2	0	2	1	0	3	1	0	0	0	0	0	2	0
chr1:91869877-91870390	2	0	4	2	1	0	4	0	0	1	2	0	2	3	2	4	1	2	0	1	1	2	1	3	3	3	8	5	1	1	1	1	0	0	2	0	2	1	2	1	1	3	2	0	3	1	1	5	1
chr1:91966264-91966999	2	2	1	3	2	3	5	0	4	1	0	2	4	1	2	1	1	6	4	2	1	4	4	8	7	1	2	3	1	0	3	2	1	0	2	3	1	1	2	3	1	3	3	3	2	2	3	1	0
chr1:92001024-92001444	87	53	64	55	62	77	54	79	50	63	72	84	93	122	83	98	88	113	69	155	129	119	87	74	69	85	125	97	80	84	62	48	88	81	59	90	83	87	85	83	81	110	83	51	73	55	51	89	63
chr1:92011830-92012062	63	47	54	42	39	50	32	71	44	53	51	67	73	80	85	63	63	71	58	92	75	97	79	59	57	61	88	67	69	57	63	41	67	7	47	64	59	60	43	70	78	67	51	33	45	54	58	64	54
chr1:92012337-92012656	59	48	62	39	49	36	31	70	53	45	46	70	64	64	66	42	56	68	56	67	55	73	58	61	46	53	67	66	43	52	54	34	41	5	43	60	58	35	34	38	66	48	41	45	48	42	35	46	59
chr1:92350914-92352085	3	3	3	1	2	4	0	8	0	3	4	4	2	6	3	4	6	4	3	2	6	3	5	5	8	5	14	2	2	4	3	7	5	4	9	3	5	5	3	4	5	9	1	1	1	3	4	2	1
chr1:92414719-92414986	57	41	54	53	43	48	48	58	41	34	35	59	67	73	71	70	53	76	57	87	64	76	66	49	56	56	73	61	43	46	49	45	50	39	47	57	61	62	44	38	66	51	48	31	52	26	39	48	42
chr1:92495368-92495964	1	0	0	3	3	0	2	2	0	3	0	3	1	4	4	2	0	0	1	2	4	0	2	3	3	0	6	1	1	0	4	2	1	2	2	1	0	2	2	5	3	1	1	2	1	1	5	3	0
chr1:92545820-92546480	1	3	4	3	0	0	3	5	1	0	1	1	1	1	1	0	6	7	0	0	2	1	3	7	3	3	0	2	4	2	1	0	1	0	0	0	6	3	3	4	0	1	2	0	1	1	0	1	2
chr1:92683439-92683682	52	51	45	37	53	34	50	69	37	45	42	68	49	60	64	57	50	47	60	69	71	71	49	45	43	44	69	36	47	39	50	34	53	56	37	46	36	62	29	32	46	48	34	48	42	34	29	41	25
chr1:92764174-92764926	1	1	2	2	1	7	3	3	0	2	1	7	6	3	5	3	4	4	2	2	2	0	3	4	3	1	3	3	2	2	3	2	2	5	3	2	0	3	3	1	1	3	1	0	0	2	2	4	4
chr1:92945908-92952609	309	197	235	206	130	236	184	276	210	196	202	287	286	287	235	330	323	315	289	357	276	295	287	220	240	257	431	329	163	266	228	192	300	281	170	243	301	376	182	219	267	272	327	147	177	285	213	330	213
chr1:93249939-93251096	5	6	4	3	1	6	2	3	1	2	1	5	2	1	3	2	3	3	3	4	2	3	5	2	5	3	7	0	5	2	6	4	5	0	1	0	0	0	3	6	6	3	6	3	1	3	1	3	1
chr1:93297499-93298122	0	0	0	2	4	1	2	5	2	0	2	4	3	0	1	0	2	3	2	2	0	3	2	2	5	4	0	3	1	4	4	1	0	0	3	2	4	1	0	2	0	3	0	0	2	1	0	1	4
chr1:93426513-93427754	3	2	1	0	1	0	2	4	3	2	0	2	4	3	7	3	2	3	2	2	2	0	0	3	2	5	4	2	5	2	2	2	2	0	1	3	2	3	5	4	1	1	1	2	1	3	3	3	3
chr1:93544559-93545032	3	2	1	1	0	0	0	3	2	4	3	3	4	2	3	4	3	1	1	4	3	1	2	5	2	2	11	2	0	0	2	1	6	2	1	5	2	2	1	1	1	2	0	1	0	1	4	2	1
chr1:93645433-93646471	1	1	1	1	3	1	1	0	0	3	0	4	2	1	3	1	2	3	2	2	2	6	1	3	6	4	1	3	3	1	2	2	0	3	0	7	1	4	0	0	4	3	5	1	1	2	0	3	0
chr1:93811219-93811940	0	0	1	2	1	3	0	2	0	2	0	3	4	1	2	4	1	0	1	4	1	1	3	4	5	1	4	2	0	1	0	2	1	1	0	0	2	1	6	2	2	1	2	3	0	3	1	2	0
chr1:93913637-93914524	4	0	0	4	0	3	0	3	0	2	1	0	2	4	2	1	1	3	1	6	2	0	1	0	4	1	6	5	1	1	2	0	2	1	2	3	2	1	1	4	0	4	1	0	1	1	2	2	3
chr1:94146322-94147504	7	1	7	7	5	11	3	2	5	6	9	8	13	5	2	3	19	9	6	2	7	5	7	5	9	9	9	5	4	5	5	5	6	4	9	6	3	4	4	3	6	10	7	0	4	6	5	5	10
chr1:94311845-94313086	3	1	2	3	3	1	2	3	0	1	2	1	3	1	5	3	2	5	2	2	4	1	2	2	5	2	3	2	3	3	3	2	7	1	3	2	1	1	0	0	1	7	2	0	0	2	3	9	4
chr1:94313318-94313628	2	0	4	0	1	0	0	1	2	4	5	1	1	5	0	0	1	2	0	3	0	1	2	0	4	1	0	3	0	0	1	0	1	4	1	2	1	1	2	1	0	0	0	1	1	0	1	0	1
chr1:94344508-94344822	1	0	0	0	0	3	0	0	0	2	5	1	2	1	1	0	2	1	1	1	1	2	0	0	3	0	1	3	0	1	1	2	3	0	1	0	4	0	0	0	1	2	1	0	0	1	0	2	0
chr1:94374370-94375467	2	2	1	1	0	0	2	1	0	0	1	2	2	2	2	2	3	3	1	2	7	1	0	1	2	0	4	4	2	3	2	5	1	0	1	2	3	1	1	1	0	2	0	2	0	2	1	2	0
chr1:94702691-94703344	3	2	2	2	1	0	2	0	0	1	0	2	4	1	3	4	1	3	3	2	1	1	3	6	1	1	6	2	1	2	1	1	2	2	2	1	2	1	0	1	1	2	4	0	1	3	3	3	1
chr1:94712907-94713517	1	1	1	0	0	0	0	0	0	0	0	0	1	2	3	0	2	1	0	0	1	0	1	1	3	1	1	0	2	1	0	0	0	0	0	1	0	3	0	0	1	2	0	0	0	3	0	6	2
chr1:94883526-94884402	4	4	3	1	1	1	5	2	2	3	5	2	3	3	3	0	3	3	1	3	2	1	3	2	5	1	5	2	4	0	2	7	0	2	3	3	3	5	2	7	3	5	2	1	3	2	1	6	2
chr1:95006838-95008051	2	7	5	3	4	7	2	5	2	3	4	3	11	5	8	4	6	6	4	4	6	10	7	9	5	12	19	5	5	4	7	5	5	6	5	2	4	4	8	3	5	3	21	3	4	6	2	8	2
chr1:95285603-95286319	5	1	1	8	3	4	2	2	2	0	4	1	5	4	3	3	0	5	5	2	5	3	6	11	4	1	7	4	3	2	2	6	4	2	1	4	4	4	2	11	4	8	2	1	4	0	1	1	0
chr1:95391838-95393116	2	3	3	1	1	1	1	4	0	1	1	1	4	2	4	2	1	5	4	4	7	2	3	5	3	7	10	7	1	2	6	5	3	5	5	3	5	1	3	5	4	6	6	2	2	4	2	7	3
chr1:95538252-95538551	0	0	2	2	1	0	0	1	1	1	1	2	1	3	2	0	0	0	0	2	0	1	2	1	1	1	0	2	1	0	0	1	0	1	1	1	4	1	0	3	0	1	0	1	0	2	0	1	0
chr1:95582751-95583572	0	0	1	2	1	1	0	1	1	2	1	3	2	3	0	0	2	0	3	1	0	0	1	2	1	0	5	1	0	1	0	1	1	2	2	1	1	3	1	2	3	2	1	1	0	2	1	5	2
chr1:95699726-95700142	1	3	5	2	1	0	5	3	0	3	1	1	2	1	2	2	3	1	0	1	1	2	2	0	1	0	7	0	0	1	0	0	2	1	0	3	0	1	1	0	1	5	1	0	0	2	3	5	1
chr1:97187103-97187606	1	0	1	0	1	0	3	0	2	3	0	1	2	1	3	2	0	2	3	3	0	0	0	4	4	0	2	3	3	0	1	1	3	0	2	1	0	3	2	3	0	2	2	2	0	1	3	1	0
chr1:98386190-98386724	1	0	0	2	1	0	1	3	3	0	0	0	1	4	1	1	1	1	2	3	3	1	0	3	2	2	4	4	0	2	2	2	2	2	0	2	2	4	0	0	2	3	4	1	3	1	3	0	0
chr1:98510967-98511710	23	5	3	3	5	3	2	9	3	3	1	2	2	2	39	4	17	4	2	2	9	2	3	4	6	4	8	4	2	0	3	3	23	1	2	1	3	31	4	1	5	10	6	2	1	2	4	23	3
chr1:98519002-98519983	12	4	7	3	3	7	0	16	3	1	2	6	11	6	33	3	14	8	1	3	6	3	3	5	11	4	10	15	3	11	4	3	27	3	7	9	4	73	7	1	12	32	19	4	4	5	4	31	5
chr1:99126873-99127711	3	2	6	3	3	6	2	2	1	5	5	1	4	6	4	2	3	0	1	5	2	2	2	2	10	2	6	3	5	3	2	2	2	3	1	4	4	6	2	4	4	1	11	4	0	3	4	4	3
chr1:99469933-99470968	11	4	7	1	1	1	4	16	3	1	1	2	7	1	17	7	3	8	3	1	1	1	8	4	14	1	15	4	3	4	3	0	49	0	4	2	5	83	2	1	4	23	21	1	11	4	1	41	2
chr1:99729983-99730335	5	0	1	1	3	1	3	5	0	3	2	1	1	5	5	2	2	2	4	1	3	0	1	3	2	0	5	1	1	4	0	2	1	1	0	2	0	0	1	9	4	10	4	0	6	5	0	14	1
chr1:100315421-100316009	0	3	0	2	0	1	5	3	0	1	1	1	5	1	5	4	3	0	0	2	0	2	3	2	1	2	1	1	1	4	2	2	3	1	1	2	2	1	1	5	2	1	1	0	1	2	2	1	1
chr1:100435298-100436070	4	4	4	4	2	0	1	3	2	0	1	9	3	2	3	2	4	4	2	5	1	4	2	6	3	1	7	4	5	3	2	2	2	4	1	1	2	4	1	4	1	4	3	3	5	2	5	3	5
chr1:100503483-100504404	6	1	5	3	0	1	5	2	0	3	2	3	1	1	4	2	1	2	1	0	1	2	0	0	4	3	0	1	2	3	0	2	1	3	2	1	3	3	4	2	1	5	1	0	1	3	3	2	0
chr1:100598131-100598754	2	2	3	4	1	4	4	1	1	1	1	1	3	2	3	4	1	4	1	4	3	2	1	4	6	3	5	1	1	2	0	1	2	1	2	1	4	4	2	6	2	3	3	0	5	2	1	2	3
chr1:100678767-100679098	35	20	25	16	17	16	17	30	15	37	38	35	47	44	37	53	35	48	27	59	70	66	38	32	37	47	90	43	46	37	26	22	34	50	30	34	39	33	29	46	51	50	41	25	27	62	56	90	67
chr1:100731633-100731999	1	2	2	2	0	0	1	2	2	3	0	2	3	2	3	1	0	0	0	1	0	1	3	3	0	0	5	0	1	2	1	1	0	0	0	1	1	4	1	3	2	3	0	3	4	2	2	3	4
chr1:100817710-100818899	8	5	4	3	5	3	2	6	3	4	4	4	2	1	10	5	4	8	3	4	7	3	5	10	10	7	10	1	4	3	1	6	3	3	2	5	5	1	4	4	3	7	3	1	2	1	4	6	1
chr1:101004472-101005885	27	6	11	3	6	9	4	17	1	4	6	7	5	4	52	17	7	15	2	8	5	6	5	12	22	11	9	4	1	0	4	7	33	5	6	7	5	76	5	3	10	36	17	4	11	6	4	45	4
chr1:101360589-101360832	1	1	1	0	2	1	2	1	2	2	2	2	3	1	3	1	5	0	1	2	0	1	1	3	0	1	1	1	1	1	0	0	1	1	0	0	1	2	0	2	1	4	4	0	0	0	2	2	1
chr1:101361550-101361808	0	0	0	0	1	0	0	0	1	0	0	0	2	1	2	1	2	1	1	0	1	1	0	2	1	0	1	0	0	1	2	1	1	0	2	2	0	0	0	3	0	0	2	1	0	1	1	0	3
chr1:101491318-101491680	2	1	1	1	1	1	2	0	1	1	0	1	2	1	1	1	2	1	1	0	2	1	0	1	3	1	3	2	0	2	0	2	0	1	1	0	1	4	3	1	0	2	0	0	2	3	0	0	1
chr1:101701786-101702068	1	2	0	3	1	4	2	3	0	0	1	3	3	0	0	2	4	2	2	2	2	2	1	2	4	1	2	1	2	2	1	2	1	2	3	3	1	1	1	4	3	1	2	0	2	1	0	2	1
chr1:101702446-101702745	6	2	4	2	0	1	1	2	1	2	1	1	0	0	20	2	1	3	1	1	3	0	2	4	5	2	4	4	1	0	1	2	2	0	0	3	2	1	1	0	2	15	5	1	2	1	1	12	1
chr1:104068488-104068913	1	0	2	2	1	1	1	1	0	0	1	2	3	1	4	2	1	5	3	1	0	0	2	1	3	2	2	2	2	1	0	0	1	2	1	4	4	2	1	0	4	2	0	0	1	2	0	1	0
chr1:106623394-106623854	16	11	18	5	17	5	12	24	5	25	33	21	26	25	35	26	30	18	16	13	12	10	14	14	28	7	22	6	12	18	20	11	25	18	7	13	17	33	2	17	12	26	13	5	22	13	13	32	5
chr1:107599206-107600410	5	4	6	5	2	6	6	21	4	5	13	7	7	10	10	4	12	7	10	7	1	3	8	15	7	10	9	5	3	4	4	2	1	4	1	5	4	8	13	9	7	14	6	1	3	3	4	5	2
chr1:107682890-107684463	7	9	11	7	2	5	3	25	5	3	5	6	8	5	5	6	6	4	9	7	11	1	4	9	19	5	16	11	5	3	4	5	21	8	8	7	5	17	10	12	5	38	16	2	12	4	3	20	10
chr1:108023233-108023442	11	13	1	4	7	4	2	6	3	3	5	2	11	8	16	4	12	6	8	9	10	6	5	2	11	7	9	8	9	9	5	2	15	24	6	3	9	31	5	4	3	2	8	5	1	2	9	10	2
chr1:108507252-108507841	3	1	1	0	0	3	1	2	0	1	0	2	2	2	1	0	2	3	0	1	0	0	0	2	3	2	2	0	0	0	2	1	2	0	0	3	1	2	1	3	3	6	6	0	1	0	2	12	0
chr1:108735228-108735513	38	19	22	30	43	38	47	63	34	0	28	59	71	41	86	74	78	74	67	104	83	43	66	50	63	48	107	66	50	47	61	46	71	59	14	39	29	83	48	47	67	54	0	19	16	46	23	35	40
chr1:108742401-108743201	4	1	3	3	0	3	0	3	2	1	2	2	4	2	3	3	3	3	1	1	0	3	3	4	4	4	7	1	3	2	3	0	1	4	0	3	7	0	1	9	0	2	5	2	6	0	1	3	3
chr1:108815331-108815872	39	9	30	4	6	17	12	13	14	16	14	23	20	18	35	43	43	23	11	10	15	8	12	8	37	12	58	15	17	32	17	15	25	3	12	17	7	61	5	25	14	31	39	14	26	9	9	36	9
chr1:108963750-108964291	40	8	31	7	8	14	12	15	8	11	19	22	20	21	31	36	40	23	11	16	13	9	11	8	19	11	53	12	17	27	17	20	23	6	14	22	9	61	7	33	16	25	36	11	15	8	10	30	13
chr1:109102539-109103212	0	1	3	0	1	0	0	0	2	0	2	2	0	1	3	0	1	0	0	0	1	0	0	2	1	3	1	2	1	0	0	0	0	1	0	0	0	3	1	0	0	1	1	0	0	0	1	0	0
chr1:109203594-109204378	2	5	10	3	4	4	4	2	2	6	7	6	7	13	11	3	5	12	1	0	6	11	4	4	9	9	4	5	7	5	4	3	7	5	11	10	3	2	5	4	3	7	34	0	4	3	5	5	3
chr1:109234789-109235161	1	3	0	0	1	2	0	0	0	0	2	3	1	0	2	1	3	1	0	2	0	0	2	0	1	0	0	1	0	2	0	0	2	0	2	0	0	2	0	0	0	1	1	2	2	2	0	1	1
chr1:109289019-109289822	2	5	1	0	4	1	4	0	4	0	0	3	2	6	4	1	2	4	2	4	3	2	2	3	2	5	2	0	0	0	3	1	1	4	3	0	4	4	0	1	2	4	2	1	2	1	4	2	2
chr1:109419545-109420038	1	0	0	2	1	1	0	2	1	1	1	2	3	1	1	1	0	0	2	2	1	4	0	1	2	0	2	3	1	0	1	0	2	0	0	3	2	2	1	2	0	2	0	0	2	0	1	1	4
chr1:109505682-109506214	2	2	2	4	0	1	2	3	1	3	0	0	0	0	1	0	0	4	0	0	3	1	1	2	2	2	2	0	0	1	3	3	0	1	1	1	2	0	0	1	3	2	1	1	0	0	0	1	0
chr1:109583856-109585032	2	4	4	4	2	3	1	2	1	2	4	1	4	2	5	3	4	3	5	1	3	8	3	1	5	4	6	5	2	2	3	3	5	5	3	4	7	4	3	2	7	6	3	3	4	2	4	7	0
chr1:109618580-109618832	1	2	1	0	1	1	2	1	0	0	1	2	0	1	2	1	3	0	2	1	3	3	0	2	0	4	3	1	0	1	1	1	1	1	0	1	3	3	2	1	3	1	1	2	1	1	1	1	0
chr1:109633189-109633632	2	2	0	1	1	1	0	2	0	1	1	0	2	1	1	0	3	2	0	1	2	2	2	1	1	3	1	1	1	1	1	1	0	1	2	1	2	4	0	0	0	3	4	1	0	3	1	2	1
chr1:109642664-109643384	7	0	3	2	3	4	1	1	3	1	0	6	4	1	4	6	0	4	1	5	1	2	4	4	3	2	2	1	5	1	5	2	3	3	1	4	2	0	6	2	1	4	3	1	4	0	2	2	3
chr1:109656096-109656611	1	1	1	3	0	3	0	6	1	0	0	0	4	1	3	4	4	1	4	1	2	2	2	2	1	4	1	3	2	3	0	0	0	0	5	2	0	3	2	0	1	4	2	1	3	0	1	0	2
chr1:109756443-109757098	1	2	0	3	1	2	2	4	1	0	0	5	4	0	3	2	2	2	4	2	3	3	1	4	1	1	3	3	3	0	2	3	2	0	2	0	0	3	0	2	1	5	1	5	3	3	2	4	1
chr1:109791946-109792723	0	4	1	0	1	0	0	0	1	1	1	1	1	1	1	0	0	1	4	1	0	1	1	1	6	4	2	0	0	1	3	0	0	1	1	3	0	0	2	1	1	1	0	1	0	3	7	7	3
chr1:109801055-109801700	155	116	182	125	113	128	103	161	101	162	126	166	203	242	211	247	190	244	156	259	267	289	207	172	190	168	294	192	188	198	160	108	177	172	146	182	174	189	129	170	178	168	195	118	146	128	121	173	126
chr1:109824314-109824526	33	19	18	17	24	15	9	22	12	21	20	13	20	33	38	27	30	26	24	18	31	15	20	9	14	16	20	17	10	19	5	20	28	14	15	17	16	34	17	16	15	25	20	15	10	21	10	12	14
chr1:109825711-109826207	1	3	3	2	2	0	1	1	0	1	4	2	4	2	4	0	0	1	3	2	2	1	2	5	2	0	2	2	0	0	2	2	4	3	2	1	2	2	1	4	1	0	0	0	2	0	1	3	0
chr1:109940075-109940894	0	2	4	0	1	0	0	1	0	0	4	1	1	2	3	0	0	0	0	1	0	1	3	1	4	0	4	2	1	0	1	1	0	0	1	1	0	3	1	1	0	2	0	0	1	0	1	2	0
chr1:109968649-109969570	3	1	1	4	4	1	0	2	3	1	7	1	2	5	3	1	3	1	2	2	4	3	2	1	3	5	2	4	1	0	1	2	2	3	2	2	1	2	0	3	3	5	6	0	4	4	0	4	2
chr1:110008963-110010124	9	2	7	5	3	4	1	8	2	4	3	6	5	4	6	4	6	6	2	4	8	4	6	7	16	5	15	2	0	2	4	7	3	4	4	1	1	6	3	5	1	19	7	2	8	2	3	4	2
chr1:110026631-110026903	0	0	0	0	0	2	0	2	0	2	0	0	0	0	3	0	1	0	1	0	0	1	2	0	0	1	4	0	0	1	0	2	1	1	0	0	0	0	0	0	0	0	1	0	0	1	0	0	1
chr1:110036546-110036943	0	1	0	5	0	3	1	1	1	0	2	0	0	0	2	4	0	2	2	0	0	2	1	3	2	0	3	0	0	2	2	0	1	3	0	1	0	1	0	1	0	1	0	1	0	0	1	0	0
chr1:110051955-110052505	3	4	3	0	2	2	2	0	0	1	0	4	1	0	2	2	1	0	1	0	2	0	2	2	5	3	9	1	2	4	1	4	6	1	1	1	3	1	1	2	3	0	0	2	1	5	1	3	1
chr1:110091040-110091590	4	1	1	0	0	3	0	0	1	4	1	2	4	3	3	2	3	1	1	2	0	0	0	1	3	2	1	1	1	1	0	1	0	1	0	1	0	1	1	0	0	1	0	0	0	1	1	0	1
chr1:110162465-110162716	1	0	1	0	1	1	0	2	0	3	1	1	0	1	2	1	1	1	0	1	0	0	3	3	2	2	1	0	0	0	1	1	2	1	2	2	2	2	3	1	1	3	3	1	0	1	0	3	1
chr1:110185962-110186164	0	2	0	3	2	2	3	1	1	2	2	2	2	2	1	3	0	3	2	2	2	3	0	3	4	0	4	2	0	0	1	1	2	2	1	0	2	2	0	0	2	2	13	1	2	2	0	2	0
chr1:110198542-110199127	5	4	6	3	5	5	2	3	2	1	2	2	5	6	0	4	5	6	2	3	3	2	0	1	4	1	6	1	2	2	1	0	2	8	0	4	1	3	0	2	1	1	0	0	2	1	1	1	4
chr1:110210582-110210956	5	3	2	0	1	5	2	1	2	3	2	2	4	6	11	7	1	6	5	3	7	5	5	3	7	3	4	1	3	1	4	3	3	3	8	3	3	1	2	3	4	3	15	1	3	2	1	2	0
chr1:110230239-110230614	0	0	0	0	2	0	1	0	0	0	1	0	0	0	0	0	0	1	0	0	0	0	0	0	0	0	3	0	0	0	0	0	0	1	0	1	0	0	0	0	1	7	0	0	0	0	0	0	0
chr1:110282352-110283306	5	5	7	5	2	2	5	18	4	2	6	12	4	3	9	5	8	9	6	7	6	13	9	11	10	5	14	4	4	6	5	3	2	0	6	5	5	5	5	2	4	20	1	3	4	4	3	17	1
chr1:110453144-110453889	2	1	1	3	4	1	1	0	0	1	3	1	1	1	1	4	1	0	3	0	0	0	3	0	2	1	2	0	0	1	1	1	1	3	0	0	3	1	1	2	0	1	4	1	2	1	2	1	2
chr1:110527249-110528026	1	1	1	1	4	1	4	2	1	2	2	2	0	3	3	0	2	2	3	4	1	0	2	7	5	4	9	3	0	3	2	2	8	5	1	2	5	1	0	3	3	5	3	1	2	1	3	4	2
chr1:110577200-110577942	2	0	4	2	2	2	1	4	0	2	0	0	2	4	4	4	1	2	0	2	2	3	2	0	5	4	4	2	3	0	1	1	1	3	1	1	1	2	2	6	2	2	0	1	5	2	1	0	2
chr1:110610266-110613303	81	61	42	14	12	23	12	63	13	25	20	25	26	22	76	136	108	28	18	27	23	53	20	29	68	35	45	30	18	34	34	23	66	377	34	30	19	296	24	24	45	121	222	20	22	24	13	84	14
chr1:110626529-110627484	7	1	6	1	9	3	2	19	3	7	1	7	10	5	15	30	39	10	4	2	3	11	2	7	12	2	10	2	5	6	3	0	8	121	6	3	7	31	9	7	6	16	112	7	6	4	0	4	3
chr1:110672811-110673339	2	11	14	3	5	5	6	9	7	2	5	7	6	4	6	7	23	8	3	4	6	12	8	11	7	6	11	4	9	3	5	7	8	57	2	3	8	12	12	4	2	20	26	4	8	1	3	11	1
chr1:110692989-110694264	13	5	12	8	9	3	4	21	1	5	8	5	7	10	29	9	27	6	3	7	8	10	12	15	18	8	14	7	1	9	3	5	41	26	6	5	3	63	7	5	7	34	12	1	2	9	4	41	2
chr1:110752257-110754794	18	7	25	9	9	15	11	36	11	12	20	16	15	20	39	46	20	37	18	24	21	18	11	18	25	19	42	11	5	13	17	8	32	35	14	13	20	11	21	27	20	38	11	11	12	22	9	51	11
chr1:110765666-110766012	87	54	76	55	51	55	65	80	37	61	62	86	101	88	84	70	67	103	62	107	103	103	88	63	69	57	97	73	71	80	68	53	74	78	75	71	65	80	53	67	85	73	55	40	46	56	40	68	56
chr1:110880395-110880624	2	3	5	0	3	2	3	0	1	1	2	1	2	3	0	2	1	0	2	3	3	1	2	7	4	0	2	0	0	2	0	1	2	3	0	1	4	0	0	3	1	6	1	1	1	0	0	2	1
chr1:110880943-110882800	7	3	6	8	1	6	11	8	3	3	4	11	3	4	5	8	5	6	8	2	2	6	3	3	9	9	18	6	3	3	5	10	8	3	3	6	4	9	5	5	4	7	7	1	2	5	10	4	9
chr1:110949893-110950540	5	4	3	2	4	2	1	4	1	0	3	3	1	3	6	1	1	5	1	2	3	1	5	3	6	2	11	8	3	3	1	2	4	3	1	1	2	2	3	2	4	3	1	6	2	2	6	0	4
chr1:111098067-111098362	3	1	0	2	2	1	4	5	0	0	1	0	3	2	2	27	0	4	0	1	2	0	1	2	9	2	5	3	3	0	1	1	11	2	0	1	3	6	2	2	3	15	19	0	6	0	3	5	0
chr1:111148984-111150186	5	0	6	3	5	2	4	8	3	2	5	2	8	2	4	3	2	15	2	4	4	3	1	1	6	3	9	5	2	1	4	1	5	1	0	1	3	3	5	1	4	37	3	1	6	6	3	4	1
chr1:111216245-111217937	94	49	73	27	68	43	51	89	44	50	48	63	79	71	124	122	95	59	54	64	81	58	39	58	69	40	67	41	44	34	55	43	113	36	54	57	38	209	28	45	67	97	67	37	43	37	25	101	51
chr1:111323224-111323433	3	7	11	6	9	7	10	10	10	5	6	8	9	5	13	4	10	4	11	11	7	3	4	4	6	5	13	9	10	2	7	6	4	4	8	3	10	9	6	9	6	11	16	2	6	2	1	7	6
chr1:111505882-111507007	6	3	6	2	3	4	4	8	5	2	9	2	4	4	2	4	4	6	7	1	6	5	8	4	9	7	5	5	5	2	1	3	24	2	2	7	3	55	1	2	4	28	3	0	2	3	1	29	2
chr1:111682228-111683303	0	5	2	2	4	6	0	2	5	3	1	2	5	3	2	5	3	2	0	1	2	6	2	9	3	0	6	5	4	3	3	1	4	0	4	1	1	3	1	4	4	4	2	1	1	3	0	5	2
chr1:111746338-111747303	4	1	1	2	3	2	2	2	0	3	2	3	2	2	6	6	3	6	2	5	3	4	9	2	5	3	5	0	1	0	3	0	9	1	2	3	2	3	1	5	1	5	1	2	1	0	0	5	1
chr1:111813412-111813853	16	10	3	2	8	5	7	41	4	10	8	7	7	4	34	24	20	6	10	5	6	10	10	10	15	13	26	3	6	7	12	5	30	44	6	7	5	47	3	2	7	19	28	5	5	7	4	21	4
chr1:111889139-111889539	2	6	7	2	6	6	2	4	1	3	1	5	3	5	6	1	7	3	3	3	2	0	6	6	8	2	1	2	1	2	1	2	2	0	1	2	2	3	2	8	0	4	3	2	1	4	2	1	1
chr1:111991305-111992202	3	2	5	1	4	1	1	4	0	2	0	8	5	7	3	2	1	4	1	0	3	0	3	1	2	8	0	0	0	1	2	4	5	1	3	3	3	2	2	4	1	8	1	5	2	1	1	2	4
chr1:112058185-112058590	17	3	8	3	5	4	0	12	4	10	9	2	7	7	42	26	16	9	3	9	16	13	10	4	8	16	10	4	8	5	12	2	3	56	14	7	7	5	10	9	3	15	33	4	5	3	1	10	5
chr1:112162205-112162837	0	0	0	1	1	0	1	0	0	0	1	1	3	1	0	0	0	0	1	2	0	1	1	2	0	1	1	3	1	0	0	0	1	1	1	0	0	1	0	0	1	2	0	0	0	0	1	2	1
chr1:112281053-112283277	7	3	7	7	6	9	1	11	4	5	7	8	5	7	7	8	7	6	8	6	10	6	6	6	10	9	7	8	4	9	7	4	5	5	8	4	6	4	4	4	12	10	15	4	3	5	5	14	2
chr1:112298042-112298992	1	0	1	1	2	1	2	2	2	0	1	3	7	0	6	1	1	0	5	1	1	5	2	5	2	2	7	0	1	3	2	1	3	4	2	5	0	4	1	3	2	1	3	2	1	4	0	6	2
chr1:112524469-112525385	265	159	228	186	209	190	159	267	176	205	206	233	289	374	339	340	273	370	220	381	390	444	288	263	289	275	420	259	311	307	245	170	255	284	214	248	249	313	189	233	279	252	280	168	222	209	183	269	190
chr1:112531560-112533773	9	8	7	4	8	10	17	13	8	12	7	9	13	11	17	13	14	10	9	6	7	13	8	10	15	14	21	11	9	7	9	11	8	11	10	9	6	14	8	14	8	16	10	6	6	9	4	20	5
chr1:112938496-112939113	3	0	1	1	4	4	1	3	0	4	2	3	3	1	3	5	2	0	2	1	1	1	5	3	1	4	6	1	6	4	2	3	1	3	0	3	3	2	2	3	4	1	2	2	0	4	2	2	2
chr1:113008845-113009154	3	4	1	2	1	3	0	1	2	1	1	2	2	2	0	0	1	1	1	2	1	1	3	1	2	3	7	2	0	3	1	1	1	2	2	1	3	2	0	2	1	3	1	3	3	4	1	0	0
chr1:113044411-113044992	5	2	4	3	2	1	2	5	0	1	1	2	4	2	4	3	1	11	0	1	2	1	1	5	2	3	5	1	2	4	2	6	2	2	2	3	1	5	3	3	6	5	8	1	1	1	4	0	0
chr1:113050814-113052301	14	12	16	9	6	10	7	14	11	12	11	12	18	9	20	14	11	23	16	14	10	17	11	15	20	15	30	14	10	19	9	11	12	30	13	7	10	35	12	12	8	14	22	7	3	14	14	20	10
chr1:113161592-113162571	3	3	3	3	3	3	1	6	1	2	3	5	4	6	5	1	1	5	2	5	2	3	7	11	5	5	3	3	2	4	1	6	5	3	2	4	2	4	5	3	2	3	2	2	5	3	0	5	1
chr1:113217476-113218097	0	1	1	2	1	3	0	3	0	0	1	0	0	1	2	1	0	3	4	1	0	1	0	3	4	3	5	0	1	1	1	2	0	1	2	2	0	0	0	0	3	1	0	0	1	1	0	1	2
chr1:113249343-113250198	2	4	0	1	0	1	0	2	0	4	4	0	3	3	5	1	3	2	1	0	5	2	2	2	3	2	6	1	0	0	0	0	2	2	1	4	1	0	0	0	1	4	3	1	1	2	3	0	1
chr1:113256886-113258149	3	0	4	4	1	3	1	3	1	3	2	5	3	2	8	4	0	10	2	2	1	5	1	2	5	3	10	1	2	3	5	3	4	4	5	3	4	4	1	5	2	2	8	3	4	5	2	4	3
chr1:113261469-113261765	8	5	5	6	3	5	4	4	4	2	4	10	9	4	5	12	2	8	2	9	5	3	5	7	12	3	8	2	3	3	2	5	5	1	2	9	3	2	0	4	3	3	6	2	8	6	6	5	6
chr1:113265574-113265787	5	9	5	4	2	5	2	8	5	4	0	5	9	5	23	3	11	5	4	8	8	3	7	8	4	2	8	6	7	2	5	1	6	14	7	7	11	4	3	9	3	9	4	4	4	2	1	4	4
chr1:113286333-113287172	8	7	11	32	6	8	5	34	16	13	7	10	13	10	84	67	44	16	12	18	14	18	13	19	34	30	28	14	8	39	8	14	69	60	6	24	10	8	9	13	8	36	80	11	21	14	6	11	6
chr1:113392143-113392807	3	6	8	4	8	10	7	23	2	5	4	2	0	8	2	4	8	7	8	3	5	3	5	8	2	11	10	7	5	4	3	4	6	6	2	10	7	4	3	7	3	10	5	5	11	1	1	2	4
chr1:113497987-113498206	1	2	0	1	1	1	1	10	1	0	0	1	3	1	1	1	4	2	2	0	2	0	2	3	0	1	1	2	0	1	2	2	1	2	1	1	2	0	3	1	0	2	15	0	0	0	1	0	1
chr1:113498367-113499312	4	3	5	4	0	3	4	11	1	0	4	3	3	4	7	3	4	3	5	0	1	0	6	4	6	5	6	5	1	5	5	3	2	7	2	4	1	4	1	1	9	1	4	0	3	2	3	5	0
chr1:113615592-113616260	1	2	5	2	4	4	4	3	1	2	2	3	3	2	4	5	1	5	0	0	4	0	2	2	2	1	11	4	0	2	2	3	3	4	1	2	0	1	0	3	2	3	2	0	2	2	0	0	3
chr1:113741474-113741745	68	33	59	44	50	50	28	54	43	52	42	67	86	54	77	71	73	72	56	90	96	86	76	43	52	44	74	46	53	63	55	42	65	53	44	53	45	73	43	59	55	48	49	31	50	52	35	47	37
chr1:113932581-113934070	5	3	1	4	3	2	1	1	4	5	2	5	4	9	4	5	1	5	5	4	6	5	3	6	3	6	10	4	1	3	4	3	4	1	4	3	3	8	0	4	11	4	3	2	3	5	3	5	2
chr1:114301515-114302272	7	2	2	4	3	4	3	0	1	1	3	1	1	3	3	2	3	1	1	2	0	1	1	3	3	2	0	2	2	0	2	1	1	0	1	2	2	2	1	2	0	3	2	2	1	3	3	1	0
chr1:114354374-114355300	7	2	1	3	2	1	4	3	2	2	4	5	4	1	8	1	4	3	1	3	0	5	0	4	5	2	13	6	2	2	3	7	2	3	0	2	4	4	1	0	0	5	4	1	3	4	6	2	1
chr1:114447455-114448024	0	0	0	2	0	0	0	0	0	0	0	0	0	0	1	0	2	1	2	0	0	0	1	2	1	0	1	0	3	1	2	1	2	1	1	2	3	1	1	1	3	3	1	2	0	1	1	0	0
chr1:114471966-114472899	1	2	1	7	0	6	6	2	1	2	3	3	1	0	5	2	0	2	2	3	1	0	5	2	3	6	4	7	1	0	1	2	2	0	3	0	3	3	2	1	1	5	1	0	1	2	3	1	2
chr1:114695137-114696672	26	5	7	9	8	4	4	25	5	4	5	4	8	2	31	6	8	15	7	3	9	4	4	5	30	12	25	2	8	9	2	4	17	7	5	6	11	92	3	7	11	45	31	7	5	7	3	55	9
chr1:114696887-114697185	4	1	5	1	7	1	2	9	1	3	4	3	6	4	4	7	4	0	4	0	3	1	1	7	7	5	8	5	2	0	2	2	4	1	1	1	2	51	2	0	5	11	8	1	2	1	1	14	1
chr1:115053061-115054264	1	0	6	3	6	1	1	5	1	4	4	1	3	2	5	5	3	1	2	3	3	3	1	7	4	1	4	4	6	2	2	2	1	3	6	2	4	2	1	4	3	3	1	0	4	2	3	3	1
chr1:115212240-115212985	4	4	4	2	7	1	2	3	1	2	8	2	5	3	4	1	3	4	5	2	0	1	4	5	4	4	3	4	1	3	5	2	3	3	4	2	2	0	1	2	2	5	2	5	4	2	2	2	3
chr1:115323076-115323462	0	2	1	3	1	1	3	0	0	0	2	2	1	3	1	3	2	0	3	1	1	2	0	4	7	2	7	0	2	1	0	1	1	1	0	2	0	3	0	2	3	2	2	0	1	2	1	1	2
chr1:115397449-115397942	30	16	23	19	24	16	22	39	19	24	31	26	46	47	69	61	40	47	35	25	30	18	43	27	36	30	45	31	30	40	18	18	46	14	31	30	28	49	18	27	31	42	23	19	13	18	29	40	29
chr1:115631851-115632584	4	1	4	3	2	3	0	1	4	2	2	1	2	6	1	3	1	2	1	0	1	4	4	0	9	3	2	2	1	1	4	1	6	2	4	3	1	12	2	1	1	4	5	4	3	1	1	3	1
chr1:115880168-115881332	22	0	8	6	2	4	3	4	4	7	4	9	5	5	33	6	7	8	9	4	7	13	8	12	31	7	13	4	5	5	8	6	25	8	4	4	7	22	7	4	7	52	16	8	4	5	1	38	2
chr1:116184381-116185561	3	2	2	1	5	4	5	4	5	2	3	2	0	3	4	3	5	7	4	2	0	2	4	6	2	8	0	4	3	3	2	3	2	5	4	1	1	2	0	1	0	3	1	1	4	6	4	4	7
chr1:116370811-116371303	4	4	15	8	5	9	5	12	4	3	3	5	3	3	11	4	24	6	3	5	9	4	6	8	4	3	11	8	11	0	4	5	4	5	8	9	2	7	5	4	3	9	4	3	4	2	3	7	4
chr1:116380360-116382364	6	5	18	11	6	8	9	14	2	6	8	6	6	18	20	6	32	11	8	10	12	4	11	16	18	7	31	6	4	5	8	4	10	83	16	10	8	71	4	10	6	20	71	8	11	7	6	35	0
chr1:116518758-116519537	2	3	1	2	2	2	2	0	0	0	0	1	1	1	1	3	5	2	1	1	0	2	3	3	4	3	4	2	3	0	2	4	1	1	1	0	3	1	1	2	0	2	0	3	0	2	1	1	4
chr1:116694665-116694983	2	1	1	1	3	2	0	0	0	1	0	0	2	2	0	3	1	1	2	0	0	1	0	2	5	1	3	2	1	0	1	1	3	2	1	1	1	2	1	2	3	2	1	1	0	0	4	3	0
chr1:116710158-116710546	27	24	37	24	30	16	22	18	12	17	18	29	21	20	37	30	20	26	15	20	34	8	19	29	17	21	32	19	29	18	7	20	8	15	18	40	19	19	23	16	19	22	26	7	24	12	9	18	13
chr1:116710838-116711260	5	1	0	2	1	3	2	3	0	3	2	5	2	4	4	20	3	2	0	2	7	2	3	3	2	1	11	1	4	3	3	1	3	1	0	2	1	1	2	1	2	4	7	2	2	1	0	5	0
chr1:116915292-116916813	4	2	3	1	1	2	4	6	0	2	2	3	2	7	2	1	6	7	1	4	4	4	5	5	4	4	4	4	0	4	3	6	4	2	3	4	1	2	3	8	6	3	3	4	3	6	4	3	5
chr1:116961183-116961542	2	2	2	3	1	3	0	3	0	2	4	2	1	1	3	0	0	1	2	2	1	2	2	2	4	4	2	1	3	0	2	1	3	1	0	4	3	3	0	2	0	3	3	0	2	2	2	2	2
chr1:117077043-117077299	46	24	24	27	17	30	16	21	30	31	28	42	51	35	49	52	38	53	32	60	79	65	42	23	32	36	78	41	39	49	32	24	41	50	30	32	33	43	36	51	50	41	47	31	23	46	43	70	39
chr1:117112961-117113883	2	2	4	3	2	1	1	3	0	1	3	5	2	3	3	1	3	1	1	2	3	1	1	4	3	1	4	4	3	0	2	2	1	5	0	2	7	2	0	6	1	1	2	0	1	4	2	2	1
chr1:117209825-117210621	5	1	4	3	5	0	2	2	1	1	1	1	0	2	3	6	1	6	2	6	0	4	5	4	2	3	3	3	2	0	0	2	2	2	1	1	4	2	0	0	2	6	2	1	3	5	3	4	4
chr1:117284384-117284627	61	32	60	46	40	50	46	59	35	41	49	63	74	60	78	81	67	76	53	75	89	103	76	56	68	59	97	55	61	65	64	45	60	55	46	67	55	73	27	43	60	54	67	39	33	48	35	64	30
chr1:117452204-117453452	28	13	21	18	28	25	15	23	11	14	17	29	31	25	13	23	16	22	21	25	20	27	27	29	18	15	27	27	7	10	14	17	16	11	7	22	19	18	17	18	19	21	24	15	19	22	14	21	22
chr1:117487250-117487645	60	37	61	43	41	46	44	76	39	61	54	63	67	80	66	88	76	97	57	107	94	120	70	46	59	73	116	70	64	75	54	39	71	74	48	74	62	72	41	64	67	59	72	46	63	74	72	119	101
chr1:117602389-117603270	5	0	3	4	4	4	1	1	2	0	4	2	3	4	4	5	5	2	3	1	2	4	6	4	7	2	1	2	4	3	0	3	4	2	2	3	2	4	4	4	4	4	2	2	1	3	1	1	0
chr1:117664181-117665148	7	9	11	11	4	4	6	12	6	2	2	7	12	6	9	10	12	4	2	1	4	2	4	11	6	5	12	4	5	4	5	9	5	7	7	7	7	8	4	12	7	16	6	5	7	7	5	7	7
chr1:117909175-117910445	3	0	3	0	0	1	0	3	0	1	0	1	2	1	2	2	4	3	5	3	2	0	1	4	2	3	2	2	3	2	2	1	0	2	3	5	0	2	0	3	1	2	1	1	3	2	3	1	4
chr1:118147959-118149670	8	1	7	5	3	6	4	8	2	6	5	9	7	4	1	8	3	1	6	4	3	5	6	6	11	10	8	4	5	3	4	6	5	3	1	2	4	5	8	8	1	5	6	2	5	8	2	8	5
chr1:118471841-118472720	4	2	2	4	5	2	1	3	3	3	0	4	3	5	8	2	1	9	5	1	1	7	4	1	8	3	7	7	3	1	3	4	1	1	3	4	1	3	2	5	2	10	2	4	4	1	1	6	2
chr1:118727817-118728097	1	4	1	0	1	1	2	3	3	5	2	4	0	2	4	2	4	1	2	3	1	3	3	3	4	2	1	3	1	2	1	5	2	2	4	3	0	8	3	2	0	12	11	2	0	2	1	5	1
chr1:119522386-119522638	3	2	1	0	0	3	0	10	0	1	2	0	3	2	4	10	12	4	1	1	1	2	0	1	7	2	11	0	3	0	1	1	7	27	2	0	3	12	0	1	5	11	6	0	2	0	0	11	3
chr1:119526783-119527192	14	12	7	1	7	2	1	19	1	5	5	3	3	3	36	35	22	14	2	6	3	8	5	5	11	8	6	2	4	9	2	5	16	62	5	5	2	49	7	3	3	19	22	3	6	5	2	17	1
chr1:119529820-119530712	12	4	5	0	3	5	4	17	2	3	4	4	9	7	15	50	36	10	6	7	13	11	5	8	15	6	4	2	4	4	4	3	53	62	12	7	0	65	1	8	8	33	47	4	5	5	0	37	6
chr1:119531992-119532196	7	2	5	1	2	3	0	17	2	2	2	1	1	2	17	8	4	2	2	3	2	2	3	0	2	1	3	0	0	8	6	2	19	16	2	2	1	42	0	2	4	11	6	2	1	4	1	7	1
chr1:119535667-119535987	5	10	11	3	3	1	1	14	2	4	4	3	5	2	12	35	21	7	2	4	4	6	3	6	12	5	1	4	3	2	5	3	30	52	5	2	6	54	7	6	0	22	36	1	3	0	2	1	2
chr1:119543057-119543454	2	10	11	0	1	1	3	5	1	3	1	3	5	6	11	34	18	3	3	2	5	6	4	4	13	2	6	0	2	4	0	2	32	50	2	6	6	5	4	1	5	13	24	2	4	6	2	12	0
chr1:119543822-119544339	3	2	2	4	3	3	4	0	2	2	0	4	4	4	2	2	6	7	2	4	2	1	1	3	3	5	5	2	3	4	2	1	2	6	6	5	4	1	3	1	5	19	22	0	2	5	2	3	3
chr1:119549145-119551320	14	9	33	10	17	19	12	36	12	14	11	23	17	11	34	185	91	18	17	18	19	44	8	35	40	21	30	10	17	19	15	12	170	225	27	19	9	16	12	12	26	83	143	1	17	14	13	59	4
chr1:119682875-119683411	0	0	3	1	1	0	2	2	5	0	1	1	1	2	1	0	2	4	2	2	4	1	1	0	2	0	0	1	2	3	0	1	1	1	4	1	4	1	2	0	0	1	0	1	1	0	0	0	0
chr1:119870227-119870535	3	2	5	1	1	2	0	4	2	1	3	2	4	3	2	3	13	3	2	1	0	2	1	1	3	6	2	2	1	1	3	0	2	2	1	1	1	2	0	0	2	0	17	2	1	2	3	4	0
chr1:120165303-120166626	204	148	148	161	150	155	145	212	132	179	170	225	277	315	287	320	259	335	199	404	354	396	287	202	255	204	402	273	205	252	175	142	214	201	180	222	234	236	157	217	241	219	191	145	160	253	195	339	211
chr1:120190378-120191251	6	2	0	1	1	0	2	3	1	4	0	2	1	4	5	1	3	4	2	1	1	1	1	4	3	3	4	4	4	0	4	3	1	3	3	2	1	1	1	0	1	2	2	1	0	2	2	3	1
chr1:120254845-120255499	5	3	3	2	3	4	0	1	1	5	3	0	3	6	4	3	3	3	3	3	0	3	2	5	4	6	2	3	1	0	1	2	2	0	3	0	2	5	0	0	3	0	3	3	2	2	0	2	0
chr1:120395810-120396075	50	44	53	34	40	40	40	47	33	36	37	52	71	57	70	45	44	54	38	79	47	56	42	49	42	25	70	42	43	50	39	28	50	40	27	41	40	58	48	38	45	31	52	40	38	34	29	52	37
chr1:120439014-120439220	38	30	32	23	27	16	20	43	19	21	17	35	27	45	40	37	39	57	33	46	41	47	40	26	31	27	50	25	21	37	28	38	42	40	29	33	25	61	32	27	21	39	37	21	29	27	21	48	26
chr1:120611349-120612440	8	5	9	3	7	3	5	6	6	4	7	3	4	5	2	9	5	6	9	5	8	5	3	9	7	7	16	8	1	11	5	4	5	6	10	8	8	4	5	5	3	12	14	6	3	7	3	3	6
chr1:120835962-120839391	11	7	20	11	11	11	20	13	6	13	6	15	21	15	58	26	21	16	14	16	15	14	11	20	15	14	39	10	10	16	10	15	123	20	7	13	11	21	10	13	20	69	15	7	7	3	11	141	12
chr1:120904699-120905076	12	2	4	10	5	3	8	0	1	3	10	8	8	5	29	2	44	8	2	9	3	5	8	3	12	15	14	2	3	4	4	6	28	82	5	4	11	13	7	4	20	25	3	2	6	2	1	14	1
chr1:120905972-120906396	74	43	73	62	54	64	82	55	68	61	60	79	68	99	88	99	94	83	63	107	88	85	101	72	64	83	111	79	84	73	82	57	91	68	45	79	73	64	60	63	70	81	32	56	57	56	63	92	38
chr1:120925179-120926081	6	1	2	0	2	2	0	5	2	4	1	2	4	1	3	2	3	9	2	4	5	1	5	2	5	1	5	5	5	2	5	3	7	2	1	2	2	4	3	3	0	3	5	2	2	11	1	5	1
chr1:121137785-121139057	201	136	149	162	167	158	140	179	127	118	140	134	154	189	166	265	180	195	116	173	226	156	158	101	133	134	239	106	109	140	159	108	157	108	92	147	105	129	118	145	161	193	135	96	101	110	134	299	91
chr1:121260858-121261525	6	1	7	9	3	2	4	15	1	2	1	0	11	3	40	4	7	1	2	4	2	4	4	4	9	10	7	7	1	1	5	0	48	45	2	3	6	6	1	7	12	30	30	1	5	4	4	34	0
chr1:142618752-142619238	209	141	188	139	240	185	156	152	153	170	187	268	202	276	306	239	252	288	262	338	304	329	261	215	218	206	206	244	238	253	252	220	147	65	261	167	251	185	182	184	139	294	155	163	204	176	185	244	190
chr1:142890555-142891041	100	106	143	110	131	91	82	121	82	76	81	157	111	164	191	136	182	135	92	145	171	121	130	127	139	109	176	99	113	108	152	101	159	30	113	93	108	92	114	147	139	176	87	66	83	112	102	167	76
chr1:143270159-143270509	113	61	94	86	76	84	73	97	57	63	100	116	130	109	124	107	119	134	85	127	141	124	132	77	120	89	121	99	114	111	123	85	93	26	96	85	101	63	77	94	101	147	69	51	69	87	100	117	52
chr1:143467294-143467675	154	68	115	96	60	75	94	142	101	59	89	102	111	153	80	88	74	99	74	136	137	107	116	69	80	73	127	96	114	97	70	70	90	13	104	88	79	55	85	88	100	81	88	49	81	77	62	117	50
chr1:143647187-143647525	2	3	5	0	2	1	0	2	1	0	0	0	2	2	2	2	4	3	2	2	3	0	2	1	2	1	17	1	2	3	1	2	1	4	0	0	1	2	1	3	10	2	8	1	3	2	1	2	2
chr1:143663819-143664138	26	29	27	13	24	36	17	28	14	11	22	7	14	11	31	61	23	20	11	38	40	20	9	37	23	28	41	18	14	21	24	17	20	30	16	13	24	68	14	34	14	54	38	11	21	15	8	38	7
chr1:143687040-143687337	1	2	1	0	1	0	1	1	0	0	1	1	1	2	2	2	0	1	0	1	0	3	2	2	1	1	2	1	0	1	0	0	2	1	3	2	1	2	0	3	2	0	1	0	0	1	0	2	0
chr1:143743396-143744949	8	5	5	4	3	3	3	6	4	7	3	3	8	6	10	4	7	11	11	6	2	4	4	5	9	8	18	3	7	5	6	3	3	6	1	1	8	6	4	5	7	15	3	7	1	12	5	3	5
chr1:143912737-143916156	18	10	21	21	16	12	16	12	10	15	12	11	18	10	70	18	19	21	15	23	10	13	13	28	23	15	45	14	6	14	18	12	130	15	8	20	10	18	13	12	22	64	21	16	11	11	15	124	7
chr1:144300894-144301482	42	39	48	36	28	32	35	39	26	32	41	34	49	55	39	52	35	42	47	63	50	42	50	33	32	26	88	31	24	38	27	34	23	14	28	39	37	62	35	65	35	46	15	25	28	33	21	48	26
chr1:144311390-144311778	1	4	3	1	0	1	1	0	0	0	0	1	1	1	0	2	1	0	1	1	0	1	1	3	1	2	1	2	1	1	0	4	1	0	1	0	0	1	1	5	2	1	1	0	0	1	1	0	1
chr1:144339721-144341289	4	4	6	5	3	3	0	1	3	2	2	2	0	2	2	4	3	9	2	3	2	3	2	6	4	6	6	4	1	1	1	2	1	3	5	2	3	0	2	2	0	6	1	3	2	2	5	5	4
chr1:144481123-144481711	60	35	50	40	44	35	32	60	50	55	35	56	65	56	56	52	63	58	46	57	65	76	61	40	63	43	97	42	53	60	43	41	40	24	29	50	45	104	64	61	56	58	31	26	38	42	46	47	41
chr1:144491619-144492007	2	4	2	0	0	2	2	0	1	0	0	1	1	0	1	1	0	0	1	3	5	2	0	1	3	3	2	1	1	0	1	3	5	0	2	0	2	2	3	1	1	2	1	0	0	0	1	0	2
chr1:144519970-144521503	3	3	6	2	3	2	2	4	0	7	5	2	8	3	2	3	6	3	1	4	5	5	6	3	8	5	8	1	6	1	3	3	9	3	4	1	3	9	5	6	5	3	6	1	1	2	3	3	4
chr1:144533704-144534030	25	16	27	22	10	15	10	14	14	19	18	14	25	29	25	34	17	25	15	20	26	29	25	17	19	11	49	25	12	30	18	18	31	29	14	30	20	62	7	22	23	46	37	4	14	26	25	41	6
chr1:144593335-144594233	10	5	9	5	6	6	8	6	6	7	6	6	11	4	6	10	8	11	8	5	7	12	14	7	7	7	13	12	5	8	4	10	7	7	6	6	11	9	3	9	9	48	9	10	5	7	5	4	3
chr1:144931340-144932626	9	7	19	7	9	14	6	4	3	13	4	6	12	11	18	7	15	9	15	14	2	7	14	10	17	19	19	11	9	9	10	10	20	9	8	8	9	11	5	18	11	14	8	5	8	9	11	5	5
chr1:145039741-145040180	13	7	15	5	12	6	10	9	8	9	6	9	11	6	7	15	11	10	9	4	8	3	10	12	12	5	15	11	3	4	4	9	10	6	12	9	9	11	4	9	4	20	8	5	10	9	2	11	3
chr1:145075484-145075845	30	9	21	3	15	8	7	56	11	15	8	14	6	14	11	10	72	16	9	12	13	14	16	11	29	17	16	12	13	11	16	12	16	14	14	10	11	80	10	11	7	16	129	13	8	6	4	43	5
chr1:145096394-145096784	0	3	1	0	1	1	1	0	0	1	2	2	0	1	4	1	2	1	2	3	0	0	3	3	6	1	1	1	2	0	0	2	3	2	2	1	2	1	3	0	0	0	2	1	0	1	0	2	0
chr1:145139473-145139944	1	2	3	3	2	0	1	2	1	2	0	2	2	2	1	4	8	2	4	0	1	2	2	3	1	0	6	2	2	1	1	2	2	3	1	1	1	3	1	5	1	4	1	2	0	5	1	4	2
chr1:145208945-145210075	9	12	8	5	5	8	2	12	7	7	7	8	13	5	15	10	12	10	8	7	13	12	7	5	18	12	22	15	4	9	5	6	7	11	7	9	6	14	6	10	7	14	5	3	5	7	3	10	9
chr1:145382417-145382740	10	6	14	11	5	41	20	28	16	12	8	14	21	16	17	16	7	8	20	8	17	13	57	15	30	15	32	43	16	1	19	17	33	12	7	31	22	50	10	8	12	34	31	24	15	9	16	22	14
chr1:145385290-145385537	58	42	60	34	45	47	39	53	43	36	44	55	68	39	63	88	73	54	45	74	67	54	53	32	38	36	66	69	45	47	55	28	59	44	31	49	45	65	33	44	43	59	42	25	41	30	35	70	25
chr1:145415412-145415708	7	9	6	3	8	6	5	7	1	1	4	4	4	4	8	7	26	3	6	8	0	8	3	3	8	3	7	6	8	3	5	3	6	19	6	2	4	7	4	7	4	36	37	2	2	3	5	20	4
chr1:145470242-145470673	2	1	3	0	2	0	0	1	1	0	1	2	2	5	0	0	3	1	1	1	2	1	1	2	2	1	1	1	0	0	3	0	2	1	0	0	2	1	2	0	1	4	2	1	0	2	0	1	1
chr1:145472981-145474702	9	11	8	6	10	6	4	10	2	7	2	10	7	7	18	6	26	3	5	9	5	3	6	9	14	11	18	4	4	0	3	3	6	2	8	7	8	5	4	5	5	31	7	4	4	7	5	16	2
chr1:145477023-145477479	1	1	2	0	0	2	1	1	2	0	0	2	2	0	1	0	1	1	1	0	0	1	0	0	0	2	4	3	1	1	0	1	0	0	1	0	0	1	1	1	1	2	3	0	0	1	1	7	2
chr1:145507589-145507931	7	6	5	2	3	2	5	5	4	5	4	5	7	9	9	3	8	3	10	10	4	11	4	10	5	9	5	7	5	6	5	6	5	4	6	7	7	6	6	4	10	8	8	3	11	5	4	8	3
chr1:145516039-145516637	1	3	2	0	0	1	2	1	3	5	0	0	3	0	3	3	2	1	2	1	1	2	1	2	1	1	1	1	0	2	4	2	1	0	0	0	2	1	1	1	0	2	2	1	2	0	0	2	0
chr1:145575131-145576219	3	4	4	1	2	6	1	0	0	0	3	7	1	1	5	1	1	3	3	2	1	3	1	3	2	2	5	3	4	0	4	1	5	5	4	0	1	5	0	1	1	2	2	0	1	0	1	3	2
chr1:145589136-145589535	3	3	2	0	3	0	1	1	0	2	0	2	2	4	0	1	2	1	2	2	0	0	0	1	3	1	1	1	2	1	1	1	1	0	4	2	0	2	1	0	1	2	3	0	1	1	0	0	1
chr1:145610680-145611143	2	0	1	0	0	2	0	1	0	1	0	2	6	2	1	0	1	1	3	2	1	0	2	0	1	3	7	1	0	1	1	0	1	1	0	0	2	1	1	2	1	5	1	1	1	1	0	1	2
chr1:145611271-145611519	2	7	7	4	9	9	1	2	5	5	4	11	9	7	7	3	5	6	2	4	11	0	7	4	9	3	17	0	2	6	6	2	4	2	4	3	8	7	2	4	8	3	8	8	4	3	3	0	4
chr1:145713967-145714203	5	4	5	9	10	4	4	5	3	4	3	3	3	5	8	4	7	3	10	3	3	3	10	10	2	6	10	4	3	3	4	5	3	3	5	7	12	3	2	5	5	8	9	2	6	3	2	11	1
chr1:145826492-145827224	4	3	7	1	3	3	6	3	1	5	0	5	2	1	1	1	2	5	5	3	3	2	1	6	5	7	9	3	3	2	3	3	3	2	4	3	3	2	3	6	4	9	4	3	3	3	2	3	2
chr1:145944556-145944917	0	9	12	5	2	5	4	12	0	2	6	6	4	5	4	38	27	4	4	3	3	5	3	6	6	7	3	4	4	2	7	2	20	62	2	6	6	24	6	9	15	34	32	2	4	3	2	23	1
chr1:145945257-145945599	3	5	3	1	2	5	2	5	1	3	1	4	8	4	5	5	13	4	4	3	3	3	4	5	5	3	8	2	7	5	2	3	20	2	3	2	3	23	2	10	11	48	9	0	3	2	3	20	3
chr1:145963433-145963705	11	4	7	1	3	1	3	6	2	5	0	3	2	5	10	41	18	1	2	3	1	7	1	8	5	1	10	2	5	3	6	2	4	50	1	1	6	58	3	2	4	32	33	0	0	0	2	15	1
chr1:145979222-145979979	12	5	11	8	6	4	4	16	2	2	6	4	4	4	23	38	54	7	4	1	6	23	2	15	15	10	16	3	6	3	10	3	28	94	6	5	10	53	6	7	6	69	58	3	6	5	7	28	3
chr1:145990813-145991204	1	5	5	2	1	7	1	5	1	1	1	5	3	0	11	25	35	6	3	3	2	6	5	6	10	3	10	5	3	2	0	3	17	24	3	6	5	47	2	3	3	24	32	1	2	2	3	20	4
chr1:145991872-145992084	3	4	9	0	6	6	10	12	1	2	2	8	15	1	15	20	24	6	7	7	1	4	7	14	13	5	35	1	6	10	4	10	10	4	4	9	6	33	2	15	4	28	19	8	8	8	2	18	10
chr1:146076520-146077373	79	61	86	53	60	79	47	73	55	77	69	83	85	122	102	149	93	138	82	135	145	128	107	80	88	94	196	89	81	89	76	59	87	72	54	70	91	78	58	93	81	100	79	72	73	94	86	150	101
chr1:146079369-146080128	88	59	103	77	59	67	59	106	42	70	63	96	103	122	118	193	127	150	92	169	165	165	85	94	102	110	223	122	111	145	77	72	92	78	66	85	94	94	56	123	115	126	126	58	76	81	72	157	100
chr1:146081811-146082820	1	4	0	1	2	2	1	2	0	1	3	1	3	1	7	2	1	5	1	0	3	1	2	2	0	2	3	0	3	1	1	1	4	3	1	5	4	1	5	6	2	2	0	1	0	3	1	1	1
chr1:146088205-146088487	4	12	14	4	10	7	4	18	4	2	13	8	12	14	19	17	20	4	7	3	13	11	10	7	10	10	23	9	11	6	5	13	13	29	8	7	6	27	4	10	9	22	13	8	6	11	6	21	1
chr1:146090348-146090571	22	37	27	26	26	32	30	29	28	17	21	27	46	43	39	34	36	41	32	44	38	29	33	28	33	17	46	21	29	28	29	15	25	23	18	26	29	30	26	29	27	38	14	27	19	17	16	30	18
chr1:146091135-146091425	25	33	33	34	31	32	24	57	26	39	33	42	48	54	61	55	40	60	36	67	58	64	32	42	47	41	99	43	41	46	36	30	30	41	30	56	40	44	43	42	45	51	47	30	39	27	36	49	35
chr1:146367847-146368129	17	16	10	3	12	7	10	20	8	10	26	10	15	24	22	34	28	10	15	17	11	11	25	21	20	20	28	14	15	16	7	9	27	35	13	14	7	35	9	13	21	37	32	14	14	13	7	26	3
chr1:146373491-146374673	4	2	5	3	2	1	2	2	1	0	0	3	5	1	2	4	4	3	6	1	3	2	5	2	1	5	5	4	2	2	5	1	4	6	2	1	1	5	4	7	2	2	6	0	1	1	1	2	0
chr1:146522289-146522555	38	36	30	29	35	28	22	28	29	37	41	35	40	58	41	36	52	47	33	52	49	52	47	36	35	41	51	48	36	41	28	18	43	30	21	34	38	37	26	37	37	54	30	18	29	38	40	76	25
chr1:146543988-146544439	16	9	14	4	5	9	9	22	10	4	8	7	7	6	31	66	37	6	14	7	12	7	3	11	16	5	10	5	5	11	7	5	13	67	8	1	7	35	11	6	8	56	29	9	8	4	8	30	4
chr1:146549851-146550075	55	38	3	30	14	19	16	28	1	21	20	41	2	54	28	72	17	26	31	47	2	91	59	6	19	41	37	25	9	3	1	19	15	34	25	59	1	29	4	28	24	46	13	20	3	24	4	31	0
chr1:146550291-146551260	155	64	13	35	59	68	65	66	1	62	57	76	12	133	94	211	49	74	71	88	12	166	160	15	74	77	78	57	32	10	14	65	55	122	85	114	9	105	20	57	66	151	53	51	6	49	5	71	9
chr1:146551477-146551764	13	3	6	1	3	2	3	12	2	1	3	1	3	5	11	51	29	1	3	2	6	12	4	3	11	10	6	2	3	2	1	0	15	49	4	2	2	46	5	5	1	34	34	1	5	1	1	20	3
chr1:146552329-146552577	17	15	6	3	7	3	5	11	1	6	6	2	4	15	28	39	15	7	6	1	6	8	15	10	15	12	9	9	7	4	4	3	17	37	3	6	3	36	8	7	11	16	15	1	2	3	1	4	8
chr1:146556313-146556676	2	1	11	1	1	4	0	5	1	1	1	2	5	3	3	0	3	4	2	3	3	2	3	7	9	2	2	4	2	2	3	3	3	0	3	1	2	4	2	2	0	6	2	1	1	1	1	1	1
chr1:146643471-146644501	8	6	5	3	2	1	2	2	2	3	0	4	5	5	4	3	5	3	2	4	2	2	5	5	3	5	8	3	2	4	5	7	6	1	4	3	7	2	2	5	3	9	0	1	1	5	2	1	11
chr1:146649623-146649852	13	13	14	11	7	15	4	11	1	11	8	16	16	21	11	19	14	22	4	25	29	7	10	12	18	12	20	10	9	14	6	3	8	28	10	9	16	23	15	11	8	22	23	6	7	17	13	30	4
chr1:146714090-146715278	1	2	6	3	4	2	3	3	4	1	0	4	8	1	1	4	4	2	3	2	2	4	8	4	5	4	2	3	0	5	0	1	5	3	1	1	1	3	3	6	4	7	6	1	2	3	1	6	7
chr1:147071250-147071875	2	3	0	1	1	0	2	1	0	0	3	2	2	1	2	3	0	2	1	1	0	4	1	4	1	1	0	0	0	1	0	0	1	2	2	0	0	2	2	1	0	2	0	0	0	0	0	0	0
chr1:147141843-147142918	8	11	5	2	6	6	5	4	4	3	3	12	8	6	6	3	7	5	7	1	11	1	6	7	7	8	11	3	1	9	4	7	3	5	6	9	6	2	2	8	3	5	10	4	4	6	3	3	2
chr1:147380139-147380482	85	65	102	66	69	72	53	84	74	64	78	81	103	100	120	98	90	125	94	122	125	125	106	79	77	89	129	77	81	87	99	69	89	73	68	70	85	96	58	94	90	100	77	59	71	60	52	82	82
chr1:147400355-147401087	4	2	5	2	5	2	8	2	0	5	3	9	6	2	6	6	5	2	5	7	6	2	2	3	2	6	8	4	4	5	2	4	2	2	2	5	0	6	0	4	1	7	1	4	2	2	0	5	3
chr1:147486267-147486628	2	5	5	2	5	5	3	7	2	2	0	2	3	2	9	34	27	3	9	7	4	4	3	7	5	9	3	3	6	4	6	2	21	58	5	4	8	22	6	11	7	32	35	4	6	2	1	26	2
chr1:147486968-147487310	4	1	4	1	0	5	4	9	1	2	1	3	4	5	4	2	16	3	1	4	0	5	3	3	3	3	4	3	2	1	2	2	18	5	8	0	1	24	3	7	4	41	10	1	7	2	2	25	0
chr1:147505167-147505439	10	4	11	2	1	1	3	5	3	2	2	6	5	3	22	36	28	3	4	4	2	11	2	2	9	0	11	4	0	5	3	2	4	57	1	4	5	47	4	2	5	37	34	1	3	1	3	19	3
chr1:147520955-147521712	16	4	16	8	3	8	3	22	2	3	5	1	5	7	38	37	56	4	3	7	10	14	5	8	20	6	17	2	3	4	7	4	27	117	5	4	7	67	6	8	10	84	60	3	7	4	4	42	1
chr1:147532557-147532948	14	3	14	1	3	5	1	7	3	3	4	4	7	5	16	20	30	3	2	3	8	13	2	4	13	7	14	3	1	1	2	3	22	23	4	4	2	67	3	5	2	28	31	2	5	4	1	23	7
chr1:147533663-147533875	3	7	7	2	2	6	6	14	6	1	1	8	16	3	12	19	23	4	6	13	6	14	7	11	13	8	34	6	1	12	1	8	12	5	6	14	5	34	5	10	7	30	11	10	6	5	3	13	6
chr1:147618356-147619209	80	68	89	64	48	64	55	84	69	76	66	89	108	118	107	136	118	133	81	114	123	152	84	72	81	102	185	93	81	99	79	61	82	83	59	78	104	82	56	76	100	106	99	75	64	101	89	163	109
chr1:147621205-147621964	75	71	88	78	62	75	58	86	44	62	63	99	118	114	92	157	135	147	93	178	154	175	80	70	118	101	240	104	105	124	107	68	89	85	77	82	99	73	76	129	101	125	98	62	77	75	64	142	98
chr1:147623647-147624656	2	4	2	1	3	1	1	2	2	1	1	4	8	1	1	2	1	1	5	0	1	1	1	0	1	1	3	4	2	2	1	1	3	8	0	5	3	3	1	4	1	2	2	2	1	6	3	1	0
chr1:147630042-147630324	9	20	10	0	8	5	4	14	2	6	9	8	5	9	16	31	23	3	10	13	5	13	14	5	10	9	24	8	14	8	3	8	14	25	6	9	5	28	6	10	15	24	26	8	3	10	9	14	1
chr1:147632180-147632403	31	29	30	26	15	24	14	19	20	20	19	30	29	31	42	46	31	35	24	53	46	34	37	30	33	30	43	34	26	31	28	12	29	20	18	30	33	37	32	30	30	42	21	25	21	14	15	28	14
chr1:147632967-147633257	43	33	31	38	30	34	31	46	25	32	32	39	47	58	50	61	49	55	38	66	71	49	45	51	43	45	98	42	35	60	43	27	38	42	28	50	44	51	28	46	40	50	35	26	40	21	29	59	34
chr1:147718157-147718915	39	39	53	33	42	38	32	43	35	27	31	45	39	28	52	77	68	49	27	47	34	34	44	37	37	42	73	27	24	43	37	28	44	61	30	36	42	72	18	29	46	99	38	40	26	28	27	59	22
chr1:147735450-147735751	4	3	0	1	2	0	1	1	1	1	3	3	2	1	3	1	1	1	5	0	4	1	3	3	2	3	2	2	2	1	8	4	2	1	1	0	2	1	2	0	3	4	2	3	1	2	4	1	0
chr1:147737016-147737303	34	14	32	29	31	25	24	19	14	10	35	43	24	34	53	27	30	39	24	39	45	10	27	20	28	14	34	17	13	29	26	15	19	34	25	31	24	17	17	33	22	43	45	20	29	21	16	33	20
chr1:147752860-147753165	12	1	5	1	2	1	0	1	1	1	0	0	6	2	9	13	24	1	1	1	5	8	0	2	4	3	6	0	4	0	2	1	3	41	1	4	0	7	1	8	0	28	2	3	1	0	0	15	0
chr1:147775222-147775584	11	0	6	2	4	0	2	3	2	5	2	0	4	0	7	10	34	3	0	1	1	13	0	3	4	3	5	2	4	0	2	0	5	38	1	2	1	4	1	5	2	30	1	2	2	2	1	7	1
chr1:147782067-147782473	28	29	49	32	20	43	22	27	12	16	28	32	53	41	44	66	69	50	30	36	43	18	24	46	55	42	56	28	28	29	37	30	27	65	13	47	55	53	42	43	23	92	52	25	34	27	14	50	9
chr1:147789653-147790094	52	32	55	24	36	39	33	34	24	34	28	30	47	28	51	50	51	52	35	35	46	47	44	24	33	32	53	49	23	15	34	23	45	44	20	36	36	74	29	37	37	73	54	29	24	31	16	60	8
chr1:147806901-147807170	3	2	0	0	1	0	3	1	1	1	0	1	3	2	6	3	0	1	3	2	1	2	2	4	2	4	2	1	1	2	1	2	1	2	1	1	4	2	0	3	0	3	2	1	0	2	1	1	0
chr1:147826168-147826388	27	20	15	9	3	22	20	39	8	8	17	14	25	29	27	50	39	35	14	27	30	6	22	23	27	22	15	20	19	13	20	25	18	54	19	14	29	45	17	22	8	31	40	13	19	3	10	22	26
chr1:147834675-147835013	2	2	4	2	1	0	1	3	1	0	2	1	3	3	2	2	6	1	0	1	5	1	1	2	3	0	26	0	0	3	0	3	1	2	3	3	1	0	1	3	7	1	3	1	2	3	0	2	0
chr1:147874549-147874846	0	1	1	1	4	0	1	2	1	1	1	2	1	2	2	1	4	1	0	0	1	3	1	3	3	3	4	0	1	1	1	3	3	2	1	2	1	3	0	3	3	4	1	0	1	0	0	1	0
chr1:147930919-147932478	6	5	7	5	4	7	2	1	3	6	3	2	2	9	1	3	8	8	3	1	3	4	5	4	4	4	7	4	1	4	4	0	1	2	0	0	3	7	3	9	1	8	4	2	1	4	1	2	6
chr1:147993811-147994130	1	0	1	0	3	0	0	5	0	1	0	3	2	2	1	0	0	4	1	2	1	0	1	4	1	0	0	1	0	3	0	1	2	0	1	0	1	1	0	0	1	3	0	2	0	2	0	2	0
chr1:147997266-147997537	95	64	89	57	71	54	78	81	64	69	93	92	99	105	96	93	71	108	83	129	104	91	83	96	78	67	121	83	75	64	78	65	72	58	62	90	79	94	71	87	47	73	77	63	59	37	51	81	73
chr1:147999932-148000778	4	1	10	6	7	8	4	14	3	4	7	7	12	9	15	12	5	8	5	7	10	10	2	11	23	9	13	7	6	9	11	8	12	7	13	8	7	38	15	8	12	45	68	4	6	5	4	24	5
chr1:148176289-148176727	3	0	2	1	0	4	2	0	0	0	0	1	3	2	1	2	0	1	0	0	0	3	2	0	2	3	2	3	2	1	0	0	4	0	0	3	2	1	1	1	1	4	0	1	0	1	1	4	2
chr1:148241110-148241449	3	2	3	0	0	4	3	4	3	0	1	3	7	2	8	2	1	5	3	1	2	1	6	4	6	2	5	3	2	2	1	2	4	1	5	7	6	5	3	1	2	13	7	3	2	0	3	3	2
chr1:148244590-148244861	94	80	134	77	93	87	70	114	75	90	78	89	106	123	127	162	126	130	104	119	141	140	102	102	119	101	168	90	73	128	94	83	126	84	64	113	87	100	96	102	104	105	94	81	64	64	74	110	92
chr1:148247246-148248092	16	7	11	6	9	16	10	12	8	6	8	16	18	17	15	17	10	15	9	8	9	7	8	18	27	16	24	9	4	11	9	7	16	11	10	6	7	42	11	10	13	83	31	5	10	7	4	27	1
chr1:148555641-148556626	8	9	11	12	8	8	9	9	5	4	9	10	11	6	12	13	9	8	7	9	3	13	7	7	12	3	15	7	9	4	9	7	4	10	7	10	4	6	9	13	10	45	10	9	9	8	6	10	2
chr1:148598410-148599257	24	7	8	6	7	10	13	18	9	3	9	11	5	10	20	6	8	11	11	12	13	9	16	12	28	12	23	14	14	11	6	10	25	9	6	10	11	41	5	10	6	75	20	13	8	14	13	29	3
chr1:148601669-148601950	75	63	88	52	76	65	65	74	60	47	64	86	80	66	98	98	80	90	71	119	92	108	99	65	59	42	123	63	56	80	57	50	73	39	56	59	63	63	52	85	78	76	43	61	44	53	54	79	66
chr1:148605088-148605420	0	0	2	0	0	0	3	4	0	1	0	0	2	7	2	0	1	1	1	4	1	2	3	5	9	2	4	2	1	2	6	2	2	4	2	1	6	0	1	1	1	15	7	2	4	1	1	1	2
chr1:148760452-148761299	12	7	8	4	9	9	11	10	3	3	5	5	6	7	12	11	7	5	5	12	8	4	6	7	11	5	10	9	5	8	11	6	18	4	7	4	7	37	8	8	8	53	20	6	4	7	6	22	5
chr1:148763698-148763979	82	63	92	59	71	57	61	84	54	51	69	74	69	84	87	96	94	75	73	114	104	86	83	71	57	56	121	63	63	83	56	45	62	44	45	66	69	69	42	88	83	75	41	57	50	50	47	76	60
chr1:148767244-148767448	1	2	0	1	0	2	1	3	0	1	1	3	3	6	2	0	1	1	4	1	6	0	2	5	6	1	6	1	3	2	1	2	3	5	1	3	6	3	5	1	0	7	3	2	2	2	2	4	2
chr1:148853997-148855761	210	114	149	158	174	152	103	199	89	140	119	154	144	174	138	279	162	184	122	163	232	173	131	109	111	128	239	79	109	118	121	107	165	93	76	140	108	163	98	124	117	232	138	86	84	94	118	316	84
chr1:148864532-148865184	79	78	95	65	79	61	50	63	64	86	67	101	92	87	108	70	91	110	79	68	88	81	117	95	86	68	114	82	70	57	77	59	61	25	75	58	100	78	76	97	59	113	53	75	50	51	55	95	74
chr1:148901725-148903203	453	280	447	272	320	312	269	377	251	304	278	373	351	401	554	575	509	413	367	389	446	432	420	325	317	290	499	278	268	352	340	261	442	402	263	356	383	526	261	276	302	497	339	272	246	248	223	521	262
chr1:148903434-148903658	106	63	112	57	83	61	70	87	44	50	75	89	107	91	97	78	84	98	72	112	94	74	97	73	58	70	96	63	61	84	65	59	75	38	59	86	89	52	74	72	71	70	64	73	49	51	52	59	71
chr1:149137543-149138399	21	2	7	3	0	0	4	10	1	4	2	5	3	4	8	2	42	9	3	1	2	4	8	4	5	6	13	4	4	5	5	2	20	9	6	7	3	71	0	3	2	6	14	5	2	1	2	41	12
chr1:149146209-149146697	7	1	15	2	7	1	2	33	7	5	15	9	8	10	17	19	29	12	7	1	3	5	14	17	8	17	14	11	2	2	9	2	10	10	4	34	2	21	3	2	7	3	12	2	5	4	1	23	2
chr1:149148146-149148374	5	4	15	5	5	4	1	17	12	1	12	11	5	11	37	18	16	7	5	1	9	0	22	17	13	4	7	15	10	9	3	3	11	12	2	28	4	23	3	3	1	8	12	2	3	0	9	22	9
chr1:149149251-149149505	5	1	11	5	1	1	5	18	7	1	4	4	8	5	19	5	13	6	3	4	10	3	7	8	3	10	6	9	6	4	2	1	7	7	1	21	2	11	1	1	2	9	14	2	0	1	5	19	3
chr1:149156107-149156671	17	4	11	2	4	0	2	13	3	0	8	1	3	5	28	51	39	8	2	4	2	2	2	7	10	7	11	3	5	9	3	1	28	4	3	5	9	39	2	5	0	9	19	3	1	3	3	30	1
chr1:149162390-149162615	12	8	21	10	8	13	2	21	9	6	18	16	11	19	30	9	27	9	4	6	19	5	18	20	6	11	16	13	18	14	14	3	8	10	9	32	6	19	7	0	5	11	21	8	5	4	13	21	19
chr1:149224359-149224642	18	1	4	5	1	0	3	11	3	2	0	1	7	3	9	2	6	6	1	4	8	5	6	5	7	8	11	4	2	3	6	5	10	4	3	4	7	28	1	5	3	19	8	3	2	5	1	14	2
chr1:149230772-149231197	4	3	8	2	2	1	4	3	1	2	2	2	2	3	6	10	24	3	1	4	2	2	4	3	3	5	9	1	2	2	2	1	15	2	3	6	1	5	1	3	0	0	8	2	2	2	0	1	1
chr1:149261002-149261249	38	19	27	22	20	25	13	29	22	28	28	29	47	48	36	40	56	51	31	51	51	40	38	17	41	43	75	43	40	28	19	13	37	30	32	37	34	41	31	29	48	33	36	28	26	50	57	78	68
chr1:149286813-149287773	142	78	131	112	105	109	89	92	77	92	76	133	146	144	183	228	233	143	98	161	135	182	139	135	144	111	139	99	67	125	79	92	204	234	83	84	131	320	90	145	43	222	198	79	92	79	64	212	77
chr1:149332994-149333389	54	20	35	28	22	35	15	26	19	19	26	22	37	33	42	47	47	31	27	40	34	41	44	38	32	28	43	17	26	28	23	22	49	100	14	31	26	100	33	16	17	46	49	22	17	28	18	48	27
chr1:149333786-149334111	11	2	7	2	2	4	1	9	2	3	3	1	3	2	11	5	29	3	2	2	3	2	4	6	6	4	1	5	2	5	3	3	6	38	3	6	6	54	3	6	3	17	23	2	2	0	1	20	4
chr1:149379199-149380059	4	2	3	0	5	1	1	1	0	2	1	2	2	3	9	1	3	2	1	2	5	2	1	1	4	2	5	2	3	5	5	1	4	5	3	3	2	4	1	2	0	10	5	1	1	1	2	3	4
chr1:149398826-149399250	49	27	80	52	39	51	51	47	47	45	38	39	58	70	85	82	70	83	33	84	75	42	83	62	26	47	94	46	53	40	53	27	69	39	26	67	60	26	26	33	36	44	38	24	33	22	48	75	49
chr1:149399899-149400518	9	1	11	2	4	0	6	14	0	5	2	2	5	11	28	5	44	5	0	3	7	4	8	7	4	7	11	1	5	3	4	4	43	92	6	6	7	6	4	0	3	10	3	8	1	1	3	35	2
chr1:149510936-149511137	56	43	66	41	40	55	42	53	41	41	56	69	60	71	80	68	56	66	54	76	84	71	63	47	35	43	86	50	48	45	50	38	62	29	43	60	51	58	44	63	45	55	53	44	47	38	37	52	41
chr1:149514272-149514592	0	0	0	1	0	1	0	3	1	1	1	1	0	1	1	1	0	1	2	1	0	1	1	1	1	0	2	0	1	1	1	0	1	0	0	1	1	1	1	0	1	5	1	1	2	1	0	2	0
chr1:149575949-149577505	1	0	5	3	2	9	1	2	2	2	2	2	7	5	0	1	2	4	4	3	5	5	3	6	4	7	11	4	3	1	0	3	2	2	2	1	3	6	4	3	1	5	4	4	0	1	1	2	3
chr1:149605515-149605903	2	0	2	0	0	1	1	2	2	2	1	0	1	2	2	4	1	1	2	2	3	1	1	1	1	2	3	2	0	2	1	1	0	1	2	0	0	2	2	5	2	5	1	0	2	0	3	0	1
chr1:149615819-149616407	40	49	50	21	26	44	25	41	24	21	39	38	61	64	50	42	45	48	44	66	64	49	49	39	33	27	79	30	42	38	37	39	32	13	31	39	39	67	37	64	32	31	23	21	29	26	26	44	39
chr1:149646604-149646851	36	18	26	15	19	15	14	25	19	25	15	30	31	32	36	46	47	33	29	42	47	49	19	21	39	31	66	23	27	23	15	14	26	29	20	32	27	36	18	33	37	41	31	26	15	45	59	69	48
chr1:149671992-149673412	166	108	138	113	108	138	99	91	90	107	79	128	169	137	219	242	242	152	118	159	184	149	168	122	135	144	125	96	87	137	81	117	213	272	93	92	122	276	87	140	58	202	187	83	88	111	81	203	92
chr1:149718543-149718918	30	15	26	21	9	16	13	10	13	12	18	15	28	19	28	48	51	25	20	23	30	32	21	17	18	14	21	24	9	12	11	16	30	90	19	20	23	85	19	12	12	50	52	5	12	17	10	35	15
chr1:149719315-149719640	11	0	8	4	5	7	8	20	2	4	6	4	6	3	8	3	52	7	2	2	1	8	6	6	20	6	6	3	4	4	1	4	2	76	3	3	2	106	4	5	3	35	34	2	6	5	3	29	3
chr1:149764129-149764989	5	3	4	3	8	2	3	2	1	3	7	4	3	4	5	4	4	0	2	2	5	5	3	2	8	2	11	2	3	3	3	3	8	1	2	3	4	4	3	6	2	8	9	2	1	5	0	2	5
chr1:149783525-149784024	24	8	29	16	16	23	14	20	11	28	19	25	21	32	22	26	22	29	17	36	30	25	22	22	26	21	47	19	27	26	15	18	28	22	12	26	23	19	19	14	21	22	13	10	20	13	14	28	14
chr1:149784593-149785212	10	2	4	4	3	4	3	8	1	2	3	2	3	6	16	4	51	5	5	6	8	6	4	3	4	4	13	2	3	4	5	2	19	36	4	2	0	40	1	1	11	14	2	4	1	4	1	13	2
chr1:149803695-149804781	4	4	7	3	1	4	1	6	2	5	5	6	5	5	8	1	6	2	3	1	1	3	1	1	1	5	5	8	3	4	4	5	6	1	5	4	10	4	3	10	2	7	4	6	3	3	1	3	5
chr1:149811755-149815044	15	13	19	11	9	17	25	11	9	11	13	12	16	17	17	15	17	16	14	10	17	10	14	12	12	17	39	21	8	12	9	10	11	11	10	10	18	12	9	19	17	21	16	12	5	10	7	17	9
chr1:149821902-149825191	14	7	11	15	11	11	20	10	8	7	9	17	16	14	14	8	20	13	10	7	23	9	9	11	12	13	27	21	15	7	9	14	17	15	7	8	12	14	8	17	15	19	14	9	5	11	10	17	4
chr1:149832165-149833251	1	3	6	3	3	3	4	6	1	1	4	5	8	6	3	4	1	5	1	2	5	5	7	6	6	6	6	6	3	3	5	4	12	3	3	2	9	5	2	4	4	12	3	4	5	4	0	5	3
chr1:149857770-149859470	7	5	18	12	7	11	13	6	8	8	7	18	9	13	10	11	12	12	11	22	11	4	12	12	15	11	22	18	11	17	6	7	8	12	9	12	12	9	4	5	16	9	10	5	6	7	5	9	9
chr1:149871080-149871946	31	27	35	22	22	16	16	27	29	16	33	21	32	28	24	24	36	30	34	43	46	17	32	34	25	26	39	20	23	21	32	27	25	6	9	28	32	38	17	16	27	44	26	27	24	24	17	39	10
chr1:149899626-149899893	1	1	1	0	1	0	0	0	0	1	0	1	1	0	1	2	0	1	1	1	0	2	1	2	0	3	0	1	1	2	1	0	1	0	2	1	0	2	1	0	2	1	1	0	2	3	0	2	1
chr1:149982154-149982860	3	3	2	1	5	1	1	4	1	3	4	4	2	2	1	4	3	6	2	2	2	3	1	1	1	2	1	4	1	4	1	0	2	2	3	0	2	1	4	3	6	4	3	2	4	1	2	6	0
chr1:150039325-150039815	1	4	2	2	5	1	0	1	1	0	0	1	1	1	6	3	5	4	1	0	1	2	2	7	12	3	3	2	1	2	1	4	1	0	0	2	2	3	2	1	7	1	4	3	2	1	2	0	0
chr1:150121696-150123078	3	1	2	0	0	4	0	6	0	1	2	0	2	3	6	3	2	3	3	2	2	1	2	0	6	2	1	2	2	0	0	2	0	2	3	0	2	6	5	3	3	12	1	2	2	0	0	9	0
chr1:150185903-150186106	2	0	0	1	0	0	1	0	0	0	1	0	0	0	2	0	0	4	1	0	1	1	1	0	1	1	0	3	0	3	1	0	1	0	2	0	1	1	0	1	1	5	8	0	0	1	0	5	0
chr1:150206972-150207842	2	1	1	2	1	2	1	1	2	2	1	3	2	3	2	5	1	2	3	1	2	3	2	5	5	3	5	2	3	0	3	0	1	1	3	1	2	3	2	3	1	1	4	1	4	1	3	4	2
chr1:150241048-150241654	3	1	3	0	1	1	2	3	1	3	3	4	1	1	3	2	2	0	3	2	2	2	0	3	2	2	4	4	2	2	2	0	0	1	1	0	3	3	0	2	0	1	2	1	2	0	1	1	3
chr1:150254366-150254637	2	4	3	2	1	0	2	2	1	2	1	2	4	1	16	2	1	1	3	2	3	2	2	3	3	5	0	2	0	2	2	1	6	1	2	0	1	0	1	3	4	14	2	1	2	2	1	10	2
chr1:150266477-150266689	0	2	0	0	2	0	1	1	0	2	1	6	1	2	1	0	3	1	0	2	1	0	0	2	2	2	0	1	1	1	3	2	2	1	0	0	0	0	1	1	2	5	2	2	0	2	1	4	2
chr1:150293836-150294140	2	0	0	0	0	1	7	0	1	0	1	4	2	2	1	0	0	1	2	0	0	1	2	2	0	3	6	0	1	2	1	3	5	1	2	2	0	1	0	1	0	1	2	0	1	1	0	1	2
chr1:150336832-150337289	3	1	1	1	1	4	0	2	0	0	1	2	2	4	1	7	1	3	0	1	0	1	0	2	4	3	0	1	0	1	1	0	1	1	2	3	1	0	0	2	2	6	0	0	0	1	2	1	2
chr1:150488037-150488416	2	0	0	1	0	0	1	0	1	0	1	0	0	1	1	1	2	1	1	0	3	1	0	2	2	4	2	0	0	0	0	0	2	2	1	0	2	2	3	4	3	0	0	0	0	2	0	0	2
chr1:150521350-150522368	11	11	9	14	7	10	8	6	6	6	11	15	12	8	7	8	11	11	8	15	10	8	4	6	4	7	12	6	5	9	4	8	10	10	8	12	7	10	9	9	8	19	14	7	8	4	3	9	7
chr1:150529656-150529904	39	37	56	33	43	40	29	54	27	35	35	33	43	35	50	63	43	40	45	56	60	56	52	39	37	47	69	32	29	30	25	28	35	31	28	35	47	34	27	45	33	54	40	27	33	29	35	61	34
chr1:150534076-150534301	0	2	1	0	0	0	0	2	0	2	1	3	1	1	2	2	0	0	1	1	0	0	1	1	1	0	1	1	0	1	1	1	2	2	0	1	0	2	1	3	1	0	2	0	1	2	1	0	0
chr1:150551329-150552353	1	2	0	2	1	1	2	2	0	0	1	1	0	0	2	0	4	0	0	0	0	2	0	3	3	0	4	0	2	1	1	3	2	1	2	2	3	2	0	1	0	0	2	0	1	1	1	2	1
chr1:150601711-150602201	0	1	2	1	1	0	1	3	0	2	0	2	0	0	1	0	0	2	3	1	2	0	1	0	1	1	3	0	2	1	1	1	2	1	0	0	1	2	1	3	3	2	0	0	2	0	1	3	1
chr1:150848995-150849265	1	0	1	0	1	0	0	0	1	0	0	0	0	0	0	1	0	3	0	0	2	1	0	0	0	0	0	0	0	0	0	0	0	1	0	0	1	0	1	0	0	1	0	1	0	0	0	0	1
chr1:150898620-150898839	0	1	0	0	0	1	0	0	0	1	1	1	1	0	0	1	0	0	2	0	0	0	0	2	0	0	3	2	0	0	1	0	3	0	0	0	1	0	0	1	0	2	1	0	1	0	2	0	0
chr1:150946497-150947950	13	5	18	6	8	8	16	9	7	2	11	9	9	10	18	28	19	7	12	10	12	13	10	9	9	5	18	9	5	9	10	7	12	6	9	7	9	22	1	11	8	22	25	6	8	12	5	18	10
chr1:150980736-150981092	1	2	2	0	1	2	0	1	2	1	0	2	1	2	1	0	1	1	1	1	1	0	3	1	0	0	1	1	0	0	0	1	1	0	2	1	3	0	0	3	2	3	0	0	3	1	0	1	0
chr1:151020163-151020627	5	3	0	1	3	1	4	3	2	0	4	3	1	0	2	0	2	2	0	0	1	1	1	4	3	1	1	1	1	4	1	3	1	0	5	0	2	2	1	1	6	3	0	1	0	1	0	2	1
chr1:151031768-151032352	2	5	2	0	0	2	3	1	0	2	3	1	6	5	4	3	1	2	1	3	3	1	3	2	6	4	3	2	0	3	0	4	4	5	3	2	4	3	0	4	0	2	3	1	0	0	2	0	4
chr1:151042871-151043537	1	2	2	1	0	4	2	2	3	2	1	2	1	3	4	71	2	5	4	2	1	6	2	4	2	5	1	4	4	0	1	1	4	0	1	2	7	6	0	3	5	4	2	0	2	3	0	1	3
chr1:151103686-151106100	241	186	279	201	199	212	169	192	186	242	216	260	315	330	283	534	390	425	249	417	397	393	364	267	322	279	493	280	236	316	239	210	218	370	241	280	295	288	194	292	257	313	260	219	207	291	297	398	262
chr1:151118050-151119373	24	13	16	10	5	10	8	24	13	14	14	15	16	22	29	9	22	23	3	20	11	7	16	14	15	13	23	8	12	13	23	19	11	11	17	6	11	22	15	10	13	31	28	9	13	9	3	21	3
chr1:151170848-151171532	0	3	3	3	0	3	0	1	4	0	1	2	4	1	0	2	2	1	0	2	1	4	4	2	2	3	4	1	2	1	1	5	0	0	1	1	6	3	2	3	2	4	2	0	0	1	1	1	0
chr1:151253659-151255769	10	4	7	10	6	5	5	8	2	8	6	12	7	7	9	5	5	3	6	9	6	5	4	13	9	5	12	4	3	4	9	5	3	5	4	6	5	5	10	4	12	10	3	6	4	7	5	7	7
chr1:151300523-151300724	0	1	5	3	2	4	2	2	1	0	0	2	3	2	2	8	2	0	1	1	4	3	1	4	4	2	3	3	5	4	3	4	2	0	2	3	2	2	2	4	3	3	1	3	1	3	1	2	1
chr1:151319327-151319545	1	1	0	0	2	0	0	1	1	0	0	1	0	0	1	1	1	1	0	1	1	1	1	1	0	3	0	2	0	0	1	1	0	0	0	0	0	0	1	1	1	0	0	1	0	1	3	1	0
chr1:151372015-151372582	1	5	4	3	1	4	1	4	0	1	0	3	3	1	1	3	4	4	2	3	0	3	0	7	3	0	1	0	2	1	1	3	5	2	1	4	2	2	2	4	2	8	4	1	2	2	0	1	3
chr1:151431541-151432032	0	0	3	1	0	0	2	1	0	0	1	0	0	0	0	1	2	0	1	1	0	1	1	1	0	1	1	0	1	0	0	0	1	0	2	0	0	1	0	0	0	1	2	0	0	1	0	0	0
chr1:151445872-151446142	1	3	2	2	1	2	0	1	0	0	0	1	1	5	1	1	1	1	1	1	2	1	0	0	1	0	4	0	0	1	3	1	1	2	1	0	2	2	0	3	1	2	20	0	0	2	1	0	0
chr1:151483574-151483902	0	0	1	1	2	0	0	0	0	1	2	1	1	0	0	0	0	3	0	0	1	1	0	0	0	2	1	0	0	0	0	0	1	0	0	0	0	0	0	1	2	0	0	0	0	0	1	1	0
chr1:151512662-151513199	1	2	4	0	2	2	1	3	1	2	3	5	2	6	2	1	3	1	2	3	4	3	1	4	6	3	6	3	1	3	3	0	0	1	1	1	1	3	4	0	2	4	2	0	3	2	2	1	3
chr1:151584375-151585205	0	0	1	0	1	1	1	2	0	2	0	0	0	0	3	0	5	3	1	0	1	2	1	2	0	1	2	0	1	2	1	1	1	0	1	0	4	2	0	0	0	2	0	1	1	0	2	1	2
chr1:151693992-151694282	0	1	0	1	0	0	2	3	0	2	1	1	1	1	0	2	0	1	0	0	0	0	2	0	6	3	1	3	0	0	1	2	0	3	1	0	1	2	1	2	0	0	2	0	2	0	1	3	1
chr1:151735446-151736093	4	6	3	3	1	5	4	2	2	3	0	1	3	0	2	4	2	7	4	6	2	1	3	3	7	5	10	1	4	6	5	5	5	4	3	5	3	4	3	1	2	6	4	0	1	3	1	4	0
chr1:151762605-151764007	9	6	2	2	6	4	4	10	4	3	2	6	7	7	7	8	7	3	5	0	4	4	6	8	4	9	12	5	1	3	6	5	10	4	5	5	15	2	6	2	3	8	3	2	5	4	3	7	2
chr1:151810461-151811684	12	8	7	9	4	2	2	17	2	3	5	6	6	8	40	59	31	14	5	4	10	6	5	6	11	19	11	2	5	6	7	4	32	60	2	9	5	59	9	6	8	47	48	4	7	3	2	59	8
chr1:151812254-151812525	8	5	0	3	2	4	3	6	1	11	2	1	8	5	9	0	5	3	4	2	1	2	5	4	2	5	3	2	3	1	4	4	4	36	9	4	1	3	5	2	4	3	3	2	2	1	2	3	2
chr1:151881764-151882407	5	1	2	1	0	1	0	2	3	0	0	4	1	4	3	6	33	0	1	2	3	1	1	3	1	3	1	1	0	1	3	3	2	1	3	0	1	5	4	3	2	4	10	0	1	3	0	1	0
chr1:151965658-151966387	3	4	0	0	2	4	0	2	0	2	0	2	1	4	4	6	3	2	1	0	0	0	1	2	1	3	3	2	3	2	4	1	1	2	4	4	6	2	1	5	1	8	0	1	1	3	2	4	2
chr1:151966633-151966893	8	2	6	4	2	4	4	2	1	3	2	3	3	4	4	3	3	3	2	7	3	5	5	6	6	5	4	2	4	3	5	2	4	1	0	4	3	1	1	3	7	4	8	1	0	2	5	0	4
chr1:152008839-152009112	1	0	2	0	1	2	0	3	1	1	0	1	3	1	1	2	0	0	0	1	0	2	1	2	2	1	1	3	1	0	1	1	0	0	5	1	3	0	1	0	1	4	32	2	0	2	1	2	1
chr1:152079998-152081705	50	8	31	21	21	19	7	35	11	23	14	19	26	23	14	167	90	19	21	25	12	31	28	23	53	23	50	23	34	15	11	8	42	80	14	11	17	181	11	22	7	77	80	8	9	10	14	13	5
chr1:152083022-152084240	5	2	1	0	3	4	1	8	1	1	3	0	5	7	7	8	3	3	3	5	2	3	3	9	7	6	4	2	7	6	3	4	4	3	4	4	3	4	0	4	2	6	3	1	2	2	2	0	4
chr1:152084995-152085215	2	1	3	0	1	1	1	1	0	3	2	3	4	4	1	10	5	1	1	1	3	2	4	1	2	4	4	5	4	2	3	0	0	0	2	1	0	8	0	0	1	2	5	0	0	0	2	0	1
chr1:152161322-152161928	24	7	21	56	9	20	2	14	37	8	23	23	40	48	25	92	81	10	30	22	10	8	30	18	11	10	52	21	6	14	7	7	64	43	46	7	42	97	25	35	11	14	9	7	5	5	4	127	3
chr1:152187451-152187663	110	60	102	110	83	73	83	100	114	84	76	134	124	128	125	92	103	120	128	89	73	159	118	99	84	101	113	97	79	109	114	59	105	45	81	61	110	129	102	103	60	81	61	115	42	66	60	127	45
chr1:152188861-152189073	111	53	88	92	77	73	79	87	105	76	54	124	93	109	126	69	86	115	94	75	70	135	92	72	74	81	93	68	76	100	87	39	93	43	80	56	110	105	76	92	65	64	51	90	40	62	37	120	45
chr1:152487979-152488270	2	1	11	2	2	1	5	2	0	1	2	1	2	1	6	0	5	1	3	1	0	2	2	4	4	8	3	2	2	1	2	1	3	2	2	2	1	5	1	5	0	2	1	1	4	3	4	14	1
chr1:152732959-152733338	54	53	75	48	50	48	31	51	52	44	69	73	70	60	68	56	62	61	48	92	78	75	71	57	53	44	95	53	56	49	54	44	46	12	44	59	49	36	39	51	60	56	29	30	45	44	47	54	28
chr1:153508425-153508840	2	1	3	5	1	3	2	5	0	2	2	2	0	1	2	6	3	3	1	3	4	3	3	4	2	1	7	7	1	2	2	3	6	2	0	2	1	4	2	5	3	3	2	2	2	4	1	1	1
chr1:153606178-153606974	7	5	19	3	10	9	2	5	5	2	3	13	12	8	6	9	11	10	5	9	7	4	10	8	11	6	12	7	4	6	7	5	2	2	6	4	7	3	1	6	2	1	1	5	7	3	6	6	4
chr1:153631066-153631369	1	1	2	0	0	1	4	3	2	0	0	2	7	1	1	1	0	1	3	2	3	0	1	3	1	4	3	0	0	0	3	0	3	0	0	1	0	0	1	0	3	1	0	1	0	1	0	3	0
chr1:153643319-153643529	2	0	0	0	0	2	0	0	0	0	1	1	1	0	2	2	1	5	0	1	0	0	1	2	1	1	3	0	1	0	1	1	0	1	1	0	4	1	0	2	0	0	0	3	0	0	0	0	0
chr1:153650831-153652375	2	6	11	9	3	9	8	11	6	6	4	11	7	5	14	6	31	7	6	4	7	13	6	5	12	8	11	7	5	8	8	8	6	9	4	4	4	12	9	7	9	21	8	5	3	9	2	23	5
chr1:153662204-153662439	68	35	57	40	40	61	44	54	30	53	58	63	75	97	87	56	71	65	53	103	69	102	80	51	65	64	85	60	55	62	61	46	51	57	38	66	50	70	46	40	58	73	61	25	36	45	29	61	34
chr1:153700217-153700607	1	1	0	2	0	0	1	0	1	0	0	2	2	1	1	0	1	0	0	0	1	0	2	1	1	2	0	1	0	0	0	1	0	0	0	1	3	2	1	3	0	1	4	0	0	0	2	0	0
chr1:153747656-153748698	3	2	0	4	2	1	2	2	1	2	1	3	7	4	2	4	6	1	4	1	5	4	3	2	1	3	3	2	0	4	5	0	3	4	1	2	1	6	1	2	4	3	1	2	1	1	3	5	5
chr1:153755958-153756335	0	2	3	1	0	0	1	0	1	0	0	1	0	0	1	1	0	1	2	0	0	0	2	1	0	2	4	0	0	1	1	1	0	0	0	1	2	2	0	0	1	0	0	1	0	2	0	1	0
chr1:153894838-153895921	3	0	0	0	2	1	4	1	1	1	1	0	1	0	1	1	3	0	2	0	1	0	1	4	1	2	3	0	2	1	0	1	1	2	1	2	2	2	3	1	1	3	1	0	0	1	1	2	0
chr1:153914344-153914578	31	38	47	28	28	32	32	41	26	41	36	31	44	32	41	67	42	39	22	48	49	52	46	26	31	41	67	28	25	29	40	28	42	31	23	45	42	39	22	37	42	51	29	18	16	29	29	52	29
chr1:153918373-153919334	1	0	1	1	2	0	0	1	1	1	0	0	3	1	3	2	0	4	1	2	0	2	0	1	2	1	1	1	4	0	1	0	2	2	1	2	1	4	2	0	3	3	2	3	0	2	1	5	0
chr1:153930547-153931130	0	1	0	1	3	2	2	1	2	1	0	0	1	0	2	4	1	1	1	0	1	1	2	0	1	1	3	1	0	1	0	1	2	1	1	2	1	2	4	3	1	4	1	0	0	1	1	0	1
chr1:153935782-153936276	1	0	1	2	4	2	2	1	2	2	1	3	0	4	3	3	4	0	0	1	0	0	2	2	1	3	2	2	0	0	4	2	3	2	0	2	1	3	2	5	3	3	3	2	0	1	0	0	2
chr1:153939644-153939980	3	3	6	2	2	0	0	3	0	3	0	2	3	2	4	2	4	0	0	0	3	0	1	1	2	1	4	0	0	1	4	0	0	2	3	1	1	0	3	1	0	4	0	3	1	0	0	0	1
chr1:153949713-153950525	4	4	0	1	1	3	2	3	0	2	6	2	3	3	6	7	4	4	2	4	3	1	1	2	5	6	3	0	3	1	7	2	5	3	1	1	2	2	4	3	5	10	3	3	4	1	2	2	2
chr1:153963228-153963510	0	2	2	2	0	1	2	0	2	0	0	1	1	0	1	1	1	1	1	1	0	3	0	0	0	2	4	0	2	0	0	0	0	1	0	1	2	1	0	3	0	1	1	0	1	0	0	1	0
chr1:154155269-154155926	3	7	3	3	8	3	3	5	2	2	2	9	5	2	5	4	5	3	6	8	4	5	7	7	8	3	13	5	4	6	8	6	5	1	2	5	2	8	3	6	5	4	0	3	19	2	1	5	5
chr1:154192844-154193852	2	1	2	0	3	0	1	3	1	3	2	3	0	3	3	1	1	0	1	2	4	0	1	1	1	3	2	4	2	2	1	0	1	0	2	3	2	2	1	2	0	6	0	4	2	2	1	2	3
chr1:154244711-154245289	2	1	3	1	1	1	0	2	2	0	1	0	2	4	1	2	2	2	1	3	1	3	1	4	0	0	3	4	4	1	0	2	1	1	0	3	0	2	0	1	2	3	0	0	1	1	3	0	1
chr1:154298206-154298544	1	1	2	1	1	1	1	3	1	0	0	3	2	2	11	0	1	1	0	1	0	1	4	1	1	2	2	1	0	1	1	3	7	0	0	2	5	10	1	3	3	20	0	0	0	3	1	16	1
chr1:154300976-154301528	1	3	2	1	2	2	6	0	0	4	2	3	1	3	5	2	8	4	4	5	1	2	4	2	3	3	3	3	1	4	2	3	2	1	1	0	2	4	1	3	3	4	2	1	0	5	4	2	6
chr1:154377671-154378445	2	3	3	1	1	0	0	0	0	1	0	3	1	4	5	4	2	2	2	1	1	1	1	0	2	1	11	8	0	1	2	1	2	4	2	2	4	1	1	1	1	4	2	0	3	2	0	4	3
chr1:154474108-154475699	46	23	41	25	26	26	13	41	19	23	20	33	33	36	49	71	46	37	12	40	35	42	30	30	37	31	73	16	18	12	18	20	37	9	34	42	18	95	23	18	30	146	51	26	16	34	29	114	20
chr1:154530682-154530903	0	0	0	1	0	0	1	0	0	0	1	0	1	0	1	0	0	0	0	1	1	2	0	1	0	0	2	0	1	0	0	1	1	1	0	1	0	1	0	0	2	0	1	1	0	0	0	0	1
chr1:154531055-154531565	4	1	2	1	0	0	1	1	2	1	1	0	2	0	2	1	2	0	1	1	0	0	0	1	0	1	1	0	0	0	1	2	0	0	1	1	1	0	0	0	0	5	0	0	0	0	0	0	0
chr1:154540234-154540573	3	1	1	2	0	1	1	0	1	0	3	1	0	1	3	1	1	0	1	0	1	1	1	0	1	2	5	2	3	1	1	3	2	1	0	1	0	1	0	2	1	5	2	0	1	1	2	3	0
chr1:154543819-154544713	215	145	157	119	172	181	159	217	141	172	153	206	232	272	276	314	251	256	172	323	273	350	245	171	233	205	325	226	222	223	180	131	218	208	170	184	231	218	162	190	205	251	220	142	143	175	189	247	161
chr1:154580381-154580797	0	2	1	0	0	0	0	1	0	0	0	2	1	1	2	0	0	2	2	1	1	4	0	0	0	2	0	2	1	1	0	1	0	1	0	0	3	1	0	2	3	3	2	0	2	3	1	2	0
chr1:154599764-154600505	7	2	6	4	4	0	1	3	5	3	2	2	6	3	6	2	3	5	2	4	5	1	4	1	4	1	5	7	2	2	1	1	4	1	5	5	2	4	4	3	7	3	3	2	0	0	3	1	3
chr1:154732823-154733436	7	1	2	5	6	2	6	9	3	7	2	3	3	5	8	5	4	12	5	2	7	5	0	3	11	5	6	2	6	5	0	2	5	3	7	2	4	11	4	7	2	40	10	4	2	4	1	10	2
chr1:154744587-154744864	71	49	65	47	46	56	36	67	38	41	62	61	67	59	62	49	65	73	51	75	73	78	71	42	66	63	71	61	39	59	50	43	46	34	35	50	56	51	52	57	69	70	49	24	47	40	33	48	43
chr1:154908963-154909931	8	7	10	1	3	3	0	3	0	6	2	3	12	3	12	5	5	4	5	1	3	6	2	7	6	3	7	4	2	3	4	2	6	1	5	6	7	6	8	5	6	3	3	3	0	5	5	4	5
chr1:154933929-154934735	4	4	0	1	2	2	2	4	1	2	1	3	0	1	3	1	2	3	2	1	2	3	0	0	3	2	3	2	0	1	1	1	1	3	3	3	3	1	1	2	0	3	1	0	0	2	0	0	0
chr1:154946238-154946498	1	1	0	0	0	1	0	0	0	1	2	1	0	0	0	0	2	0	1	0	1	0	0	2	0	0	0	2	1	1	1	1	0	0	0	2	0	1	0	0	1	1	0	1	1	1	0	0	0
chr1:154946743-154947486	1	3	4	1	1	1	2	0	0	3	1	1	3	3	0	3	2	2	1	4	3	1	3	0	3	2	2	0	0	2	1	0	1	1	3	1	5	3	1	3	3	3	1	4	1	1	4	1	0
chr1:154971871-154972404	2	3	2	1	0	1	3	0	0	3	1	3	1	1	4	3	9	0	0	0	3	2	1	1	5	5	0	1	3	2	0	4	0	1	1	2	1	5	4	2	1	4	0	2	4	0	1	2	3
chr1:154973251-154974358	3	2	6	2	4	1	3	4	4	0	2	2	3	1	6	3	2	4	1	2	3	2	3	2	4	5	4	2	1	3	1	2	2	2	0	3	7	2	4	2	1	8	1	0	4	3	3	2	4
chr1:154975210-154975411	0	0	1	0	3	2	1	1	0	0	0	0	0	0	0	0	0	0	0	4	2	0	0	1	0	1	0	1	0	1	2	0	1	0	0	0	1	1	0	0	0	4	0	0	0	1	1	0	0
chr1:154975698-154976624	3	4	1	4	6	6	6	4	2	3	1	1	4	1	2	4	2	3	5	0	3	3	6	7	4	4	4	5	2	3	4	5	3	1	0	2	1	4	5	1	1	6	5	1	4	5	0	4	4
chr1:154989750-154990234	4	1	0	1	1	2	6	1	1	1	2	2	4	3	4	3	3	2	2	0	2	0	0	1	2	5	4	2	1	0	1	1	2	2	3	2	2	2	5	4	1	4	3	0	0	4	1	0	1
chr1:155022989-155024332	4	4	6	2	3	3	4	3	1	4	2	7	3	0	5	9	6	3	4	4	5	1	3	4	3	6	5	2	3	1	6	4	6	4	4	5	2	4	2	2	2	10	2	2	3	5	0	4	2
chr1:155034926-155036578	33	22	50	19	28	34	13	13	16	20	19	33	34	34	16	26	24	34	25	42	32	24	33	28	42	29	62	26	23	15	15	25	19	7	22	25	29	28	17	27	29	31	17	24	23	18	29	27	19
chr1:155043413-155043922	6	3	3	2	2	2	1	2	1	5	3	1	5	6	5	4	6	5	6	3	4	1	3	4	6	5	6	3	4	2	2	6	5	1	3	1	1	2	3	3	2	3	1	4	7	1	2	4	2
chr1:155051156-155055291	15	12	19	18	13	29	11	6	9	13	12	23	11	19	34	25	41	16	13	19	23	11	18	28	28	26	31	12	14	25	20	14	19	14	18	12	12	12	17	17	25	32	21	13	12	21	8	9	9
chr1:155057188-155058056	4	3	0	1	5	1	3	0	2	2	2	2	0	3	5	5	0	6	2	2	0	1	1	1	2	4	3	4	5	3	4	3	3	0	3	4	0	3	1	7	5	6	2	1	1	0	0	3	1
chr1:155098435-155100451	87	48	99	68	56	79	81	60	59	76	54	114	96	109	84	106	95	133	109	109	134	121	159	90	86	90	179	108	77	123	96	87	67	19	71	111	128	38	70	92	90	105	53	71	64	69	80	87	44
chr1:155108008-155108611	3	3	0	3	2	2	1	3	2	2	1	1	3	1	3	0	1	2	0	2	1	0	2	2	3	1	2	0	0	1	1	2	1	2	2	3	1	2	0	2	1	3	1	1	1	0	0	2	0
chr1:155112977-155113179	0	2	1	2	0	0	1	2	2	1	0	1	0	3	3	2	1	0	1	1	1	1	0	0	2	2	0	2	0	1	0	1	0	2	1	0	0	0	0	2	2	0	0	1	1	1	0	1	0
chr1:155145343-155145938	3	2	0	1	2	3	3	4	4	0	0	1	2	2	3	2	1	2	3	1	6	1	2	3	1	1	4	1	4	0	1	0	1	2	2	2	0	3	1	8	0	3	2	1	2	2	1	3	1
chr1:155147186-155147444	3	4	3	1	0	2	2	11	0	2	0	2	3	2	1	1	6	1	4	0	1	4	2	1	2	2	7	2	0	3	2	1	3	0	2	2	0	9	2	3	2	11	2	1	1	1	0	6	1
chr1:155163435-155163818	1	3	3	2	0	1	3	3	1	2	1	4	1	2	8	2	2	1	1	1	1	7	5	3	3	3	7	0	2	1	1	0	2	2	1	1	0	4	1	2	2	1	3	0	2	1	0	2	2
chr1:155164200-155165160	9	4	11	5	3	3	6	1	4	5	3	2	5	3	5	3	4	11	7	4	3	5	4	4	4	0	9	5	3	2	3	5	4	3	7	6	7	5	5	5	4	4	1	3	3	7	2	8	3
chr1:155178548-155178980	0	0	1	1	0	0	0	2	0	2	0	1	1	1	0	2	0	0	1	1	0	1	1	1	4	4	4	0	1	1	0	3	1	0	2	1	2	1	0	0	2	1	3	2	1	0	1	2	1
chr1:155197117-155197534	1	1	0	0	0	0	1	3	1	3	1	1	0	1	1	2	2	0	4	0	0	1	3	1	1	0	1	0	0	1	2	0	3	0	0	0	2	0	4	0	0	0	1	2	2	1	2	2	1
chr1:155220083-155220549	4	2	4	0	0	3	1	0	2	4	1	1	4	6	7	16	3	4	0	1	2	1	2	0	5	5	5	2	4	1	2	6	5	3	0	0	2	6	2	2	6	12	15	3	3	4	1	11	5
chr1:155224625-155225655	10	5	7	4	3	6	10	4	4	7	3	8	4	10	11	9	6	16	7	5	5	5	9	11	7	4	13	5	5	7	7	7	11	5	6	12	7	1	7	14	11	11	4	0	3	5	4	7	1
chr1:155231813-155232312	0	0	2	1	1	2	2	4	4	1	0	1	4	1	2	4	2	5	6	2	1	2	1	7	6	2	3	3	5	0	2	0	3	1	0	6	3	3	1	2	4	3	0	1	2	2	1	2	3
chr1:155239279-155239494	48	48	63	36	38	33	34	52	27	34	38	57	55	70	59	83	53	56	44	69	52	70	60	52	54	39	58	51	34	49	37	40	54	37	33	57	48	52	51	38	45	65	59	28	31	29	26	45	43
chr1:155242862-155243436	2	0	4	0	0	3	2	2	1	1	1	0	2	1	3	2	2	1	1	1	1	1	1	0	0	1	2	1	2	1	0	0	1	2	0	0	1	1	2	1	1	2	0	2	0	0	2	0	2
chr1:155246992-155247748	6	3	1	3	2	2	4	2	2	3	3	2	2	3	2	2	1	4	5	1	2	1	1	1	3	4	3	1	2	1	3	3	2	5	3	1	2	3	3	2	0	7	5	4	3	1	1	0	1
chr1:155264319-155265536	93	70	58	46	54	62	51	84	47	61	67	85	76	88	141	109	128	89	63	88	65	80	82	64	76	92	124	72	67	72	54	67	111	120	96	87	97	112	52	60	106	143	109	68	51	77	55	120	47
chr1:155278408-155278743	1	0	0	1	0	0	2	0	1	1	1	1	0	0	1	1	0	1	0	2	1	0	2	0	4	2	5	1	1	0	1	3	0	1	1	1	0	2	1	2	2	1	0	0	1	1	0	1	0
chr1:155290607-155291001	8	2	11	1	1	6	4	22	6	6	3	4	5	11	7	5	9	7	2	5	6	7	5	10	9	6	5	5	8	5	2	3	3	1	10	8	4	33	11	6	2	3	15	5	8	4	4	11	6
chr1:155292470-155295433	21	29	30	26	23	25	23	27	15	17	24	35	48	36	34	32	26	51	38	34	30	23	29	38	32	33	64	23	20	30	31	26	33	12	17	28	33	9	19	30	20	35	27	21	16	29	20	28	12
chr1:155531915-155533280	1	2	4	3	1	2	1	2	0	1	0	3	3	6	2	2	5	5	4	1	7	1	3	3	2	1	7	1	3	3	3	0	1	5	2	4	0	2	2	3	3	2	0	1	1	1	4	4	1
chr1:155579733-155580328	3	2	0	6	0	4	3	0	0	0	2	5	3	3	2	2	3	7	2	3	4	1	1	1	0	7	7	2	2	3	2	1	1	2	1	3	2	1	2	2	2	8	3	1	5	1	0	2	1
chr1:155657833-155659125	8	5	3	4	4	1	3	4	4	1	7	6	6	8	5	7	3	5	3	2	3	9	4	10	6	10	13	2	2	1	6	6	5	3	2	1	1	6	2	3	1	11	5	1	2	1	4	3	4
chr1:155715298-155715908	1	2	3	4	3	1	4	3	0	2	3	2	2	2	2	0	2	2	0	3	2	5	2	6	3	12	8	6	5	2	2	1	1	2	1	2	2	4	0	0	2	4	2	2	1	1	2	2	3
chr1:155829110-155829431	1	0	0	1	0	0	1	1	0	0	1	1	3	0	1	0	2	1	0	1	1	2	0	0	1	0	0	3	1	0	0	1	1	1	0	3	0	1	2	0	1	0	0	0	0	1	0	1	2
chr1:155830196-155830489	2	0	2	0	0	0	1	3	0	0	2	2	0	0	1	1	6	3	3	1	0	3	0	1	2	0	3	1	0	2	2	2	1	0	1	3	0	5	1	0	1	8	0	1	1	0	0	2	0
chr1:155904073-155904307	0	1	0	2	0	0	0	2	0	0	0	1	0	0	0	1	1	1	2	0	0	0	1	2	2	1	3	0	1	2	0	0	0	3	0	0	3	0	0	0	0	1	0	1	0	0	1	3	0
chr1:155920652-155920898	65	39	55	41	40	59	39	71	39	58	60	63	67	73	86	106	81	80	61	90	88	99	61	61	67	67	84	66	61	69	48	29	54	60	51	69	66	75	54	59	61	74	68	23	43	35	39	57	39
chr1:155947679-155948490	0	0	0	2	3	3	4	1	0	1	1	2	4	2	5	3	3	8	1	3	1	1	4	0	4	1	11	1	0	1	1	1	3	2	3	2	1	4	0	1	0	5	1	3	3	2	0	1	2
chr1:155990390-155990780	3	2	2	0	0	0	2	2	0	3	3	3	2	1	1	2	2	2	2	1	2	2	2	0	2	5	2	2	0	1	1	3	2	2	1	1	2	1	1	5	3	1	4	1	2	1	2	1	2
chr1:156022963-156025174	8	3	8	9	10	8	4	6	6	7	5	14	10	9	12	9	8	8	1	6	12	11	11	9	11	11	8	9	4	8	8	7	10	13	5	5	6	8	7	11	8	18	9	3	3	12	7	16	10
chr1:156046344-156047384	126	126	164	91	97	117	85	129	75	114	93	173	148	164	183	349	219	202	101	162	216	182	146	138	136	159	269	79	98	91	110	98	176	216	93	128	118	151	88	105	120	230	192	81	88	81	70	186	82
chr1:156051240-156051461	5	2	3	2	1	1	1	8	3	3	1	0	4	5	6	3	2	4	1	2	3	6	7	4	1	3	0	2	1	4	0	3	1	2	2	2	0	2	5	3	4	14	3	5	2	1	0	1	5
chr1:156052073-156052803	3	5	3	2	2	3	3	4	2	0	3	0	4	2	6	5	2	1	3	2	2	1	2	3	6	1	2	0	0	3	2	0	3	2	1	1	4	4	3	1	1	2	1	0	2	2	2	3	2
chr1:156084487-156085097	3	2	5	5	3	1	1	5	1	1	3	2	2	5	4	2	4	2	4	4	2	2	2	5	5	4	5	1	3	2	2	0	2	7	1	2	2	2	0	1	4	2	2	1	1	0	2	3	2
chr1:156105708-156106171	83	69	72	60	55	44	50	68	53	44	55	66	88	90	90	116	84	78	78	97	104	82	63	67	65	61	91	60	56	82	63	45	69	51	48	78	69	57	36	63	54	94	69	52	59	56	39	65	31
chr1:156163673-156164052	1	1	2	2	1	1	1	2	1	0	1	2	1	1	1	3	0	1	2	0	0	0	2	3	1	1	1	1	0	1	0	0	0	2	3	0	3	0	1	2	0	0	0	0	1	0	0	0	1
chr1:156182585-156183097	2	2	1	1	2	2	5	5	0	1	0	7	1	1	3	0	4	5	5	1	3	3	1	2	1	4	3	3	1	2	3	6	1	1	1	1	3	1	0	2	1	1	1	1	0	1	1	1	1
chr1:156186238-156186647	29	25	32	33	22	27	24	40	24	44	43	52	69	38	53	59	57	54	39	70	66	79	61	29	37	40	122	40	42	49	33	21	28	37	37	33	28	32	32	46	57	69	51	38	32	83	83	141	94
chr1:156215369-156215899	0	3	6	3	2	1	1	4	2	1	4	2	3	0	1	1	9	2	4	2	1	11	3	6	5	4	6	4	2	2	2	1	2	0	2	2	1	1	6	5	7	18	4	3	2	3	0	4	4
chr1:156261200-156261425	3	2	14	5	9	8	0	5	5	6	7	10	5	8	4	4	30	4	5	13	7	11	14	10	6	5	17	9	14	12	4	2	4	1	5	6	10	1	2	2	5	4	26	9	14	5	5	3	2
chr1:156308174-156308442	0	0	1	0	0	3	0	0	0	2	0	0	0	3	1	0	0	1	2	1	0	1	0	1	0	1	0	0	1	0	0	2	1	0	0	0	1	0	1	0	0	0	2	1	0	0	0	0	0
chr1:156338759-156339251	6	6	10	3	3	3	3	1	0	7	6	5	4	5	4	5	5	7	6	4	7	6	4	4	7	8	14	5	1	1	4	1	7	3	6	3	1	3	9	9	4	16	5	0	6	6	0	5	4
chr1:156358051-156358252	3	5	3	0	0	0	0	2	1	0	5	0	3	3	4	0	18	1	0	1	1	3	0	1	3	3	6	2	0	1	0	1	2	8	0	2	1	27	2	3	0	16	14	1	4	1	1	12	0
chr1:156390404-156391581	29	7	18	6	4	4	0	19	4	6	10	4	8	8	23	10	8	6	9	6	10	2	7	9	23	10	17	4	1	6	6	7	10	12	7	8	5	56	8	11	6	71	29	3	6	1	2	18	3
chr1:156405161-156406350	8	6	10	4	6	5	3	26	3	3	5	7	2	5	11	10	61	5	3	5	7	20	9	5	13	8	15	3	4	4	5	5	6	64	10	5	5	18	5	8	11	44	44	2	4	5	6	13	5
chr1:156426550-156427362	5	4	6	4	1	2	2	9	2	2	3	3	3	5	1	5	5	2	8	5	1	0	6	3	5	4	9	5	2	2	2	3	0	0	0	1	3	2	5	1	4	3	3	0	0	3	1	5	2
chr1:156469618-156471060	3	1	2	1	2	5	1	4	1	3	5	2	8	4	4	6	5	4	1	4	4	3	2	5	7	3	6	4	2	3	2	4	8	3	4	1	1	1	4	3	3	11	5	3	3	2	6	4	2
chr1:156474943-156475320	4	5	1	1	2	1	2	1	1	1	2	1	2	0	0	1	4	1	1	2	1	1	3	2	1	0	0	5	1	0	0	6	2	1	1	1	4	2	2	1	2	4	1	0	0	3	1	4	2
chr1:156542100-156542502	2	4	0	3	1	4	2	4	2	1	3	3	3	0	3	3	0	1	6	1	1	1	2	4	4	0	4	2	4	4	1	3	3	0	3	0	0	3	1	2	3	5	1	1	1	1	2	0	3
chr1:156561486-156561880	0	3	3	1	0	1	0	0	1	0	0	3	1	0	4	1	0	1	1	2	0	0	0	0	1	2	1	0	0	1	0	1	1	0	0	0	4	1	0	2	1	4	3	1	1	0	0	4	0
chr1:156593658-156595283	11	4	18	10	9	5	11	19	4	8	12	9	11	11	38	8	20	10	8	14	11	6	10	8	16	8	33	5	8	6	4	8	8	10	7	12	12	11	10	6	16	51	16	6	5	7	8	40	6
chr1:156611640-156612447	18	27	12	4	4	6	4	17	7	8	5	9	10	1	21	123	33	11	2	9	1	22	5	7	16	10	20	3	4	6	9	4	62	20	4	5	4	72	8	13	10	63	31	3	4	7	4	42	6
chr1:156616554-156616946	21	12	15	10	12	9	8	30	6	5	10	12	21	11	30	87	50	22	10	26	12	30	13	14	24	36	36	22	9	16	19	9	46	46	7	24	12	71	6	27	23	35	47	13	13	3	4	42	7
chr1:156627343-156627576	0	1	0	0	0	0	2	2	0	0	2	0	4	2	2	3	3	4	3	1	4	1	3	5	2	2	5	0	4	1	2	1	0	0	0	1	0	0	1	1	1	1	0	0	3	2	2	0	1
chr1:156646293-156647260	4	4	8	3	3	5	5	4	2	4	0	7	3	6	7	4	25	6	2	3	3	3	4	7	4	7	7	4	2	5	3	7	7	8	1	5	11	3	5	3	5	15	25	2	2	7	5	8	4
chr1:156674859-156676654	16	14	14	9	16	6	10	14	9	10	16	11	18	11	16	16	19	15	9	10	10	12	10	14	9	15	28	12	8	5	8	10	10	9	11	14	19	8	5	6	12	16	5	13	17	6	1	12	4
chr1:156698112-156698916	4	1	2	0	1	3	1	1	2	0	0	3	5	3	2	1	1	2	2	0	0	2	4	3	3	2	1	1	4	4	1	1	3	1	3	1	5	4	1	4	2	3	2	2	2	0	1	2	0
chr1:156710799-156711146	0	0	0	2	0	2	0	4	1	0	0	1	2	0	1	1	0	0	1	0	1	1	2	1	2	1	2	0	1	1	1	0	1	0	0	1	0	0	0	1	1	0	0	2	0	1	0	0	0
chr1:156720748-156722069	3	5	4	2	3	0	1	2	0	1	1	2	4	1	0	2	2	3	1	2	3	2	2	3	2	2	4	3	0	0	4	2	5	3	2	0	2	2	1	3	1	9	3	1	2	1	0	3	2
chr1:156737036-156738013	1	2	3	2	1	1	1	5	4	4	4	2	2	7	7	8	3	2	1	2	1	3	3	5	5	2	7	3	4	4	3	2	3	5	7	3	3	4	9	1	2	0	4	2	2	0	3	3	4
chr1:156783524-156784037	4	7	2	1	4	1	1	3	3	1	4	4	5	8	3	3	4	6	1	6	10	4	4	5	3	4	7	5	2	3	3	4	4	3	10	4	6	3	3	2	4	6	4	6	3	1	5	4	5
chr1:156814882-156815792	29	9	17	4	11	11	11	20	9	9	8	15	15	9	32	18	38	16	5	9	11	8	14	3	35	14	34	11	9	18	8	7	28	39	13	10	11	74	10	13	10	87	58	14	9	11	3	45	3
chr1:156818623-156819192	21	6	13	6	8	8	5	20	5	13	13	8	9	8	22	25	45	13	7	12	5	9	9	6	16	25	13	6	9	7	8	9	12	70	16	13	14	55	9	3	8	25	49	4	10	6	11	20	5
chr1:156828805-156831102	8	13	18	11	6	14	11	12	4	11	11	11	7	13	28	23	32	19	13	18	17	9	17	13	16	22	23	10	14	11	11	9	12	8	8	6	6	16	10	15	10	32	37	15	9	4	7	20	13
chr1:156863416-156863711	3	4	3	1	1	0	2	4	2	0	1	4	2	1	3	1	12	1	0	1	0	0	2	3	5	2	1	1	2	1	0	0	5	31	1	2	0	22	1	1	1	15	12	1	5	0	2	7	1
chr1:156877770-156878649	125	112	137	102	101	125	117	134	117	101	115	146	162	185	134	170	182	178	132	241	199	191	166	139	150	106	240	153	117	166	122	116	107	20	85	140	133	111	95	115	132	154	112	105	105	126	102	141	96
chr1:156890244-156890806	2	5	5	2	10	2	0	9	1	2	5	7	2	8	10	9	9	7	5	4	6	3	4	2	8	9	17	2	5	3	2	2	12	5	5	4	1	12	3	5	8	31	50	2	5	3	4	15	3
chr1:156893520-156894232	9	3	8	3	4	10	4	15	5	3	4	6	9	0	11	1	26	8	6	4	4	3	4	10	8	14	12	4	5	6	7	11	4	9	3	3	3	24	6	5	7	54	33	3	4	6	6	36	7
chr1:156897200-156897796	5	3	7	5	5	1	2	5	0	5	5	3	4	1	9	5	4	3	1	3	2	3	4	4	7	11	8	2	5	1	1	5	1	3	2	1	1	4	3	4	7	16	2	3	3	5	1	4	1
chr1:157015150-157016229	2	0	4	1	2	0	0	2	1	2	1	1	0	1	0	0	0	3	2	1	1	0	2	0	1	2	1	0	1	2	0	0	2	1	1	0	1	2	1	0	3	2	0	3	0	1	3	2	5
chr1:157107750-157108645	6	2	3	1	2	0	1	2	1	0	2	3	2	2	3	4	0	0	3	1	3	1	2	3	4	2	8	6	0	4	1	6	2	2	3	2	1	2	0	4	6	5	0	0	0	4	2	1	5
chr1:157164539-157165135	25	25	29	14	22	17	20	47	25	16	18	26	35	12	51	32	49	38	21	38	25	32	24	15	32	40	24	13	20	11	13	20	38	59	21	39	19	65	15	15	16	69	57	26	10	14	12	62	8
chr1:157948721-157949053	21	14	17	8	9	16	5	5	9	12	7	16	21	11	11	25	30	13	11	17	13	13	25	13	25	22	43	11	9	21	15	12	10	1	8	15	13	8	12	13	16	14	7	7	6	8	6	18	4
chr1:157963541-157963947	1	0	2	2	1	0	0	0	0	1	2	0	2	3	2	5	0	3	2	2	1	3	2	0	5	2	5	1	1	1	0	0	1	2	1	0	2	2	2	1	1	27	1	2	0	1	1	4	1
chr1:158083271-158083540	1	1	0	0	2	0	1	2	1	0	0	1	1	0	2	1	0	0	0	0	2	2	0	0	1	0	0	1	0	0	0	0	0	1	0	0	0	16	1	0	0	2	0	0	1	0	1	0	0
chr1:158119489-158119704	3	4	3	1	2	4	1	3	0	2	1	2	4	2	3	6	2	3	3	8	5	2	1	4	1	12	1	6	4	4	1	4	3	1	4	3	4	29	1	0	0	15	3	1	3	2	1	6	0
chr1:158147434-158147854	29	32	17	9	14	19	20	12	20	21	15	15	23	33	11	20	32	26	31	22	43	40	39	12	23	23	78	25	29	31	7	14	10	1	8	19	21	26	16	33	14	29	26	17	21	12	13	20	18
chr1:158150621-158151503	19	4	17	4	4	6	3	15	3	10	6	7	7	8	8	6	13	10	3	7	3	9	7	9	10	9	6	10	8	10	4	5	4	4	8	3	5	61	10	11	8	32	10	4	9	6	5	25	2
chr1:159141203-159141718	5	3	6	3	4	4	5	6	2	4	5	1	6	5	5	4	4	6	2	3	4	10	5	5	9	8	15	4	2	2	3	4	4	4	4	2	10	16	2	11	5	38	4	4	2	2	3	18	3
chr1:159158229-159158498	2	1	2	1	2	0	0	1	1	1	3	0	0	1	3	1	3	3	1	0	0	2	1	1	3	1	2	0	3	3	3	1	3	4	1	1	1	4	1	1	2	14	3	0	2	3	1	5	1
chr1:159750417-159751353	5	1	3	0	2	2	4	0	0	2	1	1	5	3	0	3	6	4	4	3	1	2	5	2	3	3	9	4	2	3	3	3	3	1	1	2	3	4	1	2	7	3	0	3	0	1	4	3	3
chr1:159824007-159825011	3	6	4	3	0	5	2	3	0	1	1	7	1	4	3	6	3	9	4	5	3	3	2	8	5	2	3	4	1	6	2	6	3	5	2	4	2	3	1	2	3	6	3	1	5	3	2	4	2
chr1:159869902-159870143	18	6	19	10	16	20	9	5	10	4	4	10	14	19	9	17	28	11	10	6	9	4	11	12	14	14	23	8	4	12	6	10	9	3	13	9	10	4	5	9	7	11	8	4	10	9	11	6	5
chr1:159894330-159895398	8	3	3	8	3	2	4	2	6	4	5	2	4	5	3	4	8	3	4	4	2	0	3	5	2	8	8	5	1	2	1	6	6	4	4	7	4	2	7	3	5	8	6	1	3	3	2	5	3
chr1:159899433-159899853	103	74	96	62	72	68	47	75	50	84	54	113	97	131	96	154	115	122	72	113	119	136	129	67	79	71	139	88	75	103	66	68	86	48	79	86	88	105	51	79	87	88	100	63	66	76	61	113	63
chr1:159915369-159915797	5	2	1	2	1	2	1	2	1	0	0	4	3	2	0	0	3	2	3	5	5	1	1	2	3	5	6	2	2	1	1	2	2	2	3	5	1	3	1	3	0	4	0	1	1	2	1	3	2
chr1:160001296-160001989	2	2	1	1	1	1	2	7	0	2	4	1	3	3	1	6	1	4	1	0	1	3	2	5	2	5	4	1	1	4	2	3	1	4	3	5	0	2	0	1	3	4	1	0	0	1	1	6	0
chr1:160040129-160040668	3	2	7	2	3	1	0	2	1	2	0	3	4	1	4	2	3	6	5	2	5	6	1	3	0	5	4	2	2	0	2	2	1	3	1	2	3	3	1	5	4	3	3	1	0	0	3	1	1
chr1:160053722-160054738	99	59	86	70	63	68	54	84	65	71	79	68	82	65	84	207	103	118	83	107	103	62	86	65	106	73	125	52	79	64	72	69	87	168	58	90	71	58	69	76	91	116	81	51	52	70	45	111	83
chr1:160068041-160068430	1	1	2	1	0	0	1	2	0	0	1	2	1	3	1	4	1	2	0	0	1	1	0	0	4	0	2	0	2	3	0	1	0	0	0	1	0	4	1	3	0	1	1	1	0	2	0	0	1
chr1:160175133-160175702	5	0	3	0	1	1	2	1	0	1	0	1	2	1	3	1	3	1	3	2	4	1	1	3	5	1	3	3	1	3	4	1	3	2	1	2	2	2	2	3	2	4	0	1	0	3	2	0	0
chr1:160231756-160232451	6	2	2	7	1	3	0	0	2	2	1	2	5	2	2	2	0	3	2	0	5	3	1	4	8	1	1	2	1	2	4	3	0	2	1	3	1	1	2	5	3	3	2	2	2	1	0	3	1
chr1:160312929-160313338	4	1	0	0	0	1	1	2	0	1	0	3	2	1	1	3	1	2	3	2	2	1	2	4	0	0	2	2	1	0	0	2	1	2	1	0	0	5	0	3	3	2	3	0	2	0	0	2	1
chr1:160340605-160340843	41	23	33	28	21	30	14	32	21	36	32	30	48	36	44	60	43	53	32	65	55	50	46	21	36	29	54	48	35	38	28	24	46	37	26	36	38	35	21	26	35	43	33	20	20	43	42	54	35
chr1:160370113-160370658	0	1	5	1	1	1	2	6	2	2	0	0	2	1	1	3	3	4	2	0	1	1	1	3	3	2	7	3	3	2	2	3	2	2	0	3	1	2	3	1	2	1	1	2	4	0	1	4	2
chr1:160389104-160389386	72	53	71	47	58	53	52	68	37	61	48	58	73	75	83	87	71	71	64	79	82	77	65	58	51	42	76	50	47	63	41	44	52	47	41	54	52	66	42	58	49	60	53	32	50	52	32	53	45
chr1:160771684-160771953	73	50	70	60	38	67	51	71	38	64	50	74	77	99	99	65	75	92	56	98	105	81	77	71	56	54	105	65	58	76	54	51	66	31	47	64	46	66	49	68	72	85	46	45	33	61	42	70	58
chr1:160990719-160991225	3	2	5	1	3	0	2	4	1	3	1	2	2	4	1	1	3	4	1	3	3	2	3	2	6	1	0	0	3	3	0	2	3	2	1	3	1	2	0	6	7	4	0	0	1	1	0	3	2
chr1:161008378-161008830	3	6	3	1	12	3	1	12	4	9	7	6	8	7	8	5	6	10	4	5	10	17	4	8	5	7	17	8	7	10	4	4	4	2	8	13	5	3	3	9	4	8	2	5	10	0	5	10	4
chr1:161049347-161049737	73	67	61	47	53	57	61	59	46	54	55	63	95	80	80	105	98	92	53	122	92	103	86	76	89	73	145	77	71	90	66	55	76	81	64	81	69	85	60	79	62	111	93	52	47	62	50	85	57
chr1:161068063-161068801	9	16	19	9	14	25	13	8	15	9	10	19	20	10	16	7	17	9	16	10	13	14	19	13	16	20	31	8	2	6	13	14	9	11	7	13	23	2	11	18	18	14	13	10	13	7	10	9	6
chr1:161087723-161088112	1	1	0	1	2	0	2	0	0	1	1	0	0	0	0	2	0	1	1	0	2	0	1	0	4	1	1	0	0	0	2	0	4	3	2	2	1	1	4	0	4	3	2	1	0	2	1	0	2
chr1:161102108-161102536	0	0	1	1	0	1	0	1	0	1	0	0	0	0	2	0	1	0	1	0	1	2	1	2	2	1	0	0	0	1	0	2	0	3	0	1	0	0	0	1	0	1	0	0	1	0	2	3	0
chr1:161110860-161111107	41	40	44	26	32	35	35	40	27	38	39	45	59	69	56	61	42	54	38	70	61	62	48	40	47	42	60	58	37	44	42	40	37	33	34	46	38	33	28	39	41	62	41	36	25	36	31	43	37
chr1:161129139-161129689	2	2	1	1	4	4	4	0	3	0	0	3	3	4	0	3	5	1	2	0	2	1	2	1	4	2	1	4	1	2	2	2	0	0	1	1	0	2	1	4	5	3	0	1	2	5	2	0	1
chr1:161136002-161136686	3	10	6	5	1	4	1	3	0	3	2	0	6	2	6	2	6	2	2	1	3	4	4	3	3	2	8	3	3	1	1	1	3	1	1	2	3	1	1	3	1	2	2	1	2	2	1	3	3
chr1:161147062-161147451	3	4	3	3	2	3	0	3	2	2	1	2	1	1	2	2	2	6	0	1	2	0	1	3	3	2	2	2	0	0	1	1	2	1	3	3	2	1	0	0	1	2	1	2	0	2	1	2	1
chr1:161171810-161172256	3	3	3	8	2	0	2	5	0	2	1	2	1	0	0	3	1	1	1	1	4	2	1	1	1	2	1	1	3	3	0	0	2	0	1	2	1	3	0	4	6	5	2	1	1	0	0	2	0
chr1:161228478-161229028	3	3	1	3	2	2	3	4	2	1	1	2	5	0	5	7	31	11	3	2	0	2	1	5	7	2	14	2	2	3	1	2	21	3	0	4	4	1	4	2	6	28	2	0	1	3	0	25	3
chr1:161283776-161284007	2	1	2	4	3	1	2	0	2	0	1	0	3	8	1	1	1	0	3	1	0	2	2	5	3	1	1	3	1	3	1	0	3	1	3	1	3	0	1	2	2	2	4	2	2	2	1	1	1
chr1:161284119-161284451	1	0	0	2	3	0	4	0	1	0	0	2	0	0	2	3	1	3	2	1	1	0	0	2	1	3	2	2	1	0	2	0	2	0	1	1	0	1	4	1	2	3	2	2	2	1	0	0	1
chr1:161359500-161359876	0	0	3	0	1	4	2	1	0	0	1	0	1	1	1	0	1	0	2	2	2	2	1	1	2	2	2	0	1	0	1	2	2	0	1	3	0	0	0	2	1	1	1	2	0	3	2	2	0
chr1:161368864-161369932	3	7	8	1	3	1	3	5	2	4	1	5	6	5	4	12	2	5	8	4	6	4	4	6	6	6	5	5	2	2	2	5	6	6	4	5	4	3	4	2	4	7	6	5	0	5	2	4	2
chr1:161410143-161442503	8045	6069	7221	5379	8219	5331	6217	5090	4039	5922	5160	4000	7892	7010	11782	5565	10637	7102	4601	3691	11275	13424	7749	3346	10158	4106	8707	7151	2050	8167	6040	4573	7496	6444	6198	5872	7075	10706	6224	9360	5209	11518	3277	5762	1850	3944	7243	4166	5869
chr1:161494025-161495356	67	45	94	44	46	53	48	68	42	48	82	56	75	68	97	70	82	83	62	70	93	124	82	58	40	67	146	65	45	72	74	33	80	74	60	62	78	79	45	74	82	120	76	45	44	45	73	77	46
chr1:161500429-161500752	0	1	1	1	3	2	3	2	1	1	1	0	1	1	1	2	1	4	3	0	4	2	4	1	0	2	3	3	1	1	0	0	2	2	2	1	4	0	1	1	1	1	2	1	3	1	4	2	2
chr1:161575535-161576908	198	145	248	159	117	132	115	134	122	149	212	169	199	223	239	206	262	220	147	211	219	326	209	142	84	173	276	200	127	158	186	64	209	194	170	185	238	178	117	197	216	259	190	114	114	105	256	193	181
chr1:161582034-161582377	3	0	0	0	0	2	0	1	1	2	2	0	0	2	1	4	2	7	0	1	1	2	2	4	1	1	1	0	2	1	0	0	3	2	1	1	2	1	2	0	1	5	6	1	1	0	3	1	1
chr1:161695638-161697298	13	6	10	6	9	5	3	11	6	6	2	7	7	9	7	15	10	8	4	9	8	8	9	16	15	7	16	7	5	7	3	6	8	6	5	5	9	8	7	10	11	21	13	6	3	7	5	13	5
chr1:161719415-161720076	5	1	2	2	1	0	3	1	1	0	2	3	3	3	5	2	3	1	6	3	3	3	2	4	1	0	2	2	0	1	3	4	4	4	2	1	0	4	2	6	1	2	2	1	0	1	0	1	2
chr1:161953617-161954039	106	76	98	64	86	70	71	109	78	64	78	95	111	100	121	107	133	119	95	124	137	133	104	77	100	95	142	100	96	91	85	70	95	84	74	90	108	104	90	94	95	130	98	78	73	61	67	98	80
chr1:161993023-161994131	13	16	18	9	15	9	6	11	13	8	14	15	16	20	22	28	19	17	16	15	22	10	24	15	20	17	18	19	12	20	14	10	8	26	17	22	25	19	17	20	10	24	27	11	20	16	6	15	11
chr1:162039451-162040052	1	0	0	0	0	0	2	1	0	0	1	1	0	2	2	1	1	0	0	0	1	1	1	0	1	1	2	1	0	0	0	0	0	0	1	2	2	0	1	0	0	1	0	2	2	0	2	2	2
chr1:162336877-162337321	118	90	132	71	79	102	67	112	84	104	88	131	137	166	131	176	125	177	119	168	159	169	133	100	113	109	156	110	101	144	113	91	112	113	84	129	115	141	79	106	122	144	114	71	83	85	85	108	72
chr1:162467600-162468027	3	0	0	2	1	3	1	3	0	2	2	3	0	0	3	1	4	1	0	5	1	3	3	4	3	1	0	1	1	1	4	1	1	2	1	1	2	1	2	1	2	4	0	1	1	3	0	3	0
chr1:162530857-162531853	2	4	3	5	1	1	3	3	1	1	1	5	4	1	3	2	6	2	4	6	2	2	5	7	5	5	4	1	3	2	4	2	1	2	1	1	4	5	1	5	4	9	2	1	0	4	5	5	2
chr1:162760251-162760722	10	0	1	7	7	7	4	3	2	7	5	3	12	4	7	2	5	8	8	5	15	3	7	7	10	9	22	3	4	4	3	8	4	1	5	9	19	5	2	7	7	15	7	0	7	5	1	9	7
chr1:162792177-162792574	1	0	4	0	4	5	3	5	1	4	2	2	4	2	4	2	5	3	2	4	4	6	1	4	2	2	8	0	1	2	1	3	0	5	3	4	2	3	1	3	1	5	7	5	1	2	0	0	3
chr1:163291480-163292021	3	2	0	1	2	1	8	4	0	0	2	1	2	2	2	0	2	3	2	3	0	0	2	2	1	3	1	2	0	1	1	2	1	0	0	1	4	1	3	0	1	3	1	1	2	3	2	2	0
chr1:163392878-163393100	50	43	59	35	43	39	40	54	29	37	50	38	55	71	68	71	62	72	52	86	77	83	74	55	61	52	78	62	60	56	56	40	58	30	45	57	53	68	42	51	67	70	65	32	51	38	40	68	30
chr1:164290516-164290767	1	1	2	0	1	0	2	0	1	1	1	0	2	1	0	1	3	3	1	2	1	2	1	1	1	0	2	1	0	0	0	2	1	9	1	2	1	1	0	0	0	3	10	1	1	1	4	10	1
chr1:164545541-164545917	57	47	64	47	44	44	17	63	25	47	38	48	80	73	60	100	73	91	45	87	95	83	57	53	53	61	130	51	57	62	46	35	59	69	56	51	46	63	44	68	72	79	74	34	39	76	60	101	68
chr1:165086757-165087026	13	4	4	1	2	0	1	7	2	2	1	4	2	2	26	11	32	6	6	4	4	3	3	6	6	9	2	1	2	3	0	3	4	5	5	4	7	21	1	5	6	34	28	3	1	2	1	13	2
chr1:165204502-165205507	8	4	11	7	4	4	7	15	3	3	1	3	4	7	3	8	5	4	6	6	1	5	5	8	14	4	6	5	5	8	4	2	5	6	4	2	5	48	2	14	7	8	2	4	6	6	2	8	2
chr1:165321704-165322318	10	20	3	5	6	10	4	10	2	2	7	3	3	2	6	11	45	5	5	4	10	4	7	3	9	6	12	6	4	7	5	3	4	4	4	0	11	20	5	1	0	21	51	3	2	2	2	6	4
chr1:165323487-165323811	2	10	7	3	1	2	0	6	0	3	1	0	1	5	23	5	22	3	3	2	4	4	2	2	11	5	3	4	1	3	3	3	0	56	2	1	4	40	1	4	6	26	38	3	1	2	0	7	2
chr1:165324192-165326328	20	31	14	9	11	11	8	33	5	8	8	24	18	12	82	46	59	13	6	15	7	15	10	17	36	14	32	13	7	16	8	8	33	123	10	11	8	105	9	14	22	165	126	7	16	11	9	77	7
chr1:165567266-165567530	3	0	1	2	0	1	3	2	0	0	0	1	1	5	1	1	2	1	0	2	3	2	1	5	2	1	3	0	2	1	1	1	0	1	6	1	0	2	1	0	1	0	0	2	1	0	0	4	1
chr1:165599564-165600574	6	5	3	3	5	2	2	1	1	0	1	4	2	2	5	3	4	2	6	1	6	1	7	3	2	4	5	4	2	3	3	2	4	2	7	5	3	5	2	0	4	8	1	3	3	4	6	0	3
chr1:165667545-165667817	1	0	3	1	2	0	0	2	0	3	2	1	1	1	0	1	1	0	1	2	1	3	0	3	2	1	1	1	2	1	1	4	1	4	0	1	4	2	1	1	0	2	3	0	1	2	2	3	1
chr1:165737833-165738349	2	1	3	4	0	3	4	0	0	1	7	0	3	1	4	4	3	2	5	0	1	2	1	4	1	2	2	4	1	2	2	1	2	2	1	0	2	4	2	2	0	1	3	0	1	2	3	3	0
chr1:165796654-165797683	3	1	2	0	1	2	0	0	0	1	1	1	2	0	3	2	2	1	0	0	0	2	1	5	5	2	3	2	2	2	2	2	2	3	1	1	2	2	3	1	1	2	0	0	2	2	1	3	4
chr1:165910641-165910978	72	54	71	52	59	67	61	82	72	51	65	90	81	84	92	95	91	95	62	120	102	107	74	76	73	81	93	63	61	75	61	61	64	34	68	81	75	71	70	72	84	79	62	48	60	48	42	71	47
chr1:166134259-166136448	15	6	15	1	5	4	3	32	5	13	2	5	9	8	9	8	8	1	1	7	11	9	4	2	8	10	14	5	1	7	5	3	6	6	2	6	5	9	7	6	6	46	23	5	6	5	5	13	6
chr1:166808342-166809344	3	1	1	0	2	1	4	0	0	4	0	1	3	3	1	1	4	4	0	2	3	3	1	0	3	1	2	2	2	0	1	5	5	1	4	1	3	1	3	2	2	3	1	0	2	0	1	2	1
chr1:166844997-166845773	2	3	3	3	1	2	2	2	0	1	3	0	3	4	3	1	2	2	1	6	1	1	3	3	4	2	5	3	3	3	1	1	4	3	0	2	1	0	3	1	2	7	2	2	4	1	0	5	0
chr1:166853254-166853790	11	14	17	4	15	4	7	19	5	3	10	15	7	18	8	9	41	18	8	4	16	7	10	13	12	12	10	9	4	9	7	16	7	10	7	15	5	6	7	8	10	34	11	10	8	6	9	6	6
chr1:166889777-166890649	19	8	19	9	10	8	4	19	6	10	7	13	36	16	25	73	50	12	12	11	24	14	13	9	31	14	17	9	7	6	12	6	2	121	22	5	9	62	8	11	11	77	72	10	6	10	4	45	14
chr1:166916866-166917215	11	3	5	1	2	1	4	2	4	2	2	2	7	2	8	5	11	3	2	4	3	5	1	4	3	4	2	1	2	1	4	6	16	9	5	3	2	26	3	7	1	2	1	0	1	3	2	4	1
chr1:166944675-166945169	0	0	4	1	1	0	0	1	0	0	1	0	1	0	0	1	0	1	0	1	3	0	1	3	1	1	2	4	0	0	0	0	0	0	0	2	0	0	2	0	1	4	0	0	1	1	0	1	0
chr1:166958221-166958683	127	68	91	79	73	75	80	110	64	69	58	112	124	144	130	172	117	158	119	159	161	161	128	100	110	98	189	97	111	118	102	84	95	12	86	101	110	123	83	101	95	142	114	56	88	81	69	95	104
chr1:167090576-167091010	4	5	7	4	6	2	2	12	1	1	2	3	9	4	2	3	44	9	1	5	1	6	5	5	3	10	6	5	4	4	4	2	2	4	3	3	5	2	5	3	9	20	9	2	0	4	7	3	1
chr1:167189131-167191361	3	3	4	2	3	7	0	7	4	3	4	3	3	3	11	1	6	0	3	6	5	9	5	5	4	1	6	6	5	3	2	1	2	1	0	3	3	5	2	4	2	5	1	0	3	4	3	3	3
chr1:167408513-167409137	9	4	8	4	5	2	7	13	4	3	5	10	11	6	28	84	54	6	7	17	6	6	3	8	13	7	12	14	6	9	8	7	10	6	4	10	4	7	8	8	6	77	30	8	13	7	3	18	1
chr1:167424089-167425216	2	3	7	5	2	3	8	6	3	2	1	8	4	3	12	7	3	4	7	2	6	4	5	3	4	5	7	4	1	2	5	1	1	4	4	2	1	2	2	2	6	11	9	4	1	1	4	4	3
chr1:167522470-167523070	3	1	2	3	1	1	1	0	0	0	1	1	2	2	1	0	4	1	0	1	1	0	0	0	1	1	2	1	0	1	1	0	0	3	1	3	1	5	1	0	1	3	3	0	0	3	0	1	3
chr1:167599465-167599839	1	0	0	0	1	1	3	11	0	6	2	1	2	5	4	2	5	4	2	0	2	1	4	0	2	3	0	1	1	0	0	1	2	0	1	2	0	25	0	5	1	21	26	0	2	1	0	23	1
chr1:167683478-167683917	2	1	1	0	2	0	0	1	1	3	2	0	1	1	3	0	1	3	0	0	0	0	3	2	3	0	4	1	2	2	1	2	2	0	1	1	2	1	0	1	1	4	3	2	0	2	0	0	2
chr1:167684280-167684492	1	2	2	2	0	1	0	3	0	1	0	2	2	0	0	2	0	2	4	1	1	2	1	3	0	3	2	2	2	1	2	2	0	1	2	3	2	0	2	0	0	1	1	0	0	1	0	0	1
chr1:167690979-167691852	2	1	2	3	0	1	1	1	0	0	2	2	1	1	7	2	3	1	2	3	0	3	2	4	5	2	2	2	2	2	1	3	8	0	5	0	3	2	0	0	0	4	1	0	1	2	0	0	1
chr1:167789397-167789647	2	1	0	2	0	0	1	0	0	3	4	2	1	3	12	19	9	1	0	3	3	1	3	1	3	1	3	1	1	0	1	0	1	1	2	3	3	0	0	0	5	28	26	2	2	1	0	1	2
chr1:167905028-167906801	10	5	3	6	4	4	6	2	2	4	7	5	5	4	9	4	7	10	8	10	6	5	6	10	5	10	13	4	6	5	5	6	4	1	0	8	5	5	4	7	3	9	9	5	9	5	5	3	6
chr1:168025509-168025722	14	10	9	10	7	9	8	10	9	15	13	14	18	23	9	40	43	6	12	15	20	14	3	11	6	24	16	6	16	22	13	10	25	19	6	12	6	19	12	18	1	19	27	19	13	30	20	36	34
chr1:168105317-168106158	4	1	1	0	4	5	1	7	6	2	1	0	4	2	3	2	2	7	4	4	2	4	3	6	6	4	2	1	2	3	1	2	1	3	4	3	3	3	4	4	0	4	4	1	0	4	3	3	0
chr1:168147964-168148637	1	9	5	5	4	0	2	2	1	2	2	3	0	7	1	1	2	3	4	5	0	3	2	4	4	5	2	3	3	0	2	2	1	3	3	0	2	4	3	5	2	7	2	3	3	3	2	3	1
chr1:168194946-168195839	6	5	4	5	2	4	2	1	1	2	2	7	4	3	3	6	4	6	5	4	4	4	3	3	8	5	8	7	3	4	4	3	4	0	4	3	4	4	2	9	4	11	7	3	5	5	3	2	0
chr1:169074767-169076411	6	3	3	5	8	4	3	2	0	3	1	4	2	2	7	4	6	8	2	4	7	1	5	3	2	12	17	5	0	3	5	2	0	3	4	2	1	3	3	5	2	7	4	0	5	5	3	4	4
chr1:169396622-169396869	5	0	3	1	2	2	2	7	1	0	3	1	1	1	1	11	18	2	2	1	0	1	2	2	9	4	0	3	1	4	2	1	6	31	1	3	2	0	1	1	4	19	8	4	4	2	1	7	0
chr1:169454559-169455577	0	1	2	1	1	0	2	1	1	1	2	4	6	3	3	4	4	3	1	3	2	1	9	4	3	2	3	4	0	3	0	0	2	1	5	1	2	2	2	5	3	5	3	0	5	2	2	4	0
chr1:169763974-169764347	1	0	0	0	0	1	1	2	2	0	2	3	4	1	2	0	0	3	0	0	3	0	1	1	0	2	4	1	0	0	1	0	0	2	1	0	2	3	0	1	2	2	2	0	0	0	2	0	0
chr1:169862456-169862722	1	2	1	2	0	2	0	0	0	2	0	0	0	0	0	3	0	0	0	1	0	2	0	0	2	2	3	0	0	0	0	0	2	0	0	2	0	1	2	1	1	0	0	0	0	0	0	0	0
chr1:170043611-170043997	1	0	1	3	1	2	2	0	2	2	1	3	4	1	1	1	1	0	2	1	4	2	1	1	1	0	0	2	2	0	0	1	3	0	0	2	0	1	0	0	1	1	0	1	1	0	0	1	0
chr1:170630457-170630851	4	0	1	1	1	0	0	10	1	1	3	1	1	2	9	28	20	2	2	1	2	6	2	7	3	4	3	4	1	1	6	2	19	7	1	3	3	36	2	1	2	16	5	2	1	4	0	21	2
chr1:170633275-170634178	8	14	12	8	7	6	4	6	5	6	5	7	5	4	4	5	64	8	5	5	6	4	4	8	16	2	12	9	4	5	6	8	8	8	2	7	8	89	3	2	11	14	15	0	8	2	3	31	4
chr1:171454518-171455239	2	2	1	1	2	5	1	2	2	1	5	3	3	4	6	3	2	2	1	4	2	1	3	3	1	4	5	2	3	6	2	6	2	3	2	1	4	6	0	3	3	6	2	0	1	2	0	1	2
chr1:171639948-171640224	67	41	39	38	55	55	39	74	36	55	38	82	89	86	84	97	98	116	69	112	136	128	87	71	94	48	126	71	69	83	59	61	79	43	69	81	81	76	75	80	82	101	65	46	57	57	53	97	62
chr1:171710846-171711607	3	1	5	3	3	2	1	4	1	3	5	3	4	3	5	1	2	4	1	5	2	3	2	4	4	2	6	0	2	1	5	2	2	0	1	2	2	0	2	2	2	4	1	1	3	2	0	4	0
chr1:171750400-171750934	4	3	2	0	1	0	4	0	0	0	0	2	1	2	0	1	0	3	1	4	1	3	0	4	1	3	5	0	2	1	0	2	1	0	1	0	3	0	1	1	1	6	0	1	2	4	1	1	0
chr1:171753417-171753629	33	28	33	27	29	18	23	27	20	27	23	35	45	39	37	55	45	25	28	38	31	44	34	30	22	28	53	26	22	22	30	27	30	24	23	31	24	29	27	27	18	50	22	10	25	19	12	31	22
chr1:171810468-171811325	7	4	2	4	3	2	1	4	1	2	3	3	3	1	6	3	4	2	0	3	4	0	0	1	4	3	5	7	1	3	3	3	0	1	7	1	5	2	1	1	6	10	2	1	1	5	3	29	0
chr1:172412868-172413281	2	0	0	0	0	2	3	0	0	0	1	3	3	3	0	1	1	5	3	0	2	0	4	2	4	0	5	3	0	1	4	3	2	2	1	0	1	2	0	6	1	4	4	1	5	3	0	3	1
chr1:172501911-172502545	2	2	0	1	0	1	2	3	0	0	0	2	1	0	1	1	2	0	4	0	2	0	0	4	3	3	2	2	2	0	3	4	1	1	1	0	1	1	2	1	0	2	4	0	1	2	1	1	1
chr1:173445979-173447105	7	2	3	0	2	5	1	2	3	0	4	1	4	6	4	2	1	5	1	1	4	1	2	5	3	1	10	2	0	4	2	5	5	5	1	2	1	3	3	3	2	6	3	4	0	4	2	4	3
chr1:173638663-173639045	5	3	8	1	1	2	2	10	1	2	4	4	6	5	9	9	30	5	7	4	2	1	3	3	2	2	2	4	1	1	4	1	1	5	5	3	3	6	3	2	4	33	4	1	2	1	2	14	2
chr1:173683986-173684403	3	1	0	2	0	0	1	2	1	0	0	2	3	4	2	1	0	2	2	2	1	3	3	3	0	1	0	0	1	0	0	0	2	0	0	2	2	1	1	2	2	1	1	0	1	2	1	1	0
chr1:173793289-173794095	5	1	3	4	1	3	2	7	0	1	0	4	2	4	6	1	3	4	0	3	1	3	5	6	4	1	0	4	7	0	2	1	2	1	3	2	4	1	3	4	3	1	1	0	3	1	1	0	1
chr1:173837173-173837917	2	0	5	1	1	1	2	0	2	2	1	1	1	2	4	2	1	3	2	0	2	0	2	1	0	4	3	3	1	2	2	2	0	0	0	3	1	0	0	3	2	3	0	0	0	1	0	1	0
chr1:173990806-173991849	2	0	1	4	4	0	0	2	0	2	3	0	5	5	3	5	0	1	3	0	1	6	3	3	1	2	7	3	2	3	1	1	1	0	1	3	1	2	1	2	1	4	3	2	0	2	3	2	6
chr1:174128297-174129289	5	2	2	1	4	5	1	1	1	1	1	1	1	6	2	2	1	2	3	2	1	2	2	2	2	1	5	2	1	2	1	2	4	1	1	0	4	2	2	2	1	2	3	3	0	3	5	1	2
chr1:174968491-174969624	1	3	0	1	2	2	0	0	0	0	0	1	3	2	2	1	4	2	3	1	2	2	1	3	1	3	5	2	1	5	2	3	3	1	3	3	1	1	4	5	2	1	0	1	0	4	0	3	2
chr1:174992366-174992796	2	1	1	0	1	2	0	1	5	0	1	2	1	2	0	4	1	2	0	3	4	0	3	2	3	6	0	3	1	0	2	5	1	0	1	1	3	1	0	0	2	2	4	1	1	2	3	0	0
chr1:175048551-175048874	80	38	51	37	55	37	20	50	46	59	52	77	85	102	97	87	77	98	50	115	94	125	74	59	75	72	118	75	75	81	49	42	76	17	58	74	80	91	42	61	83	102	55	38	52	85	66	84	62
chr1:175161901-175162364	2	0	4	1	3	5	2	3	1	2	1	0	4	1	5	1	2	3	4	1	4	0	1	8	6	1	2	0	1	0	4	0	4	1	1	2	4	2	0	4	3	3	5	0	0	3	0	3	1
chr1:175568377-175568808	23	24	26	10	18	25	8	30	10	8	15	21	25	8	49	58	44	21	21	22	32	26	12	15	31	20	40	16	9	20	23	12	50	14	16	27	22	72	10	27	14	58	46	8	11	10	6	41	12
chr1:176175712-176176811	2	5	2	1	0	1	0	3	1	0	0	1	3	1	6	3	1	3	0	1	4	2	0	2	2	3	0	2	1	2	1	0	4	1	1	1	1	1	1	1	0	7	0	0	6	2	5	8	2
chr1:177133393-177133846	10	5	3	4	1	2	2	11	2	4	3	3	2	5	9	4	25	3	2	3	5	6	3	5	10	6	7	1	6	2	3	4	10	2	2	2	1	6	7	1	4	39	2	2	2	4	3	38	3
chr1:177140121-177140323	5	5	2	1	2	0	0	9	4	1	0	0	1	1	17	1	1	2	1	0	1	3	2	3	12	1	5	0	2	2	4	0	17	0	4	1	0	36	0	2	6	34	1	1	1	2	0	14	2
chr1:177150815-177151165	4	2	2	3	1	2	0	7	5	1	2	3	1	1	4	5	1	5	2	3	3	7	1	1	2	5	6	1	1	2	1	1	2	2	3	1	4	1	1	3	1	16	2	2	2	3	2	3	0
chr1:178006831-178007284	1	2	1	3	1	0	0	7	0	1	2	4	1	6	3	4	21	2	0	4	1	4	5	3	3	2	17	1	3	4	1	3	7	0	1	1	2	1	1	2	0	3	7	2	1	2	1	4	1
chr1:178062713-178063846	1	2	2	5	2	1	2	3	3	2	0	2	4	2	4	5	0	2	0	3	2	1	5	1	5	3	5	2	3	0	1	3	3	2	1	2	2	2	3	4	1	6	2	3	2	2	2	4	4
chr1:178455800-178456286	25	11	20	11	16	8	13	20	24	19	15	11	41	10	29	78	55	33	17	38	30	23	33	17	31	28	65	23	13	19	12	14	36	14	22	34	29	14	10	32	15	67	52	19	15	16	5	64	2
chr1:178511363-178512356	6	2	11	4	4	7	1	4	3	1	0	5	7	4	4	6	7	6	10	3	5	3	0	9	3	13	14	9	2	6	0	1	3	2	5	5	6	8	4	4	2	4	5	4	4	5	4	6	2
chr1:178693969-178695075	2	1	5	1	2	4	2	1	0	3	2	0	2	3	1	1	1	3	2	1	1	2	1	3	3	3	5	3	1	0	4	1	1	3	1	3	6	0	0	2	0	5	0	0	0	4	0	3	3
chr1:178994805-178995917	2	1	1	1	0	2	2	0	0	3	1	0	0	3	3	0	3	2	1	2	1	0	0	0	1	1	3	3	0	0	0	3	3	1	1	2	5	1	2	3	1	7	2	0	1	3	6	4	1
chr1:179051076-179051948	0	2	3	2	1	4	0	2	2	4	3	7	7	3	3	2	2	6	6	0	3	2	0	7	4	5	11	6	7	3	4	1	2	3	2	1	2	8	2	2	2	4	2	1	3	1	0	4	2
chr1:179198164-179199200	1	1	1	2	4	1	1	4	1	0	0	2	2	3	2	2	1	4	1	1	2	0	2	3	4	4	5	4	1	3	1	1	1	2	1	0	1	1	1	0	0	2	0	0	3	4	1	4	1
chr1:179262772-179263321	1	1	1	0	3	1	1	0	3	2	7	3	2	4	4	3	7	3	2	1	1	4	3	3	2	3	6	3	1	4	3	3	4	1	1	0	7	1	0	1	1	10	0	3	1	5	1	2	1
chr1:179334795-179335338	0	1	4	3	2	0	2	0	2	1	5	1	2	2	5	7	2	1	3	0	7	4	3	3	2	2	8	2	1	3	1	5	4	1	2	3	4	4	2	2	4	5	6	7	2	2	5	2	0
chr1:179544721-179545307	6	2	3	1	5	1	0	14	3	3	0	4	12	4	5	69	4	5	2	6	5	4	2	4	7	4	7	2	5	1	5	5	3	2	4	7	3	7	2	4	6	4	34	3	3	8	5	8	0
chr1:179555402-179555770	2	3	4	4	4	2	0	3	2	1	1	2	8	3	2	15	5	6	3	3	5	5	5	2	1	2	4	5	1	2	0	1	2	3	4	5	2	2	7	12	5	1	1	5	5	1	1	1	1
chr1:179560752-179561596	22	10	27	19	17	17	18	31	14	18	23	32	38	20	46	64	31	29	21	18	19	21	19	31	24	31	44	32	19	28	21	23	26	3	13	25	21	35	25	15	22	42	48	12	23	13	14	32	8
chr1:179711948-179713951	48	24	50	33	37	37	24	59	19	34	34	40	60	28	71	36	87	53	41	65	52	59	70	52	61	51	80	44	51	43	43	43	90	75	38	44	43	48	35	43	39	193	102	41	40	28	25	148	30
chr1:179846880-179847106	0	0	1	0	1	0	1	0	0	0	2	0	1	1	0	1	0	2	2	0	0	1	1	1	1	2	0	0	1	0	1	0	2	2	1	0	1	0	0	0	1	0	2	1	1	0	0	0	0
chr1:179851483-179852371	1	3	1	4	2	2	1	2	1	3	1	3	1	3	3	3	4	4	3	0	1	3	4	5	4	0	4	3	3	2	1	0	3	1	0	0	3	4	2	4	1	5	3	1	3	2	3	2	2
chr1:179923717-179924419	5	1	1	1	3	0	3	3	3	0	1	4	4	1	1	3	0	6	0	0	7	3	1	1	5	2	4	3	1	3	0	2	0	3	3	3	3	2	5	2	4	5	4	0	2	2	0	2	1
chr1:180123556-180124584	1	3	1	2	3	0	3	0	0	4	2	3	7	3	5	2	4	2	0	3	1	4	5	4	3	6	3	4	5	0	2	0	3	0	5	3	5	1	2	2	1	8	0	1	1	1	2	4	2
chr1:180198120-180204975	67	20	62	28	25	28	19	85	10	33	25	43	42	35	65	48	194	51	30	37	40	40	39	49	61	55	69	48	16	40	37	28	47	385	32	38	41	158	34	33	47	149	89	34	30	27	19	91	22
chr1:180471326-180472277	1	5	1	2	3	2	4	1	2	1	2	5	3	4	8	1	1	5	3	1	3	6	5	3	7	6	9	3	2	3	6	0	2	2	3	5	1	5	1	2	5	5	2	0	2	6	2	3	3
chr1:180601028-180601816	2	1	3	1	0	3	1	0	0	0	0	4	5	3	6	1	2	3	2	4	1	2	0	4	1	1	3	3	3	3	0	3	0	2	1	2	1	1	0	0	1	2	1	0	3	0	0	5	1
chr1:180881317-180882592	3	1	13	3	2	1	3	16	1	3	3	2	5	3	4	7	5	7	0	3	2	8	0	1	4	5	10	2	6	3	4	4	4	5	5	5	3	9	5	4	7	26	17	2	1	9	6	30	3
chr1:180904317-180904711	88	49	86	54	68	67	39	78	51	85	80	101	105	113	76	124	114	131	72	160	152	168	124	77	98	98	178	92	90	94	77	51	82	109	69	106	113	54	74	80	105	111	121	65	56	79	84	115	82
chr1:180922916-180923692	5	18	15	28	3	17	9	8	18	8	19	5	44	21	24	10	35	26	20	18	17	8	17	13	20	7	50	13	29	5	12	13	23	2	9	29	27	19	6	20	15	13	22	12	6	7	14	5	1
chr1:180991228-180991465	2	1	0	1	0	0	2	0	0	0	0	0	0	1	2	3	0	0	1	0	1	3	0	3	1	2	0	1	2	0	0	1	2	1	2	1	2	0	1	1	1	2	2	1	2	3	0	1	1
chr1:180991720-180992149	1	1	0	1	0	3	0	3	1	0	1	3	4	1	2	2	1	1	0	0	1	0	1	1	1	2	2	2	0	0	0	2	2	1	0	2	2	2	1	1	2	2	2	2	1	1	0	3	2
chr1:181057504-181059176	5	4	5	2	2	4	1	4	0	4	1	4	3	4	6	10	4	7	3	4	1	1	3	5	7	4	7	2	2	4	5	2	3	0	3	1	3	2	7	4	6	4	4	1	0	5	2	5	6
chr1:181073918-181075002	2	2	6	0	4	3	1	1	3	4	1	0	0	1	0	2	6	1	2	1	3	0	3	4	2	0	3	0	0	0	2	1	2	6	2	0	1	2	3	3	3	7	2	2	4	2	3	5	2
chr1:181287301-181287873	2	5	14	1	4	1	3	6	2	6	4	6	8	2	25	2	1	3	1	1	3	5	0	6	8	4	7	1	0	1	0	3	16	6	1	2	7	12	6	4	4	54	17	0	3	1	2	36	3
chr1:181382291-181382848	107	73	96	72	82	93	65	105	66	104	102	114	152	145	132	196	124	165	102	187	199	204	144	119	113	136	225	123	136	156	99	96	125	88	116	110	141	109	81	123	122	141	106	60	91	117	118	174	104
chr1:181451312-181452049	10	10	6	4	6	8	2	17	5	9	5	4	6	14	29	93	33	18	2	7	2	17	10	11	27	15	29	11	4	3	26	5	19	2	12	11	11	68	5	11	6	71	47	7	10	3	4	22	6
chr1:181452707-181453073	11	4	8	4	1	2	0	4	4	2	3	2	4	2	18	65	11	3	0	3	7	4	3	1	15	4	13	3	5	3	6	2	21	5	3	11	5	6	7	6	3	34	52	4	3	4	1	24	5
chr1:181454975-181455261	9	5	7	3	4	2	4	8	0	0	0	1	7	4	10	61	2	4	3	1	1	6	3	8	8	1	7	3	2	6	5	3	3	20	3	4	4	6	1	5	5	38	1	2	4	3	2	4	4
chr1:181767494-181767893	61	53	68	51	51	54	40	67	50	52	57	64	84	87	65	76	77	70	66	89	86	63	69	65	58	52	81	57	38	56	45	45	42	19	44	60	57	30	46	62	59	60	34	48	55	51	39	54	46
chr1:181998926-181999341	1	1	1	0	0	2	0	1	0	2	1	1	2	0	1	5	1	1	1	0	1	1	2	1	3	0	2	1	0	1	1	0	1	0	0	0	2	0	1	3	0	1	2	1	3	2	2	0	1
chr1:182025605-182026511	78	54	58	55	53	40	43	62	41	41	58	86	88	69	101	144	117	69	74	76	90	101	66	54	68	68	103	64	32	64	66	49	106	173	45	69	94	167	41	59	64	112	83	45	67	47	42	117	51
chr1:182359698-182361563	2	2	8	2	5	2	2	4	4	7	8	3	4	8	8	5	6	5	1	5	1	3	7	3	3	5	9	7	0	1	0	4	11	3	1	2	6	6	4	6	3	12	19	6	7	2	4	9	2
chr1:182573376-182573760	4	4	7	2	0	1	0	1	2	1	2	0	3	1	1	4	1	4	3	1	7	3	0	4	4	3	3	2	3	0	3	0	1	6	2	0	4	2	1	4	2	7	2	1	1	1	4	3	2
chr1:182584178-182584545	18	2	3	2	5	3	1	2	0	5	1	3	1	5	0	2	14	3	0	3	2	3	0	4	14	0	4	0	0	3	4	1	2	2	2	1	0	1	1	1	0	18	2	0	0	3	1	2	3
chr1:182758396-182759097	2	0	4	0	0	0	1	3	0	1	1	1	2	1	2	3	6	3	5	1	3	3	1	4	6	3	2	3	0	1	3	1	2	4	0	1	1	0	1	1	1	3	1	2	1	2	0	3	1
chr1:182808313-182809122	1	3	1	0	3	1	0	1	0	0	3	0	2	3	5	1	2	4	1	2	0	2	2	2	1	0	5	1	1	0	2	2	1	0	0	0	1	3	0	0	0	3	2	1	1	1	3	2	1
chr1:182921820-182922644	68	55	63	58	57	66	52	81	56	57	53	101	83	75	106	150	107	86	65	104	97	73	83	67	99	69	179	74	40	81	62	67	102	134	42	91	75	117	38	69	64	88	97	55	45	39	66	111	43
chr1:182991805-182993370	4	1	7	2	3	5	3	2	0	5	5	5	6	7	2	4	5	2	4	8	1	5	8	9	6	7	21	5	5	5	3	6	12	5	2	14	7	13	2	6	4	15	7	0	2	4	3	5	2
chr1:183386001-183387664	9	8	16	5	6	12	10	15	6	10	10	22	11	14	45	17	13	14	6	8	9	17	4	13	24	14	22	14	13	18	5	4	40	14	10	16	16	69	12	12	27	96	4	10	9	7	8	57	7
chr1:183440352-183442255	7	5	4	8	5	5	8	6	5	5	4	7	5	3	5	5	8	5	6	3	4	8	6	1	5	10	9	2	4	9	3	4	3	0	2	1	7	1	2	7	5	3	4	2	1	3	5	4	3
chr1:183604284-183605333	3	1	4	1	0	4	0	1	0	1	2	0	2	4	4	4	7	4	2	1	0	2	4	7	5	6	2	4	4	3	2	0	5	1	2	1	2	2	0	3	1	10	3	0	2	2	3	1	0
chr1:183774194-183774416	0	2	1	0	1	1	0	2	1	0	0	2	2	1	3	1	2	1	0	0	0	2	2	2	2	1	1	0	0	0	0	1	0	1	3	1	0	1	1	0	0	4	0	0	0	2	0	1	1
chr1:184005360-184006766	2	3	11	4	4	4	4	28	7	1	5	6	7	11	14	2	13	12	7	7	3	8	5	11	8	5	12	7	11	7	7	3	16	4	7	8	3	5	6	10	6	44	19	3	2	9	4	4	8
chr1:184020782-184021054	2	1	1	0	0	2	0	0	0	0	0	0	1	0	2	1	2	1	0	2	1	0	0	0	1	3	2	0	1	1	0	1	3	1	1	0	1	0	1	0	0	6	2	0	0	1	0	1	2
chr1:184355416-184356811	4	0	4	1	6	8	4	10	4	3	4	3	6	3	5	5	7	7	5	2	4	3	3	7	8	4	11	7	3	2	2	2	5	4	4	0	2	4	3	4	3	5	1	3	0	1	2	2	2
chr1:184633224-184633663	12	5	11	6	5	4	5	9	12	3	7	8	11	10	14	11	36	7	7	12	9	10	7	3	8	12	21	11	9	7	4	13	7	59	5	7	6	12	3	9	6	12	17	4	6	2	6	7	1
chr1:184723253-184724438	4	7	3	3	0	5	8	2	4	2	7	4	5	1	7	4	11	3	3	3	4	2	2	5	6	5	4	7	4	2	2	6	1	5	2	6	7	4	2	3	7	5	5	4	2	3	3	5	3
chr1:184942863-184943777	3	2	6	0	0	0	0	5	0	3	1	1	1	2	4	4	0	7	3	4	1	1	1	3	4	0	6	2	1	2	1	1	1	5	3	2	6	1	1	3	3	4	3	1	1	4	3	3	1
[truncated: 24,695 more rows]
[truncated: 4 more columns]
