# Supplementary material for: Cancer Detection and Classification by CpG Island Hypermethylation Signatures in Plasma Cell-Free DNA
Source: Cancers (Basel). 2021 Nov 9;13(22):5611. doi: 10.3390/cancers13225611 (PMC8616264; doi:10.3390/cancers13225611)
Supplement: Supplementary file 1 [file cancers-13-05611-s001.zip › Supplementary Table 5 Differentially methylated CpG islands detected by cfMBD-seq.xlsx]

## Sheet: Colorectal DMRs
CpG islands	baseMean	log2FoldChange	lfcSE	stat	pvalue	padj
chr1:805199-805628	2.40067	1.19972	0.448	2.67794	0.00740774	0.0655974
chr1:2222199-2222569	3.72036	1.5516	0.454955	3.41044	0.000648576	0.0121214
chr1:2232311-2232617	7.18244	1.74499	0.485738	3.59245	0.00032759	0.00769656
chr1:2990031-2990718	9.04932	1.06577	0.305671	3.48664	0.000489132	0.0100706
chr1:4713990-4716555	13.3643	1.4196	0.360722	3.93543	8.30465e-05	0.00331476
chr1:9711781-9713001	3.81417	1.80122	0.500898	3.59598	0.000323174	0.00765141
chr1:14924611-14925993	10.1288	1.02382	0.326062	3.13995	0.00168974	0.0231708
chr1:16085148-16085862	4.24854	1.35298	0.500011	2.70589	0.0068121	0.0618794
chr1:20878895-20880592	10.3856	1.28229	0.35002	3.66347	0.000248817	0.00652081
chr1:21671361-21672319	2.97771	1.15894	0.422663	2.74199	0.00610675	0.0571029
chr1:35394748-35396206	9.05009	1.4762	0.407795	3.61996	0.000294643	0.00723932
chr1:36042433-36043444	9.57256	2.38289	0.457642	5.2069	1.92021e-07	0.000184606
chr1:37498378-37500624	17.4523	1.50239	0.360058	4.17262	3.01116e-05	0.00181125
chr1:38941920-38942404	3.31819	1.17353	0.456384	2.57136	0.0101299	0.0816554
chr1:39269730-39270251	2.09494	2.10551	0.667627	3.15372	0.00161204	0.0224786
chr1:44871110-44874047	14.7625	1.20072	0.261272	4.59568	4.31345e-06	0.00067121
chr1:47909713-47911020	12.2357	1.30058	0.36242	3.58859	0.000332466	0.00776864
chr1:48058794-48059230	5.05138	2.01152	0.517278	3.88866	0.0001008	0.00371282
chr1:48190757-48190992	2.93801	1.31066	0.437583	2.99523	0.00274239	0.032554
chr1:48449871-48450144	8.0571	1.21596	0.33296	3.65197	0.000260237	0.00671674
chr1:50513645-50514320	8.86608	1.25229	0.377996	3.31298	0.000923091	0.0152129
chr1:50882998-50883426	5.79412	1.65304	0.446063	3.70585	0.000210684	0.00580029
chr1:53098630-53099303	3.76279	1.69058	0.464001	3.64348	0.00026898	0.00685994
chr1:53308295-53309262	11.1649	1.04378	0.279175	3.73881	0.000184891	0.00537986
chr1:54203403-54205310	10.6795	1.13944	0.296035	3.849	0.000118603	0.00406199
chr1:57887964-57890637	15.8567	1.30209	0.297708	4.3737	1.22157e-05	0.00115612
chr1:58715273-58716095	6.08084	1.20193	0.436909	2.75099	0.00594151	0.0559819
chr1:63795364-63796140	8.44932	1.39418	0.423251	3.29397	0.000987835	0.0159136
chr1:65991002-65991811	5.0141	1.37581	0.396703	3.46812	0.000524104	0.0105578
chr1:67218080-67218293	2.65179	1.77481	0.554278	3.20201	0.00136472	0.0200013
chr1:75595814-75596162	4.80938	1.38277	0.423878	3.26218	0.00110559	0.0172164
chr1:75600675-75601415	7.02558	1.23241	0.410322	3.00351	0.00266881	0.0318743
chr1:75601999-75602878	6.55735	1.56282	0.429814	3.63604	0.000276862	0.00697464
chr1:77333112-77334534	10.9246	1.66199	0.389136	4.27098	1.9462e-05	0.00148728
chr1:77747315-77748224	5.26465	1.44304	0.370973	3.88988	0.000100296	0.00371085
chr1:78956625-78957516	6.78575	1.73177	0.45838	3.77802	0.00015808	0.00487742
chr1:79472282-79472537	5.96142	1.08663	0.304919	3.56367	0.000365712	0.00824927
chr1:91172103-91172771	3.72088	2.26234	0.541511	4.17782	2.94315e-05	0.00178594
chr1:91182510-91182857	3.57126	1.03776	0.387707	2.67667	0.00743586	0.0657922
chr1:91183241-91184540	8.20348	1.23921	0.382727	3.23784	0.00120437	0.0183427
chr1:91185157-91185577	8.89847	1.26409	0.364034	3.47244	0.000515744	0.0104581
chr1:94311845-94313086	2.62857	1.02977	0.401452	2.56512	0.0103141	0.0825514
chr1:98510967-98511710	5.35029	1.87218	0.426419	4.39048	1.13103e-05	0.00113494
chr1:98519002-98519983	7.64288	1.37299	0.426929	3.21596	0.00130009	0.0192804
chr1:99469933-99470968	7.05522	1.66868	0.514913	3.24071	0.00119232	0.0182494
chr1:101004472-101005885	9.94585	1.65023	0.377145	4.37558	1.21108e-05	0.00115612
chr1:101702446-101702745	2.66699	1.50249	0.55232	2.72033	0.00652168	0.0599515
chr1:110692989-110694264	9.80119	1.26072	0.35688	3.53261	0.000411473	0.00893425
chr1:111813412-111813853	9.18919	1.10534	0.281157	3.93139	8.44564e-05	0.0033463
chr1:114695137-114696672	9.8783	1.28561	0.357722	3.59387	0.000325806	0.00769012
chr1:114696887-114697185	3.13729	1.20771	0.471574	2.56101	0.0104367	0.0832531
chr1:115880168-115881332	9.30702	1.36094	0.351827	3.8682	0.000109641	0.00388519
chr1:119522386-119522638	2.15392	2.4676	0.583915	4.22596	2.37926e-05	0.00162197
chr1:119526783-119527192	6.02283	1.2187	0.386946	3.14955	0.00163523	0.0227134
chr1:119529820-119530712	7.7526	1.71572	0.457941	3.74661	0.000179242	0.00527989
chr1:119531992-119532196	3.51711	1.26525	0.497527	2.54308	0.0109881	0.0863678
chr1:119549145-119551320	24.6494	1.33809	0.316244	4.23121	2.32439e-05	0.00159596
chr1:120835962-120839391	22.9699	1.5365	0.354145	4.33862	1.43378e-05	0.00128288
chr1:121260858-121261525	7.84606	1.66039	0.520524	3.18985	0.00142347	0.0205981
chr1:143912737-143916156	25.3005	1.36288	0.311304	4.37798	1.19785e-05	0.00115612
chr1:145944556-145944917	6.16762	1.04368	0.421239	2.47765	0.013225	0.0984004
chr1:145945257-145945599	6.01191	1.491	0.421013	3.54146	0.000397914	0.00873702
chr1:145963433-145963705	4.06422	1.62601	0.489786	3.31984	0.000900681	0.0149816
chr1:145979222-145979979	9.33622	1.47886	0.395533	3.7389	0.000184826	0.00537986
chr1:145990813-145991204	4.83105	1.2642	0.40204	3.14446	0.00166394	0.0230163
chr1:146551477-146551764	4.26777	1.40419	0.505125	2.77989	0.00543778	0.0526945
chr1:147486267-147486628	6.21238	1.04941	0.424656	2.4712	0.0134662	0.0996458
chr1:147486968-147487310	4.94705	1.39374	0.50474	2.76129	0.00575731	0.0546648
chr1:147520955-147521712	10.1237	1.73707	0.413953	4.1963	2.7131e-05	0.00172882
chr1:147532557-147532948	5.32831	1.49632	0.420156	3.56135	0.000368949	0.00828745
chr1:147752860-147753165	2.49523	2.27457	0.745945	3.04925	0.00229413	0.0287893
chr1:147775222-147775584	3.11609	1.75115	0.528049	3.31627	0.000912287	0.0150812
chr1:149137543-149138399	5.14396	1.24116	0.447728	2.77212	0.0055693	0.0535101
chr1:149379199-149380059	2.42345	1.16759	0.437242	2.67034	0.00757735	0.0666869
chr1:149399899-149400518	6.56274	1.97089	0.505295	3.90047	9.60045e-05	0.0036042
chr1:149784593-149785212	5.03393	1.485	0.339233	4.37752	1.20038e-05	0.00115612
chr1:151810461-151811684	9.70112	1.6883	0.393738	4.28788	1.80385e-05	0.00142937
chr1:155220083-155220549	3.04142	1.14282	0.433308	2.63743	0.00835374	0.0711012
chr1:156390404-156391581	8.46098	1.02285	0.394096	2.59543	0.00944725	0.0776983
chr1:156611640-156612447	11.2022	1.56773	0.378051	4.14687	3.37047e-05	0.00192214
chr1:156890244-156890806	5.52609	1.22942	0.365493	3.36373	0.000768958	0.0135238
chr1:156893520-156894232	8.13463	1.0318	0.35928	2.87187	0.00408053	0.0430168
chr1:161228478-161229028	4.84365	1.82666	0.443536	4.1184	3.81507e-05	0.00205325
chr1:165086757-165087026	4.5874	1.22428	0.487313	2.51231	0.0119944	0.0915306
chr1:165323487-165323811	3.51969	1.3636	0.516908	2.63799	0.00833986	0.071066
chr1:165324192-165326328	20.378	1.38743	0.362955	3.82261	0.000132048	0.00438704
chr1:170630457-170630851	3.79539	1.8128	0.508071	3.568	0.000359717	0.00814826
chr1:175161901-175162364	2.35679	1.1903	0.449685	2.64696	0.00812178	0.0697907
chr1:177133393-177133846	5.35275	1.66818	0.447266	3.72973	0.000191687	0.00548107
chr1:177140121-177140323	3.68118	2.75332	0.649259	4.24071	2.22811e-05	0.00155882
chr1:181287301-181287873	6.30919	1.98532	0.523219	3.79443	0.000147986	0.00465277
chr1:181451312-181452049	11.3012	1.44714	0.316968	4.56558	4.98113e-06	0.000734661
chr1:181452707-181453073	5.39516	1.43625	0.477483	3.00796	0.0026301	0.0315524
chr1:182584178-182584545	2.34665	1.55774	0.561761	2.77296	0.00555485	0.0534425
chr1:183386001-183387664	16.1965	1.14419	0.340552	3.3598	0.000780003	0.0136288
chr1:196847159-196847418	4.95326	1.20035	0.466761	2.57166	0.0101212	0.0816155
chr1:200004475-200004933	5.40613	1.01084	0.356421	2.83609	0.00456698	0.0467179
chr1:203044723-203045390	11.4091	1.21223	0.411845	2.94342	0.00324612	0.0366687
chr1:205312494-205313576	15.3454	1.2518	0.279149	4.48436	7.3134e-06	0.000920329
chr1:206135445-206138863	20.4857	1.07192	0.276073	3.88274	0.000103287	0.00377135
chr1:207669638-207670015	3.23276	1.85151	0.537631	3.44383	0.000573541	0.0112067
chr1:207842806-207843259	8.1636	1.36501	0.486993	2.80293	0.00506413	0.0502104
chr1:208084099-208084513	4.16607	1.47499	0.558141	2.64269	0.0082251	0.0704249
chr1:208132328-208133117	11.8754	1.67261	0.367381	4.55281	5.2934e-06	0.000743818
chr1:210111180-210112054	4.25059	2.46033	0.61031	4.03128	5.54739e-05	0.00257846
chr1:212688032-212688448	9.2277	1.01283	0.299457	3.38223	0.000719006	0.0129857
chr1:214153215-214153668	8.19206	1.92534	0.451903	4.26052	2.03948e-05	0.00152069
chr1:214360608-214360965	3.68274	1.35622	0.47491	2.85574	0.00429363	0.0445418
chr1:217307745-217309179	8.74456	1.91626	0.470674	4.0713	4.67508e-05	0.00229207
chr1:217310750-217311178	6.85334	1.99192	0.512599	3.88591	0.000101947	0.00374386
chr1:220921412-220922176	4.03506	1.19076	0.473579	2.51439	0.0119238	0.0912515
chr1:221050449-221050864	9.46444	1.08335	0.401111	2.70088	0.00691555	0.0624231
chr1:221054555-221054888	3.80334	1.25463	0.482783	2.59876	0.00935622	0.0770677
chr1:224803638-224805314	18.2792	1.66176	0.376112	4.41827	9.94961e-06	0.00106829
chr1:224805409-224805853	5.29182	1.05832	0.37683	2.80848	0.00497752	0.049681
chr1:225865069-225865328	8.15563	1.49042	0.416037	3.58242	0.00034043	0.00787758
chr1:227729516-227730492	10.3821	1.02167	0.30484	3.35149	0.000803785	0.0139085
chr1:228194097-228196512	13.2638	1.12399	0.356119	3.15621	0.00159835	0.0223602
chr1:228603707-228604567	7.62452	1.14463	0.408148	2.80444	0.00504048	0.0500875
chr1:228651448-228652529	12.4761	1.14831	0.308325	3.72434	0.000195828	0.00554423
chr1:229542944-229543770	14.0827	1.72093	0.376409	4.57197	4.83167e-06	0.000720522
chr1:231296560-231297345	9.36973	1.157	0.352747	3.27996	0.00103821	0.0165022
chr1:231297813-231299777	25.7544	1.04873	0.308718	3.39703	0.000681205	0.0125027
chr1:232941055-232941707	8.11202	1.91625	0.452171	4.2379	2.25624e-05	0.00156798
chr1:234040299-234041457	11.4502	1.75957	0.492463	3.573	0.000352913	0.00807078
chr1:234349885-234350471	4.49983	1.37095	0.5197	2.63797	0.0083403	0.071066
chr1:236227683-236228817	5.95823	1.21873	0.36418	3.34651	0.000818357	0.0140468
chr1:236849473-236850323	8.71932	1.49276	0.41361	3.60909	0.000307268	0.00745566
chr1:237205127-237206644	16.751	2.12053	0.397446	5.33541	9.53304e-08	0.000154572
chr1:240160838-240161616	8.07055	1.11581	0.444046	2.51282	0.0119769	0.0914296
chr1:240254960-240257063	16.382	1.96518	0.403692	4.86803	1.12716e-06	0.000341425
chr1:242686917-242687476	6.77998	1.74735	0.568013	3.07625	0.00209624	0.0271578
chr1:243053598-243054072	6.96813	1.31173	0.407876	3.21602	0.00129983	0.0192804
chr1:243646395-243646888	4.98368	2.12327	0.503244	4.21917	2.45203e-05	0.00164584
chr1:244012713-244013245	2.59282	1.79296	0.693867	2.58401	0.00976602	0.0794077
chr1:244080541-244081093	4.71961	1.6423	0.507705	3.23475	0.00121747	0.0184742
chr1:246952215-246952511	4.52545	1.81643	0.506865	3.58366	0.000338813	0.00785708
chr10:1778785-1780018	10.0317	1.1993	0.391555	3.06293	0.00219185	0.0279334
chr10:7449377-7455339	58.9136	1.34189	0.286803	4.67879	2.88575e-06	0.000555357
chr10:8076003-8077261	12.4923	1.1447	0.288073	3.97363	7.07844e-05	0.00304614
chr10:11207179-11207980	7.58945	2.50505	0.580553	4.31493	1.59651e-05	0.00134975
chr10:11784408-11784937	8.14008	1.27834	0.342335	3.73419	0.000188318	0.00542222
chr10:13043095-13043781	4.32796	1.23219	0.435302	2.83067	0.00464507	0.0471623
chr10:13933483-13934184	3.57888	2.52258	0.69222	3.64418	0.000268244	0.00684932
chr10:15761424-15762101	6.14855	2.13018	0.489182	4.35458	1.33325e-05	0.0012394
chr10:22540708-22542739	17.4032	1.71413	0.351648	4.87457	1.09047e-06	0.000341425
chr10:22634001-22634862	15.2285	1.49739	0.346922	4.31622	1.58724e-05	0.00134721
chr10:23461301-23461610	3.32068	1.60197	0.50375	3.18009	0.00147227	0.0211617
chr10:23462225-23463889	18.4036	1.43948	0.327475	4.3957	1.10418e-05	0.00111845
chr10:23480698-23482455	8.9836	1.74862	0.398686	4.38596	1.15474e-05	0.00114271
chr10:23483898-23484498	8.38389	1.59449	0.459583	3.46943	0.000521557	0.0105163
chr10:23487758-23488543	7.85514	1.51306	0.389937	3.88027	0.000104341	0.00378481
chr10:23983367-23984978	15.4438	1.9246	0.362114	5.31489	1.06722e-07	0.000154572
chr10:25463757-25465639	21.2649	1.09719	0.253969	4.32018	1.55901e-05	0.0013445
chr10:26222922-26224022	8.29443	1.43574	0.416546	3.44678	0.00056731	0.0111255
chr10:26504384-26507434	29.2327	1.43181	0.369229	3.87784	0.00010539	0.00379325
chr10:26727062-26727992	4.74667	1.77635	0.46099	3.85333	0.000116524	0.0040232
chr10:27547669-27548402	6.88539	1.74859	0.408547	4.28002	1.86877e-05	0.00147494
chr10:28030183-28035211	37.9204	1.02912	0.232747	4.42162	9.7964e-06	0.00106786
chr10:30347600-30348416	6.41039	1.34541	0.406791	3.30737	0.000941776	0.0154379
chr10:31073836-31074433	3.20434	1.39005	0.442435	3.14181	0.00167908	0.0231131
chr10:43724529-43725613	7.78374	1.45299	0.433024	3.35546	0.000792337	0.013777
chr10:45914375-45914883	3.22926	2.14564	0.563184	3.80984	0.000139056	0.0044702
chr10:50323185-50323735	2.72517	1.23091	0.453888	2.71193	0.00668923	0.0610214
chr10:50817602-50820356	47.7907	1.19035	0.277581	4.28828	1.80062e-05	0.00142937
chr10:50821488-50821688	2.19262	1.51061	0.55195	2.73687	0.00620269	0.0577359
chr10:50969659-50970605	6.0419	1.27458	0.359695	3.5435	0.000394847	0.00871422
chr10:50976348-50977137	13.811	1.27905	0.280778	4.55539	5.22873e-06	0.000743818
chr10:57388069-57388528	3.78725	1.47283	0.565081	2.60641	0.00914974	0.0758031
chr10:57390344-57391215	8.16759	1.31606	0.430408	3.0577	0.00223043	0.0282627
chr10:60935828-60937049	8.69657	1.16414	0.323093	3.6031	0.000314439	0.0075203
chr10:63212496-63213009	5.57622	1.14008	0.423458	2.69232	0.00709577	0.0635159
chr10:70320131-70320822	2.7727	1.21078	0.445738	2.71636	0.00660036	0.0603389
chr10:71331927-71333392	13.0895	1.32329	0.387139	3.41814	0.000630517	0.0118665
chr10:72043447-72043886	5.86568	1.26843	0.375633	3.37678	0.000733384	0.0131538
chr10:72647739-72648317	2.1256	1.37789	0.444002	3.10334	0.00191351	0.0254117
chr10:81002110-81003687	22.9152	1.04035	0.248512	4.18632	2.83507e-05	0.00174944
chr10:82116203-82117120	9.87485	1.02642	0.323042	3.17736	0.00148622	0.0212484
chr10:83633821-83635729	11.1838	1.62656	0.345772	4.70416	2.54916e-06	0.000517022
chr10:93392668-93393147	4.43113	1.99122	0.453402	4.39173	1.12453e-05	0.00113372
chr10:93647053-93647393	3.8996	1.10328	0.38873	2.83817	0.00453735	0.0464862
chr10:94180316-94180754	6.22474	1.19595	0.434754	2.75086	0.00594387	0.0559819
chr10:94448694-94450479	6.91538	1.32683	0.440863	3.00961	0.00261582	0.0315043
chr10:94451330-94451737	5.01755	1.64706	0.481968	3.41736	0.000632308	0.0118898
chr10:94825547-94826320	8.57964	1.44749	0.360342	4.01699	5.89471e-05	0.00268184
chr10:99531026-99531968	4.27486	1.2833	0.496119	2.58668	0.00969067	0.0790035
chr10:99789615-99791320	11.1308	1.66694	0.383858	4.3426	1.40807e-05	0.00127479
chr10:100992157-100992687	4.47495	1.87393	0.451308	4.15222	3.29271e-05	0.00191507
chr10:100993821-100994188	2.8744	2.10619	0.651864	3.23103	0.00123346	0.01865
chr10:102419148-102419668	9.25259	1.18891	0.32375	3.67232	0.000240356	0.00637998
chr10:102497155-102497675	5.06965	1.78696	0.50923	3.50915	0.000449542	0.00947254
chr10:102891011-102891794	3.76342	1.51616	0.566574	2.67602	0.00745016	0.0658132
chr10:102893661-102895059	14.6306	2.01794	0.40174	5.02299	5.08729e-07	0.000260106
chr10:102899823-102900263	4.84718	1.13767	0.436064	2.60895	0.00908207	0.0753296
chr10:103535637-103536505	5.17933	1.61859	0.456603	3.54486	0.000392821	0.00868738
chr10:104170169-104170872	5.25998	1.06809	0.379791	2.81232	0.00491856	0.0492176
chr10:105036629-105038084	11.9081	1.70263	0.360282	4.72582	2.29184e-06	0.000483752
chr10:106399568-106402812	23.8272	1.48723	0.309293	4.80848	1.52079e-06	0.000401866
chr10:108923781-108924805	8.23697	1.42675	0.429832	3.31932	0.000902358	0.014993
chr10:109674197-109674964	4.39862	1.25396	0.431895	2.9034	0.0036914	0.0400147
chr10:110225928-110226465	5.00452	1.22096	0.385323	3.16867	0.0015314	0.0216493
chr10:110671725-110672326	5.60999	1.14884	0.392071	2.93019	0.00338756	0.0376915
chr10:111216605-111217083	4.12884	2.06955	0.514643	4.02133	5.78709e-05	0.00264408
chr10:118030733-118034230	29.9699	1.64079	0.313461	5.23441	1.65508e-07	0.000177706
chr10:118892162-118892639	6.25415	1.24013	0.446856	2.77524	0.00551618	0.0532619
chr10:118899248-118900329	14.8284	1.24047	0.330612	3.75205	0.000175393	0.00521626
chr10:119301322-119305368	27.2143	1.14779	0.272348	4.21444	2.50403e-05	0.00165772
chr10:119494494-119494991	7.97059	1.27568	0.360145	3.54213	0.000396917	0.00872404
chr10:121301479-121303169	7.8263	1.38269	0.345796	3.99856	6.373e-05	0.00281285
chr10:122216260-122217377	11.7264	1.16531	0.36648	3.17975	0.00147404	0.0211683
chr10:123922851-123923542	5.88324	1.72708	0.504847	3.42101	0.000623897	0.0117936
chr10:124901908-124902617	6.27805	1.0312	0.328752	3.13671	0.00170856	0.023384
chr10:124905635-124906161	3.64834	1.5391	0.490024	3.14086	0.00168455	0.0231332
chr10:125650821-125651373	5.08752	1.18552	0.449551	2.63712	0.00836127	0.0711089
chr10:125732221-125732843	7.24855	1.30505	0.371486	3.51306	0.000442974	0.00938108
chr10:125851152-125853233	14.3697	1.55205	0.383171	4.05054	5.10996e-05	0.00243306
chr10:128993506-128995167	8.76031	1.23244	0.367862	3.35027	0.000807319	0.0139425
chr10:133109194-133111052	12.6865	2.01978	0.390938	5.1665	2.38515e-07	0.000184606
chr10:133849677-133850826	5.57967	1.09228	0.437831	2.49475	0.0126047	0.0951065
chr10:134597358-134602649	55.7381	1.0377	0.21392	4.85087	1.22923e-06	0.000351953
chr11:504190-504659	7.05839	1.00533	0.37797	2.6598	0.00781867	0.0681129
chr11:7272758-7274235	16.9015	1.43403	0.343472	4.17509	2.97862e-05	0.00180177
chr11:8040410-8041558	6.34242	1.37374	0.50288	2.73175	0.00629984	0.0583367
chr11:8102359-8102913	3.1411	1.98341	0.652026	3.04192	0.00235077	0.0292939
chr11:8190227-8190671	4.85977	1.38889	0.475902	2.91844	0.00351788	0.0386805
chr11:8284103-8285032	8.10809	1.77811	0.447859	3.97025	7.17963e-05	0.00306512
chr11:8289533-8290322	5.73344	1.76441	0.501153	3.5207	0.00043041	0.00919664
chr11:8615398-8615889	3.72076	1.17031	0.457618	2.55739	0.010546	0.0838214
chr11:9025096-9026315	8.63097	1.12631	0.354786	3.17463	0.00150027	0.0213497
chr11:9112462-9113459	5.15432	1.23467	0.439046	2.81216	0.00492105	0.0492196
chr11:12029738-12030841	5.69213	1.55491	0.374662	4.15016	3.32238e-05	0.00191507
chr11:14995129-14995908	10.1178	1.19588	0.364522	3.28068	0.00103557	0.0164724
chr11:15136059-15136545	4.73384	1.49773	0.403902	3.70816	0.000208771	0.00575501
chr11:17740790-17743779	33.2936	1.08218	0.252964	4.27801	1.88567e-05	0.00147496
chr11:18812573-18814079	11.2378	1.61129	0.38462	4.1893	2.79815e-05	0.00174167
chr11:20184571-20185497	6.33341	1.00811	0.365092	2.76124	0.00575821	0.0546648
chr11:20618198-20619920	14.7027	1.67692	0.381484	4.39579	1.1037e-05	0.00111845
chr11:20622721-20623399	8.79664	1.29191	0.385628	3.35015	0.000807677	0.0139425
chr11:20690580-20691845	12.0955	1.8297	0.471911	3.87722	0.000105656	0.00379325
chr11:22214173-22215320	7.20463	1.32575	0.375203	3.53343	0.000410207	0.00891905
chr11:27743473-27744564	6.23822	1.33786	0.371429	3.60194	0.000315854	0.00752792
chr11:30037673-30037944	2.8163	1.54449	0.506979	3.04646	0.00231551	0.0289931
chr11:30606005-30608128	12.0184	1.2544	0.405649	3.09233	0.00198593	0.0260792
chr11:31825744-31826967	10.1009	1.14776	0.414229	2.77084	0.00559123	0.0536489
chr11:31839364-31839813	5.87552	1.00003	0.329809	3.03215	0.0024282	0.0299329
chr11:32454875-32457311	21.3858	1.1971	0.30445	3.93201	8.42371e-05	0.0033463
chr11:32459423-32459878	4.71877	1.59388	0.436248	3.6536	0.000258586	0.00669231
chr11:32460587-32461004	4.86037	1.78449	0.449285	3.97185	7.13156e-05	0.00305066
chr11:43602546-43603215	7.02687	1.38605	0.488945	2.83478	0.00458578	0.046826
chr11:44087519-44088165	2.39217	1.2509	0.44665	2.80062	0.00510039	0.0504727
chr11:44330543-44331761	10.139	1.42855	0.390076	3.66224	0.000250024	0.00653164
chr11:44337698-44338783	7.65019	1.17063	0.413225	2.83291	0.00461259	0.046988
chr11:44341266-44341757	3.7573	1.28234	0.471288	2.72093	0.00650994	0.0598948
chr11:45686161-45687495	4.75563	1.58187	0.586041	2.69924	0.00694985	0.0626711
chr11:46316876-46317485	5.72094	2.19253	0.536939	4.0834	4.43825e-05	0.00221644
chr11:49229718-49230040	4.32072	1.84474	0.513862	3.58996	0.000330728	0.00774487
chr11:58869806-58870076	2.5182	1.29208	0.442426	2.92046	0.00349518	0.0385099
chr11:61594997-61596710	10.387	1.21218	0.352437	3.43942	0.000582954	0.0113084
chr11:62476771-62477481	2.83218	1.45135	0.486326	2.98432	0.00284211	0.0334053
chr11:62554067-62555262	2.21222	1.16779	0.449981	2.59519	0.00945392	0.0777234
chr11:63974830-63975048	7.91865	1.31598	0.318868	4.12705	3.67447e-05	0.00200672
chr11:64480200-64481344	4.84155	1.63518	0.5389	3.0343	0.00241096	0.0298047
chr11:64993281-64993484	2.39608	1.62948	0.54421	2.99422	0.00275147	0.0326437
chr11:69588827-69590546	15.5231	1.35862	0.354413	3.83343	0.00012637	0.00425543
chr11:69632034-69634710	19.2962	1.46274	0.321565	4.54881	5.39491e-06	0.000751785
chr11:69831572-69832484	9.07248	1.52541	0.427143	3.5712	0.000355356	0.00810075
chr11:70508329-70508617	7.63652	1.4478	0.376748	3.84288	0.000121597	0.00412853
chr11:71952113-71952528	4.40242	1.72649	0.448055	3.85331	0.000116533	0.0040232
chr11:71954817-71955659	5.77344	1.44999	0.418129	3.4678	0.000524735	0.0105606
chr11:72301303-72301746	6.65096	1.50891	0.37743	3.99784	6.39224e-05	0.00281285
chr11:75378417-75379882	4.60571	1.18152	0.475111	2.48684	0.0128885	0.0965018
chr11:82443436-82444976	6.63544	1.26117	0.338323	3.72772	0.00019322	0.00550492
chr11:88241711-88242562	7.86102	1.33276	0.429285	3.10461	0.00190531	0.0253184
chr11:89224417-89224718	2.70367	1.72794	0.545839	3.16565	0.00154736	0.0218374
chr11:91957636-91960290	20.8413	1.34364	0.347794	3.86332	0.000111856	0.00391304
chr11:92702790-92703434	13.3908	1.00424	0.297721	3.3731	0.000743264	0.0132565
chr11:94134227-94134848	7.23229	1.51098	0.456691	3.30854	0.000937837	0.0153969
chr11:94473536-94474338	3.84637	2.30744	0.5578	4.13668	3.52374e-05	0.00196542
chr11:94501367-94502696	8.70179	1.35476	0.42192	3.21093	0.00132306	0.0195537
chr11:94965358-94965588	2.25854	2.4932	0.713534	3.49416	0.000475565	0.00985741
chr11:101453358-101454684	13.4315	1.36741	0.374963	3.6468	0.000265531	0.00681245
chr11:104034537-104035058	3.3674	1.87895	0.597072	3.14694	0.00164991	0.022873
chr11:105481127-105481422	4.66772	1.32327	0.478031	2.76817	0.00563725	0.0539217
chr11:106888324-106890203	7.66456	1.15272	0.349916	3.29429	0.000986699	0.0159072
chr11:107461744-107462648	4.91016	1.4552	0.48559	2.99676	0.00272861	0.0324262
chr11:107798959-107799980	5.38227	1.45035	0.434883	3.33504	0.000852857	0.0144523
chr11:111383169-111383892	6.07555	1.46809	0.433264	3.38845	0.000702896	0.0127699
chr11:111410933-111412199	11.9098	1.57184	0.396706	3.96222	7.42552e-05	0.00311394
chr11:112832525-112834490	17.4461	1.066	0.352034	3.02812	0.00246077	0.0301454
chr11:118023353-118024194	3.88692	1.44673	0.379295	3.81426	0.000136593	0.0044305
chr11:119252131-119252564	2.53113	1.18026	0.42443	2.78081	0.00542237	0.0525688
chr11:122847495-122848608	8.59777	1.31902	0.377253	3.4964	0.000471587	0.0098161
chr11:123066518-123066986	3.84262	1.62938	0.443461	3.67424	0.000238557	0.00634793
chr11:123301050-123302149	9.73186	1.72422	0.47989	3.59295	0.000326957	0.00769012
chr11:124629724-124629926	2.62069	1.31136	0.531052	2.46936	0.0135355	0.0998833
chr11:124735070-124736465	8.41596	1.03035	0.290043	3.55241	0.000381716	0.00852075
chr11:124738713-124739011	4.62514	1.69226	0.478829	3.53417	0.000409058	0.00890883
chr11:125774293-125774584	3.83138	1.41742	0.461082	3.07411	0.00211133	0.0273125
chr11:128419199-128419513	7.78263	1.05002	0.336712	3.11845	0.00181807	0.0245233
chr11:128562672-128565011	13.1018	1.97946	0.438024	4.51905	6.21164e-06	0.000823388
chr11:130297402-130298517	4.50877	2.05395	0.513122	4.00285	6.25845e-05	0.00278388
chr11:131780329-131781532	10.3917	1.83779	0.398432	4.61255	3.9775e-06	0.000660228
chr11:132813563-132814395	6.37701	1.14075	0.448691	2.54239	0.0110097	0.0864436
chr11:132934060-132934291	2.51221	1.33776	0.515137	2.5969	0.0094068	0.077425
chr11:132952539-132953307	3.71711	1.29517	0.46652	2.77624	0.00549921	0.0531458
chr11:134145560-134147180	11.9757	1.45683	0.387542	3.75916	0.000170483	0.00510594
chr11:134281381-134282919	5.97101	1.18715	0.434665	2.73119	0.0063106	0.0584057
chr12:6664426-6665336	5.87802	2.71628	0.563863	4.81728	1.45532e-06	0.000400661
chr12:8171337-8171790	4.92914	2.31354	0.526162	4.39701	1.09754e-05	0.00111845
chr12:8542556-8543334	4.68215	1.03865	0.348668	2.9789	0.00289288	0.0337514
chr12:15373987-15374514	4.46596	1.60859	0.460152	3.49577	0.000472697	0.00982642
chr12:15475319-15475901	5.20475	1.50852	0.468195	3.22199	0.00127302	0.0190235
chr12:21680409-21680982	3.89188	1.89836	0.522999	3.62976	0.000283681	0.007067
chr12:25055600-25056246	6.92723	1.92653	0.500402	3.84996	0.000118139	0.00405257
chr12:28123024-28123773	3.17683	1.37309	0.501115	2.74006	0.00614272	0.057299
chr12:29935996-29937433	12.5249	1.82384	0.419156	4.35121	1.35388e-05	0.00124244
chr12:30975386-30976292	6.50242	1.16602	0.381946	3.05284	0.0022669	0.0285677
chr12:33591764-33593050	16.0586	2.14602	0.400378	5.35997	8.32348e-08	0.000154572
chr12:41086523-41087102	5.45626	1.79071	0.495193	3.61619	0.000298968	0.0073038
chr12:41582156-41582975	6.8445	1.642	0.403776	4.06661	4.77027e-05	0.00232283
chr12:43944720-43946285	23.1406	1.55371	0.343134	4.52798	5.95503e-06	0.000799239
chr12:45444203-45445386	9.66864	1.30346	0.36317	3.5891	0.000331817	0.00776191
chr12:49729729-49731162	14.3226	1.10224	0.25593	4.3068	1.65635e-05	0.00138068
chr12:50349080-50349525	14.3177	1.05678	0.245442	4.30561	1.66525e-05	0.00138068
chr12:50426553-50426918	6.81132	1.17722	0.323626	3.6376	0.000275192	0.00694414
chr12:52400468-52401696	10.0142	1.44575	0.413073	3.49999	0.000465278	0.00971925
chr12:52626794-52627577	9.67715	1.13398	0.38308	2.96016	0.00307475	0.0353474
chr12:53107913-53108471	4.05659	1.29439	0.468162	2.76484	0.00569499	0.0542862
chr12:54321302-54321721	4.63898	1.78824	0.492876	3.62818	0.000285424	0.0070944
chr12:54332806-54333731	9.62267	1.61378	0.41455	3.89283	9.90796e-05	0.00368103
chr12:54345564-54345916	4.88379	1.5801	0.490868	3.21899	0.00128645	0.0191575
chr12:54348696-54349378	7.0173	1.33349	0.392523	3.39722	0.000680733	0.0125027
chr12:54354530-54355491	13.4044	1.36563	0.370364	3.68725	0.000226693	0.00613871
chr12:54360375-54360660	3.42401	1.46673	0.539796	2.7172	0.00658378	0.0603014
chr12:54378697-54380102	13.9956	1.05513	0.287101	3.67513	0.000237728	0.00633676
chr12:54393375-54394648	9.06641	1.3965	0.383742	3.63917	0.000273516	0.00690998
chr12:54408427-54408713	2.51037	1.23965	0.468873	2.6439	0.00819566	0.0702009
chr12:54440643-54441543	12.1993	1.10927	0.389602	2.84718	0.00441082	0.0454719
chr12:54484194-54484403	3.68855	2.49768	0.569131	4.38858	1.14092e-05	0.0011393
chr12:56039989-56040337	4.9791	1.29898	0.387193	3.35487	0.000794034	0.0137842
chr12:57630107-57630469	6.4432	1.01332	0.338776	2.99113	0.00277943	0.0329208
chr12:62584769-62586268	15.2575	1.26222	0.377197	3.3463	0.00081897	0.0140468
chr12:63543637-63544967	22.5592	1.39184	0.337335	4.126	3.69122e-05	0.00200672
chr12:64784011-64784664	8.76211	1.76694	0.381333	4.63359	3.59386e-06	0.000624419
chr12:65218246-65219143	8.95644	1.06824	0.346974	3.07874	0.00207881	0.0269863
chr12:66122789-66123328	7.09353	1.50621	0.49204	3.06115	0.00220489	0.0280164
chr12:66582696-66583345	4.67094	1.81837	0.553358	3.28607	0.00101596	0.0162569
chr12:72665684-72667551	17.9767	1.64609	0.382783	4.30033	1.70544e-05	0.00139368
chr12:75601082-75601752	12.0998	1.0696	0.366981	2.9146	0.00356143	0.0390594
chr12:75602992-75603344	6.13447	1.75631	0.449084	3.91086	9.19673e-05	0.00351631
chr12:81102035-81102716	6.00713	1.2896	0.405082	3.18355	0.00145479	0.0209807
chr12:81471570-81472119	7.06585	1.37147	0.438947	3.12445	0.0017814	0.0241044
chr12:85306283-85306829	6.82123	1.60318	0.427036	3.7542	0.000173897	0.00517928
chr12:95266833-95267785	3.38295	1.56779	0.494399	3.17111	0.0015186	0.0215393
chr12:95941907-95942979	9.55105	1.54326	0.423608	3.64313	0.000269344	0.00686109
chr12:96883287-96883737	3.62402	1.35806	0.504107	2.694	0.00706009	0.063302
chr12:99288223-99289374	6.82594	1.84526	0.521809	3.53628	0.000405802	0.0088649
chr12:101603388-101603933	8.53007	1.19486	0.313291	3.8139	0.00013679	0.0044305
chr12:102036254-102036461	4.80138	1.31326	0.447245	2.93634	0.00332109	0.0371625
chr12:103218121-103218688	6.76131	1.33476	0.320967	4.15857	3.2025e-05	0.00188584
chr12:103351580-103352695	9.02234	1.64372	0.425811	3.86021	0.000113291	0.00393964
chr12:103696091-103696418	3.46845	1.58219	0.490697	3.22437	0.0012625	0.018919
chr12:103889149-103889843	4.41305	1.59791	0.473549	3.37433	0.000739956	0.0132219
chr12:104609398-104610172	9.84354	1.05364	0.313995	3.3556	0.00079193	0.013777
chr12:104850254-104852395	11.3959	1.70544	0.429326	3.97236	7.11632e-05	0.00305066
chr12:106975196-106975714	4.56238	1.27048	0.436527	2.91043	0.00360929	0.039383
chr12:106979430-106981086	16.9066	1.72772	0.334126	5.17085	2.33026e-07	0.000184606
chr12:108168987-108169570	5.96969	1.90383	0.564553	3.37227	0.000745508	0.013276
chr12:108237438-108238721	14.491	1.37895	0.329738	4.18195	2.89015e-05	0.00177323
chr12:111471062-111471578	3.26624	1.88152	0.502875	3.74152	0.00018291	0.00534396
chr12:111471961-111473546	9.6125	1.41164	0.359065	3.93143	8.44423e-05	0.0033463
chr12:113900751-113906442	50.8975	1.08094	0.241199	4.48152	7.41143e-06	0.000920329
chr12:113913616-113914322	6.27407	1.5524	0.42193	3.67929	0.000233882	0.00625453
chr12:113917395-113918107	6.32025	1.17408	0.405463	2.89564	0.00378386	0.0406476
chr12:114838313-114838889	6.32459	1.59643	0.420797	3.79383	0.000148342	0.00465717
chr12:114840854-114841063	2.66461	1.3798	0.449079	3.07251	0.00212268	0.0273694
chr12:114843023-114843610	6.96446	1.48682	0.565629	2.62862	0.00857317	0.0722529
chr12:114845862-114847650	14.9482	1.23263	0.314971	3.91348	9.09768e-05	0.00350743
chr12:114851958-114852360	4.57653	1.13235	0.362044	3.12766	0.00176207	0.0239334
chr12:114878144-114879155	13.0688	1.13113	0.351565	3.21741	0.00129352	0.019229
chr12:114886355-114886579	3.66337	1.28534	0.450945	2.85032	0.00436759	0.0451563
chr12:115124730-115125152	7.79749	1.13515	0.336763	3.37077	0.000749583	0.0133249
chr12:116946196-116946607	2.27983	1.34389	0.515464	2.60714	0.00913024	0.0756707
chr12:117798077-117799448	13.7623	1.89881	0.424138	4.47687	7.57463e-06	0.000920329
chr12:118541055-118542135	2.48614	1.42015	0.427464	3.32228	0.000892857	0.0148745
chr12:119212111-119212393	3.7882	1.31831	0.439884	2.99694	0.00272701	0.0324252
chr12:119418592-119418834	2.32386	1.16106	0.446631	2.5996	0.00933328	0.0769082
chr12:119419106-119419810	4.86724	1.53468	0.430795	3.56243	0.000367437	0.00827081
chr12:127210779-127211651	16.346	1.23871	0.356887	3.47087	0.000518782	0.0104801
chr12:127212280-127212529	3.73858	1.60079	0.542663	2.94988	0.00317895	0.036138
chr12:127940452-127940907	6.28423	1.0892	0.38854	2.80331	0.0050581	0.0502104
chr12:128751042-128753151	16.8299	1.56321	0.341784	4.57368	4.79238e-06	0.000720522
chr12:128850550-128850755	2.33062	1.55509	0.571492	2.72111	0.00650641	0.0598948
chr12:129337871-129338653	5.206	1.80251	0.540369	3.3357	0.00085085	0.0144523
chr12:130387610-130389139	13.7873	1.11602	0.388084	2.87571	0.00403116	0.0426639
chr12:130526916-130527117	2.73801	1.3435	0.439969	3.05363	0.00226089	0.028539
chr12:132689881-132690197	7.99201	1.10072	0.395335	2.78427	0.00536476	0.0522095
chr12:132690340-132690571	4.22318	1.08151	0.426881	2.53351	0.0112928	0.08799
chr12:133194869-133195544	4.44376	1.68288	0.580997	2.89655	0.00377296	0.040576
chr13:21520329-21520564	6.03468	1.25229	0.458342	2.73221	0.00629117	0.0582815
chr13:23500590-23501398	18.0177	1.06904	0.297492	3.5935	0.000326266	0.00769012
chr13:23733809-23734816	7.30023	1.68232	0.395206	4.25683	2.07347e-05	0.00153009
chr13:24121204-24121465	4.44989	1.6729	0.506524	3.3027	0.000957583	0.0155899
chr13:24152900-24154140	5.79428	2.31807	0.546628	4.24067	2.22855e-05	0.00155882
chr13:25620938-25621554	7.38868	2.29884	0.558478	4.11626	3.85074e-05	0.00206358
chr13:25945994-25946953	10.489	1.28427	0.390216	3.29117	0.000997705	0.0160125
chr13:26042694-26043486	7.78949	1.45771	0.441855	3.29908	0.000970031	0.0157245
chr13:26624726-26626265	18.4728	2.55181	0.434717	5.87004	4.3568e-09	8.65664e-05
chr13:27131569-27132677	4.26353	1.5423	0.538963	2.8616	0.00421505	0.0440458
chr13:27334227-27335205	6.93307	1.27075	0.417986	3.04018	0.00236436	0.029432
chr13:28366550-28368505	22.7605	1.1347	0.294116	3.85801	0.000114314	0.00396571
chr13:28498227-28499046	11.6384	2.09681	0.425701	4.92554	8.41267e-07	0.000320687
chr13:28501860-28502090	6.88312	2.166	0.496599	4.36167	1.29075e-05	0.00121569
chr13:28502363-28502744	8.8806	1.56569	0.413454	3.78685	0.000152568	0.00475507
chr13:28503058-28503374	7.55607	2.40245	0.491379	4.8892	1.01249e-06	0.000341425
chr13:28544525-28544890	5.37932	1.3886	0.530434	2.61786	0.00884838	0.073819
chr13:28674228-28675170	4.83058	1.73371	0.519446	3.33761	0.000845037	0.0143904
chr13:29067789-29069977	16.2282	1.7181	0.405686	4.23504	2.28509e-05	0.0015829
chr13:29106577-29107254	4.72311	2.71737	0.647435	4.19714	2.70311e-05	0.00172882
chr13:36044845-36045481	6.5878	1.63527	0.470445	3.47601	0.000508934	0.0103395
chr13:36705041-36705707	4.06306	2.34249	0.630144	3.71739	0.000201295	0.00563264
chr13:36728963-36729267	6.65288	1.25018	0.412058	3.034	0.00241336	0.0298047
chr13:36919738-36921004	8.64015	2.13494	0.551907	3.8683	0.000109597	0.00388519
chr13:37005582-37006453	9.82024	2.73629	0.515754	5.30541	1.12421e-07	0.000154572
chr13:37247950-37248463	5.25372	1.91802	0.526807	3.64084	0.000271753	0.00690607
chr13:38443683-38444228	6.96341	1.7644	0.528994	3.3354	0.000851782	0.0144523
chr13:39261237-39262299	17.212	1.66849	0.449669	3.71048	0.000206869	0.00573003
chr13:43148278-43149282	8.76177	1.66221	0.411533	4.03906	5.36661e-05	0.00252322
chr13:49794126-49795542	21.0972	1.533	0.31243	4.90668	9.26322e-07	0.00033715
chr13:53313128-53314045	15.4938	1.61063	0.403812	3.98856	6.64751e-05	0.00288965
chr13:53419898-53422872	54.0254	1.47229	0.319887	4.60253	4.17398e-06	0.00067121
chr13:58203587-58204322	10.0323	1.93404	0.482319	4.00988	6.07502e-05	0.0027349
chr13:58206527-58208930	53.3615	1.42908	0.289808	4.93113	8.1754e-07	0.000320687
chr13:67804594-67805459	4.67727	1.28422	0.448513	2.86329	0.00419273	0.0439025
chr13:70681733-70682219	6.54641	2.1051	0.478606	4.3984	1.09054e-05	0.00111845
chr13:74708002-74709601	3.72055	1.37306	0.405743	3.38407	0.000714194	0.0129423
chr13:79170115-79171231	12.5295	2.0304	0.418017	4.85721	1.19054e-06	0.000346047
chr13:79175611-79177985	10.8899	1.32518	0.381415	3.47438	0.000512031	0.0103926
chr13:79181328-79181614	3.86424	1.02765	0.380694	2.69942	0.00694613	0.0626711
chr13:79181945-79182222	4.7428	1.58597	0.405951	3.90679	9.35305e-05	0.00354854
chr13:88323570-88324640	8.84783	1.83671	0.481853	3.81177	0.000137975	0.00445122
chr13:88326601-88326919	3.9334	1.54615	0.617356	2.50447	0.0122636	0.0930893
chr13:92051154-92051716	6.53472	1.50321	0.369406	4.06926	4.71629e-05	0.00230176
chr13:93879246-93880877	21.5961	2.09639	0.429156	4.88492	1.03471e-06	0.000341425
chr13:95354190-95355184	21.6102	1.34796	0.310933	4.3352	1.45626e-05	0.00129222
chr13:95357590-95357883	4.79967	1.81426	0.475981	3.81163	0.000138051	0.00445122
chr13:95359642-95359874	2.71571	2.77323	0.769552	3.60369	0.000313728	0.0075203
chr13:95363153-95366051	21.2926	1.92686	0.419045	4.59823	4.26092e-06	0.00067121
chr13:95619884-95620977	9.15303	2.12077	0.519671	4.08098	4.48464e-05	0.00223441
chr13:95655109-95655517	5.35675	1.09486	0.391062	2.79971	0.00511485	0.0505239
chr13:96296144-96297059	7.97196	1.66865	0.443001	3.7667	0.00016542	0.00499466
chr13:99404483-99405103	4.69105	1.35268	0.460381	2.93817	0.00330161	0.0370036
chr13:102068117-102069258	10.4306	1.60363	0.420898	3.81003	0.000138951	0.0044702
chr13:102568426-102569495	9.45398	2.33095	0.466208	4.99981	5.73857e-07	0.000273845
chr13:103052362-103052944	6.63813	1.59697	0.500239	3.19242	0.00141087	0.0204987
chr13:108518335-108518633	3.41612	1.82467	0.693079	2.6327	0.00847079	0.0716431
chr13:108519293-108521063	15.8837	2.14612	0.439887	4.87881	1.0673e-06	0.000341425
chr13:109147799-109149019	9.0779	1.86139	0.464529	4.00704	6.14833e-05	0.00274489
chr13:110958892-110960590	19.2171	2.31143	0.472815	4.88866	1.01526e-06	0.000341425
chr13:112547459-112548130	14.4727	1.30432	0.363715	3.5861	0.000335664	0.00781783
chr13:112707805-112708696	16.0561	1.98419	0.387927	5.11487	3.13954e-07	0.000211434
chr13:112709885-112712665	28.3585	1.51656	0.335411	4.52151	6.14001e-06	0.000818948
chr13:112715360-112716234	12.275	1.74843	0.440946	3.96517	7.33435e-05	0.00310035
chr13:112717126-112717421	2.63869	1.71696	0.677838	2.533	0.0113092	0.0880546
chr13:112720565-112723582	11.4593	1.08923	0.307655	3.54042	0.000399488	0.00876262
chr13:112726282-112728419	16.6682	1.60165	0.39415	4.06355	4.83313e-05	0.00234811
chr13:112758599-112760491	25.9508	1.97442	0.405352	4.87088	1.11101e-06	0.000341425
chr13:112760866-112761113	5.37447	2.08358	0.495899	4.20161	2.65018e-05	0.00172455
chr14:26674164-26674478	3.24477	1.33043	0.462364	2.87746	0.00400892	0.0424704
chr14:29243404-29243763	4.71413	1.36075	0.437243	3.11212	0.00185748	0.024883
chr14:29254366-29255069	8.44043	1.81333	0.434491	4.17345	3.00017e-05	0.00180971
chr14:36973170-36973740	5.62132	1.5313	0.388371	3.94289	8.05062e-05	0.00324815
chr14:36983441-36983738	3.2711	1.37384	0.511871	2.68395	0.00727572	0.0646149
chr14:36990874-36991209	4.25343	1.03658	0.323743	3.20185	0.00136546	0.0200013
chr14:36991595-36992488	10.6638	1.21796	0.304893	3.99472	6.47709e-05	0.00283277
chr14:36993489-36994488	9.48675	1.05859	0.325855	3.24865	0.00115956	0.0178526
chr14:37126787-37128274	11.3151	1.19412	0.277903	4.29688	1.73221e-05	0.00140027
chr14:37135514-37136348	10.7171	1.03109	0.366168	2.8159	0.00486408	0.0487862
chr14:38678246-38680937	33.5531	1.06161	0.263013	4.03635	5.42884e-05	0.00253985
chr14:38724255-38725537	12.9937	1.69123	0.389519	4.34185	1.41287e-05	0.00127479
chr14:42075859-42076329	2.12011	2.59488	0.805721	3.22057	0.00127936	0.0190917
chr14:48143434-48145589	19.6928	1.85785	0.366156	5.07393	3.89685e-07	0.000235391
chr14:52534582-52536722	15.4803	1.19197	0.344844	3.45655	0.00054713	0.0108788
chr14:57260879-57262123	18.1008	1.03403	0.287632	3.59498	0.000324421	0.00767248
chr14:57264639-57265561	7.93629	1.27264	0.372593	3.41564	0.000636325	0.011934
chr14:57274608-57276840	20.3855	1.31222	0.307236	4.27106	1.94549e-05	0.00148728
chr14:57278710-57279116	5.55439	1.05119	0.364631	2.88289	0.00394039	0.0419306
chr14:58331677-58333121	14.7549	1.16766	0.326732	3.57375	0.000351908	0.00805753
chr14:60951977-60952946	9.58957	1.227	0.340179	3.60692	0.000309849	0.00748622
chr14:60973773-60974123	4.44185	1.73797	0.515138	3.3738	0.000741382	0.0132339
chr14:60975733-60978180	28.6219	1.24138	0.285227	4.35223	1.34757e-05	0.00124231
chr14:60981524-60982636	10.1903	1.68097	0.410346	4.09646	4.19517e-05	0.00212972
chr14:61103979-61104663	7.80844	1.44818	0.404215	3.58268	0.000340083	0.00787758
chr14:63512023-63512996	7.26153	1.65225	0.437186	3.77928	0.000157282	0.00487369
chr14:70655096-70656077	5.98638	1.74863	0.619748	2.82151	0.00477974	0.0480525
chr14:73706300-73706677	6.71698	1.59334	0.382136	4.16956	3.05193e-05	0.00182569
chr14:73712289-73712911	12.2389	1.352	0.30404	4.44678	8.7165e-06	0.000990361
chr14:74892467-74893184	2.57692	1.42679	0.487519	2.92664	0.00342647	0.0380062
chr14:76842507-76843846	9.88319	1.32461	0.315594	4.19721	2.70226e-05	0.00172882
chr14:85996495-85996958	4.94988	1.6828	0.445628	3.77624	0.000159214	0.00489201
chr14:85997469-85998637	10.8854	1.25488	0.367038	3.41895	0.00062863	0.0118665
chr14:85999533-86000478	5.69584	1.90875	0.465319	4.10203	4.09544e-05	0.00211407
chr14:88792905-88793324	4.19775	1.24674	0.371764	3.35358	0.00079772	0.013837
chr14:92789495-92790712	8.20459	1.02445	0.372639	2.74919	0.00597436	0.0562197
chr14:93650746-93651652	2.18617	1.18853	0.445464	2.66807	0.00762889	0.0669484
chr14:94640367-94641648	2.05751	1.26986	0.509425	2.49273	0.0126765	0.0954806
chr14:95234613-95236569	13.9347	1.13804	0.3049	3.73251	0.000189582	0.00544254
chr14:95237623-95238211	7.22375	1.52035	0.339213	4.482	7.39481e-06	0.000920329
chr14:95239376-95239679	5.71113	1.66834	0.441591	3.77801	0.000158083	0.00487742
chr14:96342210-96343570	10.8038	1.54242	0.414372	3.72231	0.000197411	0.00555627
chr14:97499606-97500176	8.8746	1.07925	0.314887	3.42741	0.000609368	0.0116523
chr14:97685060-97685946	6.96177	1.38517	0.393336	3.52159	0.000428974	0.0091751
chr14:99711840-99713431	18.2503	1.64652	0.388064	4.2429	2.20652e-05	0.00155864
chr14:101923576-101925995	28.1974	1.15696	0.281443	4.11082	3.94261e-05	0.00209046
chr14:102172004-102172705	6.14046	1.15046	0.338172	3.40199	0.000668961	0.0124463
chr14:102247661-102248279	4.38469	1.70504	0.550839	3.09535	0.0019658	0.0258821
chr14:105309691-105310500	7.26294	1.08901	0.248926	4.37484	1.2152e-05	0.00115612
chr14:105499803-105500021	2.47313	1.68004	0.583003	2.88171	0.00395525	0.0420471
chr15:26107504-26108818	8.5339	1.04286	0.379822	2.74564	0.00603928	0.0567312
chr15:27016893-27018943	10.2269	1.44125	0.381299	3.77985	0.000156926	0.00486968
chr15:27112031-27113479	8.05733	1.55541	0.407066	3.82104	0.000132892	0.00438704
chr15:28351607-28353102	16.459	1.33186	0.279385	4.76711	1.86891e-06	0.000450931
chr15:29077252-29077684	4.67214	1.31051	0.449573	2.91502	0.00355667	0.0390271
chr15:29130642-29132208	12.9482	1.17163	0.325228	3.60249	0.000315184	0.0075203
chr15:30483598-30484928	10.5938	1.41152	0.358438	3.93798	8.21718e-05	0.00329406
chr15:30487777-30488680	6.06417	1.00438	0.388174	2.58745	0.00966896	0.0788872
chr15:32638145-32639476	9.9128	1.20282	0.354458	3.39341	0.000690293	0.0126049
chr15:32726422-32727225	5.30926	1.00633	0.352089	2.85818	0.00426085	0.0443087
chr15:34728788-34729495	2.38032	2.20091	0.647081	3.40129	0.000670677	0.0124586
chr15:35046444-35047480	8.92267	1.5519	0.388392	3.9957	6.45028e-05	0.00283258
chr15:41952536-41953222	4.07426	1.10926	0.419404	2.64484	0.00817298	0.0700625
chr15:45403249-45404218	16.8171	1.00932	0.232779	4.33595	1.45134e-05	0.00129222
chr15:45408574-45409528	14.3076	1.1505	0.299429	3.84229	0.000121891	0.00412853
chr15:45669971-45671029	7.30772	1.83593	0.444465	4.13065	3.6174e-05	0.00199692
chr15:47476370-47477499	10.0633	1.42755	0.371251	3.84523	0.000120439	0.00409875
chr15:48936811-48938577	15.7269	1.67677	0.356461	4.70392	2.55213e-06	0.000517022
chr15:53097562-53098476	7.74229	1.26738	0.373381	3.39434	0.000687954	0.0125976
chr15:56034563-56035712	4.38513	1.81286	0.522212	3.47149	0.000517571	0.0104801
chr15:58357310-58358776	13.6487	1.18608	0.372361	3.18529	0.00144609	0.0208831
chr15:60287108-60287663	4.33129	1.03248	0.369006	2.79802	0.00514174	0.050695
chr15:61520424-61521716	4.93769	1.51436	0.468177	3.23459	0.0012182	0.0184742
chr15:65116014-65116567	7.5075	1.07161	0.385749	2.77799	0.00546966	0.0529317
chr15:67325987-67326256	3.65797	1.3009	0.482622	2.6955	0.00702839	0.0632103
chr15:68115486-68122575	61.67	1.29029	0.24802	5.20234	1.96799e-07	0.000184606
chr15:73659861-73662015	7.24959	1.04113	0.327518	3.17885	0.00147859	0.0211816
chr15:74044562-74045885	5.79889	1.76411	0.426003	4.14108	3.45669e-05	0.00193809
chr15:78912247-78913616	9.5015	1.84308	0.375003	4.91486	8.88467e-07	0.000328947
chr15:79381805-79384209	18.3704	1.59223	0.360907	4.41174	1.02541e-05	0.00108471
chr15:80544015-80544662	2.29542	1.83069	0.666602	2.74631	0.00602707	0.0566412
chr15:83348840-83349865	10.1841	1.35566	0.3647	3.7172	0.000201447	0.00563264
chr15:83620951-83621727	2.80412	1.39611	0.542253	2.57465	0.0100343	0.0810367
chr15:83775862-83776922	7.25094	1.25941	0.422788	2.97883	0.00289356	0.0337514
chr15:83875649-83877079	4.73972	1.43153	0.459798	3.1134	0.00184944	0.0248063
chr15:83951981-83953930	16.1255	1.62419	0.395374	4.10797	3.99156e-05	0.00209094
chr15:84115763-84116921	8.03815	1.42721	0.412234	3.46215	0.000535881	0.0106947
chr15:84322323-84323771	13.7396	1.71098	0.339736	5.03621	4.74844e-07	0.000248702
chr15:84748594-84749285	6.92694	1.73148	0.447917	3.86564	0.0001108	0.00389821
chr15:88799523-88801017	10.4189	1.49418	0.386122	3.86971	0.000108966	0.00387438
chr15:89346044-89347203	9.43731	1.44122	0.41636	3.46148	0.000537211	0.0107113
chr15:89914364-89915061	6.17569	1.20512	0.428367	2.8133	0.0049036	0.0490909
chr15:90357403-90358573	8.46262	1.28549	0.36534	3.5186	0.000433822	0.00921454
chr15:92936678-92938521	13.6481	1.32869	0.379712	3.49921	0.000466633	0.00973328
chr15:95869956-95870322	4.26849	1.26919	0.378078	3.35696	0.000788057	0.013736
chr15:96895307-96895729	7.85957	1.13066	0.355892	3.17697	0.00148823	0.0212616
chr15:96909816-96910030	4.20441	1.48206	0.392932	3.7718	0.000162073	0.00495726
chr15:96959342-96960531	12.3527	1.04028	0.340261	3.05729	0.0022335	0.0282795
chr15:100346725-100347454	6.10036	1.8576	0.506055	3.67075	0.00024184	0.00640353
chr15:100913439-100914022	5.10355	1.86	0.549823	3.38291	0.000717233	0.0129645
chr15:101419262-101421133	10.8398	1.19301	0.28	4.26077	2.03727e-05	0.00152069
chr15:102285687-102286416	5.48692	1.81634	0.450833	4.02885	5.60494e-05	0.0025884
chr16:214344-216720	18.5215	1.00927	0.312498	3.22967	0.00123935	0.0186769
chr16:3079537-3079954	6.89741	1.2765	0.490446	2.60273	0.00924861	0.0764746
chr16:3095601-3097033	4.24944	1.48023	0.424927	3.48349	0.000494919	0.0101651
chr16:3220439-3221356	6.00378	1.06905	0.424665	2.51739	0.0118227	0.0907687
chr16:3232836-3234048	13.0911	1.80033	0.398994	4.51218	6.41647e-06	0.000845321
chr16:3238806-3239492	6.42532	1.31757	0.36568	3.60306	0.000314494	0.0075203
chr16:3355021-3356012	9.96666	1.34902	0.407857	3.30757	0.0009411	0.0154379
chr16:6533020-6533983	11.9337	1.13782	0.296883	3.83254	0.000126826	0.00425543
chr16:10479687-10480254	5.37939	1.37358	0.435156	3.15652	0.00159663	0.0223602
chr16:11327009-11327234	6.13268	1.11595	0.395305	2.82302	0.00475733	0.0478945
chr16:12994575-12997690	24.2486	1.57373	0.337804	4.6587	3.18214e-06	0.000583837
chr16:20084708-20085305	3.96253	1.3839	0.470886	2.93892	0.00329355	0.0369665
chr16:22824617-22826459	20.3993	1.3842	0.304957	4.539	5.65216e-06	0.000778041
chr16:23846942-23848102	4.55168	1.95486	0.550517	3.55095	0.000383839	0.00855926
chr16:25702956-25704631	9.25604	1.51	0.427251	3.53422	0.000408982	0.00890883
chr16:28073818-28075296	8.00562	1.29464	0.394132	3.28478	0.00102062	0.016295
chr16:28890955-28891868	4.16683	1.11675	0.433497	2.57614	0.00999097	0.0808106
chr16:29887789-29888316	4.90561	1.10642	0.357337	3.09629	0.00195959	0.0258161
chr16:30572694-30573037	8.44956	1.32314	0.339497	3.89735	9.72501e-05	0.00363191
chr16:31548738-31549184	6.33078	1.9528	0.462178	4.22522	2.38706e-05	0.00162214
chr16:31580560-31581023	3.03483	1.6207	0.637331	2.54295	0.0109921	0.0863678
chr16:47176788-47178446	2.00407	1.70649	0.487126	3.50319	0.000459725	0.00963135
chr16:48844552-48845264	7.34646	1.91328	0.497916	3.84258	0.000121748	0.00412853
chr16:49309124-49309353	4.1092	1.51451	0.532161	2.84596	0.00442771	0.0456023
chr16:49311414-49312308	8.55365	1.32788	0.453683	2.92688	0.0034238	0.0379962
chr16:51168267-51169110	18.0866	1.21847	0.256757	4.7456	2.07887e-06	0.000464521
chr16:51183700-51188763	54.0445	1.37096	0.30092	4.55588	5.21659e-06	0.000743818
chr16:55357522-55359040	15.8017	1.43421	0.335152	4.27927	1.8751e-05	0.00147494
chr16:55362738-55363287	6.85631	1.31777	0.342128	3.85169	0.000117307	0.00404342
chr16:55364824-55365483	5.56643	1.23987	0.303261	4.08845	4.34266e-05	0.00218394
chr16:55689599-55690895	14.4227	1.59305	0.424175	3.75563	0.000172905	0.00516347
chr16:56224732-56224980	2.11737	2.56736	0.748071	3.43197	0.00059921	0.01153
chr16:56669038-56669727	16.9438	1.0291	0.253601	4.05794	4.95079e-05	0.00239444
chr16:56696893-56697293	6.98232	1.36158	0.389575	3.49505	0.000473979	0.00983506
chr16:58497034-58498595	9.27649	1.66794	0.445492	3.74404	0.000181082	0.00531225
chr16:62069122-62070634	13.952	1.43323	0.377357	3.79808	0.000145821	0.00460495
chr16:66612750-66613412	10.3186	1.28914	0.37895	3.40186	0.00066929	0.0124463
chr16:67196793-67199988	30.8268	1.27219	0.252427	5.03984	4.65929e-07	0.000248702
chr16:68676451-68676843	4.88545	1.50558	0.504467	2.98449	0.00284052	0.0334048
chr16:71264361-71264659	4.48413	1.41121	0.411474	3.42964	0.000604392	0.0116089
chr16:71459782-71460338	8.37245	1.56327	0.366668	4.26346	2.01289e-05	0.00151666
chr16:73096889-73097115	5.37712	1.03263	0.318967	3.23743	0.00120611	0.0183427
chr16:77468310-77469074	4.45769	2.18896	0.499823	4.37948	1.18962e-05	0.00115612
chr16:77822376-77823134	5.40999	1.33423	0.469867	2.83958	0.00451724	0.0463465
chr16:82660652-82661813	8.67154	1.00845	0.331783	3.03949	0.00236981	0.0294498
chr16:86320176-86321055	8.22857	1.20277	0.369412	3.2559	0.00113032	0.0174748
chr16:86541431-86545228	27.8221	1.08233	0.26545	4.07735	4.55512e-05	0.00225384
chr16:86549070-86550512	16.8828	1.17106	0.318361	3.6784	0.000234703	0.00626868
chr16:86599356-86602649	24.8174	1.25907	0.364459	3.45463	0.00055105	0.0109163
chr16:87636507-87637284	9.31966	1.31657	0.361731	3.63965	0.000273012	0.00690998
chr16:88449290-88450382	3.21473	1.77285	0.702533	2.52351	0.011619	0.0897099
chr16:88590205-88590410	10.3133	1.06889	0.213364	5.0097	5.45144e-07	0.000272243
chr16:89268493-89268865	3.71337	1.26668	0.49873	2.53981	0.0110912	0.0868606
chr17:259755-260306	3.65834	1.11865	0.451231	2.4791	0.0131713	0.0981062
chr17:881734-883381	3.75116	1.16118	0.391956	2.96252	0.0030513	0.0351521
chr17:5000370-5001205	10.7019	1.29163	0.402207	3.21135	0.00132111	0.0195516
chr17:6616423-6617471	14.4372	1.06654	0.32235	3.30863	0.000937544	0.0153969
chr17:6679206-6679710	7.51248	1.24491	0.410619	3.03178	0.00243117	0.0299524
chr17:8868470-8869372	8.64455	1.92637	0.402313	4.78824	1.6825e-06	0.000424342
chr17:8924168-8926920	19.7158	1.14504	0.273959	4.17962	2.91998e-05	0.00178135
chr17:10632790-10633490	3.7861	1.8939	0.496515	3.81438	0.000136523	0.0044305
chr17:12877271-12877773	4.53687	1.21139	0.351487	3.44647	0.00056796	0.0111281
chr17:13503830-13505559	14.3304	1.8238	0.407522	4.47535	7.62869e-06	0.000920329
chr17:14212364-14212788	5.34903	1.11297	0.420764	2.64511	0.00816641	0.0700621
chr17:19436789-19437692	6.72136	1.38916	0.388688	3.57397	0.000351606	0.00805753
chr17:21367115-21367592	7.90847	1.59212	0.336034	4.73799	2.15849e-06	0.000472973
chr17:26698360-26699557	7.16552	1.02776	0.393268	2.61339	0.0089648	0.074472
chr17:27038085-27038919	2.09236	1.70994	0.49275	3.47021	0.000520058	0.010496
chr17:27332269-27333188	5.90048	1.01113	0.377535	2.67823	0.00740123	0.0655668
chr17:28088028-28088607	3.92835	1.62883	0.548222	2.97112	0.00296714	0.0344293
chr17:29718231-29719291	5.61727	1.36243	0.452832	3.00868	0.00262383	0.0315482
chr17:29814615-29815662	1.99394	1.21253	0.469553	2.58231	0.00981413	0.0797384
chr17:32484008-32484280	2.67398	1.47998	0.530599	2.78926	0.00528288	0.0516596
chr17:32905966-32908951	23.8242	1.52803	0.329837	4.63269	3.6094e-06	0.000624419
chr17:33775295-33775794	3.28507	1.39072	0.50784	2.7385	0.00617195	0.0575245
chr17:33814235-33814947	5.6521	1.05596	0.401089	2.63272	0.00847042	0.0716431
chr17:35078632-35078972	2.34785	1.26633	0.497624	2.54475	0.0109356	0.0860972
chr17:35165324-35165983	6.55127	1.66541	0.496065	3.35723	0.00078727	0.0137334
chr17:36665989-36667234	18.9912	1.51285	0.412626	3.66639	0.000245994	0.00647362
chr17:36734660-36735246	9.74061	1.25312	0.370981	3.37786	0.000730525	0.0131274
chr17:37321483-37322099	17.483	1.78433	0.39146	4.55814	5.1608e-06	0.000743818
chr17:37365987-37366539	5.07866	1.47554	0.451378	3.26897	0.00107938	0.0169628
chr17:37380954-37382363	10.4129	2.37635	0.448825	5.2946	1.19275e-07	0.000154572
chr17:37761692-37763551	8.8017	1.04168	0.344973	3.01959	0.00253118	0.0308429
chr17:38347534-38347765	3.12183	2.28747	0.664875	3.44045	0.000580755	0.0113007
chr17:42906811-42908061	4.62331	1.23614	0.466967	2.64718	0.00811672	0.0697752
chr17:43339125-43339832	8.04467	1.32509	0.385421	3.43804	0.000585935	0.0113508
chr17:43860685-43862928	7.70459	1.47874	0.412184	3.58757	0.000333771	0.00779065
chr17:45810590-45811388	4.53126	1.68011	0.47999	3.5003	0.000464738	0.0097174
chr17:46619088-46619314	2.12675	2.21632	0.679707	3.2607	0.00111136	0.0172812
chr17:46620368-46621373	4.52497	1.53784	0.490926	3.13254	0.00173301	0.0236584
chr17:46802791-46803076	4.0008	1.14343	0.423116	2.70241	0.00688394	0.0623474
chr17:46824786-46825372	7.08595	1.09664	0.420143	2.61017	0.00904983	0.0750912
chr17:47547372-47547884	6.02553	1.21479	0.411667	2.9509	0.00316853	0.0360578
chr17:47572346-47575316	17.8199	1.50422	0.342832	4.38762	1.14599e-05	0.0011393
chr17:48041283-48043064	20.0806	1.21055	0.298786	4.05155	5.08794e-05	0.00243306
chr17:50235176-50236466	13.5164	1.4921	0.350718	4.25443	2.09587e-05	0.00154132
chr17:55122796-55124018	23.6443	1.32779	0.306857	4.32705	1.51117e-05	0.0013151
chr17:56234322-56234827	5.73805	2.15323	0.481003	4.47654	7.58613e-06	0.000920329
chr17:56326686-56327262	5.67353	1.41827	0.390464	3.63228	0.000280933	0.00701483
chr17:56832962-56833986	4.51489	1.42754	0.452515	3.15467	0.00160678	0.0224343
chr17:59528980-59530266	15.4013	1.65621	0.350442	4.72606	2.28914e-06	0.000483752
chr17:66596073-66597578	10.1165	1.01043	0.38387	2.63223	0.00848276	0.0716878
chr17:70111980-70112308	6.71309	1.79134	0.376508	4.75778	1.95733e-06	0.000453173
chr17:72347925-72348322	4.9326	1.15381	0.368628	3.13001	0.00174801	0.0237876
chr17:73749619-73750178	8.54037	1.60084	0.337466	4.74372	2.09829e-06	0.000464521
chr17:75368689-75370506	11.9145	1.74773	0.420357	4.15773	3.2142e-05	0.00188584
chr17:75524590-75525152	5.49916	1.15092	0.435619	2.64204	0.0082409	0.0704815
chr17:76228111-76228380	2.56372	1.91302	0.601299	3.18147	0.00146529	0.0210896
chr17:76920685-76921961	2.14773	1.37193	0.498028	2.75472	0.00587427	0.05557
chr17:77178829-77180229	7.46536	1.1372	0.407627	2.7898	0.00527413	0.0515976
chr17:77721247-77722497	15.1619	1.06014	0.316218	3.35256	0.000800668	0.0138658
chr17:78449508-78452783	18.1163	1.23086	0.400478	3.07349	0.0021157	0.027336
chr17:79259283-79259537	5.90665	1.51892	0.496287	3.06056	0.00220924	0.0280552
chr17:79448219-79448827	4.0494	1.42614	0.470933	3.02832	0.00245916	0.0301454
chr18:5628325-5630785	10.1998	1.02659	0.378744	2.7105	0.00671824	0.0612081
chr18:5894867-5896249	4.63728	1.46381	0.466061	3.1408	0.00168485	0.0231332
chr18:7116853-7118241	9.64524	1.84223	0.430664	4.27764	1.88887e-05	0.00147496
chr18:7566558-7568830	6.39282	1.40926	0.452628	3.11351	0.00184875	0.0248063
chr18:9707753-9709311	4.72706	1.67425	0.474066	3.53168	0.000412922	0.00895664
chr18:10032459-10032907	6.80403	1.022	0.302094	3.38306	0.000716829	0.0129645
chr18:11148308-11149936	9.10802	1.3329	0.400246	3.3302	0.000867827	0.0145851
chr18:18821384-18823349	9.6473	1.17217	0.345004	3.39756	0.000679901	0.0125027
chr18:25755415-25758175	13.1664	1.3443	0.399972	3.36099	0.000776643	0.0136033
chr18:32073445-32074292	1.90615	1.28279	0.509091	2.51976	0.0117435	0.0902579
chr18:35065040-35065548	1.97206	1.64403	0.587952	2.7962	0.00517076	0.0508877
chr18:35144908-35147628	13.9764	1.1546	0.285242	4.0478	5.17022e-05	0.00244549
chr18:43355319-43355698	5.12584	1.26625	0.368058	3.44034	0.000580981	0.0113007
chr18:44336184-44337110	5.65596	1.22273	0.440766	2.7741	0.00553549	0.0533285
chr18:53447075-53447842	5.18001	1.38671	0.457016	3.03428	0.00241113	0.0298047
chr18:56932003-56932341	6.43771	1.14443	0.318488	3.59332	0.000326495	0.00769012
chr18:56939625-56941540	19.6419	1.38342	0.311722	4.43798	9.08053e-06	0.0010156
chr18:57363715-57365001	8.15332	1.07342	0.340721	3.15045	0.00163018	0.0226725
chr18:59000684-59001692	8.62962	1.47275	0.354842	4.15044	3.31838e-05	0.00191507
chr18:63417776-63418640	5.17021	1.12213	0.447007	2.51031	0.0120625	0.0917927
chr18:67067510-67069168	10.4511	1.03168	0.328204	3.1434	0.00166995	0.0230238
chr18:70208975-70211790	15.2468	1.1321	0.354719	3.19153	0.0014152	0.0205476
chr18:70533966-70536871	17.8279	1.36874	0.3284	4.16792	3.07393e-05	0.00182852
chr18:72123607-72124717	6.53511	1.26515	0.383321	3.30051	0.000965108	0.0156768
chr18:73627918-73628658	5.5788	1.15195	0.402489	2.86207	0.00420878	0.0440017
chr18:74961557-74963822	21.2681	1.17135	0.314056	3.72974	0.000191679	0.00548107
chr18:76732971-76734765	18.4562	1.01746	0.291246	3.49347	0.000476783	0.00987212
chr18:77557781-77558948	7.11536	1.26483	0.470339	2.68918	0.00716282	0.064036
chr19:1295514-1295891	7.17318	1.17699	0.346982	3.39209	0.000693612	0.012644
chr19:1450057-1450387	3.08738	1.37607	0.44798	3.07172	0.00212826	0.0274006
chr19:1753217-1755606	7.05518	1.32914	0.494365	2.68858	0.00717559	0.0641196
chr19:1757416-1758094	3.88431	1.67212	0.473768	3.5294	0.000416496	0.00902231
chr19:3785512-3786653	9.62557	1.46341	0.383356	3.81737	0.000134884	0.00441539
chr19:4326879-4327380	10.5493	1.2678	0.29359	4.31825	1.5727e-05	0.00134721
chr19:4328659-4328865	2.80341	1.70012	0.545374	3.11736	0.0018248	0.0245833
chr19:5293011-5294211	6.60015	1.03391	0.390146	2.65006	0.00804767	0.0694597
chr19:6590341-6591072	6.1782	1.20675	0.420353	2.8708	0.00409436	0.0430992
chr19:8274242-8275045	4.84146	1.21674	0.489041	2.488	0.0128462	0.0962527
chr19:9473590-9474001	4.9539	1.20142	0.466703	2.57427	0.0100453	0.0810874
chr19:9517469-9517986	5.96187	1.4006	0.379198	3.69358	0.000221122	0.00599541
chr19:9608805-9609343	6.5367	1.35248	0.388817	3.47846	0.000504308	0.0102942
chr19:10023836-10025602	9.46406	1.02684	0.358648	2.8631	0.00419521	0.0439025
chr19:12203029-12203503	4.4569	1.42095	0.537249	2.64486	0.00817258	0.0700625
chr19:12266999-12267686	7.65123	1.59854	0.43706	3.65749	0.0002547	0.00662158
chr19:12305553-12306304	10.5737	1.90646	0.366934	5.19563	2.04024e-07	0.000184606
chr19:13124960-13125259	5.4062	1.39004	0.365759	3.80043	0.000144443	0.00457487
chr19:13616753-13617267	3.06077	1.94433	0.558276	3.48273	0.000496327	0.0101723
chr19:15121591-15122143	8.01793	1.68809	0.381897	4.42027	9.85774e-06	0.00106829
chr19:15344092-15344419	4.91077	1.25832	0.451254	2.78849	0.0052954	0.0517585
chr19:15580383-15580863	7.65912	1.11739	0.373778	2.98945	0.00279484	0.0330305
chr19:16022513-16022935	6.0405	1.69259	0.437696	3.86704	0.000110164	0.00389478
chr19:16394451-16394662	3.50146	1.51931	0.560634	2.70997	0.00672884	0.0612787
chr19:17007102-17008857	8.05191	1.2346	0.340405	3.62685	0.000286902	0.00710604
chr19:17392384-17393775	8.12236	1.01668	0.306464	3.31744	0.000908457	0.0150526
chr19:18118742-18119553	16.2442	1.14419	0.27023	4.23414	2.29427e-05	0.00158415
chr19:18539782-18540341	10.7592	1.17336	0.389008	3.01629	0.00255891	0.0310804
chr19:18811562-18811791	2.37466	1.39731	0.439883	3.17654	0.00149046	0.0212665
chr19:19383704-19384283	3.41133	1.54315	0.486787	3.17008	0.00152398	0.0216014
chr19:19651843-19652047	2.34529	1.46925	0.527472	2.78545	0.00534539	0.0521048
chr19:19843483-19843943	3.95546	1.33689	0.457655	2.92117	0.00348721	0.0384614
chr19:19971578-19971863	6.4409	1.00655	0.337748	2.98019	0.00288074	0.0336637
chr19:21646329-21646536	3.47983	1.52893	0.52595	2.907	0.00364918	0.0396973
chr19:21657570-21658035	6.04932	1.55582	0.568909	2.73474	0.006243	0.0579961
chr19:22034395-22034943	3.97589	1.70188	0.60453	2.81522	0.00487439	0.0488668
chr19:22715264-22715576	3.01915	1.26807	0.48267	2.62719	0.00860921	0.0724145
chr19:22990010-22990651	8.25535	1.15069	0.356935	3.22382	0.00126491	0.0189287
chr19:23185563-23186050	7.65171	1.18657	0.366509	3.23749	0.00120587	0.0183427
chr19:23253797-23254382	8.45925	1.59559	0.442898	3.60262	0.00031503	0.0075203
chr19:23257958-23258518	5.31474	1.52495	0.491579	3.10215	0.00192123	0.0254827
chr19:23386650-23387069	9.0757	1.13249	0.335181	3.37874	0.000728195	0.0130965
chr19:29284314-29285010	10.2269	1.51915	0.464714	3.26901	0.00107926	0.0169628
chr19:30015782-30021367	56.3022	1.35949	0.298947	4.54759	5.42641e-06	0.000751785
chr19:30156039-30156795	2.22273	1.17383	0.447876	2.62089	0.00877016	0.0733352
chr19:30713409-30713865	3.91215	1.82779	0.496748	3.67952	0.000233676	0.00625453
chr19:30716329-30719970	13.664	1.35828	0.377004	3.60284	0.000314763	0.0075203
chr19:31839636-31843049	15.6666	1.46498	0.365223	4.01118	6.04152e-05	0.00273028
chr19:31843881-31844183	5.43704	1.07314	0.326874	3.28302	0.001027	0.0163604
chr19:31847947-31848209	3.83228	1.45786	0.437114	3.3352	0.000852376	0.0144523
chr19:34112280-34114353	19.7682	1.78983	0.416019	4.30229	1.69044e-05	0.00139172
chr19:34972055-34973645	8.27062	1.2834	0.446428	2.87482	0.00404259	0.0427217
chr19:35263649-35264275	3.22062	1.30474	0.491734	2.65335	0.00796973	0.0690705
chr19:35395939-35396476	8.91877	1.14997	0.438603	2.62189	0.00874426	0.0731778
chr19:36523392-36523887	4.38799	1.68806	0.460302	3.6673	0.000245126	0.00647362
chr19:36822396-36822690	5.17224	1.69033	0.452825	3.73285	0.000189328	0.00544254
chr19:36909282-36909854	7.10459	2.3458	0.602568	3.893	9.90117e-05	0.00368103
chr19:36912261-36912881	10.859	1.33906	0.415839	3.22013	0.00128132	0.0190945
chr19:37095681-37096589	10.834	1.88671	0.426955	4.419	9.91605e-06	0.00106829
chr19:37288343-37288723	6.02303	2.23695	0.58571	3.81921	0.00013388	0.00439297
chr19:37328897-37329518	5.64815	1.41966	0.417432	3.40094	0.000671535	0.0124637
chr19:37406932-37407463	7.22635	2.04473	0.531695	3.84568	0.000120217	0.00409769
chr19:37463992-37464606	8.47207	1.8469	0.481809	3.83327	0.000126452	0.00425543
chr19:37742739-37743029	4.28477	1.90269	0.494059	3.85113	0.000117573	0.00404611
chr19:37959853-37960615	7.5188	1.06515	0.420713	2.53177	0.0113487	0.0882688
chr19:38182794-38183327	5.58876	1.72926	0.513136	3.36998	0.00075175	0.0133304
chr19:38307879-38308526	10.0209	1.20431	0.323862	3.71859	0.000200339	0.00563098
chr19:38886110-38886615	5.41749	1.68753	0.555463	3.03805	0.00238111	0.029539
chr19:39440405-39441011	12.1197	1.31863	0.327285	4.029	5.60135e-05	0.0025884
chr19:39687598-39687964	2.57256	1.71282	0.557463	3.07253	0.0021225	0.0273694
chr19:39997591-39998291	5.72782	1.10528	0.366564	3.01525	0.00256767	0.0311515
chr19:40006099-40006626	5.3538	1.45259	0.43121	3.36864	0.000755389	0.013374
chr19:40871618-40871824	4.77422	1.37025	0.450102	3.04432	0.00233208	0.0291326
chr19:41073495-41074151	6.62971	1.09558	0.368105	2.97627	0.00291781	0.0339789
chr19:41354452-41354685	3.47862	1.67806	0.650728	2.57874	0.00991616	0.0803243
chr19:41595896-41596140	2.65658	1.50315	0.6085	2.47026	0.0135015	0.0997353
chr19:42502731-42503484	5.79187	1.38325	0.472694	2.92631	0.00343013	0.0380272
chr19:44405818-44406053	2.02819	2.09785	0.560287	3.74424	0.000180939	0.00531225
chr19:44952417-44952809	5.03574	1.71484	0.488232	3.51235	0.000444165	0.00939704
chr19:46001831-46002686	7.71966	1.46784	0.319305	4.59699	4.28647e-06	0.00067121
chr19:46105260-46105467	1.96686	1.88951	0.691229	2.73355	0.00626548	0.0581188
chr19:46318491-46319266	14.15	1.2019	0.344064	3.49324	0.000477194	0.00987212
chr19:46916588-46916862	2.31583	1.23797	0.480921	2.57417	0.0100481	0.0810874
chr19:48918116-48918340	3.09768	1.60069	0.637625	2.5104	0.0120595	0.0917927
chr19:48945801-48947636	20.4355	1.15738	0.311389	3.71683	0.000201737	0.00563343
chr19:49340489-49340774	5.44605	1.15161	0.454765	2.53233	0.0113308	0.0881904
chr19:50037079-50037670	10.7947	1.49866	0.374678	3.99986	6.33804e-05	0.00280625
chr19:51111185-51111519	5.93171	1.42161	0.414771	3.42745	0.000609277	0.0116523
chr19:51142285-51142986	6.35369	1.05791	0.335666	3.15169	0.00162331	0.0226063
chr19:51161924-51162514	5.20716	1.69887	0.546664	3.1077	0.00188547	0.025117
chr19:52104419-52104998	11.0422	1.0041	0.331577	3.02824	0.00245983	0.0301454
chr19:52222424-52223208	14.5807	1.09062	0.315762	3.45393	0.00055249	0.0109247
chr19:52873085-52873572	5.53624	1.61433	0.474725	3.40057	0.000672459	0.0124684
chr19:52900956-52901158	2.07475	1.7989	0.679251	2.64835	0.00808847	0.0696503
chr19:52956657-52957245	5.06006	1.22503	0.489941	2.50036	0.0124068	0.0939107
chr19:53039078-53039920	17.1949	1.06156	0.312219	3.40005	0.000673745	0.0124684
chr19:53561216-53561812	11.5666	1.52101	0.383919	3.96179	7.43899e-05	0.00311394
chr19:53635626-53636230	5.05489	1.31471	0.42876	3.0663	0.00216723	0.0277348
chr19:53661431-53661848	3.92118	2.50502	0.631872	3.96445	7.35647e-05	0.00310359
chr19:53757820-53758148	3.66608	2.5946	0.679378	3.81908	0.000133948	0.00439297
chr19:53811621-53812011	6.26526	1.17149	0.395691	2.96062	0.00307019	0.0353319
chr19:53970803-53971473	4.61339	2.45378	0.596392	4.11437	3.88231e-05	0.0020687
chr19:54023869-54024560	4.49424	1.93832	0.518922	3.73528	0.000187505	0.00541923
chr19:54024646-54024923	4.2691	1.46876	0.437261	3.35901	0.000782211	0.0136563
chr19:54412711-54413087	3.77558	1.66751	0.564177	2.95565	0.00312011	0.0356769
chr19:54445232-54445745	8.37566	1.28552	0.34282	3.74982	0.000176958	0.00524138
chr19:54466358-54466725	7.03054	1.28439	0.351385	3.65523	0.000256947	0.00666387
chr19:54481413-54481955	9.38308	1.09078	0.278077	3.92259	8.76014e-05	0.00342651
chr19:55591906-55593980	18.878	1.10465	0.265225	4.16495	3.11422e-05	0.00184228
chr19:55597978-55598887	11.6895	1.52302	0.379455	4.0137	5.97742e-05	0.00271372
chr19:55951801-55952103	6.72236	1.23501	0.259795	4.75379	1.99637e-06	0.000455605
chr19:55953372-55954641	5.34673	1.07785	0.358781	3.0042	0.00266277	0.0318376
chr19:56159258-56159937	3.8522	1.73699	0.537382	3.23232	0.00122791	0.0185953
chr19:56879418-56879995	9.78145	1.82813	0.445918	4.0997	4.13685e-05	0.00211949
chr19:56904637-56905355	10.7704	1.57975	0.401844	3.93125	8.45052e-05	0.0033463
chr19:56988314-56989741	19.0837	1.83219	0.394664	4.64241	3.44367e-06	0.000612853
chr19:57018744-57019506	6.08937	1.35702	0.47411	2.86224	0.00420659	0.0440001
chr19:57049676-57050646	5.26146	1.79296	0.492282	3.64214	0.000270379	0.0068793
chr19:57078366-57079301	4.91823	1.14169	0.401941	2.84043	0.00450522	0.046265
chr19:57182888-57183375	10.0592	1.65052	0.393071	4.19905	2.68038e-05	0.00172882
chr19:57276615-57276942	7.58314	1.36098	0.368448	3.69383	0.0002209	0.00599541
chr19:57610689-57610937	6.01209	1.08227	0.35924	3.01268	0.00258954	0.0313283
chr19:57617602-57618448	9.82612	1.87934	0.459535	4.08965	4.32019e-05	0.00217774
chr19:57683597-57683850	2.31113	2.44209	0.816828	2.98973	0.00279227	0.0330183
chr19:57702697-57703425	5.86155	1.53098	0.53049	2.88597	0.00390209	0.0416261
chr19:57828940-57829154	7.02178	1.09772	0.329851	3.32793	0.000874929	0.014644
chr19:57831600-57832250	4.72887	1.66659	0.551876	3.01987	0.0025288	0.0308367
chr19:57862442-57863236	6.63199	1.5825	0.398924	3.96693	7.28031e-05	0.00309579
chr19:58094740-58095764	18.1548	1.13819	0.332283	3.42538	0.000613949	0.0116791
chr19:58111230-58111770	4.1114	1.36254	0.431686	3.15631	0.00159777	0.0223602
chr19:58125531-58125902	2.82575	1.41466	0.495004	2.85787	0.0042649	0.0443293
chr19:58220190-58220517	6.8289	2.60836	0.526867	4.9507	7.39477e-07	0.00031759
chr19:58238586-58239028	5.48438	1.87037	0.463873	4.03207	5.52866e-05	0.00257533
chr19:58399946-58400276	5.95229	1.58891	0.467517	3.39861	0.000677298	0.0124844
chr19:58446337-58446800	6.81171	1.86836	0.486457	3.84076	0.000122655	0.00414787
chr19:58458687-58459219	4.3618	1.4187	0.524156	2.70665	0.00679666	0.0617653
chr19:58513456-58514498	5.51056	1.70204	0.472288	3.60382	0.000313579	0.0075203
chr19:58520755-58521224	6.01128	1.82943	0.544416	3.36036	0.000778411	0.0136232
chr19:58545116-58545897	5.96046	2.12716	0.475214	4.47621	7.5979e-06	0.000920329
chr19:58609339-58609988	5.55518	1.7375	0.525565	3.30596	0.000946519	0.0154802
chr19:58951215-58952250	16.411	1.39343	0.334194	4.16954	3.05217e-05	0.00182569
chr2:467850-468659	11.0871	1.64059	0.455886	3.5987	0.000319817	0.0075803
chr2:946882-947286	5.59529	1.55726	0.393736	3.95509	7.65064e-05	0.0031901
chr2:1746834-1748971	16.5961	1.4895	0.396107	3.76035	0.000169674	0.00508881
chr2:5813483-5813710	1.97688	2.25251	0.662025	3.40245	0.000667847	0.0124463
chr2:5832042-5834208	16.3702	1.58493	0.383615	4.13156	3.60309e-05	0.00199414
chr2:5836069-5837643	14.6551	2.19119	0.405353	5.40564	6.45788e-08	0.000154572
chr2:7571072-7571642	5.12685	1.14466	0.446391	2.56426	0.0103397	0.0827253
chr2:10219803-10221016	3.87676	1.57802	0.496734	3.17679	0.00148913	0.0212616
chr2:11622001-11623297	18.7308	1.08165	0.283229	3.819	0.000133995	0.00439297
chr2:12856626-12859019	12.6362	1.05616	0.339896	3.10732	0.00188792	0.025134
chr2:19551736-19551961	3.08145	1.91384	0.478193	4.00224	6.27456e-05	0.00278388
chr2:25391073-25391875	7.3594	1.44791	0.405385	3.5717	0.000354674	0.00809381
chr2:25438726-25439276	6.92832	1.39151	0.301745	4.61154	3.99691e-06	0.000660228
chr2:25499764-25500429	6.62121	1.31104	0.518331	2.52934	0.0114277	0.0885912
chr2:29033352-29034011	5.69468	1.30721	0.422507	3.09393	0.00197521	0.02599
chr2:29337984-29338909	3.69395	2.06766	0.608072	3.40036	0.000672967	0.0124684
chr2:30142832-30144624	16.0125	1.77528	0.394805	4.4966	6.90488e-06	0.000879658
chr2:30453567-30455655	12.8568	1.07115	0.39062	2.74218	0.0061033	0.0571029
chr2:31360322-31361821	11.1015	1.70574	0.534124	3.19354	0.00140541	0.0204332
chr2:31805294-31806403	19.9213	1.13298	0.350673	3.23087	0.00123413	0.01865
chr2:38301277-38304518	33.1036	1.30758	0.284438	4.59707	4.28479e-06	0.00067121
chr2:43037868-43038564	4.65829	1.15424	0.428216	2.69545	0.00702928	0.0632103
chr2:45028956-45029318	5.16253	1.56743	0.422546	3.70948	0.000207689	0.00573651
chr2:45029729-45030035	2.17244	2.63315	0.724277	3.63556	0.000277375	0.00697464
chr2:45155196-45157049	17.3359	1.76349	0.379902	4.64196	3.45119e-06	0.000612853
chr2:45159894-45160112	3.90744	1.47116	0.513264	2.86629	0.00415319	0.043569
chr2:45169506-45171884	27.3694	1.41348	0.299031	4.72687	2.28013e-06	0.000483752
chr2:45176729-45177264	4.01133	1.16679	0.336656	3.46583	0.000528601	0.0105987
chr2:45227645-45228783	12.3672	1.16765	0.326735	3.57371	0.000351959	0.00805753
chr2:45231212-45231482	4.08236	1.42778	0.466401	3.06128	0.00220394	0.0280164
chr2:45231782-45232550	9.5828	1.37423	0.361187	3.80476	0.000141943	0.00453583
chr2:47796924-47799166	14.959	1.39889	0.370808	3.77254	0.000161595	0.00495021
chr2:48982622-48982958	3.14279	1.23959	0.469708	2.63906	0.00831368	0.0709289
chr2:50574046-50574817	5.5258	1.29098	0.484321	2.66554	0.00768656	0.0672621
chr2:56150341-56151180	7.02345	1.62818	0.477318	3.41109	0.000647029	0.012103
chr2:63281035-63281347	4.99048	1.90617	0.527594	3.61295	0.000302734	0.00737065
chr2:63282515-63283122	9.56566	1.32997	0.359068	3.70396	0.000212262	0.0058283
chr2:63283937-63284147	2.51168	1.59745	0.619942	2.57677	0.00997288	0.0807228
chr2:63285950-63287097	11.8575	1.54775	0.37344	4.14457	3.40456e-05	0.00192214
chr2:66652692-66654218	17.0082	1.16316	0.369106	3.15128	0.00162556	0.022623
chr2:66660453-66660794	2.61446	1.47339	0.542408	2.71638	0.00660001	0.0603389
chr2:66672432-66673636	27.5515	1.19155	0.331628	3.59305	0.000326833	0.00769012
chr2:66802891-66804831	12.1996	1.00469	0.324284	3.0982	0.00194701	0.0257135
chr2:66808569-66809404	10.1	2.20322	0.470434	4.68337	2.82195e-06	0.000555357
chr2:68546340-68547111	5.53814	2.07426	0.596541	3.47714	0.000506786	0.0103154
chr2:69240084-69241004	4.60022	1.47782	0.463207	3.19041	0.00142072	0.0205981
chr2:70994448-70995385	5.26854	1.21321	0.457519	2.6517	0.00800871	0.0692617
chr2:71115928-71116412	4.47616	1.79392	0.549457	3.26491	0.001095	0.0171385
chr2:71134586-71134792	3.12577	1.34627	0.5083	2.64858	0.008083	0.0696503
chr2:71693165-71694127	8.36802	1.07692	0.322214	3.34225	0.000831021	0.0142194
chr2:73429284-73430647	12.6223	1.35059	0.329056	4.10445	4.05269e-05	0.0021072
chr2:73518365-73520986	22.1774	1.15211	0.297419	3.8737	0.000107194	0.00383008
chr2:74740456-74743795	31.2131	1.14064	0.263597	4.32724	1.50991e-05	0.0013151
chr2:80529678-80530846	16.5944	1.31142	0.332033	3.94966	7.82622e-05	0.00320237
chr2:87015975-87018182	31.1351	1.32443	0.296973	4.45977	8.20482e-06	0.000962788
chr2:88751336-88752865	5.96521	1.20986	0.412403	2.93369	0.00334956	0.0374043
chr2:88849436-88849692	4.10362	1.48481	0.420719	3.52922	0.000416789	0.00902231
chr2:89064494-89065513	16.8238	1.21559	0.30236	4.02033	5.81167e-05	0.00264968
chr2:95401381-95401636	8.10022	1.29424	0.369036	3.50708	0.000453053	0.00951943
chr2:95690858-95692431	11.9047	1.74982	0.358598	4.87962	1.0629e-06	0.000341425
chr2:97192978-97193383	5.26473	1.20232	0.424713	2.8309	0.00464172	0.0471506
chr2:98206121-98207224	2.34337	1.17296	0.422625	2.77541	0.00551328	0.0532579
chr2:98962874-98964187	16.6159	1.8532	0.408484	4.53676	5.71256e-06	0.000781348
chr2:99552186-99553831	10.2969	1.05357	0.280098	3.76145	0.000168933	0.00508077
chr2:100937780-100939059	6.51695	2.24297	0.567346	3.95345	7.7033e-05	0.00319847
chr2:101033607-101034296	2.96434	2.01601	0.605174	3.33129	0.00086444	0.0145592
chr2:105459128-105461770	25.022	1.16422	0.320909	3.62787	0.000285771	0.0070944
chr2:105478601-105479188	3.22528	1.21472	0.471033	2.57884	0.00991332	0.0803243
chr2:105480198-105480760	7.21066	1.14186	0.390376	2.92504	0.00344416	0.0381433
chr2:106681983-106682403	3.38598	1.59315	0.493429	3.22873	0.00124339	0.0187241
chr2:108602825-108603467	6.53224	1.30221	0.424737	3.06592	0.00216998	0.0277536
chr2:109647956-109648230	2.21931	2.66214	0.751068	3.54447	0.000393403	0.00869129
chr2:110705053-110705960	10.3221	1.05786	0.378934	2.79167	0.00524372	0.0513797
chr2:114033360-114033617	6.32778	1.46728	0.426603	3.43944	0.000582912	0.0113084
chr2:114034595-114036041	28.0451	1.11367	0.283704	3.92547	8.65621e-05	0.00340446
chr2:115918738-115920765	14.7149	1.50121	0.39494	3.8011	0.000144056	0.00456937
chr2:118593640-118594234	8.0574	1.25081	0.465599	2.68645	0.00722152	0.0643465
chr2:118981770-118982466	4.72841	1.02355	0.331207	3.09037	0.00199908	0.0261758
chr2:119592603-119593845	10.3811	1.24359	0.392848	3.16558	0.00154775	0.0218374
chr2:119599060-119599299	4.61332	1.33845	0.410209	3.26286	0.00110296	0.0172003
chr2:119599459-119600966	11.799	1.35265	0.344911	3.92175	8.79098e-05	0.00343232
chr2:119602617-119604486	15.5381	1.15985	0.316084	3.66943	0.000243094	0.00642882
chr2:119613032-119615565	24.2029	1.14077	0.288415	3.9553	7.64375e-05	0.0031901
chr2:119914127-119916663	25.792	1.58495	0.319243	4.9647	6.88079e-07	0.000301547
chr2:121101801-121104534	8.6489	1.1512	0.428292	2.68789	0.0071906	0.0641241
chr2:124782253-124783255	8.65912	2.14267	0.486572	4.4036	1.06469e-05	0.00110986
chr2:127413697-127414171	5.1702	2.38999	0.622798	3.8375	0.000124293	0.00419666
chr2:130691703-130692102	4.21074	1.29225	0.481085	2.68612	0.00722868	0.0643836
chr2:130737206-130737718	5.32253	1.80486	0.460535	3.91906	8.88954e-05	0.0034645
chr2:130763484-130763764	5.28933	1.31194	0.420152	3.12254	0.00179301	0.0242463
chr2:131185234-131185588	9.26527	1.50727	0.381628	3.94957	7.82922e-05	0.00320237
chr2:131280687-131280929	3.3852	1.21437	0.457301	2.65552	0.00791854	0.0688153
chr2:131354989-131355231	3.02552	1.38999	0.443133	3.13673	0.00170844	0.023384
chr2:131720820-131721867	5.00076	1.75674	0.512902	3.4251	0.00061457	0.0116791
chr2:134023948-134024467	3.22135	1.5648	0.497655	3.14435	0.00166454	0.0230163
chr2:135475699-135476993	6.93561	1.71151	0.505739	3.38417	0.000713938	0.0129423
chr2:137522461-137523696	10.6715	2.29046	0.47628	4.80907	1.51634e-06	0.000401866
chr2:139537693-139538650	12.156	1.13721	0.413313	2.75144	0.00593346	0.0559741
chr2:144694667-144695180	3.33096	1.66996	0.645632	2.58655	0.00969424	0.0790035
chr2:145273457-145275378	6.91494	2.21984	0.522998	4.24445	2.19128e-05	0.00155813
chr2:154334450-154335458	6.45504	1.1279	0.382288	2.95038	0.00317379	0.0360985
chr2:154727907-154728271	4.72043	2.40114	0.629425	3.81482	0.000136284	0.0044305
chr2:154728945-154729328	2.60304	1.69494	0.619957	2.73396	0.00625772	0.0580718
chr2:154729614-154729918	1.98941	1.43047	0.541976	2.63935	0.00830646	0.0709236
chr2:157176252-157177346	13.499	1.14206	0.270786	4.21759	2.46925e-05	0.00165186
chr2:158453800-158454111	9.16696	1.28438	0.310599	4.13519	3.54668e-05	0.001968
chr2:162273295-162273725	6.07623	1.03098	0.361617	2.85103	0.00435774	0.0450979
chr2:172944989-172945384	5.21932	1.07255	0.387197	2.77005	0.00560471	0.0537302
chr2:172945912-172946212	3.56901	2.2073	0.492912	4.47807	7.53196e-06	0.000920329
chr2:172972805-172973242	8.12591	1.83329	0.431662	4.24704	2.16608e-05	0.00154714
chr2:175190867-175192123	8.14805	1.27812	0.352544	3.62543	0.000288479	0.00712619
chr2:175594519-175595255	12.6058	1.04745	0.333238	3.14325	0.00167081	0.0230238
chr2:176931576-176932663	15.9438	1.11184	0.363197	3.06127	0.00220403	0.0280164
chr2:176933132-176933449	5.50906	1.49967	0.427137	3.51098	0.00044645	0.0094361
chr2:176936247-176936809	9.02671	1.59169	0.417056	3.81648	0.000135369	0.00441781
chr2:176949994-176950336	4.84617	1.21551	0.435655	2.79007	0.0052697	0.0515777
chr2:176964063-176965509	18.7985	1.25996	0.352848	3.57084	0.000355832	0.00810301
chr2:176977285-176977540	5.1586	1.20358	0.360907	3.33487	0.000853381	0.0144523
chr2:176980766-176981423	9.90688	1.61721	0.376805	4.29189	1.77158e-05	0.00141951
chr2:176992951-176993186	2.43864	1.27855	0.451554	2.83144	0.00463396	0.047094
chr2:177004453-177004693	2.57161	2.25889	0.563206	4.01077	6.05204e-05	0.00273028
chr2:177016417-177016632	4.06029	1.84011	0.494981	3.71754	0.00020117	0.00563264
chr2:177036255-177037213	20.9629	1.18505	0.285532	4.15031	3.32022e-05	0.00191507
chr2:177052958-177054350	6.57146	1.2609	0.296803	4.24827	2.15424e-05	0.00154714
chr2:182321762-182323029	12.7719	1.83273	0.43668	4.19696	2.70525e-05	0.00172882
chr2:182547874-182549177	9.47507	1.94655	0.455154	4.27669	1.89694e-05	0.0014759
chr2:183731820-183732093	2.76213	1.5929	0.64412	2.47299	0.013399	0.099217
chr2:187713847-187714069	3.85063	1.84368	0.617248	2.98694	0.00281785	0.0331928
chr2:193058996-193060812	16.9056	1.75415	0.38531	4.55256	5.29963e-06	0.000743818
chr2:200335498-200336413	6.06488	1.03796	0.380426	2.72841	0.00636412	0.0588051
chr2:201450527-201451027	6.23893	1.55849	0.504376	3.08993	0.00200202	0.0261983
chr2:207506775-207507422	11.0269	1.12633	0.377565	2.98315	0.002853	0.0334601
chr2:209271338-209271987	7.87196	1.46243	0.33764	4.33131	1.48223e-05	0.00130448
chr2:210636345-210636935	4.86333	2.26513	0.574367	3.9437	8.02326e-05	0.00324678
chr2:213402181-213403867	11.0246	1.15425	0.345792	3.33799	0.000843874	0.014382
chr2:217559040-217559484	3.48774	1.09538	0.442087	2.47774	0.0132216	0.0984004
chr2:219723703-219725010	6.1954	1.16794	0.330434	3.53458	0.000408429	0.00890883
chr2:220173871-220174283	4.12205	1.58769	0.499684	3.1774	0.00148604	0.0212484
chr2:220416864-220417869	7.83332	1.81315	0.476799	3.80276	0.000143094	0.00454908
chr2:223161532-223161919	6.40538	1.10404	0.418267	2.63955	0.00830166	0.0709108
chr2:223162947-223163912	12.3459	1.18666	0.397275	2.98699	0.00281736	0.0331928
chr2:223176494-223177515	11.4799	1.07965	0.361593	2.98581	0.00282825	0.033297
chr2:223288923-223290013	3.04871	1.0779	0.387778	2.77969	0.00544108	0.0527027
chr2:228736231-228736544	3.37011	1.43854	0.534541	2.69117	0.00712027	0.0636821
chr2:232789996-232791286	6.07125	1.31031	0.482791	2.71404	0.00664684	0.060738
chr2:232791576-232792016	4.79285	1.59306	0.512342	3.10937	0.00187487	0.0250208
chr2:233350279-233352974	27.9006	1.37145	0.32414	4.23103	2.32623e-05	0.00159596
chr2:233497827-233499727	17.4232	1.19992	0.332704	3.60657	0.00031027	0.00748622
chr2:236578081-236580153	19.0335	1.07952	0.286333	3.77015	0.00016315	0.00496177
chr2:237068072-237068834	11.1258	1.12139	0.324552	3.45521	0.000549874	0.0109163
chr2:237145614-237146576	5.90779	1.57263	0.433471	3.628	0.000285628	0.0070944
chr2:237416091-237416382	2.81644	1.61101	0.5472	2.9441	0.003239	0.0366268
chr2:239755097-239758310	34.7104	1.62801	0.32748	4.97132	6.64984e-07	0.000297497
chr2:241391877-241393598	5.01051	1.52205	0.42544	3.57759	0.00034678	0.00800726
chr20:590223-591222	6.58649	2.11855	0.558793	3.7913	0.000149859	0.00469106
chr20:623089-623398	2.24757	2.68698	0.838479	3.20459	0.00135256	0.0198665
chr20:643976-645233	14.1971	1.49859	0.369947	4.05084	5.10351e-05	0.00243306
chr20:690576-691099	4.79079	1.60979	0.488768	3.29357	0.000989224	0.015924
chr20:982653-983252	3.44665	1.89429	0.572902	3.30649	0.000944736	0.0154628
chr20:1783825-1784552	4.6825	1.44415	0.549541	2.62792	0.00859093	0.0722891
chr20:2539134-2539877	11.9712	1.27292	0.365031	3.48716	0.000488185	0.0100607
chr20:2672905-2674698	7.86965	1.41514	0.356878	3.96533	7.32944e-05	0.00310035
chr20:2780979-2781497	4.60089	1.71249	0.523396	3.27189	0.00106832	0.0168313
chr20:3073225-3074232	15.5726	1.44505	0.317343	4.55359	5.27374e-06	0.000743818
chr20:3218579-3220930	15.3225	1.0772	0.25051	4.30001	1.70792e-05	0.00139368
chr20:3641131-3642114	11.9426	1.58602	0.40218	3.94355	8.02851e-05	0.00324678
chr20:4803014-4804146	8.53192	1.92868	0.54129	3.56311	0.000366482	0.00825795
chr20:5296267-5297798	20.036	2.15847	0.422282	5.11145	3.19701e-07	0.000211434
chr20:6750696-6750957	6.13641	1.21416	0.433712	2.79947	0.00511865	0.050537
chr20:9487112-9487889	12.2488	1.90438	0.429234	4.4367	9.13482e-06	0.00101566
chr20:9495254-9495597	2.34973	1.50285	0.542648	2.76947	0.00561479	0.0538028
chr20:9496472-9496893	6.27066	1.95328	0.553964	3.52601	0.000421871	0.00907742
chr20:9819272-9819861	5.13435	1.52759	0.49286	3.09945	0.0019388	0.0256682
chr20:10198136-10198984	6.52809	1.4617	0.417737	3.49909	0.000466857	0.00973328
chr20:17206529-17206952	3.98127	1.56506	0.467568	3.34722	0.000816253	0.0140226
chr20:20433106-20433329	4.8692	1.30471	0.470536	2.77282	0.00555728	0.0534425
chr20:21086140-21087175	11.0797	1.41695	0.397852	3.56149	0.00036875	0.00828745
chr20:21372042-21372463	10.831	1.04676	0.353049	2.9649	0.00302781	0.0349565
chr20:21376359-21378245	11.9125	1.72463	0.49524	3.48241	0.000496914	0.0101723
chr20:21485933-21496714	88.3266	1.17485	0.283464	4.14464	3.40347e-05	0.00192214
chr20:21501962-21503931	14.9469	1.31029	0.371472	3.52728	0.000419855	0.00905217
chr20:21683745-21684420	7.9557	1.19462	0.426944	2.79807	0.00514095	0.050695
chr20:21686200-21687689	21.2904	1.84223	0.363248	5.07153	3.9462e-07	0.000235391
chr20:21694473-21695344	10.0118	1.95478	0.418065	4.67578	2.92845e-06	0.00055651
chr20:22548968-22549720	10.4482	1.10089	0.393216	2.7997	0.00511497	0.0505239
chr20:23028404-23032218	62.0519	1.396	0.289307	4.8253	1.39792e-06	0.000389857
chr20:23401109-23402294	2.5248	1.20801	0.402801	2.99901	0.00270857	0.0322237
chr20:24449845-24452037	16.7872	2.10842	0.415688	5.07212	3.93406e-07	0.000235391
chr20:25058289-25058726	9.50078	1.71824	0.516137	3.32903	0.000871477	0.014609
chr20:25061762-25062928	15.3909	1.85484	0.418442	4.43273	9.30463e-06	0.00102465
chr20:25063839-25065525	26.6308	1.42989	0.347943	4.10957	3.964e-05	0.00209094
chr20:25565438-25566547	10.6523	1.00285	0.365955	2.74036	0.00613716	0.0572748
chr20:30582789-30583099	5.2752	1.60477	0.502868	3.19123	0.00141668	0.0205553
chr20:30639909-30640786	5.86365	1.9756	0.479022	4.12424	3.71967e-05	0.00201708
chr20:34893892-34895214	10.1008	1.76401	0.414755	4.25313	2.10807e-05	0.00154501
chr20:37302814-37303388	7.76265	2.70501	0.50095	5.39977	6.67278e-08	0.000154572
chr20:37352131-37357372	69.9205	1.71534	0.306107	5.60373	2.09785e-08	0.000112623
chr20:37434207-37435592	11.2261	2.16385	0.516322	4.19089	2.77865e-05	0.00174106
chr20:39311379-39312435	24.3978	1.06454	0.252703	4.21261	2.52433e-05	0.00165772
chr20:39316040-39316322	2.43554	2.18659	0.640821	3.41216	0.000644499	0.0120768
chr20:39316551-39319987	32.5538	1.68952	0.357549	4.7253	2.29779e-06	0.000483752
chr20:39994546-39995810	9.55223	1.54286	0.470712	3.27772	0.00104647	0.0165967
chr20:41817476-41819212	15.4097	1.96577	0.422108	4.65702	3.20819e-06	0.000583837
chr20:42875765-42876184	6.04528	2.02056	0.461626	4.37705	1.20296e-05	0.00115612
chr20:44639136-44639988	11.0614	1.46583	0.389747	3.76097	0.000169253	0.00508327
chr20:44660343-44660948	4.59962	1.3745	0.515792	2.66483	0.00770281	0.0673768
chr20:44685772-44687610	35.4474	1.66103	0.314	5.28992	1.22368e-07	0.000154572
chr20:44803065-44803662	4.69996	1.59215	0.57565	2.76584	0.0056777	0.0542551
chr20:44879700-44880288	3.06078	1.70715	0.601046	2.8403	0.00450714	0.046265
chr20:44935933-44937310	5.03968	1.45742	0.414398	3.51695	0.000436534	0.00926298
chr20:45142001-45142337	4.62811	2.6052	0.646603	4.02906	5.60001e-05	0.0025884
chr20:45279782-45280169	5.02087	1.1443	0.448558	2.55106	0.0107397	0.0850385
chr20:47443735-47445181	9.442	2.72363	0.604517	4.50547	6.62259e-06	0.000866947
chr20:47934840-47935684	9.47087	2.55702	0.49751	5.13965	2.75253e-07	0.00020382
chr20:48184194-48184833	10.1808	1.21682	0.393744	3.09037	0.00199904	0.0261758
chr20:49639072-49640212	12.2713	1.85085	0.516827	3.58118	0.000342043	0.00790639
chr20:50721311-50721912	6.08345	1.60381	0.474627	3.3791	0.000727236	0.0130902
chr20:53091734-53092993	13.4384	1.82061	0.406619	4.47742	7.55492e-06	0.000920329
chr20:54578604-54580678	27.1416	1.65559	0.368232	4.49605	6.92289e-06	0.000879658
chr20:54919037-54919357	4.4317	2.34608	0.595779	3.93783	8.2221e-05	0.00329406
chr20:55200280-55206789	66.3878	1.36652	0.306518	4.45822	8.26428e-06	0.000964495
chr20:55500348-55501102	10.8179	1.89991	0.535768	3.54614	0.000390923	0.0086707
chr20:55964917-55965271	2.31176	1.17908	0.455104	2.5908	0.00957541	0.078392
chr20:57089461-57090237	9.47086	1.92113	0.446018	4.30729	1.65265e-05	0.00138068
chr20:57224696-57226322	7.7804	1.5355	0.455059	3.37428	0.000740089	0.0132219
chr20:58152281-58152847	4.77894	1.51542	0.491516	3.08315	0.00204823	0.0266407
chr20:58179809-58180787	10.6806	1.95893	0.467112	4.19372	2.7442e-05	0.0017332
chr20:59826978-59828978	14.1946	2.9419	0.582958	5.0465	4.49976e-07	0.000248702
chr20:61049362-61051897	28.9762	1.6096	0.370657	4.34255	1.40839e-05	0.00127479
chr20:61148082-61148990	6.0363	1.62139	0.491829	3.29664	0.000978486	0.0158342
chr20:61560434-61560954	3.30411	1.72476	0.587671	2.93491	0.00333643	0.0372964
chr20:61636172-61639055	37.9146	1.91847	0.366276	5.23776	1.62537e-07	0.000177706
chr20:61703527-61704022	4.08285	2.24725	0.642987	3.49502	0.000474028	0.00983506
chr20:61806255-61810867	34.3755	1.61809	0.366989	4.40911	1.03797e-05	0.0010914
chr20:61992187-61993599	14.5125	1.30128	0.334881	3.88581	0.000101991	0.00374386
chr20:62102542-62103995	12.198	1.24135	0.432387	2.87092	0.00409273	0.0430992
chr20:62600654-62601676	3.12241	1.83367	0.579678	3.16325	0.00156017	0.0219549
chr20:62693943-62695282	13.8546	1.15697	0.237682	4.86773	1.12886e-06	0.000341425
chr21:19617099-19617874	5.71571	1.36016	0.464532	2.92803	0.00341117	0.0379345
chr21:27011625-27012398	3.89535	1.65123	0.574237	2.87552	0.0040336	0.0426687
chr21:27945011-27945646	5.3169	1.49531	0.443418	3.37224	0.000745594	0.013276
chr21:28216559-28218117	11.0891	1.36923	0.405503	3.37662	0.00073383	0.0131538
chr21:28337857-28340237	23.1112	1.20263	0.299975	4.00911	6.09469e-05	0.00273802
chr21:31311387-31312106	8.22239	1.64847	0.422102	3.90539	9.40737e-05	0.00356285
chr21:32716045-32716485	3.37218	1.22954	0.471015	2.61041	0.00904336	0.0750666
chr21:34392163-34392656	3.8452	1.33833	0.433173	3.08959	0.00200433	0.0262125
chr21:36041306-36043224	21.1805	1.18894	0.303907	3.91217	9.14716e-05	0.00351631
chr21:38076763-38077685	9.28703	1.44988	0.39199	3.69876	0.000216658	0.0059042
chr21:38079942-38081833	20.2768	1.21195	0.318482	3.80541	0.000141569	0.00453062
chr21:39287947-39289267	11.0425	1.19137	0.334278	3.56402	0.000365215	0.00824927
chr21:42213511-42213946	3.94147	1.10561	0.365047	3.02867	0.00245634	0.0301454
chr21:42218490-42219222	4.65363	1.12786	0.355272	3.17464	0.00150021	0.0213497
chr21:46129392-46129689	2.98145	1.12691	0.454121	2.48152	0.0130823	0.0976807
chr21:46824532-46826234	7.9038	1.26224	0.408175	3.09239	0.0019855	0.0260792
chr21:47517652-47518999	5.90845	1.30664	0.404764	3.22815	0.00124595	0.0187363
chr22:17083385-17083628	2.50523	2.65147	0.742606	3.5705	0.000356299	0.00810505
chr22:19510872-19512254	9.6289	1.01992	0.32755	3.1138	0.00184693	0.0248063
chr22:25678577-25679273	4.57517	1.87303	0.502472	3.72763	0.00019329	0.00550492
chr22:26565200-26565986	2.94412	1.54463	0.59729	2.58607	0.00970778	0.0790838
chr22:29875920-29877242	14.9371	1.02948	0.248416	4.14418	3.41034e-05	0.00192214
chr22:30116082-30117160	4.4739	1.13827	0.456089	2.49572	0.0125701	0.0948789
chr22:33453893-33454505	3.8573	1.69891	0.615668	2.75945	0.00578986	0.0549167
chr22:37962482-37962819	5.60234	1.07284	0.339978	3.15563	0.00160154	0.0223903
chr22:39239169-39240425	2.85417	1.0214	0.410463	2.4884	0.012832	0.0962168
chr22:44287498-44288061	7.04697	1.07376	0.305989	3.50914	0.000449558	0.00947254
chr22:44726725-44727590	4.27347	1.58207	0.47999	3.29604	0.000980563	0.0158559
chr3:238392-240140	11.4529	1.28287	0.39592	3.24021	0.00119441	0.0182554
chr3:2140030-2141784	11.3048	1.28552	0.373035	3.44611	0.000568722	0.0111328
chr3:5137549-5137977	4.74717	1.50214	0.41327	3.63476	0.000278241	0.00698009
chr3:6902824-6903516	8.77441	1.53008	0.408095	3.74932	0.000177315	0.00524472
chr3:6904134-6904641	6.00418	1.52708	0.396836	3.84813	0.000119022	0.00406986
chr3:11034447-11035384	8.39692	1.03227	0.314232	3.28506	0.0010196	0.0162909
chr3:12045653-12046627	2.74207	1.9528	0.639852	3.05195	0.00227359	0.0285849
chr3:13323439-13324929	9.82718	1.74465	0.400272	4.35865	1.30866e-05	0.00122428
chr3:13590415-13591008	2.64711	1.70095	0.513532	3.31226	0.000925463	0.0152403
chr3:14851830-14853094	6.4984	1.0984	0.364783	3.01109	0.0026031	0.0314377
chr3:22413493-22414365	6.39566	1.55837	0.439518	3.54564	0.000391663	0.0086707
chr3:28616664-28617970	8.52203	1.82478	0.455285	4.008	6.12345e-05	0.00274106
chr3:33259920-33260763	8.04706	2.05859	0.44197	4.65776	3.19667e-06	0.000583837
chr3:36421703-36422210	2.85889	2.10434	0.543404	3.87251	0.000107719	0.00384246
chr3:36805950-36806214	2.35676	1.38661	0.5044	2.74902	0.00597732	0.056223
chr3:42304945-42305311	3.83297	1.50933	0.488831	3.08764	0.00201756	0.0263374
chr3:44063315-44063837	4.38526	1.02942	0.358041	2.87514	0.00403849	0.0426994
chr3:44596536-44597018	4.588	1.56894	0.532715	2.94518	0.00322767	0.0365179
chr3:44626326-44626794	4.01658	1.38893	0.494262	2.8101	0.00495255	0.0495116
chr3:46923266-46925182	6.82265	1.24416	0.386643	3.21786	0.00129151	0.0192196
chr3:50377804-50378540	5.43599	1.503	0.358644	4.19079	2.77985e-05	0.00174106
chr3:61550347-61550577	3.64763	1.6853	0.43427	3.88077	0.000104127	0.00378345
chr3:62354292-62355012	8.07462	1.14067	0.366823	3.10959	0.00187345	0.025019
chr3:62356120-62356378	3.29522	1.78391	0.51297	3.4776	0.000505924	0.0103154
chr3:62357640-62359774	16.7548	1.22593	0.331207	3.70138	0.000214427	0.00586575
chr3:68980784-68982035	10.7173	1.42287	0.382769	3.71732	0.000201348	0.00563264
chr3:69591012-69592050	8.25096	2.2039	0.483003	4.56291	5.04493e-06	0.000736972
chr3:71802561-71804209	7.09864	1.55588	0.456103	3.41125	0.000646665	0.012103
chr3:75955760-75956308	4.34731	1.13661	0.427118	2.66112	0.00778804	0.0679563
chr3:79815639-79815900	4.18993	1.26009	0.46331	2.71975	0.00653313	0.060011
chr3:117716101-117716564	3.48884	1.3995	0.459472	3.04589	0.00231992	0.0290314
chr3:120003884-120004426	3.31424	1.76708	0.543852	3.24919	0.00115733	0.017841
chr3:121902743-121903645	9.15239	1.28934	0.356693	3.61471	0.000300684	0.00732904
chr3:124860570-124861019	7.37007	1.56152	0.427676	3.65118	0.000261039	0.00672934
chr3:125075916-125076481	8.44761	1.0877	0.387715	2.8054	0.00502536	0.0500068
chr3:125485219-125485960	3.58805	1.12896	0.337499	3.34508	0.000822579	0.0140974
chr3:126113548-126113967	3.92709	1.09343	0.427463	2.55795	0.0105292	0.0838044
chr3:128719866-128721245	11.7691	1.50876	0.390183	3.8668	0.000110274	0.00389478
chr3:129693128-129694841	21.3316	1.31821	0.329959	3.99508	6.46716e-05	0.00283277
chr3:130064575-130064840	2.85994	1.67046	0.488173	3.42186	0.000621943	0.0117774
chr3:130235990-130236203	3.03915	1.54298	0.51402	3.00179	0.002684	0.0320158
chr3:132756986-132757895	7.68199	1.11798	0.380037	2.94178	0.00326336	0.036722
chr3:133393119-133393657	10.153	1.02976	0.385062	2.67428	0.00748902	0.066072
chr3:134369465-134370242	8.49474	1.63196	0.428068	3.81239	0.000137629	0.00445098
chr3:134514086-134515980	15.3175	1.29354	0.304467	4.24853	2.1518e-05	0.00154714
chr3:137489052-137489409	3.6371	1.19863	0.424155	2.82592	0.00471455	0.0476425
chr3:137489595-137491004	11.395	1.2418	0.319315	3.88896	0.000100674	0.00371282
chr3:139258153-139258731	5.3466	1.80791	0.502153	3.60031	0.000317833	0.0075583
chr3:139653431-139655115	10.5576	1.04184	0.296848	3.50969	0.000448631	0.00947254
chr3:140769887-140771080	8.26113	1.37981	0.443066	3.11423	0.00184428	0.024799
chr3:141516056-141516639	6.54848	1.40439	0.399122	3.51869	0.000433687	0.00921454
chr3:147108512-147111703	38.3773	1.08877	0.255217	4.26605	1.98964e-05	0.00151182
chr3:147115765-147116421	5.54936	1.03202	0.325181	3.17368	0.00150519	0.0214056
chr3:147126989-147128999	28.637	1.18757	0.26401	4.4982	6.85299e-06	0.000879658
chr3:147136904-147137328	5.38042	1.53312	0.451636	3.3946	0.000687301	0.0125976
chr3:147138917-147139564	7.024	1.43816	0.352643	4.07822	4.53815e-05	0.00225384
chr3:147142182-147142391	2.55592	1.20468	0.409547	2.9415	0.00326623	0.036722
chr3:148415443-148415932	2.86314	1.90473	0.523901	3.63567	0.000277261	0.00697464
chr3:150802997-150805168	12.9742	1.44524	0.394152	3.66671	0.000245692	0.00647362
chr3:153838788-153840380	10.5496	1.26044	0.334542	3.76765	0.000164794	0.00498422
chr3:154797399-154797988	4.22775	1.10467	0.437958	2.52233	0.0116581	0.0899015
chr3:156008992-156009320	4.17249	1.66388	0.447003	3.72229	0.000197422	0.00555627
chr3:159756633-159756997	3.69053	1.33522	0.496118	2.69133	0.0071168	0.0636776
chr3:160822495-160823260	5.89402	1.33902	0.459641	2.91318	0.00357768	0.0391827
chr3:170136243-170137886	21.7702	1.00475	0.259935	3.86538	0.000110916	0.00389821
chr3:170303045-170303249	3.24551	1.39333	0.501698	2.77724	0.00548233	0.0530304
chr3:170303533-170303768	3.42294	1.33786	0.538491	2.48447	0.0129746	0.0970452
chr3:173115405-173115775	1.94077	1.61853	0.573139	2.82398	0.00474319	0.0478013
chr3:179168736-179169593	3.3869	2.14923	0.615656	3.49096	0.000481281	0.00993752
chr3:179754521-179755245	5.55893	1.83865	0.51717	3.55522	0.000377666	0.00844792
chr3:181413015-181414022	6.48919	1.16926	0.396059	2.95223	0.00315483	0.035952
chr3:184319377-184319822	2.46541	1.13736	0.398158	2.85655	0.00428267	0.0444925
chr3:187387915-187388176	4.06106	2.19007	0.427801	5.11936	3.0657e-07	0.000211434
chr3:192125822-192127994	16.7904	1.63544	0.423017	3.86614	0.000110572	0.00389821
chr3:192232073-192233137	10.8629	1.58455	0.428226	3.70026	0.000215379	0.0058768
chr3:194117602-194118988	21.1213	1.32421	0.282078	4.6945	2.67259e-06	0.000536367
chr3:197840491-197840783	4.20892	1.74856	0.524835	3.33164	0.000863353	0.0145523
chr4:107147-107898	6.55494	1.73565	0.515638	3.36602	0.000762621	0.013463
chr4:298804-299312	11.4546	1.25072	0.328665	3.80546	0.000141543	0.00453062
chr4:379900-380399	6.88813	1.4577	0.369065	3.94971	7.82464e-05	0.00320237
chr4:568514-570488	7.7147	1.51232	0.419479	3.60522	0.000311883	0.00749985
chr4:1396292-1401730	61.4223	1.36012	0.272946	4.98309	6.25774e-07	0.000285912
chr4:4859633-4860191	6.44292	1.22729	0.361281	3.39704	0.000681188	0.0125027
chr4:4873263-4873613	4.44085	1.06148	0.323659	3.27963	0.00103945	0.0165097
chr4:5053231-5054092	7.43363	1.98681	0.441099	4.50423	6.66137e-06	0.000866947
chr4:5709986-5710495	5.38046	1.66672	0.402664	4.13923	3.48467e-05	0.00194869
chr4:5889204-5890645	7.86809	1.14858	0.365033	3.1465	0.00165235	0.022892
chr4:5894072-5895116	5.06383	1.2041	0.439258	2.74121	0.0061213	0.0572014
chr4:6564752-6565185	3.2958	1.41869	0.487706	2.9089	0.003627	0.0395361
chr4:8858938-8863875	47.7442	1.04864	0.268593	3.90421	9.45322e-05	0.00357092
chr4:8869045-8870067	6.57472	1.36794	0.448275	3.05155	0.0022766	0.028606
chr4:8893372-8896268	31.6731	1.3058	0.306598	4.25901	2.05337e-05	0.00152574
chr4:10462833-10463689	9.39858	1.16817	0.278093	4.20066	2.66137e-05	0.0017266
chr4:13526554-13526770	4.90924	1.10989	0.440246	2.52106	0.0117004	0.090055
chr4:13529255-13529865	4.82724	1.02354	0.370677	2.76127	0.00575773	0.0546648
chr4:13543563-13546494	23.3736	1.15261	0.281235	4.09839	4.16029e-05	0.00211949
chr4:15704641-15705000	3.82574	1.42759	0.482859	2.95653	0.00311119	0.0356201
chr4:17782643-17783624	11.0666	1.18821	0.312476	3.80257	0.000143205	0.00454908
chr4:20253277-20256868	26.1049	1.44667	0.279004	5.18514	2.15857e-07	0.000184606
chr4:21950086-21950346	2.60069	1.42413	0.490685	2.90233	0.00370397	0.0400553
chr4:21950539-21950865	3.70531	1.47624	0.408633	3.61263	0.000303103	0.00737128
chr4:30721205-30724842	34.6054	1.08085	0.261925	4.12655	3.68245e-05	0.00200672
chr4:41749185-41749811	7.12772	1.12769	0.33863	3.33014	0.000868014	0.0145851
chr4:41875446-41875794	4.67006	1.12221	0.399538	2.80877	0.00497314	0.0496713
chr4:41883493-41884570	9.0987	1.43265	0.333228	4.2993	1.71339e-05	0.00139368
chr4:42152767-42154984	16.6228	1.82971	0.39622	4.61792	3.87602e-06	0.000655384
chr4:44449387-44451133	13.0211	1.5702	0.362974	4.32595	1.51879e-05	0.0013151
chr4:48485363-48486473	8.60627	1.31762	0.331248	3.97774	6.9572e-05	0.00301208
chr4:55991403-55992171	7.85749	1.49735	0.40904	3.66064	0.00025159	0.00656458
chr4:57396749-57397269	3.957	1.00984	0.403272	2.50412	0.0122756	0.0931473
chr4:57521622-57522703	4.8977	1.24484	0.441921	2.81689	0.00484911	0.0486588
chr4:62065884-62068801	19.0793	1.38287	0.324553	4.26085	2.03655e-05	0.00152069
chr4:73434856-73435321	2.42944	1.59774	0.547406	2.91874	0.00351449	0.0386759
chr4:81187495-81187913	3.77435	1.64041	0.515719	3.18083	0.00146856	0.0211225
chr4:82135889-82136535	3.7594	1.73322	0.555306	3.12119	0.0018012	0.0243264
chr4:85403831-85404524	9.15076	1.07363	0.353891	3.03379	0.00241502	0.0298047
chr4:85417660-85420799	24.1699	1.05217	0.272901	3.85552	0.000115486	0.0039999
chr4:89513029-89514481	3.43767	1.07859	0.38088	2.83184	0.00462808	0.0470735
chr4:90758009-90758870	6.27329	1.12762	0.433597	2.60062	0.00930552	0.0767973
chr4:94755787-94756310	5.61426	1.71062	0.384592	4.44787	8.67245e-06	0.000990361
chr4:96469860-96470994	7.68215	1.86989	0.378866	4.9355	7.99464e-07	0.000320687
chr4:107956556-107957453	6.45948	1.07406	0.386015	2.78243	0.00539531	0.0523775
chr4:110222971-110224257	13.249	1.23496	0.348635	3.54228	0.000396686	0.00872404
chr4:111553080-111554210	11.3526	1.52068	0.388789	3.91133	9.179e-05	0.00351631
chr4:111554966-111555504	6.06977	1.61025	0.390895	4.1194	3.79856e-05	0.00205233
chr4:111560564-111560808	1.89523	1.45144	0.509047	2.8513	0.00435412	0.0450822
chr4:122301568-122302290	8.80908	1.25894	0.367147	3.42897	0.000605871	0.0116269
chr4:122685861-122686565	7.16644	1.89772	0.465878	4.07344	4.63246e-05	0.00228159
chr4:123747741-123748980	4.95321	1.42903	0.399593	3.57622	0.000348595	0.00804053
chr4:126235896-126238930	26.4859	1.16311	0.282823	4.1125	3.91403e-05	0.00208044
chr4:128544032-128544903	5.81594	1.0283	0.399975	2.57091	0.0101431	0.0817006
chr4:134069163-134070442	10.6225	1.254	0.362983	3.4547	0.000550901	0.0109163
chr4:134071663-134073628	22.6666	1.23377	0.288562	4.27556	1.90653e-05	0.00147801
chr4:140655963-140657135	6.38627	1.59742	0.40874	3.90816	9.30027e-05	0.00353476
chr4:142053328-142054601	9.1255	1.62689	0.460441	3.53333	0.000410358	0.00891905
chr4:147559206-147561901	26.6068	1.5426	0.313178	4.92565	8.40823e-07	0.000320687
chr4:147576110-147576762	4.56173	1.79998	0.575369	3.12839	0.00175764	0.0238884
chr4:154143933-154144463	2.28127	1.47718	0.56064	2.63481	0.00841849	0.0713976
chr4:154680775-154681377	4.55536	1.21561	0.402129	3.02293	0.00250339	0.0305988
chr4:154709513-154710827	8.42416	1.40255	0.381842	3.67313	0.000239596	0.00636767
chr4:156297602-156298094	6.48804	1.37641	0.423693	3.2486	0.00115975	0.0178526
chr4:156588298-156589292	6.39215	1.93391	0.452692	4.27201	1.93715e-05	0.00148728
chr4:156680096-156681386	10.8425	1.68846	0.425818	3.96521	7.33313e-05	0.00310035
chr4:158141405-158141836	3.00235	2.1456	0.495359	4.3314	1.48162e-05	0.00130448
chr4:158143297-158144053	7.33708	1.81564	0.420627	4.3165	1.5852e-05	0.00134721
chr4:165304329-165305177	9.68422	1.0774	0.402951	2.67378	0.00750021	0.0661436
chr4:166794546-166795341	5.02991	1.29835	0.463442	2.80153	0.00508609	0.050367
chr4:169799087-169799625	4.12215	1.15345	0.450305	2.5615	0.0104222	0.0831688
chr4:172733735-172735118	13.1752	1.35115	0.349744	3.86326	0.000111885	0.00391304
chr4:174422025-174422443	9.30923	1.05859	0.351683	3.01007	0.0026119	0.0314985
chr4:174430387-174430861	5.26092	2.01433	0.531448	3.79028	0.00015048	0.00470366
chr4:174437915-174438346	4.20471	1.27407	0.417433	3.05217	0.00227195	0.0285825
chr4:174439813-174440249	4.43197	1.43805	0.473829	3.03496	0.00240566	0.0298047
chr4:174459201-174460054	6.95815	1.18689	0.335471	3.53798	0.000403196	0.00882592
chr4:176923076-176923630	3.3492	1.36274	0.462536	2.94623	0.00321673	0.036471
chr4:177713244-177714457	7.0592	1.25673	0.403697	3.11305	0.00185168	0.0248208
chr4:183369277-183370459	6.85423	1.11378	0.408644	2.72555	0.00641951	0.0592405
chr4:184826254-184828177	18.2732	1.37898	0.330078	4.17774	2.94414e-05	0.00178594
chr4:186560032-186560361	9.6009	1.02416	0.249312	4.10796	3.99166e-05	0.00209094
chr5:53112-54264	9.47749	1.31351	0.325491	4.03547	5.44928e-05	0.00254387
chr5:528384-528982	4.57902	1.33913	0.390269	3.43131	0.000600675	0.0115478
chr5:1444679-1446648	31.4225	1.32615	0.273046	4.85688	1.19249e-06	0.000346047
chr5:1874908-1879032	39.4187	1.10647	0.296468	3.73218	0.000189833	0.00544254
chr5:1879690-1879928	5.0187	1.01948	0.350798	2.90618	0.00365866	0.0397519
chr5:1881925-1887743	55.6006	1.29992	0.272835	4.76449	1.89334e-06	0.000451751
chr5:1930755-1931986	10.9549	1.01405	0.314424	3.22512	0.0012592	0.0188827
chr5:2738954-2741237	25.8535	1.49432	0.320605	4.66092	3.14792e-06	0.000583837
chr5:3590645-3592000	15.66	1.30489	0.341518	3.82084	0.000132996	0.00438704
chr5:3592392-3592644	3.31833	1.01583	0.406724	2.49758	0.0125043	0.094482
chr5:3594468-3603054	80.4108	1.32209	0.268531	4.9234	8.50517e-07	0.000320687
chr5:3606489-3607135	7.2943	1.22517	0.369117	3.3192	0.000902761	0.014993
chr5:6448754-6449629	5.35373	1.65802	0.443391	3.73942	0.000184446	0.00537986
chr5:15500077-15500923	6.87383	2.11152	0.403035	5.23904	1.61412e-07	0.000177706
chr5:16179065-16180420	7.8323	1.38838	0.41238	3.36674	0.000760618	0.0134543
chr5:17217789-17219021	4.26792	1.30149	0.512205	2.54095	0.0110552	0.0867363
chr5:31639054-31640104	5.34021	1.08285	0.409221	2.64613	0.00814178	0.0698788
chr5:31855004-31855426	4.33414	1.29536	0.48337	2.67985	0.00736557	0.0653357
chr5:32709911-32714450	39.0509	1.01575	0.242701	4.1852	2.84914e-05	0.00175308
chr5:36690208-36690658	1.9981	2.10348	0.719501	2.92353	0.00346088	0.0382692
chr5:37834672-37835128	5.30983	1.32935	0.470159	2.82745	0.00469206	0.0474599
chr5:37836748-37840726	36.1022	1.67206	0.313705	5.33005	9.81872e-08	0.000154572
chr5:38257826-38259136	9.23622	1.42763	0.399464	3.57385	0.000351766	0.00805753
chr5:38556223-38557563	8.76137	1.52759	0.43332	3.52533	0.00042296	0.00908505
chr5:45695395-45696510	6.3136	1.62318	0.367789	4.41334	1.01789e-05	0.00108209
chr5:50685454-50686148	6.413	1.2349	0.410538	3.00802	0.0026296	0.0315524
chr5:54519055-54519628	7.8596	1.4926	0.395038	3.77839	0.000157847	0.00487742
chr5:59189047-59189894	5.03279	1.23777	0.427245	2.8971	0.0037663	0.0405401
chr5:63255045-63255407	4.61768	1.39672	0.382451	3.65203	0.000260177	0.00671674
chr5:63801782-63802605	7.62799	1.55154	0.365662	4.2431	2.20454e-05	0.00155864
chr5:63986190-63986974	7.11285	1.61133	0.437284	3.68487	0.000228823	0.00617784
chr5:71014918-71015715	9.44461	1.22117	0.301217	4.05411	5.03248e-05	0.00242304
chr5:72511721-72512442	2.68958	1.08607	0.384532	2.82438	0.00473723	0.0478013
chr5:72526204-72526497	3.4493	1.58588	0.4329	3.66338	0.000248911	0.00652081
chr5:72594148-72595808	13.8148	1.2947	0.312321	4.1454	3.39215e-05	0.00192214
chr5:72715408-72715997	3.9281	1.91642	0.503898	3.8032	0.000142839	0.00454908
chr5:76249436-76250528	8.83858	2.03408	0.424986	4.78623	1.69942e-06	0.000424342
chr5:76506030-76507189	4.21571	1.47282	0.50851	2.89635	0.0037753	0.040576
chr5:76923888-76924502	8.59828	1.07357	0.313326	3.42636	0.000611721	0.0116791
chr5:76932318-76933523	15.0885	1.15991	0.241313	4.80668	1.53456e-06	0.000401866
chr5:76934582-76935296	7.04837	1.08362	0.369423	2.93327	0.00335408	0.0374159
chr5:77140543-77140914	4.19565	1.53317	0.411681	3.72417	0.000195961	0.00554423
chr5:77268351-77268787	3.24172	1.36069	0.497537	2.73486	0.00624068	0.0579961
chr5:79864843-79866447	11.7597	1.2727	0.340818	3.73425	0.000188273	0.00542222
chr5:82768388-82769268	6.82985	1.34386	0.410523	3.27352	0.00106218	0.0167715
chr5:87980879-87981272	4.18516	1.09234	0.415224	2.63073	0.0085202	0.0719193
chr5:87985471-87985810	3.9252	1.05225	0.326145	3.22634	0.00125385	0.0188394
chr5:100238723-100239138	2.37078	1.18105	0.472547	2.49932	0.0124431	0.0941516
chr5:110559570-110560446	3.96875	1.16027	0.468932	2.47429	0.0133502	0.0990268
chr5:113391072-113392005	5.50935	2.02757	0.494749	4.09817	4.16427e-05	0.00211949
chr5:115151349-115152713	16.193	1.68916	0.364568	4.63331	3.59863e-06	0.000624419
chr5:115297608-115298093	7.23429	1.19468	0.328258	3.63945	0.000273218	0.00690998
chr5:115298351-115299137	9.0277	1.57654	0.40424	3.90002	9.61843e-05	0.00360465
chr5:122424906-122425958	4.48602	2.38501	0.574323	4.15274	3.2852e-05	0.00191507
chr5:122430677-122431443	8.17113	1.07829	0.34541	3.12177	0.0017977	0.0242944
chr5:127872564-127874945	25.3702	1.06898	0.29481	3.626	0.000287843	0.00712113
chr5:131346893-131347776	6.58168	1.01221	0.33975	2.97926	0.00288941	0.0337397
chr5:134366914-134367438	6.8652	1.37559	0.373535	3.68264	0.000230834	0.0062117
chr5:134374386-134376751	24.3046	1.34029	0.268869	4.98493	6.19827e-07	0.000285912
chr5:134385968-134386370	7.29448	1.48905	0.389696	3.82105	0.000132884	0.00438704
chr5:134825399-134826496	10.8257	1.07834	0.311597	3.4607	0.000538779	0.0107226
chr5:134870741-134872051	13.5347	1.44931	0.382805	3.78603	0.000153071	0.00476385
chr5:134914179-134914981	6.76269	1.44446	0.418841	3.44871	0.000563275	0.0110767
chr5:135265849-135266517	6.37216	2.10432	0.52922	3.97627	7.00043e-05	0.00301862
chr5:136834017-136835146	6.64881	1.3144	0.357659	3.67501	0.000237843	0.00633676
chr5:139283351-139284282	5.50028	1.15911	0.461934	2.50926	0.0120986	0.0920316
chr5:140255159-140255450	8.47294	1.14099	0.248164	4.59772	4.27136e-06	0.00067121
chr5:140346106-140346931	8.87642	1.75181	0.424242	4.12927	3.63909e-05	0.00200374
chr5:140787448-140788044	10.1484	1.35515	0.344779	3.93049	8.47716e-05	0.0033463
chr5:140797163-140797701	7.51715	1.80521	0.319867	5.64364	1.66496e-08	0.000112623
chr5:140800761-140801072	4.80311	1.26773	0.483121	2.62404	0.00868931	0.0729168
chr5:140864528-140864748	4.10874	1.19721	0.449092	2.66584	0.00767954	0.0672339
chr5:140892914-140893189	3.431	1.27063	0.499761	2.54247	0.0110073	0.0864436
chr5:141705392-141705688	2.02576	1.20789	0.488123	2.47456	0.0133401	0.0990268
chr5:145725287-145725852	8.43446	1.73834	0.43764	3.97209	7.12459e-05	0.00305066
chr5:146257347-146258575	11.3442	1.36138	0.386237	3.52472	0.000423929	0.00909437
chr5:150284386-150284635	5.09569	1.01347	0.346766	2.92264	0.00347077	0.0383392
chr5:155107505-155108934	10.99	1.46191	0.348313	4.19713	2.70325e-05	0.00172882
chr5:166405485-166405917	2.73044	1.50393	0.554426	2.7126	0.00667586	0.0609772
chr5:168727430-168728275	4.19104	2.15809	0.508802	4.24152	2.22013e-05	0.00155882
chr5:169064271-169064702	2.64498	1.9772	0.672164	2.94154	0.00326582	0.036722
chr5:170735170-170739863	50.1265	1.21858	0.297019	4.10269	4.08368e-05	0.00211308
chr5:170741604-170742751	16.1631	1.54018	0.363279	4.23967	2.23853e-05	0.00156072
chr5:170743179-170744107	11.2121	1.49352	0.377922	3.95191	7.75286e-05	0.00320163
chr5:172655841-172656202	3.74263	1.25966	0.4524	2.78439	0.00536288	0.0522095
chr5:172659050-172660277	14.7619	1.07885	0.331203	3.25737	0.00112451	0.0174147
chr5:172660721-172661133	7.84335	1.56181	0.390621	3.99826	6.38089e-05	0.00281285
chr5:172661487-172662228	5.82201	1.17991	0.417269	2.82769	0.0046885	0.0474599
chr5:172670830-172671824	14.4012	1.21207	0.341622	3.54798	0.000388203	0.00862076
chr5:174158681-174159729	14.6956	1.82996	0.404038	4.52918	5.92141e-06	0.000799239
chr5:175085005-175085756	4.9295	1.71744	0.487864	3.52033	0.000431011	0.00920032
chr5:175223610-175224679	7.93751	1.79153	0.43619	4.10722	4.00448e-05	0.00209227
chr5:176056521-176057494	7.34493	1.1598	0.38562	3.00762	0.00263302	0.0315698
chr5:176107069-176107521	6.92138	1.39569	0.354582	3.93615	8.27982e-05	0.003311
chr5:176236762-176238081	5.45946	1.42487	0.421186	3.38298	0.000717034	0.0129645
chr5:177411343-177411939	8.29559	1.14337	0.344309	3.32076	0.000897739	0.0149442
chr5:177433282-177434067	12.5008	1.11375	0.287384	3.8755	0.000106408	0.00380834
chr5:178016559-178017670	7.23173	1.75916	0.525284	3.34898	0.000811096	0.0139868
chr5:178450631-178451216	3.32587	1.44963	0.533561	2.71689	0.00658982	0.0603196
chr5:178487147-178487921	9.52663	1.45971	0.328237	4.44712	8.70305e-06	0.000990361
chr5:178770725-178772794	15.8352	1.72657	0.404826	4.26496	1.99942e-05	0.00151182
chr5:180486155-180486892	11.4294	1.4811	0.316407	4.68101	2.85469e-06	0.000555357
chr5:180524613-180525276	4.29707	2.48495	0.558764	4.44723	8.69839e-06	0.000990361
chr5:180527369-180528782	8.72331	2.10325	0.433912	4.84718	1.25232e-06	0.000353846
chr6:391189-393790	24.9006	2.1071	0.416124	5.06364	4.11336e-07	0.00023873
chr6:1378446-1379318	8.28994	1.76279	0.429911	4.10036	4.12516e-05	0.00211923
chr6:1379694-1380014	4.75553	1.54843	0.490261	3.15838	0.00158648	0.0222813
chr6:1389140-1391393	9.0644	1.36837	0.431726	3.16953	0.00152687	0.021628
chr6:1555263-1555581	4.10687	1.0192	0.388169	2.62565	0.0086483	0.0727148
chr6:3750789-3752767	4.04004	1.07451	0.371411	2.89306	0.00381511	0.0408811
chr6:7726096-7728161	6.3748	1.43448	0.433192	3.31143	0.00092821	0.0152739
chr6:10381559-10382354	8.04652	1.2689	0.507195	2.5018	0.0123563	0.093627
chr6:10384966-10385492	7.54648	1.2255	0.396457	3.09113	0.00199393	0.0261562
chr6:10390039-10390565	6.24874	1.2002	0.345763	3.47117	0.000518186	0.0104801
chr6:10390889-10391098	2.48898	1.84829	0.559537	3.30325	0.000955695	0.0155776
chr6:10410110-10410690	6.78939	1.52353	0.369143	4.12722	3.67177e-05	0.00200672
chr6:10417385-10417842	7.20947	1.63618	0.485352	3.37111	0.000748649	0.0133194
chr6:10422322-10422648	6.30625	1.19913	0.315636	3.79911	0.000145215	0.00459257
chr6:10426201-10426638	3.59331	1.54303	0.473422	3.25932	0.00111681	0.0173282
chr6:10882927-10883149	3.08761	2.17016	0.57977	3.74314	0.000181736	0.00532416
chr6:10887185-10887622	5.77364	1.64535	0.421757	3.90117	9.57271e-05	0.00360008
chr6:11043914-11045206	10.9217	1.26148	0.335918	3.75531	0.000173126	0.00516347
chr6:12749878-12750499	5.52242	2.02319	0.484026	4.17992	2.91618e-05	0.00178135
chr6:19691911-19692305	3.10983	1.98082	0.578829	3.42211	0.000621363	0.0117768
chr6:26240698-26240951	4.60492	2.34433	0.652737	3.59153	0.000328741	0.00770998
chr6:26614014-26614851	5.72345	1.41599	0.38018	3.72453	0.000195679	0.00554423
chr6:26689804-26690092	7.31828	1.75323	0.443531	3.9529	7.72103e-05	0.00319847
chr6:27463177-27463379	3.8244	1.188	0.440868	2.69468	0.00704564	0.063254
chr6:27647794-27648005	2.80663	2.01245	0.699308	2.87777	0.00400501	0.0424499
chr6:30139719-30140263	2.14579	1.46766	0.475087	3.08924	0.00200667	0.0262272
chr6:30227321-30228255	2.67472	1.35494	0.447264	3.02939	0.00245045	0.0301207
chr6:33943605-33944027	6.67248	1.15297	0.327628	3.51915	0.000432937	0.00921454
chr6:39016308-39016998	5.0941	1.02594	0.38688	2.65183	0.00800578	0.0692617
chr6:40995803-40996241	4.55522	1.68725	0.529194	3.18834	0.0014309	0.0206917
chr6:41340668-41342543	18.7662	1.02162	0.298174	3.42626	0.000611954	0.0116791
chr6:41395230-41396253	2.50955	1.13557	0.424376	2.67587	0.00745356	0.0658132
chr6:41528267-41528900	12.7486	1.37011	0.384946	3.55923	0.000371948	0.00834608
chr6:42072033-42072701	6.39377	2.23866	0.466181	4.80213	1.56988e-06	0.000404596
chr6:43612715-43613366	5.21057	1.42104	0.38472	3.6937	0.000221014	0.00599541
chr6:50692150-50692375	3.34346	1.55962	0.460866	3.3841	0.00071413	0.0129423
chr6:50787287-50788091	6.5251	1.32654	0.440071	3.01439	0.00257499	0.0311875
chr6:50791111-50791573	4.10858	1.51058	0.46305	3.26223	0.0011054	0.0172164
chr6:50810643-50810994	4.47828	1.03113	0.380701	2.70851	0.00675865	0.0614459
chr6:50813315-50813699	7.71214	1.09303	0.412218	2.65157	0.00801183	0.0692617
chr6:50818181-50818431	3.82699	1.78159	0.484177	3.67962	0.000233584	0.00625453
chr6:53212618-53214043	4.27633	1.16324	0.321497	3.6182	0.000296656	0.00726383
chr6:58180155-58180443	3.73154	1.47953	0.500076	2.95861	0.0030903	0.0355062
chr6:62995856-62996228	4.35391	1.70853	0.585914	2.916	0.00354545	0.0389239
chr6:70992041-70992912	6.29686	1.03826	0.393827	2.63634	0.00838051	0.0712161
chr6:73330943-73333109	16.955	1.81055	0.3849	4.70396	2.55169e-06	0.000517022
chr6:78172232-78174088	19.0553	1.25947	0.29638	4.2495	2.14248e-05	0.00154714
chr6:80656745-80657593	5.42095	1.37053	0.472621	2.89985	0.00373344	0.0402888
chr6:84417598-84419378	15.677	1.88185	0.438073	4.29575	1.74105e-05	0.00140027
chr6:84562821-84563758	10.1364	1.40999	0.393269	3.58531	0.000336683	0.00782459
chr6:85482570-85484718	24.1957	1.7418	0.37524	4.64184	3.45326e-06	0.000612853
chr6:90142752-90143635	3.26904	1.4622	0.480441	3.04344	0.00233889	0.0292008
chr6:99291328-99291737	3.6786	1.75727	0.453269	3.87687	0.00010581	0.00379325
chr6:99295742-99296454	9.93061	1.06241	0.349501	3.03979	0.0023674	0.0294369
chr6:100060980-100062657	11.5483	1.36051	0.360985	3.76888	0.000163981	0.0049666
chr6:100441407-100442152	6.08851	1.28632	0.440726	2.91864	0.00351566	0.0386759
chr6:100905445-100905697	5.82387	1.37056	0.410756	3.33667	0.000847878	0.0144159
chr6:100905953-100906686	12.1179	1.26055	0.361952	3.48265	0.000496472	0.0101723
chr6:100912072-100913337	12.7436	1.76219	0.396749	4.44157	8.93063e-06	0.00100406
chr6:100915603-100915883	3.32199	1.57385	0.368228	4.27411	1.91901e-05	0.00148233
chr6:100917206-100917523	8.09906	1.11925	0.319025	3.50835	0.000450889	0.00948324
chr6:105400878-105401149	4.97236	1.22469	0.365827	3.34774	0.000814744	0.0140226
chr6:105584149-105585621	9.57049	1.31708	0.405901	3.24483	0.00117522	0.0180519
chr6:108436110-108436522	2.6205	1.62009	0.600237	2.69909	0.00695296	0.0626711
chr6:108495655-108495986	5.13311	1.54192	0.370042	4.16687	3.08815e-05	0.00183191
chr6:110678855-110679108	3.63399	1.67175	0.455397	3.67097	0.000241631	0.00640353
chr6:110679418-110679833	3.80142	1.60377	0.480031	3.34098	0.000834822	0.0142511
chr6:117586483-117587156	4.46819	1.14475	0.435096	2.63103	0.00851266	0.0719123
chr6:118228043-118229811	13.2302	1.93461	0.373703	5.17686	2.25647e-07	0.000184606
chr6:123317165-123317753	5.00634	1.68609	0.501804	3.36007	0.000779239	0.0136265
chr6:125283125-125284389	4.13026	1.94746	0.594529	3.27564	0.00105424	0.016683
chr6:127439266-127441072	12.4716	1.65299	0.43774	3.7762	0.00015924	0.00489201
chr6:127836731-127837706	4.73422	1.70803	0.54079	3.15841	0.00158633	0.0222813
chr6:132722094-132722901	3.8933	1.52978	0.556015	2.75134	0.00593522	0.0559741
chr6:133562087-133563586	12.8546	2.12909	0.432456	4.92324	8.51222e-07	0.000320687
chr6:137809343-137810204	9.42156	1.72806	0.342532	5.04495	4.53629e-07	0.000248702
chr6:137814356-137815202	9.7365	1.38582	0.311532	4.4484	8.65117e-06	0.000990361
chr6:137816475-137817223	9.66358	1.13548	0.334082	3.3988	0.000676828	0.0124844
chr6:137818168-137819372	10.7381	1.2501	0.323859	3.86002	0.000113379	0.00393964
chr6:146755476-146755901	5.73443	1.44615	0.474576	3.04725	0.00230945	0.0289342
chr6:150284683-150286515	17.9786	1.33336	0.388344	3.43344	0.000595966	0.0114785
chr6:150358873-150359394	6.13462	1.81087	0.442652	4.09095	4.29602e-05	0.00217065
chr6:151561284-151562550	7.33651	1.44237	0.388717	3.7106	0.000206772	0.00573003
chr6:152128823-152129771	13.2132	1.39167	0.338777	4.10793	3.99221e-05	0.00209094
chr6:152957811-152958472	3.31139	2.08636	0.519965	4.01251	6.00756e-05	0.00272165
chr6:153450993-153452792	7.0754	1.08637	0.37452	2.9007	0.00372334	0.0402188
chr6:158243602-158245035	4.7211	1.02238	0.288903	3.53883	0.000401901	0.00880656
chr6:159589637-159591319	12.4008	1.78913	0.382123	4.68207	2.83994e-06	0.000555357
chr6:161352085-161352386	2.4454	1.77397	0.577908	3.06965	0.00214313	0.0275084
chr6:166073883-166077752	26.8529	1.29026	0.315374	4.0912	4.29155e-05	0.00217065
chr6:166267510-166268461	13.3402	1.06131	0.28337	3.74532	0.000180164	0.00529978
chr6:166421892-166422241	5.57459	1.32013	0.472694	2.79277	0.00522582	0.0512885
chr6:166579974-166583423	33.8707	1.17199	0.302126	3.87913	0.000104831	0.00379325
chr6:166666838-166667541	5.49134	1.12286	0.438778	2.55907	0.0104953	0.0836586
chr6:168501903-168502790	15.1993	1.36423	0.387163	3.52367	0.000425614	0.00912139
chr7:191876-193799	3.81403	1.43075	0.538502	2.6569	0.00788618	0.0686166
chr7:1263497-1264364	8.74941	1.37076	0.370908	3.69569	0.000219288	0.00596831
chr7:1286023-1287658	16.3353	1.45184	0.35059	4.14115	3.45572e-05	0.00193809
chr7:4922708-4923576	3.80737	2.71185	0.75335	3.59972	0.000318563	0.00756595
chr7:4998406-4998950	2.40196	2.61108	0.779701	3.34882	0.000811563	0.0139868
chr7:6703504-6704075	2.42036	2.1332	0.735315	2.90107	0.00371892	0.0401913
chr7:8481975-8482762	12.9888	1.58059	0.422824	3.73818	0.00018536	0.00538622
chr7:8483133-8483711	5.8014	1.08738	0.38363	2.83445	0.00459049	0.0468296
chr7:12151221-12151559	4.15027	2.02048	0.650047	3.10821	0.00188225	0.0250896
chr7:19145873-19146256	3.56292	2.39497	0.626802	3.82094	0.000132944	0.00438704
chr7:19151967-19152347	5.35925	1.86279	0.404082	4.60993	4.02812e-06	0.000660303
chr7:19156051-19158042	12.4803	2.00812	0.43911	4.57316	4.80417e-06	0.000720522
chr7:19184222-19184686	3.85308	1.38311	0.434541	3.18292	0.001458	0.0209988
chr7:19184819-19185033	3.31635	1.98045	0.55511	3.56766	0.000360177	0.00815009
chr7:21582444-21583313	10.5763	1.70211	0.395285	4.30605	1.66199e-05	0.00138068
chr7:22589311-22589513	2.57792	2.34928	0.614848	3.82092	0.000132956	0.00438704
chr7:23287222-23287508	4.86246	1.99031	0.503544	3.95261	7.73031e-05	0.00319847
chr7:24323559-24325080	19.5059	1.71191	0.359853	4.75724	1.96261e-06	0.000453173
chr7:24796542-24797487	7.45998	1.50287	0.480849	3.12544	0.00177539	0.0240686
chr7:27127501-27128368	22.8725	1.02071	0.272145	3.7506	0.000176409	0.00523233
chr7:27194584-27194827	4.90558	1.09808	0.396227	2.77133	0.00558273	0.0536152
chr7:27260102-27260467	5.79767	1.52216	0.431583	3.52693	0.000420405	0.00905494
chr7:27278946-27279469	8.34592	1.79925	0.432727	4.15793	3.21147e-05	0.00188584
chr7:27284640-27286237	17.9283	1.23022	0.311607	3.94798	7.88142e-05	0.0032176
chr7:27291120-27292197	11.5059	1.91214	0.397206	4.81397	1.47961e-06	0.000401866
chr7:28448717-28450028	8.28992	1.22907	0.43986	2.79423	0.00520243	0.051129
chr7:30721373-30722445	9.59286	2.01652	0.447928	4.50188	6.7354e-06	0.0008713
chr7:31091718-31093077	9.65846	1.53074	0.342894	4.4642	8.037e-06	0.000958814
chr7:31375846-31376542	7.12667	1.07497	0.422709	2.54305	0.010989	0.0863678
chr7:32337984-32338725	8.32741	2.11586	0.482975	4.38089	1.18194e-05	0.00115612
chr7:32467435-32467948	10.7182	1.73739	0.408891	4.24903	2.14699e-05	0.00154714
chr7:32801485-32801972	11.089	1.31945	0.310325	4.25182	2.12036e-05	0.00154714
chr7:35225364-35226580	11.6727	1.5199	0.423771	3.58662	0.000334996	0.00781076
chr7:35292986-35294674	19.2767	1.39118	0.3581	3.8849	0.000102372	0.00375142
chr7:35296922-35298218	14.6477	1.60377	0.335761	4.77653	1.78343e-06	0.000435199
chr7:35301151-35301731	8.03614	1.76339	0.443024	3.98034	6.8817e-05	0.00298541
chr7:37487355-37488672	6.82033	1.37399	0.455807	3.01441	0.00257478	0.0311875
chr7:37960317-37961046	2.61999	1.29384	0.452989	2.85623	0.00428702	0.0444946
chr7:38670440-38671008	3.74814	2.63358	0.804198	3.27479	0.00105742	0.016721
chr7:39015544-39015929	4.66567	1.80044	0.456462	3.94434	8.00212e-05	0.00324678
chr7:39649254-39649510	4.14138	2.0941	0.530551	3.94703	7.91281e-05	0.00322428
chr7:42267547-42267823	2.2194	2.01556	0.670214	3.00733	0.00263552	0.0315821
chr7:42276004-42277850	5.46165	1.07585	0.331836	3.24211	0.0011865	0.0181732
chr7:43152021-43153340	14.8035	1.89535	0.378962	5.00143	5.69065e-07	0.000273845
chr7:49813009-49815752	20.4651	1.66642	0.395727	4.21103	2.54214e-05	0.00166432
chr7:50343758-50344519	2.71193	2.58839	0.818032	3.16416	0.0015553	0.021915
chr7:53286852-53287192	4.73015	1.62584	0.457521	3.55357	0.000380035	0.00849207
chr7:56183578-56184165	10.6374	1.15325	0.287746	4.00787	6.12697e-05	0.00274106
chr7:56242407-56243298	28.0146	1.02329	0.273484	3.74168	0.000182792	0.00534396
chr7:56355509-56355798	6.3506	1.43643	0.478635	3.0011	0.00269009	0.0320394
chr7:63505978-63506298	5.08717	1.02977	0.368937	2.79117	0.00525183	0.0514262
chr7:64029903-64030972	18.2597	1.46967	0.363234	4.04606	5.20879e-05	0.00245832
chr7:64407590-64408299	7.06118	1.47822	0.377998	3.91066	9.20431e-05	0.00351631
chr7:64712214-64712786	5.4395	1.18543	0.402835	2.94271	0.00325349	0.0366769
chr7:69062375-69065037	10.6045	1.27778	0.430903	2.96536	0.00302333	0.0349236
chr7:70596229-70598382	21.7135	1.83178	0.382906	4.7839	1.71926e-06	0.00042436
chr7:71800758-71802768	20.7498	1.62845	0.388676	4.18974	2.79272e-05	0.00174167
chr7:75889087-75889345	2.7713	1.54125	0.555395	2.77504	0.00551944	0.0532623
chr7:79082949-79083850	6.95135	2.17367	0.488993	4.44519	8.78137e-06	0.00099248
chr7:79763794-79764889	2.56379	1.05072	0.418563	2.5103	0.0120629	0.0917927
chr7:82072022-82073520	5.59621	1.07588	0.353651	3.04222	0.00234844	0.0292859
chr7:84814840-84816242	10.8883	1.24813	0.321486	3.88237	0.000103443	0.00377135
chr7:88388489-88389283	6.96616	1.59884	0.477658	3.34725	0.000816188	0.0140226
chr7:89747893-89749036	12.9466	1.40433	0.344507	4.07634	4.57506e-05	0.0022585
chr7:90225083-90226364	2.45898	1.3234	0.437038	3.02811	0.00246087	0.0301454
chr7:93519367-93520184	8.1696	2.09403	0.534826	3.91534	9.02768e-05	0.00349929
chr7:96650222-96651551	16.489	1.44987	0.371382	3.90399	9.46191e-05	0.00357092
chr7:96653468-96654199	5.50132	1.16349	0.366813	3.1719	0.00151446	0.021509
chr7:97361133-97363018	15.3623	1.14262	0.353758	3.22994	0.00123817	0.0186769
chr7:98245806-98247759	20.172	1.34009	0.323298	4.14504	3.39751e-05	0.00192214
chr7:98467024-98468058	6.07661	1.38696	0.432508	3.20677	0.00134232	0.0197431
chr7:100318107-100318684	3.35983	1.78511	0.588268	3.03452	0.00240916	0.0298047
chr7:100817760-100817975	3.92126	1.14011	0.409491	2.78421	0.00536585	0.0522095
chr7:100823308-100823701	3.57395	2.99877	0.656905	4.565	4.9949e-06	0.000734661
chr7:103629526-103630652	4.93946	2.39209	0.59452	4.02356	5.7325e-05	0.00263597
chr7:103968784-103969959	10.0319	1.81815	0.460128	3.9514	7.76947e-05	0.00320233
chr7:108095402-108097206	9.23428	1.2697	0.432045	2.93881	0.00329473	0.0369665
chr7:116139775-116140352	2.76903	1.58243	0.434075	3.64551	0.000266857	0.00683353
chr7:121940007-121940648	10.7279	1.14773	0.304383	3.77068	0.000162806	0.00496177
chr7:121950250-121950927	5.11213	1.26926	0.420547	3.01812	0.00254347	0.0309278
chr7:123172733-123173231	3.83004	1.55096	0.473887	3.27284	0.00106472	0.0167993
chr7:127671159-127672853	11.2317	1.22547	0.382038	3.20773	0.00133788	0.0197048
chr7:127744195-127744554	4.10142	2.31519	0.547586	4.22799	2.35787e-05	0.00161251
chr7:128470444-128471161	5.62564	1.26985	0.38897	3.26465	0.00109601	0.0171419
chr7:128828334-128829366	3.36782	1.75248	0.476244	3.67979	0.000233424	0.00625453
chr7:132260475-132262527	14.501	1.17628	0.350435	3.35663	0.000788975	0.0137408
chr7:134143116-134144063	7.03871	1.75443	0.444999	3.94255	8.06213e-05	0.00324815
chr7:136553855-136556194	18.9353	1.36479	0.344451	3.96223	7.42526e-05	0.00311394
chr7:137531126-137532382	8.88333	1.9022	0.453394	4.19547	2.72303e-05	0.00173001
chr7:140772359-140774560	17.4944	1.52033	0.359963	4.22359	2.40446e-05	0.00162881
chr7:142494564-142495248	9.14996	1.7492	0.415165	4.21328	2.51693e-05	0.00165772
chr7:145813031-145814084	5.35679	1.66048	0.459858	3.61085	0.000305193	0.0074137
chr7:149389655-149389976	6.88365	1.2598	0.31062	4.05575	4.99746e-05	0.00241158
chr7:149744403-149746469	17.2212	1.6509	0.407813	4.04816	5.16211e-05	0.00244549
chr7:149916641-149918264	25.1106	1.15334	0.298448	3.86447	0.000111329	0.00390633
chr7:151106245-151107808	11.5584	2.00032	0.435896	4.58899	4.45395e-06	0.000688087
chr7:151479990-151480353	6.90684	1.19931	0.391026	3.06709	0.00216156	0.0276952
chr7:152622344-152623305	12.3676	1.71215	0.48227	3.55018	0.000384964	0.00857542
chr7:153445165-153446786	21.6682	1.20326	0.285471	4.21499	2.49791e-05	0.00165772
chr7:153583318-153585666	26.4664	1.66337	0.382938	4.34369	1.40109e-05	0.00127479
chr7:153748408-153750444	16.9027	1.76781	0.396227	4.4616	8.13502e-06	0.000959843
chr7:155164558-155167854	27.132	1.40625	0.31498	4.46457	8.02299e-06	0.000958814
chr7:155174129-155175248	13.0295	1.3652	0.338011	4.03892	5.36979e-05	0.00252322
chr7:155241324-155243757	27.4361	1.37115	0.330713	4.14605	3.38262e-05	0.00192214
chr7:155246391-155251955	36.7721	1.16425	0.2859	4.07225	4.6561e-05	0.00228799
chr7:155258828-155261403	19.6752	1.06132	0.294218	3.60727	0.000309441	0.00748622
chr7:155302254-155303158	9.98076	1.13532	0.35062	3.23802	0.0012036	0.0183427
chr7:155595693-155599414	47.145	1.00534	0.229621	4.37826	1.19632e-05	0.00115612
chr7:156795356-156799394	38.5649	1.01537	0.287782	3.52828	0.000418267	0.00903609
chr7:156871055-156871297	4.83033	1.64048	0.487415	3.36567	0.000763584	0.013463
chr7:157476887-157486719	73.6907	1.29709	0.277274	4.67802	2.89653e-06	0.000555357
chr7:158936508-158938492	17.1372	2.17439	0.406833	5.34467	9.05826e-08	0.000154572
chr8:494156-496083	9.60083	1.42904	0.390825	3.65647	0.00025571	0.00663981
chr8:1094751-1094967	5.15001	1.1585	0.32412	3.5743	0.000351167	0.00805753
chr8:4848969-4852635	27.372	1.22821	0.29281	4.19455	2.73409e-05	0.00173191
chr8:9756178-9756993	11.3985	1.14329	0.292968	3.90245	9.52242e-05	0.00358744
chr8:9762662-9764748	14.7553	1.40844	0.358332	3.93055	8.47516e-05	0.0033463
chr8:11204826-11205689	4.64977	1.26606	0.512444	2.47063	0.0134877	0.0997019
chr8:11536768-11538961	24.7782	1.16209	0.287828	4.03744	5.40375e-05	0.00253363
chr8:11557853-11558252	4.88907	1.17198	0.342249	3.42436	0.000616249	0.0116902
chr8:15094238-15095168	8.01857	1.72684	0.392263	4.40224	1.0714e-05	0.00111146
chr8:15397637-15398287	5.07466	1.9324	0.506294	3.81675	0.00013522	0.00441781
chr8:16884364-16885339	8.09471	1.52728	0.40649	3.75725	0.000171793	0.005138
chr8:17270604-17271120	4.59708	1.78267	0.427654	4.16848	3.06641e-05	0.00182852
chr8:21644909-21647845	11.0263	1.09187	0.356571	3.06214	0.00219761	0.0279902
chr8:22960385-22960927	4.12313	1.7418	0.462036	3.76983	0.000163359	0.00496177
chr8:23260443-23261867	10.6294	1.09814	0.366862	2.99334	0.00275939	0.0327015
chr8:23562476-23565175	34.6112	1.00063	0.243883	4.10292	4.07973e-05	0.00211308
chr8:23567181-23567678	4.93113	1.07033	0.421767	2.53772	0.0111577	0.0871788
chr8:23571923-23572208	2.7326	1.93461	0.683756	2.82939	0.00466373	0.047307
chr8:24770909-24772547	19.1294	1.45867	0.326929	4.46173	8.12994e-06	0.000959843
chr8:24812947-24814299	14.1137	1.86048	0.444194	4.18843	2.80888e-05	0.00174329
chr8:24857510-24858427	5.36543	1.08108	0.310159	3.48556	0.000491113	0.0101017
chr8:25909293-25909686	4.85621	1.20382	0.425599	2.82854	0.00467615	0.0473658
chr8:31496526-31498346	13.0102	1.45635	0.378539	3.84731	0.000119424	0.00407713
chr8:32405408-32406901	9.32404	1.76579	0.476824	3.70323	0.000212869	0.00583055
chr8:35092680-35093559	5.35889	2.28791	0.562134	4.07005	4.70038e-05	0.00229922
chr8:38831593-38832353	8.21356	2.00058	0.369969	5.40743	6.39357e-08	0.000154572
chr8:41165853-41167140	11.9031	1.58002	0.403687	3.91398	9.07864e-05	0.00350638
chr8:41624556-41625380	3.64224	1.38824	0.527877	2.62986	0.00854205	0.0720754
chr8:41733536-41733911	2.56465	1.72322	0.503112	3.42512	0.000614538	0.0116791
chr8:41753341-41755250	11.1059	1.28064	0.347458	3.68576	0.000228022	0.00616693
chr8:49647703-49647988	6.53229	1.89294	0.429405	4.40829	1.04189e-05	0.0010914
chr8:49782688-49783270	9.65586	1.03821	0.296219	3.50486	0.000456845	0.00958037
chr8:50822271-50822860	6.94844	1.28584	0.441588	2.91185	0.00359297	0.0392908
chr8:53477545-53478627	11.0974	1.76384	0.428608	4.11527	3.86725e-05	0.0020658
chr8:53851702-53854426	33.3561	1.52215	0.331987	4.58497	4.54057e-06	0.000696459
chr8:54163304-54164443	9.98469	1.73006	0.421322	4.10626	4.02112e-05	0.00209586
chr8:54789582-54790665	8.36378	1.48629	0.446903	3.32576	0.000881794	0.0147243
chr8:54791846-54795141	24.6727	1.23011	0.286826	4.28869	1.79728e-05	0.00142937
chr8:55366181-55367628	15.2498	1.54426	0.328014	4.7079	2.50277e-06	0.000517022
chr8:55370171-55372525	31.0947	1.64281	0.352264	4.66358	3.10761e-06	0.000583837
chr8:55378929-55380186	15.4907	1.95583	0.411593	4.75186	2.01557e-06	0.000455605
chr8:55382640-55383189	5.83558	1.30358	0.465323	2.80145	0.00508737	0.050367
chr8:56013657-56015761	9.24619	1.60794	0.394329	4.07767	4.54898e-05	0.00225384
chr8:57025547-57026543	13.8064	1.07615	0.327709	3.28385	0.00102398	0.0163243
chr8:57069688-57070047	3.89092	1.4945	0.549558	2.71946	0.00653879	0.0600316
chr8:57358127-57359415	19.2867	2.02761	0.396919	5.10839	3.2492e-07	0.000211434
chr8:57360586-57360815	3.03564	1.46578	0.408995	3.58387	0.000338546	0.00785708
chr8:58907002-58907822	4.74036	2.12521	0.538615	3.9457	7.9566e-05	0.00323599
chr8:60032533-60032746	2.53966	1.28581	0.426757	3.01297	0.00258704	0.0313157
chr8:65281904-65283043	10.4258	2.23593	0.459627	4.86466	1.14651e-06	0.000341947
chr8:65286068-65286659	8.70441	1.16158	0.440505	2.63692	0.00836626	0.0711232
chr8:65290109-65290946	7.28247	1.867	0.442971	4.21472	2.50083e-05	0.00165772
chr8:67089250-67089962	4.10705	1.41727	0.556372	2.54735	0.0108546	0.0857003
chr8:67344498-67344989	4.33711	2.09418	0.631628	3.31553	0.000914687	0.0150976
chr8:67873389-67875600	20.4048	1.93861	0.450616	4.30215	1.69152e-05	0.00139172
chr8:68864585-68864946	3.91661	1.58656	0.505123	3.14094	0.00168406	0.0231332
chr8:69242921-69243803	9.19246	1.84859	0.493296	3.74742	0.000178665	0.00527013
chr8:70946891-70947299	4.98359	1.80182	0.466535	3.86213	0.000112402	0.00392473
chr8:70981874-70984888	34.908	1.24189	0.299392	4.14804	3.3534e-05	0.00192214
chr8:72468561-72469561	11.6085	1.1523	0.351614	3.27718	0.0010485	0.0166044
chr8:72755784-72756667	10.2148	1.9869	0.482365	4.11909	3.80379e-05	0.00205233
chr8:72917306-72917641	3.47713	1.16699	0.417914	2.79241	0.0052317	0.0513067
chr8:72987481-72988023	4.04204	1.30181	0.468085	2.78114	0.00541691	0.0525634
chr8:73163619-73164191	5.47017	1.35432	0.494615	2.73814	0.00617881	0.0575539
chr8:75896529-75897116	5.77277	1.81429	0.503026	3.60675	0.000310051	0.00748622
chr8:77594256-77594860	4.66761	1.63348	0.492646	3.31572	0.000914069	0.0150976
chr8:79578113-79578667	2.45845	1.40789	0.430033	3.27392	0.00106067	0.01676
chr8:80803689-80804324	5.21116	2.29978	0.53264	4.31771	1.5766e-05	0.00134721
chr8:85096760-85097247	4.89771	1.40116	0.458683	3.05475	0.00225247	0.02847
chr8:86089202-86090287	2.64995	1.27084	0.427391	2.97349	0.0029443	0.0342317
chr8:86350766-86351196	6.93162	1.22376	0.366277	3.34107	0.000834576	0.0142511
chr8:89339966-89340481	3.65237	1.66759	0.519638	3.20914	0.00133134	0.0196355
chr8:91803657-91804141	4.62893	2.11481	0.432604	4.88855	1.01582e-06	0.000341425
chr8:91997231-91997906	4.53431	2.74065	0.654651	4.18643	2.83376e-05	0.00174944
chr8:93114057-93115979	10.695	1.0342	0.331718	3.11771	0.00182264	0.0245696
chr8:97156764-97158030	11.2165	1.47992	0.425033	3.48189	0.000497886	0.0101825
chr8:97169732-97170432	7.85941	1.13636	0.360016	3.15642	0.0015972	0.0223602
chr8:97171806-97172022	3.56828	1.62423	0.561322	2.89357	0.00380883	0.0408546
chr8:97172635-97173880	8.07866	1.66249	0.449246	3.70062	0.000215074	0.00587596
chr8:97505748-97507607	19.925	1.97702	0.436539	4.52885	5.93043e-06	0.000799239
chr8:99985734-99986983	17.5617	1.89888	0.399	4.7591	1.94456e-06	0.000453173
chr8:104510871-104513913	21.5436	1.37088	0.33427	4.1011	4.11196e-05	0.00211751
chr8:105235385-105235979	6.48843	1.38935	0.529784	2.62249	0.0087291	0.0731371
chr8:109094486-109095849	15.6187	1.58152	0.357385	4.42526	9.63266e-06	0.00105537
chr8:116679699-116679936	5.37744	1.05687	0.397135	2.66125	0.00778521	0.0679563
chr8:117950473-117950717	2.53277	3.01536	0.886897	3.3999	0.00067411	0.0124684
chr8:131455249-131456285	2.35321	1.69932	0.540937	3.14144	0.00168118	0.0231273
chr8:132052204-132054749	31.7847	1.89437	0.354573	5.34268	9.15816e-08	0.000154572
chr8:139508796-139509774	6.18345	2.12812	0.435882	4.88234	1.04836e-06	0.000341425
chr8:140714586-140718259	15.9132	1.18758	0.339186	3.50125	0.000463079	0.00969217
chr8:142528186-142529029	6.10884	1.0804	0.377343	2.86318	0.00419416	0.0439025
chr8:143531119-143534495	21.1679	2.13187	0.369657	5.76715	8.06244e-09	8.65664e-05
chr8:143545446-143546178	9.37049	1.3839	0.409936	3.37591	0.000735732	0.0131769
chr8:143591568-143592674	4.0248	1.42682	0.474683	3.00583	0.00264855	0.0317137
chr8:144328104-144329545	5.34555	1.06218	0.359649	2.95339	0.00314301	0.0358623
chr8:145321148-145321958	3.00811	1.44673	0.516676	2.80006	0.00510925	0.0505239
chr8:145329709-145329965	2.76919	1.27094	0.502268	2.5304	0.0113933	0.0883962
chr8:145490234-145491044	2.99985	1.35763	0.46778	2.90229	0.00370447	0.0400553
chr8:145498786-145499042	2.17378	1.92948	0.576414	3.34739	0.00081577	0.0140226
chr8:145697880-145698784	4.87661	1.2753	0.328919	3.87726	0.000105638	0.00379325
chr9:112917-114839	15.9938	1.39846	0.394039	3.54903	0.000386646	0.00859507
chr9:116702-118177	21.7126	1.14152	0.275073	4.14988	3.32644e-05	0.00191507
chr9:707022-707420	3.31286	2.28985	0.707459	3.23672	0.00120913	0.0183757
chr9:841375-843364	28.3614	1.02925	0.292478	3.51908	0.000433041	0.00921454
chr9:976163-977828	10.423	1.09504	0.331155	3.30672	0.000943954	0.0154618
chr9:1042418-1042973	3.21344	2.01562	0.655041	3.0771	0.00209028	0.0271055
chr9:1045542-1046394	15.1952	1.25775	0.328755	3.82579	0.000130354	0.00436015
chr9:6645081-6645975	8.91514	1.04448	0.383732	2.7219	0.0064908	0.0597956
chr9:13278313-13279805	12.4166	1.22294	0.346597	3.52842	0.000418045	0.00903609
chr9:16870124-16872020	8.34627	1.03563	0.404152	2.56248	0.0103926	0.0829941
chr9:19788216-19789288	10.2268	1.69267	0.429633	3.9398	8.15479e-05	0.00327933
chr9:21402502-21403058	5.38376	1.88669	0.499728	3.77544	0.000159726	0.00489994
chr9:21968359-21968728	5.91958	1.56599	0.408604	3.83254	0.000126825	0.00425543
chr9:21974579-21975306	3.80734	1.12999	0.388137	2.91132	0.003599	0.0392908
chr9:22446682-22447695	7.9013	1.60756	0.439333	3.6591	0.000253103	0.00658803
chr9:29214697-29214934	2.85918	1.60194	0.612064	2.61727	0.00886362	0.0738888
chr9:32782937-32783625	9.37203	2.02	0.39111	5.16479	2.40708e-07	0.000184606
chr9:36258171-36258886	5.03019	1.62164	0.515221	3.14746	0.00164695	0.0228467
chr9:36739535-36739782	6.40835	1.20974	0.39066	3.09666	0.00195717	0.0258085
chr9:36985987-36986924	6.22739	1.61824	0.446107	3.62747	0.00028621	0.00709707
chr9:37002490-37002957	7.47256	1.49841	0.392334	3.81922	0.000133875	0.00439297
chr9:37026223-37028014	15.2079	1.77065	0.399179	4.43574	9.17564e-06	0.00101566
chr9:71788716-71789542	6.54737	2.37843	0.631	3.76931	0.000163699	0.00496508
chr9:72658837-72659277	3.16627	1.29576	0.523366	2.47581	0.0132933	0.0988093
chr9:77112713-77113583	6.54147	1.54571	0.416602	3.71029	0.000207021	0.00573003
chr9:77113710-77113927	3.48469	1.94654	0.600027	3.24409	0.00117828	0.0180732
chr9:79629866-79630084	3.49043	1.32617	0.479048	2.76835	0.00563413	0.0539217
chr9:79633327-79636030	24.6055	1.31927	0.29996	4.39816	1.09171e-05	0.00111845
chr9:88137610-88137985	5.13872	2.25862	0.616609	3.66297	0.000249306	0.00652081
chr9:89560585-89562647	6.03472	1.06221	0.357342	2.97253	0.00295361	0.0343028
chr9:91605765-91606141	4.38396	1.59464	0.406492	3.92293	8.74799e-05	0.00342651
chr9:91606336-91606823	3.29142	1.77483	0.605328	2.93201	0.00336773	0.0375097
chr9:91792663-91793611	5.30014	1.19561	0.400709	2.98374	0.00284746	0.0334315
chr9:96710812-96711717	9.52803	1.23367	0.337047	3.66022	0.000251994	0.00656714
chr9:98789667-98790305	7.53358	1.48857	0.349617	4.25773	2.06513e-05	0.0015292
chr9:99481903-99482470	8.20246	1.36616	0.349393	3.91011	9.22557e-05	0.00351631
chr9:99639590-99640054	9.71397	1.07598	0.373669	2.87949	0.00398318	0.0422812
chr9:100610697-100611517	10.9356	1.24089	0.365664	3.39352	0.000690018	0.0126049
chr9:100613939-100614622	9.49258	1.12405	0.351865	3.19454	0.00140052	0.0203897
chr9:100615235-100617510	21.3666	1.76517	0.367705	4.80051	1.58266e-06	0.000404596
chr9:100619985-100620192	5.78367	1.27511	0.421818	3.02289	0.00250372	0.0305988
chr9:101469580-101472154	24.865	1.15673	0.343687	3.36566	0.00076362	0.013463
chr9:101705908-101706682	7.8832	1.91944	0.46837	4.09812	4.16516e-05	0.00211949
chr9:102590743-102591303	8.0011	1.08498	0.338384	3.20636	0.00134426	0.0197581
chr9:104499850-104501076	9.3086	1.06987	0.339874	3.14784	0.0016448	0.0228316
chr9:112402768-112403349	3.88732	1.47848	0.548686	2.69459	0.00704748	0.063254
chr9:113341214-113342029	8.08804	1.91611	0.415918	4.60693	4.0866e-06	0.000664816
chr9:115818837-115819343	7.8181	1.67145	0.498174	3.35515	0.000793222	0.0137813
chr9:116450146-116450454	3.77749	1.22304	0.417175	2.93172	0.0033709	0.0375256
chr9:122131087-122132214	12.9735	1.63499	0.387495	4.21939	2.4496e-05	0.00164584
chr9:124460968-124461361	3.94992	1.58999	0.470483	3.37949	0.00072621	0.0130827
chr9:124461798-124462190	7.2079	1.2873	0.37347	3.44686	0.000567132	0.0111255
chr9:126135408-126136193	11.1544	1.22471	0.328544	3.7277	0.000193234	0.00550492
chr9:129276572-129276977	3.20029	1.62028	0.44765	3.61951	0.000295157	0.00724365
chr9:129386113-129389231	30.0947	1.00909	0.271609	3.71523	0.000203023	0.00565462
chr9:129484842-129485887	4.57066	1.2351	0.402113	3.07153	0.00212963	0.0274006
chr9:132382433-132383004	4.03332	2.18132	0.541598	4.02757	5.63566e-05	0.002597
chr9:133027738-133028563	8.96102	1.25744	0.383254	3.28095	0.00103457	0.0164688
chr9:133534535-133542394	76.5001	1.1827	0.239729	4.9335	8.07706e-07	0.000320687
chr9:135036714-135038933	6.87929	1.13176	0.335813	3.37021	0.000751105	0.0133299
chr9:135285311-135285897	2.32016	1.09356	0.427166	2.56004	0.0104659	0.083455
chr9:135461935-135462909	14.821	1.78224	0.365469	4.87658	1.07941e-06	0.000341425
chr9:137393049-137393305	8.49179	1.43922	0.432391	3.32853	0.000873064	0.0146242
chr9:137533360-137534397	5.5363	1.86749	0.482594	3.86969	0.000108975	0.00387438
chr9:137967111-137967727	4.45436	1.50692	0.561245	2.68496	0.00725377	0.0644748
chr9:138606404-138606934	4.69742	1.7246	0.431806	3.99392	6.49902e-05	0.00283659
chr9:139084514-139086208	14.1691	1.59746	0.374543	4.26508	1.99831e-05	0.00151182
chr9:140023748-140025010	6.12611	1.26722	0.302388	4.1907	2.78096e-05	0.00174106
chr9:140917285-140918052	9.37639	1.99151	0.457589	4.35217	1.34794e-05	0.00124231

## Sheet: Lung DMRs
CpG islands	baseMean	log2FoldChange	lfcSE	stat	pvalue	padj
chr1:2222199-2222569	5.25413	2.34119	0.530975	4.40922	1.03744e-05	0.000467584
chr1:2232311-2232617	8.19998	2.15104	0.389243	5.5262	3.27238e-08	9.61841e-06
chr1:2990031-2990718	8.65445	1.12364	0.308717	3.63972	0.00027294	0.0056235
chr1:3071900-3072239	8.78931	1.07792	0.318686	3.38238	0.000718613	0.0119151
chr1:3163970-3164643	13.2951	1.1093	0.35482	3.12639	0.00176967	0.0235784
chr1:6268821-6269588	9.07041	1.08745	0.28295	3.84325	0.000121418	0.00301144
chr1:6514109-6516325	58.7547	1.18712	0.29976	3.96024	7.4874e-05	0.00207842
chr1:6525997-6526228	2.50939	1.90824	0.625598	3.05026	0.00228645	0.0284455
chr1:8277196-8277822	9.2002	2.31623	0.525554	4.4072	1.04713e-05	0.000469931
chr1:9711781-9713001	2.82048	1.38605	0.43565	3.18156	0.00146484	0.0203852
chr1:12226877-12227712	4.66878	1.66849	0.565141	2.95233	0.00315383	0.0360993
chr1:16553327-16553660	14.5553	1.09318	0.354	3.08807	0.00201461	0.0259989
chr1:17215422-17216094	8.76946	1.29595	0.385893	3.35832	0.000784191	0.012704
chr1:18962843-18963481	6.60041	1.80794	0.440572	4.10361	4.06748e-05	0.00130947
chr1:18969549-18970739	7.71927	1.56263	0.394019	3.96587	7.31278e-05	0.00204076
chr1:19043391-19043828	3.8602	2.1868	0.496058	4.40836	1.04156e-05	0.000468433
chr1:26737247-26738148	10.9854	1.13214	0.365222	3.09986	0.00193611	0.0252659
chr1:27961560-27961810	5.32471	2.20505	0.537959	4.09891	4.15097e-05	0.00133064
chr1:29585898-29586598	6.49034	2.28637	0.567153	4.03131	5.54679e-05	0.00167507
chr1:29804963-29805239	3.86406	1.88278	0.564139	3.33744	0.000845536	0.0133641
chr1:32410189-32410630	4.1714	1.77999	0.594031	2.99647	0.00273125	0.0324683
chr1:35258565-35258791	2.80607	1.29578	0.481519	2.69102	0.0071233	0.0657376
chr1:35350879-35351854	11.7847	1.61372	0.393701	4.09884	4.1523e-05	0.00133064
chr1:36042433-36043444	17.5412	3.55587	0.523825	6.78829	1.13473e-11	2.37818e-07
chr1:38219703-38220012	4.08322	1.17525	0.429115	2.73877	0.00616687	0.0594231
chr1:40235768-40237190	41.0191	1.43711	0.338968	4.23967	2.23844e-05	0.000834755
chr1:41283841-41284591	7.58136	1.0027	0.362844	2.76346	0.00571929	0.05664
chr1:44871110-44874047	12.8981	1.05221	0.244168	4.30937	1.6372e-05	0.000663684
chr1:44883137-44884272	7.69475	1.43596	0.381025	3.76867	0.000164118	0.00374682
chr1:45251963-45252292	4.10998	1.12548	0.429282	2.62178	0.00874725	0.0767371
chr1:46632690-46632932	1.94173	1.83767	0.615603	2.98515	0.0028344	0.0333914
chr1:46668822-46669258	3.83921	1.21548	0.438696	2.77068	0.00559397	0.0557317
chr1:46913787-46914343	7.38786	2.3526	0.639927	3.67635	0.000236597	0.00504436
chr1:46951169-46951792	7.22304	1.25725	0.383056	3.28216	0.00103014	0.0156675
chr1:47009576-47010132	7.15173	1.95982	0.505546	3.87663	0.000105911	0.00271687
chr1:47696505-47698197	17.6846	1.93626	0.40299	4.80474	1.5495e-06	0.000111596
chr1:47899126-47899398	5.80721	1.11215	0.442519	2.51323	0.0119633	0.0958619
chr1:47899662-47900385	17.9595	1.70177	0.402481	4.2282	2.35573e-05	0.000864648
chr1:47902794-47905518	22.2847	1.0135	0.299837	3.38016	0.000724428	0.0119829
chr1:47909713-47911020	12.3981	1.51164	0.416164	3.6323	0.000280902	0.00575173
chr1:48058794-48059230	7.17644	2.77832	0.647664	4.28975	1.78871e-05	0.000705636
chr1:48449871-48450144	7.06647	1.0935	0.359932	3.03806	0.00238103	0.0292507
chr1:50513645-50514320	8.80791	1.42426	0.432723	3.29139	0.000996952	0.0152725
chr1:50880917-50881516	12.7736	2.13304	0.477694	4.46529	7.99606e-06	0.000381734
chr1:50881885-50882103	4.605	2.68503	0.743546	3.61111	0.000304885	0.00609711
chr1:50882434-50882660	2.06426	2.34709	0.738976	3.17614	0.00149249	0.0206194
chr1:50882998-50883426	4.66257	1.39204	0.472833	2.94403	0.00323964	0.0368001
chr1:50884229-50891471	78.3096	1.68592	0.361754	4.66041	3.15576e-06	0.000188967
chr1:50892438-50893243	15.7926	1.88419	0.428048	4.40181	1.0735e-05	0.000478688
chr1:50893469-50893745	7.66372	2.07318	0.511763	4.05106	5.09859e-05	0.00156451
chr1:53098630-53099303	2.91587	1.33965	0.486205	2.75532	0.00586348	0.0575582
chr1:53527573-53528974	14.8374	1.46181	0.405967	3.60081	0.000317229	0.00626034
chr1:54203403-54205310	10.6106	1.30547	0.360746	3.6188	0.000295975	0.0059975
chr1:55462689-55463010	5.19086	1.09443	0.353329	3.09747	0.00195182	0.0253918
chr1:61519353-61519971	5.88877	1.78886	0.467792	3.82405	0.000131277	0.00318962
chr1:62660556-62660946	7.71487	1.38919	0.468238	2.96684	0.00300877	0.0349531
chr1:63782395-63790471	70.3954	1.00186	0.265766	3.76972	0.000163433	0.00373933
chr1:63795364-63796140	16.9631	2.85353	0.51197	5.57362	2.49497e-08	8.29992e-06
chr1:65731412-65731849	4.67816	2.05272	0.674231	3.04453	0.00233044	0.0288319
chr1:65991002-65991811	4.79608	1.47759	0.45489	3.24825	0.00116119	0.0171262
chr1:66998729-66999060	3.42092	1.18754	0.463489	2.56217	0.0104019	0.0869925
chr1:67218080-67218293	4.05667	2.68916	0.645232	4.16774	3.07638e-05	0.00105696
chr1:75595814-75596162	4.80688	1.58061	0.408328	3.87094	0.000108415	0.0027642
chr1:75596724-75596947	3.65351	1.85419	0.598285	3.09917	0.00194062	0.0252932
chr1:75601999-75602878	4.8475	1.08215	0.399542	2.70847	0.00675943	0.063354
chr1:78511578-78512161	2.83181	1.1172	0.402926	2.77271	0.00555918	0.0554542
chr1:79472282-79472537	5.9588	1.22088	0.412702	2.95826	0.00309377	0.0356455
chr1:84326268-84326838	7.81314	1.49007	0.392961	3.79191	0.000149494	0.00349334
chr1:87617693-87617986	5.93561	2.36161	0.869661	2.71555	0.00661659	0.0623518
chr1:91172103-91172771	2.22515	1.42492	0.565017	2.5219	0.0116723	0.0940152
chr1:91176405-91176701	4.55957	1.90467	0.621779	3.06326	0.0021894	0.0275996
chr1:91182098-91182364	2.23065	1.92311	0.532023	3.61471	0.000300681	0.00604767
chr1:91182510-91182857	4.32984	1.62416	0.510012	3.18454	0.00144983	0.0202166
chr1:91183241-91184540	12.2986	2.21193	0.430141	5.14234	2.71333e-07	3.46254e-05
chr1:91185157-91185577	11.1219	1.88976	0.465472	4.05987	4.90991e-05	0.00151326
chr1:91300980-91301891	25.6093	1.63197	0.367777	4.43739	9.10563e-06	0.000421271
chr1:110610266-110613303	53.8809	2.21363	0.369188	5.99592	2.02331e-09	1.69618e-06
chr1:110626529-110627484	14.5214	3.14344	0.654709	4.80128	1.57658e-06	0.000112771
chr1:110672811-110673339	9.30414	1.49259	0.426561	3.49912	0.000466789	0.00841184
chr1:111813412-111813853	10.5	1.54934	0.36498	4.24501	2.18583e-05	0.000819509
chr1:112058185-112058590	9.48959	1.79968	0.419561	4.28945	1.79119e-05	0.000705636
chr1:116380360-116382364	13.883	1.51991	0.463012	3.28265	0.00102835	0.0156552
chr1:119522386-119522638	3.28613	3.28208	0.69992	4.68923	2.74241e-06	0.000172082
chr1:119526783-119527192	9.39024	2.2506	0.443094	5.07928	3.78872e-07	4.17915e-05
chr1:119529820-119530712	10.5036	2.44752	0.484152	5.05527	4.2979e-07	4.5264e-05
chr1:119531992-119532196	3.46197	1.38335	0.498817	2.77325	0.00554995	0.0554149
chr1:119535667-119535987	8.37979	2.3881	0.478819	4.98749	6.11697e-07	5.66111e-05
chr1:119543057-119543454	7.42098	2.37716	0.526779	4.51264	6.40244e-06	0.000323331
chr1:119549145-119551320	35.0335	2.20433	0.474577	4.64483	3.40349e-06	0.00019814
chr1:119870227-119870535	2.56043	1.58083	0.526442	3.00286	0.00267459	0.0320309
chr1:121260858-121261525	6.82769	1.52592	0.571413	2.67043	0.00757543	0.0688789
chr1:145075484-145075845	16.9318	1.48962	0.37262	3.99768	6.39663e-05	0.00185937
chr1:145415412-145415708	6.80552	1.32295	0.372449	3.55203	0.000382267	0.00730982
chr1:145944556-145944917	9.45074	2.08939	0.497077	4.20335	2.62998e-05	0.000936605
chr1:145963433-145963705	6.95522	2.77238	0.589982	4.69909	2.61323e-06	0.000166468
chr1:145979222-145979979	13.8365	2.39024	0.463635	5.15544	2.53037e-07	3.27355e-05
chr1:145990813-145991204	6.31992	1.97143	0.443217	4.448	8.66731e-06	0.000405468
chr1:146543988-146544439	13.6655	1.54144	0.389396	3.95853	7.54127e-05	0.00209061
chr1:146551477-146551764	8.2919	2.80618	0.498258	5.63199	1.78145e-08	7.17991e-06
chr1:146552329-146552577	8.28899	1.62787	0.423054	3.8479	0.000119135	0.00296535
chr1:147486267-147486628	8.96963	1.98049	0.497913	3.97759	6.96166e-05	0.00197165
chr1:147505167-147505439	8.30204	2.24811	0.529999	4.24172	2.21817e-05	0.000828672
chr1:147520955-147521712	14.658	2.57519	0.500938	5.14074	2.73665e-07	3.46254e-05
chr1:147532557-147532948	6.71851	2.11973	0.392143	5.40551	6.46249e-08	1.356e-05
chr1:147630042-147630324	10.621	1.01733	0.298786	3.40488	0.00066193	0.011116
chr1:147752860-147753165	4.1534	3.28306	0.802327	4.09192	4.27813e-05	0.00135645
chr1:147775222-147775584	4.66967	2.63139	0.66745	3.94245	8.06533e-05	0.00220382
chr1:149137543-149138399	5.45242	1.52829	0.413478	3.69619	0.000218858	0.00473845
chr1:149156107-149156671	6.48968	1.54556	0.485509	3.18337	0.0014557	0.0202849
chr1:149230772-149231197	3.2781	1.40287	0.42587	3.29413	0.000987275	0.0151701
chr1:149333786-149334111	6.11771	1.91762	0.493446	3.88618	0.000101834	0.00264467
chr1:149399899-149400518	9.15869	2.71862	0.610001	4.45674	8.3216e-06	0.000391041
chr1:149719315-149719640	10.1978	2.06536	0.524161	3.94032	8.13734e-05	0.00221984
chr1:149784593-149785212	6.50858	2.13127	0.514922	4.13901	3.48805e-05	0.0011693
chr1:151810461-151811684	12.4441	2.31366	0.388191	5.96011	2.52066e-09	1.98059e-06
chr1:152079998-152081705	26.8864	1.36377	0.342415	3.98281	6.81058e-05	0.00193935
chr1:155220083-155220549	3.14577	1.3615	0.490089	2.77806	0.0054685	0.0548106
chr1:156358051-156358252	2.73773	1.76045	0.619863	2.84007	0.00451037	0.0473115
chr1:156405161-156406350	11.7931	2.08039	0.401706	5.17889	2.2321e-07	3.03769e-05
chr1:156611640-156612447	12.5457	1.9724	0.370367	5.32554	1.00653e-07	1.8229e-05
chr1:156616554-156616946	19.061	1.23543	0.289813	4.26286	2.01828e-05	0.00077499
chr1:156818623-156819192	14.3484	1.43429	0.37231	3.85241	0.000116963	0.0029337
chr1:156863416-156863711	3.67471	2.12327	0.653133	3.2509	0.00115041	0.0170511
chr1:162792177-162792574	2.63327	1.1155	0.399823	2.79	0.00527087	0.0534173
chr1:165086757-165087026	5.10221	1.62042	0.411533	3.93751	8.233e-05	0.00223656
chr1:165321704-165322318	7.79406	1.49889	0.429661	3.48854	0.000485661	0.00868647
chr1:165323487-165323811	7.13716	2.82348	0.552992	5.10583	3.29353e-07	3.71991e-05
chr1:165324192-165326328	23.4425	1.8348	0.38652	4.74698	2.06479e-06	0.000138255
chr1:166134259-166136448	6.89359	1.24579	0.309139	4.02986	5.58092e-05	0.00168295
chr1:166889777-166890649	19.8546	2.06623	0.36486	5.66309	1.48668e-08	6.30218e-06
chr1:167090576-167091010	4.97347	1.17029	0.44681	2.61921	0.00881335	0.077091
chr1:167408513-167409137	10.8709	1.06012	0.400319	2.64818	0.00809266	0.0722342
chr1:167789397-167789647	2.70893	1.80406	0.683085	2.64105	0.00826498	0.0733655
chr1:169396622-169396869	4.2505	1.86755	0.569842	3.27732	0.00104798	0.0158496
chr1:170630457-170630851	3.57239	1.89173	0.494673	3.82421	0.000131193	0.00318962
chr1:173638663-173639045	3.87938	1.17246	0.428442	2.73658	0.00620822	0.0596569
chr1:177133393-177133846	3.72641	1.0855	0.393964	2.75533	0.00586335	0.0575582
chr1:179544721-179545307	5.95798	1.6854	0.551399	3.0566	0.00223866	0.0280387
chr1:180198120-180204975	56.2479	1.56584	0.364867	4.29153	1.77445e-05	0.000701679
chr1:181451312-181452049	11.014	1.58079	0.383691	4.11996	3.78945e-05	0.00124677
chr1:181452707-181453073	6.74339	2.05805	0.481845	4.27119	1.94433e-05	0.000754616
chr1:181454975-181455261	5.34616	1.60467	0.54093	2.96651	0.00301199	0.0349531
chr1:197887089-197887791	6.63188	1.79419	0.432215	4.15114	3.3082e-05	0.00111532
chr1:197890479-197890824	13.1781	1.42974	0.377054	3.79187	0.000149515	0.00349334
chr1:200004475-200004933	7.17264	1.76534	0.419297	4.21024	2.55101e-05	0.000917052
chr1:200009808-200010036	5.08355	2.48473	0.601264	4.13251	3.58818e-05	0.00119342
chr1:200011401-200012055	9.0186	1.73572	0.403917	4.29721	1.72963e-05	0.000692807
chr1:200842197-200843388	38.2066	1.12269	0.296445	3.78717	0.000152371	0.00354428
chr1:202678882-202679769	4.20123	1.05225	0.339226	3.1019	0.00192283	0.0251082
chr1:203044723-203045390	20.097	2.48076	0.423748	5.85432	4.7896e-09	2.87061e-06
chr1:207842806-207843259	8.06001	1.5102	0.436648	3.45863	0.000542933	0.00949816
chr1:208132328-208133117	11.2989	1.75104	0.403455	4.34012	1.42405e-05	0.000595712
chr1:209848444-209849428	8.11922	1.42028	0.366282	3.87755	0.000105514	0.00271
chr1:212688032-212688448	9.3087	1.18378	0.369552	3.2033	0.00135865	0.0192525
chr1:214153215-214153668	9.85426	2.42483	0.417932	5.80198	6.55372e-09	3.35007e-06
chr1:214158727-214159080	8.19347	2.73868	0.571654	4.7908	1.66118e-06	0.000116829
chr1:214360608-214360965	6.09242	2.49613	0.551189	4.52862	5.93697e-06	0.000307227
chr1:217307745-217309179	5.66587	1.17115	0.337834	3.46666	0.000526972	0.00926533
chr1:217310750-217311178	9.82949	2.799	0.513918	5.44639	5.14028e-08	1.197e-05
chr1:217311468-217311773	4.91851	2.49952	0.636483	3.92709	8.59813e-05	0.00230729
chr1:219347110-219347572	2.17008	1.6112	0.595736	2.70456	0.00683958	0.0637147
chr1:221050449-221050864	13.2436	1.94423	0.420948	4.6187	3.86154e-06	0.00021814
chr1:221054555-221054888	6.42041	2.41629	0.54144	4.4627	8.09331e-06	0.000383755
chr1:224805409-224805853	5.24866	1.2548	0.350743	3.57754	0.000346846	0.00671209
chr1:225865069-225865328	11.1374	2.251	0.430011	5.23475	1.65212e-07	2.50907e-05
chr1:227748424-227748860	28.5378	1.14643	0.276068	4.15272	3.28553e-05	0.00111061
chr1:228194097-228196512	14.9273	1.53858	0.421462	3.65057	0.000261664	0.00547848
chr1:228246632-228247197	18.9868	1.12614	0.275439	4.08854	4.34094e-05	0.00137221
chr1:228785987-228786204	10.0236	1.24873	0.370595	3.36954	0.000752945	0.01231
chr1:229542944-229543770	10.5579	1.29797	0.390961	3.31996	0.000900311	0.0140811
chr1:229567207-229570684	53.1879	1.26392	0.287739	4.39259	1.12007e-05	0.000491096
chr1:231296560-231297345	9.65129	1.37255	0.437632	3.1363	0.00171092	0.0229709
chr1:232941055-232941707	5.09386	1.13125	0.365213	3.0975	0.00195164	0.0253918
chr1:236305535-236306674	4.53931	1.66184	0.477294	3.4818	0.00049806	0.00887614
chr1:237205127-237206644	11.354	1.53708	0.403753	3.80698	0.000140677	0.00335415
chr1:240254960-240257063	10.0151	1.13337	0.330065	3.43376	0.000595271	0.0102176
chr1:243053598-243054072	6.15889	1.19639	0.46189	2.5902	0.00959198	0.0820239
chr1:243646395-243646888	7.16852	2.90961	0.516401	5.6344	1.75668e-08	7.17991e-06
chr1:246952215-246952511	5.13792	2.21105	0.541404	4.08391	4.42836e-05	0.00139411
chr1:248020331-248021252	7.08076	1.706	0.501156	3.40413	0.000663757	0.0111288
chr1:248100326-248100726	17.5263	1.40258	0.452935	3.09665	0.0019572	0.0254303
chr10:11207179-11207980	4.14128	1.52535	0.497702	3.06478	0.00217827	0.0275694
chr10:11784408-11784937	7.86986	1.33741	0.448797	2.97998	0.00288268	0.0338082
chr10:22540708-22542739	14.7133	1.55546	0.396243	3.92553	8.65397e-05	0.00231635
chr10:23483898-23484498	7.73212	1.57642	0.454092	3.47158	0.000517407	0.00912475
chr10:26500608-26501126	7.29191	1.62771	0.50505	3.22287	0.00126911	0.0182178
chr10:27547669-27548402	5.09994	1.32068	0.359348	3.67522	0.000237644	0.00506152
chr10:44788812-44789120	6.90345	1.04341	0.295407	3.53211	0.000412253	0.00770741
chr10:45914375-45914883	3.72823	2.57317	0.714581	3.60095	0.000317051	0.00626034
chr10:50817602-50820356	41.5272	1.04301	0.296563	3.517	0.000436451	0.00805206
chr10:50976348-50977137	15.6991	1.7147	0.367367	4.66753	3.04849e-06	0.000185727
chr10:52177725-52178182	3.17862	1.86842	0.673701	2.77337	0.00554791	0.0554149
chr10:72200066-72201368	15.4271	1.08526	0.334692	3.24256	0.0011846	0.0173857
chr10:81892223-81892640	3.8398	2.2719	0.540951	4.19983	2.67118e-05	0.000947253
chr10:88296171-88296619	12.8448	1.37383	0.394531	3.48219	0.000497339	0.00887084
chr10:90967556-90967900	2.13306	1.52413	0.60151	2.53384	0.011282	0.0919235
chr10:94180316-94180754	10.3908	2.37144	0.483556	4.90417	9.38228e-07	7.89694e-05
chr10:94451330-94451737	9.7188	3.00864	0.513713	5.85664	4.72313e-09	2.87061e-06
chr10:94452201-94452428	4.08886	1.7416	0.476693	3.65351	0.000258678	0.0054268
chr10:94825547-94826320	12.2611	2.31526	0.441275	5.24675	1.54807e-07	2.38562e-05
chr10:94828103-94829040	12.3974	1.52486	0.388111	3.92894	8.53211e-05	0.00229841
chr10:98479726-98480487	2.78368	1.14365	0.450879	2.53649	0.011197	0.0915592
chr10:99078812-99081048	11.1699	1.50123	0.427189	3.51421	0.000441061	0.00810145
chr10:100993821-100994188	2.81881	2.25353	0.530431	4.24848	2.15226e-05	0.000814119
chr10:101279942-101280382	4.44499	1.65953	0.454898	3.64814	0.00026415	0.00549758
chr10:101287163-101287920	25.5223	1.11072	0.307429	3.61294	0.000302746	0.00607173
chr10:101290026-101290338	4.32869	2.07076	0.548027	3.77858	0.000157726	0.00364054
chr10:101290626-101291178	7.24347	1.61311	0.481911	3.34731	0.000815988	0.0130546
chr10:101293016-101293238	3.0309	1.4952	0.58799	2.54291	0.0109934	0.0906001
chr10:101294444-101297263	22.0707	1.163	0.255343	4.55468	5.24649e-06	0.000276967
chr10:101874822-101875139	6.3815	1.01367	0.364546	2.78063	0.00542534	0.0545606
chr10:102321833-102322395	12.8297	1.64763	0.402105	4.09752	4.17598e-05	0.00133619
chr10:102322556-102322759	6.04203	1.2597	0.421438	2.98906	0.00279839	0.0330974
chr10:102419148-102419668	11.9184	1.87675	0.443943	4.22745	2.36358e-05	0.000866012
chr10:102475277-102475579	3.29208	2.14625	0.743488	2.88673	0.00389267	0.0423146
chr10:102497155-102497675	6.33534	2.35796	0.614644	3.8363	0.000124899	0.0030816
chr10:102501701-102502232	3.95517	1.05773	0.415598	2.54509	0.0109251	0.0902391
chr10:102590123-102590402	7.61056	2.36927	0.469076	5.05093	4.39666e-07	4.56165e-05
chr10:102891011-102891794	3.27602	1.41261	0.526006	2.68554	0.00724123	0.066533
chr10:102893661-102895059	23.0316	2.98275	0.475911	6.26745	3.6702e-10	7.08318e-07
chr10:102896343-102896665	10.6538	1.75033	0.434138	4.03175	5.53637e-05	0.00167433
chr10:102899178-102899489	5.84029	1.61309	0.44333	3.63856	0.000274163	0.00563878
chr10:102899823-102900263	10.2575	2.73522	0.535944	5.10355	3.33345e-07	3.73596e-05
chr10:102905715-102906693	14.3271	1.47441	0.382931	3.85032	0.000117965	0.00294735
chr10:102975970-102978096	22.7279	1.767	0.39167	4.51145	6.43849e-06	0.00032437
chr10:102982303-102983600	10.9108	1.23086	0.379523	3.24316	0.0011821	0.0173856
chr10:102984183-102990063	45.5202	1.33501	0.34655	3.85228	0.000117023	0.0029337
chr10:102996035-102996646	11.5925	2.38496	0.526757	4.52763	5.96485e-06	0.00030791
chr10:103043991-103044480	7.34993	2.33718	0.509575	4.58653	4.50674e-06	0.000246005
chr10:103985853-103986246	2.80009	1.47711	0.588544	2.50977	0.0120811	0.0964187
chr10:104170169-104170872	6.26784	1.6231	0.476684	3.40499	0.000661666	0.011116
chr10:105452339-105453230	15.8495	1.25099	0.255372	4.8987	9.64752e-07	8.05549e-05
chr10:108923781-108924805	6.52533	1.11382	0.396597	2.80844	0.00497814	0.0509682
chr10:109674197-109674964	4.50637	1.50187	0.416678	3.60438	0.000312897	0.00619235
chr10:111216605-111217083	4.76543	2.4952	0.674057	3.70177	0.000214104	0.00464995
chr10:112678308-112679894	2.31573	1.10794	0.434955	2.54724	0.0108579	0.0898258
chr10:115860680-115861093	4.0098	2.14656	0.565712	3.79443	0.000147981	0.00346912
chr10:118892162-118892639	7.46854	1.77397	0.445577	3.9813	6.85396e-05	0.00194641
chr10:118893528-118894432	6.80392	1.88278	0.445207	4.22899	2.34741e-05	0.000863106
chr10:118899248-118900329	17.3954	1.74266	0.396239	4.398	1.09255e-05	0.000484096
chr10:118922352-118923520	8.1347	1.07187	0.325544	3.29257	0.000992778	0.0152285
chr10:119293918-119297675	28.8584	1.02283	0.266877	3.83261	0.000126793	0.00311161
chr10:119301322-119305368	30.9518	1.59836	0.369757	4.32274	1.54106e-05	0.000633517
chr10:119311205-119312104	10.9096	1.13433	0.392121	2.89281	0.00381815	0.0416558
chr10:119494494-119494991	12.0239	2.24667	0.457615	4.90954	9.12924e-07	7.74618e-05
chr10:121301479-121303169	7.07267	1.31322	0.453597	2.89512	0.0037902	0.0414155
chr10:122708511-122708899	7.00435	3.03934	0.63405	4.79354	1.63864e-06	0.000116022
chr10:123872120-123873462	17.1901	1.89061	0.464807	4.06752	4.75163e-05	0.00147533
chr10:123922851-123923542	7.30616	2.29185	0.52353	4.37768	1.1995e-05	0.000520477
chr10:124899705-124900077	5.4872	1.98129	0.501852	3.94795	7.88228e-05	0.0021651
chr10:124901908-124902617	8.42929	1.83527	0.399454	4.59444	4.3392e-06	0.00023995
chr10:124905635-124906161	6.33962	2.71107	0.558379	4.85525	1.20236e-06	9.29858e-05
chr10:124907284-124911035	29.9852	1.3331	0.315634	4.22356	2.40468e-05	0.000879535
chr10:125732221-125732843	8.52323	1.79067	0.357952	5.00254	5.65803e-07	5.41466e-05
chr10:134597358-134602649	54.2115	1.14829	0.245722	4.67315	2.96615e-06	0.000183376
chr11:504190-504659	6.85227	1.08861	0.31468	3.45941	0.00054135	0.0094863
chr11:6340446-6341909	23.0505	1.08	0.319845	3.37663	0.000733784	0.0120996
chr11:13984067-13986349	16.59	1.07875	0.277798	3.88321	0.000103088	0.00266952
chr11:16632509-16632725	4.87527	1.42088	0.482039	2.94765	0.00320204	0.0365315
chr11:19733937-19735320	4.88878	1.0608	0.373487	2.84025	0.00450776	0.0473077
chr11:20618198-20619920	17.7987	2.19733	0.434999	5.05136	4.38675e-07	4.56165e-05
chr11:20622721-20623399	10.7736	1.86613	0.418146	4.46287	8.08685e-06	0.000383755
chr11:22362863-22363377	8.77563	1.16966	0.348404	3.35718	0.00078741	0.012704
chr11:30037673-30037944	2.52494	1.50139	0.500156	3.00183	0.00268358	0.0321202
chr11:31820061-31821416	18.8135	1.7745	0.426798	4.15771	3.21459e-05	0.00109547
chr11:31825744-31826967	17.3299	2.38004	0.492857	4.82906	1.37177e-06	0.000102677
chr11:31827697-31827921	1.86206	2.02723	0.643688	3.1494	0.00163607	0.0222105
chr11:31839364-31839813	6.3219	1.30133	0.427524	3.04388	0.00233548	0.0288602
chr11:31841316-31842003	15.4857	2.31573	0.457389	5.06294	4.12848e-07	4.46004e-05
chr11:31848488-31848776	5.16493	1.91226	0.625136	3.05894	0.00222118	0.0278752
chr11:32452145-32452708	19.6935	1.01737	0.282848	3.59687	0.000322072	0.00633206
chr11:32454875-32457311	20.2782	1.24662	0.305629	4.07885	4.52581e-05	0.00141782
chr11:32459423-32459878	3.61287	1.1464	0.392057	2.92406	0.00345496	0.0387108
chr11:32460587-32461004	4.6581	1.8351	0.539308	3.40269	0.000667248	0.0111679
chr11:33060700-33061846	2.51473	1.10294	0.437182	2.52284	0.0116411	0.0938727
chr11:44324876-44325087	4.0743	1.48951	0.527627	2.82303	0.00475719	0.049406
chr11:44325658-44326517	17.2472	2.36469	0.496961	4.75831	1.95221e-06	0.000131982
chr11:44327241-44327932	7.37081	1.62997	0.41633	3.91509	9.03722e-05	0.00240225
chr11:44330543-44331761	9.26871	1.38713	0.474547	2.92306	0.00346605	0.0387366
chr11:44332315-44332757	7.04087	1.86968	0.39827	4.69451	2.67244e-06	0.000169067
chr11:44341266-44341757	5.94088	2.32115	0.616617	3.76434	0.000166992	0.00380003
chr11:46366877-46367101	4.07615	1.60969	0.548338	2.93559	0.00332919	0.0375926
chr11:47399789-47400006	9.01026	1.27139	0.416693	3.05115	0.0022797	0.028398
chr11:47416358-47416598	6.94396	1.74222	0.488899	3.56355	0.000365873	0.00704776
chr11:49229718-49230040	2.81263	1.04649	0.40002	2.61609	0.00889438	0.0776378
chr11:58672852-58673288	3.81187	1.47804	0.453069	3.26228	0.00110521	0.0164861
chr11:60718429-60718888	8.93876	1.01882	0.369978	2.75372	0.00589214	0.0577314
chr11:61283865-61284147	7.28269	1.09056	0.283052	3.85286	0.000116748	0.0029337
chr11:62476771-62477481	2.31772	1.19043	0.47382	2.51241	0.011991	0.0958962
chr11:62693374-62694772	23.5258	1.4774	0.358542	4.12057	3.77941e-05	0.00124677
chr11:63974830-63975048	9.54367	1.86592	0.3296	5.66116	1.50353e-08	6.30218e-06
chr11:64815041-64815722	15.1344	1.00342	0.297793	3.36952	0.000753004	0.01231
chr11:64993281-64993484	2.29079	1.66532	0.573805	2.90225	0.00370498	0.0407131
chr11:65408345-65408631	9.5923	1.39444	0.387571	3.59789	0.00032081	0.00631317
chr11:67176946-67177169	6.88665	1.43749	0.385918	3.72486	0.000195421	0.00432028
chr11:67895787-67896104	2.109	2.07147	0.77813	2.66212	0.00776512	0.0699662
chr11:68622723-68623252	8.61986	1.64021	0.436252	3.75977	0.000170071	0.00384505
chr11:69831572-69832484	8.11081	1.46319	0.432089	3.38632	0.000708366	0.0117731
chr11:70508329-70508617	6.42362	1.25588	0.383374	3.27585	0.00105344	0.0158834
chr11:71952113-71952528	7.65076	2.89205	0.591454	4.88974	1.00968e-06	8.36402e-05
chr11:71954817-71955659	6.15782	1.75794	0.44322	3.9663	7.29983e-05	0.00203987
chr11:72301303-72301746	6.50483	1.6468	0.398726	4.13014	3.62538e-05	0.00120033
chr11:74178176-74178801	8.24809	1.77583	0.479386	3.70438	0.000211911	0.00461188
chr11:75140738-75141849	6.79609	1.01328	0.306318	3.30792	0.000939907	0.0145699
chr11:76032912-76033392	6.3541	1.9734	0.469504	4.20315	2.63222e-05	0.000936605
chr11:76381450-76382295	3.39495	1.01961	0.385662	2.64379	0.00819842	0.0728679
chr11:77122737-77123088	8.41018	2.4478	0.563438	4.3444	1.39656e-05	0.000590102
chr11:82443436-82444976	7.19132	1.61234	0.415414	3.88127	0.000103912	0.00268201
chr11:86085694-86086006	6.16771	1.2324	0.366023	3.36701	0.00075989	0.0123936
chr11:88241711-88242562	6.70605	1.17982	0.393169	3.00079	0.00269282	0.0321759
chr11:92702790-92703434	15.4871	1.50006	0.31031	4.83407	1.33771e-06	0.000100848
chr11:94965358-94965588	4.11422	3.62705	0.835255	4.34245	1.40904e-05	0.000594141
chr11:111383169-111383892	7.20181	1.98871	0.55118	3.6081	0.000308442	0.00612044
chr11:111410933-111412199	11.0595	1.60094	0.443427	3.61038	0.000305743	0.00609765
chr11:113258444-113258821	7.88337	1.37047	0.387709	3.53479	0.000408106	0.00767093
chr11:113953621-113953839	5.1776	1.38983	0.542356	2.56258	0.0103899	0.0869266
chr11:116371183-116371606	11.5472	1.01447	0.313536	3.23557	0.00121402	0.0176446
chr11:118478236-118481896	37.4478	1.06706	0.287492	3.71162	0.000205939	0.00450058
chr11:119612092-119612476	5.13241	1.41318	0.463732	3.04742	0.00230817	0.0286727
chr11:119613006-119613521	7.43695	1.48859	0.419513	3.54839	0.000387596	0.00739149
chr11:122847495-122848608	9.07786	1.61388	0.455471	3.54333	0.000395107	0.00748703
chr11:123066518-123066986	3.61135	1.68703	0.488409	3.45413	0.000552069	0.00961783
chr11:124629724-124629926	3.81254	2.1953	0.518436	4.23446	2.29101e-05	0.000845334
chr11:124738713-124739011	3.46242	1.28312	0.4878	2.63043	0.00852774	0.0751985
chr11:125034897-125036426	10.285	1.6669	0.403061	4.13561	3.54014e-05	0.00118332
chr11:126286452-126286870	9.22302	1.59643	0.444399	3.59233	0.000327738	0.00642537
chr11:128419199-128419513	10.4809	1.84934	0.37309	4.95682	7.16568e-07	6.39056e-05
chr11:128562672-128565011	9.53338	1.53167	0.360177	4.25255	2.11352e-05	0.000803905
chr11:129242959-129243457	9.29144	2.26257	0.549533	4.11725	3.83418e-05	0.00125557
chr11:133994710-133995090	7.06573	2.27066	0.61672	3.68183	0.000231563	0.00496226
chr12:752209-752655	2.45822	3.18245	0.760876	4.18262	2.88175e-05	0.000994987
chr12:1905278-1906765	9.57452	1.01898	0.402024	2.53463	0.0112568	0.0918109
chr12:2800140-2801062	8.46019	2.10027	0.479041	4.38433	1.16342e-05	0.000506924
chr12:2903390-2905189	6.94382	1.36858	0.435434	3.14302	0.00167214	0.0225804
chr12:4671310-4671704	7.8013	1.13396	0.447157	2.53594	0.0112145	0.0915956
chr12:4918274-4919657	21.6238	1.02713	0.281477	3.64906	0.000263201	0.0054942
chr12:6664426-6665336	10.2451	3.78502	0.597929	6.33022	2.44809e-10	6.25204e-07
chr12:6756002-6756679	21.9867	1.07353	0.276022	3.88928	0.00010054	0.00262312
chr12:6882856-6883184	5.72946	1.21012	0.389452	3.10724	0.00188841	0.0247358
chr12:8025365-8025908	16.3323	1.07133	0.354102	3.02547	0.00248248	0.030161
chr12:8171337-8171790	3.46831	1.83914	0.480831	3.82493	0.00013081	0.00318962
chr12:15373987-15374514	3.85852	1.48733	0.566019	2.62771	0.00859626	0.0756341
chr12:21680409-21680982	3.01601	1.5528	0.534953	2.90269	0.00369978	0.0407131
chr12:22093955-22095357	18.6371	1.72793	0.419462	4.11941	3.79851e-05	0.00124779
chr12:25055600-25056246	7.90384	2.35675	0.533329	4.41894	9.91868e-06	0.000449947
chr12:28127891-28128575	5.04583	2.23504	0.612646	3.64818	0.000264109	0.00549758
chr12:30322764-30323555	17.5794	1.51304	0.37495	4.03532	5.45269e-05	0.0016562
chr12:30948549-30949757	8.44038	1.14359	0.391906	2.91801	0.0035227	0.0391665
chr12:33591764-33593050	8.88874	1.1166	0.331029	3.37313	0.00074319	0.0122163
chr12:43944720-43946285	22.5523	1.66697	0.360838	4.61971	3.84275e-06	0.000217957
chr12:47224913-47225664	9.11751	1.95932	0.448235	4.37118	1.23577e-05	0.000535107
chr12:49363665-49364443	10.6565	1.3112	0.37544	3.49242	0.000478667	0.00858931
chr12:49390618-49392441	12.9728	1.15238	0.368964	3.12328	0.00178849	0.0237562
chr12:49484921-49485178	11.0226	1.06493	0.329579	3.2312	0.00123271	0.0178296
chr12:49729729-49731162	15.8032	1.4666	0.366369	4.00306	6.25286e-05	0.00182263
chr12:49735720-49736875	6.78831	1.2675	0.358603	3.53454	0.00040848	0.00767108
chr12:50426553-50426918	7.63163	1.5976	0.397742	4.01668	5.90231e-05	0.00175711
chr12:52115411-52115679	14.3776	1.46602	0.389323	3.76557	0.000166171	0.00378544
chr12:52626794-52627577	12.5609	1.83501	0.505312	3.63143	0.000281854	0.00575987
chr12:52643983-52644411	16.5406	1.1093	0.353479	3.13824	0.00169967	0.022849
chr12:53107913-53108471	4.61314	1.72597	0.531164	3.24941	0.00115644	0.0170922
chr12:53359193-53359507	8.40988	1.4566	0.404259	3.60314	0.000314394	0.0062161
chr12:54071054-54071265	4.14338	1.40537	0.402861	3.48849	0.000485759	0.00868647
chr12:54321302-54321721	6.81084	2.64596	0.548668	4.82251	1.41762e-06	0.000105731
chr12:54338762-54339168	7.08284	1.79626	0.453842	3.95789	7.56144e-05	0.00209293
chr12:54345564-54345916	7.53439	2.54232	0.592272	4.29249	1.76682e-05	0.00069998
chr12:54346778-54347101	5.22787	1.89152	0.612415	3.08862	0.0020109	0.0259671
chr12:54348696-54349378	7.24889	1.57685	0.340651	4.62894	3.67541e-06	0.000210462
chr12:54354530-54355491	18.5156	2.16609	0.431466	5.0203	5.15901e-07	5.14869e-05
chr12:54359659-54359906	2.5586	1.50037	0.556101	2.69801	0.00697555	0.0646017
chr12:54360375-54360660	5.58322	2.54499	0.591251	4.30441	1.67429e-05	0.000674802
chr12:54402683-54403347	2.71666	1.53252	0.57666	2.65757	0.00787051	0.0706727
chr12:54408427-54408713	5.13678	2.73192	0.637546	4.28506	1.82692e-05	0.000717015
chr12:54423428-54423712	6.40203	2.51652	0.565236	4.45215	8.50143e-06	0.000398597
chr12:54424611-54425173	10.32	2.03044	0.56161	3.61539	0.000299897	0.00604767
chr12:54427026-54428709	21.4364	1.39907	0.370839	3.77272	0.000161479	0.0037027
chr12:54440643-54441543	20.3641	2.29812	0.457147	5.0271	4.97951e-07	5.01733e-05
chr12:54447745-54448091	7.93695	2.59583	0.647484	4.0091	6.09499e-05	0.00179157
chr12:54454250-54454458	11.566	1.10721	0.38504	2.87557	0.00403296	0.0435701
chr12:54500128-54501158	30.4685	1.31996	0.358983	3.67693	0.000236055	0.00504368
chr12:56039989-56040337	6.47392	1.98003	0.414609	4.77564	1.79132e-06	0.000123495
chr12:57618770-57619402	5.0798	1.32024	0.43447	3.03874	0.00237569	0.0292365
chr12:57630107-57630469	6.88363	1.36624	0.357881	3.81758	0.000134769	0.00324655
chr12:58013172-58013652	13.1328	1.8597	0.465837	3.99217	6.5472e-05	0.00189264
chr12:58021295-58022037	18.6387	2.94575	0.49441	5.95812	2.55157e-09	1.98059e-06
chr12:62584769-62586268	13.6854	1.2144	0.31584	3.84497	0.000120566	0.00299742
chr12:63025589-63026213	13.9115	3.04759	0.626362	4.86555	1.14139e-06	9.06104e-05
chr12:66122789-66123328	11.1555	2.52607	0.580526	4.35136	1.35299e-05	0.000575171
chr12:75601082-75601752	14.1848	1.57545	0.364925	4.31718	1.58034e-05	0.000644374
chr12:81102035-81102716	10.8459	2.58032	0.502716	5.13276	2.85522e-07	3.52992e-05
chr12:85673879-85674700	7.60071	2.05521	0.538016	3.81999	0.000133459	0.00322611
chr12:93963964-93967395	17.9863	1.20713	0.358065	3.37125	0.000748291	0.0122809
chr12:101603388-101603933	7.30634	1.01605	0.372614	2.72682	0.00639476	0.0609743
chr12:102036254-102036461	5.66384	1.79356	0.502105	3.57208	0.000354161	0.00684102
chr12:103218121-103218688	7.14829	1.60411	0.463741	3.45905	0.000542074	0.00949105
chr12:103696091-103696418	5.84298	2.69732	0.599965	4.4958	6.93091e-06	0.000345212
chr12:104609398-104610172	11.1983	1.51635	0.432413	3.50671	0.000453681	0.00825801
chr12:106974413-106974951	14.2396	1.15774	0.371045	3.12023	0.00180713	0.0239253
chr12:108168987-108169570	6.26988	2.17528	0.586854	3.70668	0.00020999	0.00457958
chr12:109162409-109162722	5.30375	1.34005	0.511181	2.62148	0.00875498	0.0767727
chr12:110150048-110150262	3.8287	1.22609	0.463351	2.64613	0.00814176	0.0725489
chr12:113541698-113542086	7.18221	1.08927	0.403824	2.69739	0.00698856	0.0646935
chr12:113916434-113916717	3.12859	1.16406	0.406482	2.86373	0.0041868	0.0446323
chr12:114838313-114838889	6.12813	1.68961	0.503273	3.35725	0.000787224	0.012704
chr12:114845862-114847650	18.4419	1.83902	0.449426	4.09193	4.27803e-05	0.00135645
chr12:114851958-114852360	5.32085	1.63645	0.489567	3.34265	0.000829837	0.0131792
chr12:114885106-114885418	3.58441	1.89677	0.657358	2.88544	0.00390866	0.0424444
chr12:115102688-115103982	19.2854	1.44068	0.343341	4.19607	2.71586e-05	0.000958231
chr12:115109504-115110061	18.8307	1.72897	0.368332	4.69407	2.67823e-06	0.000169067
chr12:115124730-115125152	9.1089	1.63113	0.373796	4.36368	1.27892e-05	0.000549253
chr12:115130009-115130242	2.74669	1.22635	0.403701	3.03776	0.00238344	0.0292631
chr12:115135926-115136350	4.68463	1.61142	0.517266	3.11527	0.00183776	0.0242696
chr12:115137775-115138475	10.6396	1.05672	0.314046	3.36485	0.00076584	0.0124712
chr12:115173615-115174822	19.9158	1.5072	0.334327	4.50815	6.53964e-06	0.000328676
chr12:116946196-116946607	4.8513	2.88483	0.758128	3.80521	0.000141687	0.00337057
chr12:118541055-118542135	2.02216	1.13927	0.453323	2.51316	0.0119656	0.0958619
chr12:124873242-124874008	10.673	1.31832	0.459029	2.87197	0.0040792	0.0438783
chr12:124941315-124941584	7.9151	1.76423	0.39961	4.41487	1.01072e-05	0.000457508
chr12:124950706-124950939	7.60238	1.0478	0.341303	3.07	0.0021406	0.0272225
chr12:125039120-125039344	8.37357	1.41163	0.375802	3.7563	0.000172444	0.00388193
chr12:127210779-127211651	15.4415	1.29004	0.399458	3.22947	0.00124022	0.0178765
chr12:127212280-127212529	3.88831	1.84494	0.462925	3.9854	6.73669e-05	0.00192879
chr12:130645328-130648988	39.004	1.07855	0.292016	3.69346	0.000221228	0.00477496
chr12:132689881-132690197	8.70066	1.4494	0.416964	3.47608	0.000508798	0.00902133
chr12:132862587-132862956	4.45984	1.62808	0.487392	3.34039	0.000836603	0.0132629
chr13:21520329-21520564	7.19506	1.77865	0.455235	3.90711	9.34064e-05	0.00246551
chr13:24121204-24121465	4.07905	1.64792	0.459235	3.58841	0.000332702	0.00650444
chr13:25620938-25621554	4.19538	1.3666	0.489971	2.78915	0.00528474	0.0534833
chr13:28491489-28492518	9.77542	1.14964	0.335615	3.42548	0.000613713	0.0104645
chr13:28498227-28499046	8.71115	1.69329	0.458409	3.69384	0.000220891	0.00477496
chr13:28501860-28502090	6.32959	2.15339	0.548876	3.92327	8.73537e-05	0.00232625
chr13:28502363-28502744	7.59512	1.39037	0.415712	3.34455	0.000824176	0.0131354
chr13:28503058-28503374	7.87073	2.62547	0.475745	5.51864	3.41632e-08	9.64114e-06
chr13:28540357-28541279	14.7241	1.34944	0.335736	4.01934	5.83614e-05	0.00173989
chr13:28544525-28544890	7.28937	2.1536	0.577255	3.73076	0.000190903	0.00423381
chr13:28549840-28550246	7.15315	2.27293	0.531428	4.27702	1.89411e-05	0.00074061
chr13:28554428-28555065	11.2196	1.04675	0.370267	2.82701	0.00469851	0.0489421
chr13:29106577-29107254	2.54992	1.68895	0.610311	2.76736	0.0056512	0.0561583
chr13:36044845-36045481	5.82858	1.57086	0.467291	3.36162	0.000774873	0.0125948
chr13:36049571-36050159	10.7405	1.17676	0.35191	3.34393	0.00082602	0.0131493
chr13:36728963-36729267	6.7592	1.44577	0.500167	2.89057	0.00384542	0.0418879
chr13:50703686-50705025	10.0114	1.01838	0.333781	3.05105	0.00228046	0.028398
chr13:53419898-53422872	40.9704	1.03118	0.273596	3.76899	0.000163912	0.00374621
chr13:58206527-58208930	47.5314	1.35297	0.302524	4.47226	7.73987e-06	0.000372901
chr13:70681733-70682219	4.34821	1.48994	0.562321	2.64962	0.00805815	0.0719875
chr13:79170115-79171231	14.4015	2.44735	0.514569	4.75611	1.97357e-06	0.000132997
chr13:79175611-79177985	10.7402	1.48783	0.391858	3.79685	0.000146547	0.0034432
chr13:79181328-79181614	4.91426	1.67129	0.479344	3.48662	0.000489168	0.00873997
chr13:79181945-79182222	5.67832	2.08396	0.455776	4.57233	4.82335e-06	0.000261209
chr13:88326601-88326919	3.61342	1.53639	0.497236	3.08987	0.00200243	0.0259045
chr13:95354190-95355184	22.8771	1.62999	0.39588	4.11737	3.83213e-05	0.00125557
chr13:95357590-95357883	4.97977	2.03886	0.485593	4.1987	2.68451e-05	0.00095037
chr13:100608123-100609686	18.982	1.33548	0.336772	3.96554	7.32298e-05	0.00204089
chr13:100637113-100637472	4.5339	1.33185	0.436644	3.05019	0.00228698	0.0284455
chr13:100641335-100642188	13.12	1.65214	0.390093	4.23525	2.28296e-05	0.000843849
chr13:102568426-102569495	4.61683	1.0793	0.394027	2.73915	0.00615976	0.0594004
chr13:112707805-112708696	12.4088	1.64143	0.409327	4.01007	6.06996e-05	0.00178923
chr13:112709885-112712665	22.1637	1.14582	0.307958	3.7207	0.000198674	0.00436915
chr13:112715360-112716234	10.4686	1.58988	0.468301	3.395	0.000686293	0.0114517
chr13:112720565-112723582	13.2022	1.55873	0.456973	3.41098	0.000647295	0.010958
chr13:112758599-112760491	15.7012	1.12634	0.294321	3.82689	0.000129772	0.00317357
chr13:112760866-112761113	3.11861	1.16989	0.414908	2.81964	0.00480778	0.0497208
chr14:21091095-21091439	5.65727	1.29489	0.467784	2.76813	0.00563788	0.0560791
chr14:24641054-24642220	40.2152	1.0379	0.276353	3.75568	0.00017287	0.00388734
chr14:24803679-24804353	10.5899	2.75642	0.602982	4.57131	4.84688e-06	0.000261253
chr14:24808636-24808992	8.25768	1.49956	0.475174	3.15582	0.00160049	0.0218379
chr14:26674164-26674478	5.74348	2.55087	0.630179	4.04785	5.16909e-05	0.00158383
chr14:29234890-29235908	9.2387	1.30437	0.381194	3.42179	0.000622103	0.0105742
chr14:29236836-29237832	16.9908	1.10012	0.324673	3.38841	0.000703	0.0116932
chr14:29243404-29243763	6.53653	2.17226	0.465884	4.66265	3.12159e-06	0.000188537
chr14:29254366-29255069	8.75829	2.06484	0.417547	4.94516	7.60812e-07	6.67544e-05
chr14:33402095-33404079	13.7432	1.27943	0.359115	3.56273	0.000367023	0.00706343
chr14:36973170-36973740	5.04903	1.50647	0.485342	3.10394	0.00190962	0.0249513
chr14:36974549-36975425	5.291	1.50139	0.388848	3.86113	0.000112863	0.00285674
chr14:36977519-36977996	3.43543	1.53511	0.499753	3.07175	0.0021281	0.0271129
chr14:36990874-36991209	4.05952	1.1369	0.404711	2.80916	0.00496715	0.0509179
chr14:36991595-36992488	9.30299	1.10478	0.347573	3.17855	0.00148014	0.02053
chr14:36993489-36994488	19.3264	2.60876	0.491149	5.31156	1.08694e-07	1.92686e-05
chr14:37116189-37117628	11.5394	1.22774	0.420871	2.91715	0.00353244	0.0392331
chr14:37125220-37125661	4.38888	1.95392	0.61116	3.19707	0.00138829	0.0196063
chr14:37126787-37128274	14.573	1.89645	0.410538	4.61943	3.84789e-06	0.000217957
chr14:38057139-38057798	7.15716	1.30309	0.447541	2.91168	0.00359496	0.0398219
chr14:38060842-38062119	17.7311	1.2403	0.377422	3.28624	0.00101536	0.0154988
chr14:38091470-38092176	20.2167	1.28565	0.283477	4.53526	5.75316e-06	0.000299397
chr14:38677155-38677787	4.82408	1.48541	0.442944	3.35349	0.000798002	0.0128354
chr14:38678246-38680937	43.8232	1.7949	0.348303	5.15328	2.55968e-07	3.29115e-05
chr14:38724255-38725537	16.8546	2.34738	0.458049	5.12474	2.97946e-07	3.53561e-05
chr14:52534582-52536722	15.4347	1.35414	0.332888	4.06785	4.74482e-05	0.00147533
chr14:52734208-52735486	12.5652	1.23222	0.296999	4.1489	3.34078e-05	0.00112385
chr14:52780688-52781969	6.42473	1.08799	0.342469	3.1769	0.00148856	0.0206194
chr14:54430155-54430670	6.5805	1.53116	0.489861	3.1257	0.00177385	0.0236191
chr14:57260879-57262123	26.1858	1.97317	0.38046	5.18628	2.14542e-07	2.97773e-05
chr14:57264639-57265561	11.2194	2.12277	0.441118	4.81225	1.49238e-06	0.000109745
chr14:57274608-57276840	27.5928	2.08534	0.393909	5.29395	1.197e-07	2.03951e-05
chr14:57278069-57278287	5.68605	2.6281	0.558894	4.70232	2.57224e-06	0.000164859
chr14:57278710-57279116	8.67757	2.12186	0.48551	4.37038	1.2403e-05	0.000535963
chr14:57283968-57284558	10.4705	1.92418	0.422433	4.55501	5.23842e-06	0.000276967
chr14:60951977-60952946	9.52638	1.38835	0.38426	3.61305	0.000302612	0.00607173
chr14:60973773-60974123	6.63435	2.62133	0.559422	4.68578	2.78895e-06	0.00017448
chr14:60975733-60978180	35.6281	1.86223	0.391172	4.76065	1.92971e-06	0.000130883
chr14:60981524-60982636	9.19816	1.63981	0.396873	4.13183	3.59883e-05	0.00119342
chr14:61103979-61104663	11.1439	2.29824	0.437599	5.25193	1.50518e-07	2.3367e-05
chr14:61108955-61109786	14.7794	2.02641	0.387411	5.23064	1.6892e-07	2.52874e-05
chr14:73706300-73706677	7.16208	1.88328	0.492555	3.82349	0.000131575	0.00318962
chr14:73712289-73712911	9.73464	1.03715	0.312991	3.31367	0.000920801	0.0143374
chr14:74706189-74708192	27.9333	1.56142	0.347314	4.49569	6.93454e-06	0.000345212
chr14:78108171-78108662	6.89599	1.95054	0.564477	3.45549	0.0005493	0.00959353
chr14:85996495-85996958	3.61259	1.19558	0.439091	2.72285	0.0064722	0.0615446
chr14:92979727-92981228	15.3171	1.27476	0.372064	3.42618	0.000612143	0.0104473
chr14:94640367-94641648	1.92862	1.28647	0.480594	2.67684	0.00743209	0.0678405
chr14:95234613-95236569	14.6995	1.43616	0.412639	3.48042	0.000500625	0.00889544
chr14:95237623-95238211	14.4395	2.95296	0.45587	6.47765	9.31625e-11	6.25204e-07
chr14:95239376-95239679	6.4434	2.06609	0.50223	4.11382	3.89161e-05	0.00126255
chr14:95240084-95240341	6.18599	1.80277	0.458442	3.93239	8.41062e-05	0.00227445
chr14:97499606-97500176	8.72025	1.2129	0.316465	3.83264	0.000126774	0.00311161
chr14:99584406-99585010	15.394	1.18979	0.310329	3.83397	0.000126091	0.00310166
chr14:99711840-99713431	19.8212	1.98604	0.38117	5.21037	1.88463e-07	2.70535e-05
chr14:100204041-100204262	3.81306	1.19488	0.411011	2.90718	0.00364704	0.0402924
chr14:101923576-101925995	25.3249	1.09479	0.316912	3.45456	0.0005512	0.00961069
chr14:102172004-102172705	7.37288	1.70362	0.440436	3.86803	0.000109716	0.00279397
chr14:102247661-102248279	7.97764	2.93651	0.63085	4.65485	3.24223e-06	0.000192495
chr14:103389017-103390248	15.6824	1.07409	0.341936	3.1412	0.00168258	0.022663
chr14:103655242-103655928	9.01987	1.72926	0.383732	4.50643	6.5927e-06	0.00033055
chr14:103739579-103740892	29.4932	1.08546	0.297562	3.64784	0.000264454	0.00549843
chr14:103745233-103746271	11.8895	1.0871	0.349031	3.11462	0.00184181	0.0243013
chr14:105499803-105500021	5.7394	3.31443	0.689747	4.80529	1.54527e-06	0.000111596
chr14:105662778-105663403	2.72454	1.28651	0.454882	2.82823	0.00468066	0.0488289
chr14:105952604-105954296	8.90613	1.20087	0.374746	3.2045	0.00135299	0.0191854
chr15:23157795-23158624	18.6429	1.1312	0.335492	3.37178	0.000746838	0.0122666
chr15:29033879-29034710	20.0612	1.09858	0.322873	3.40252	0.000667685	0.0111679
chr15:29077252-29077684	6.61048	2.15112	0.519252	4.14272	3.43209e-05	0.00115272
chr15:29407696-29408229	8.1294	1.07875	0.374922	2.87727	0.00401127	0.0434154
chr15:33009531-33011696	16.2882	1.42128	0.295083	4.81655	1.46063e-06	0.000108553
chr15:37172474-37173018	11.5355	1.66971	0.348523	4.79081	1.66109e-06	0.000116829
chr15:37387387-37387614	6.74661	1.8006	0.467035	3.85539	0.000115545	0.00291477
chr15:37390176-37390380	4.82251	1.22088	0.369411	3.30493	0.000949994	0.0146922
chr15:41793563-41795305	42.2128	1.38693	0.309032	4.48797	7.19057e-06	0.000354588
chr15:41952536-41953222	4.12994	1.35461	0.5097	2.65767	0.00786832	0.0706727
chr15:45403249-45404218	22.027	1.75167	0.341656	5.12702	2.94371e-07	3.53561e-05
chr15:45408574-45409528	22.9081	2.25754	0.380617	5.93125	3.00644e-09	2.1003e-06
chr15:45427297-45428206	21.3817	1.47616	0.358764	4.11456	3.87917e-05	0.00126255
chr15:45479510-45480498	2.78834	1.24728	0.416048	2.99794	0.00271814	0.0323675
chr15:53086630-53086858	5.18817	1.61502	0.455389	3.54646	0.000390441	0.00742682
chr15:53087212-53087488	10.4789	1.48904	0.384417	3.8735	0.000107283	0.00274534
chr15:53097562-53098476	11.9834	2.28784	0.456417	5.01261	5.36978e-07	5.25888e-05
chr15:58357310-58358776	14.4999	1.50426	0.37026	4.06272	4.85051e-05	0.00149936
chr15:59157046-59157594	13.5601	1.10164	0.301218	3.65729	0.000254901	0.0053825
chr15:60287108-60287663	7.39583	2.30373	0.519502	4.43449	9.22925e-06	0.00042605
chr15:65116014-65116567	8.93789	1.59389	0.393973	4.04569	5.2169e-05	0.00159614
chr15:65197800-65198063	4.00837	1.20097	0.462826	2.59486	0.00946298	0.0811145
chr15:65689143-65689362	7.19418	1.15202	0.294834	3.90735	9.33128e-05	0.00246551
chr15:67325987-67326256	4.45473	1.85804	0.692335	2.68372	0.00728079	0.0667209
chr15:68113242-68113520	3.59088	1.83577	0.685183	2.67925	0.00737883	0.0675013
chr15:68115486-68122575	73.5538	1.82325	0.311444	5.85417	4.79393e-09	2.87061e-06
chr15:68126921-68128400	11.3782	1.18058	0.366829	3.21835	0.00128931	0.0184573
chr15:72476677-72476969	5.65084	1.26906	0.447218	2.83768	0.00454431	0.047596
chr15:74425092-74428821	72.0735	1.15648	0.234738	4.92671	8.36275e-07	7.21261e-05
chr15:74658039-74658574	12.9273	2.76594	0.538087	5.14033	2.74254e-07	3.46254e-05
chr15:75251468-75251773	2.62837	1.66594	0.576826	2.88812	0.00387547	0.0421714
chr15:75470912-75471212	2.75702	1.81172	0.562513	3.22077	0.00127849	0.0183164
chr15:76627524-76627838	6.44053	2.04847	0.509484	4.02067	5.80328e-05	0.00173255
chr15:76630030-76630970	11.7974	1.95767	0.467273	4.18957	2.79483e-05	0.000976233
chr15:76632263-76635515	23.2209	1.0714	0.31436	3.4082	0.000653939	0.0110348
chr15:76638473-76639823	12.477	1.55292	0.343333	4.52309	6.09445e-06	0.000312292
chr15:84322323-84323771	10.2033	1.2726	0.354873	3.58608	0.000335691	0.00654008
chr15:84748594-84749285	5.93492	1.60617	0.457428	3.51131	0.000445906	0.0081405
chr15:89438177-89438850	4.15854	1.20414	0.445153	2.705	0.00683049	0.0637147
chr15:89903447-89903720	5.50479	1.29528	0.432128	2.99745	0.0027225	0.032401
chr15:89920794-89922768	44.0735	1.8332	0.347903	5.26929	1.36956e-07	2.22505e-05
chr15:89949374-89951130	20.4744	2.11657	0.408283	5.18407	2.17096e-07	2.97785e-05
chr15:89952272-89953061	16.6441	2.55111	0.459086	5.55692	2.74569e-08	8.65512e-06
chr15:90039465-90039984	4.49912	1.57347	0.437083	3.59994	0.000318288	0.00626944
chr15:90357403-90358573	10.3777	1.86824	0.364935	5.11936	3.06574e-07	3.58949e-05
chr15:96887416-96887616	3.0467	1.24464	0.436791	2.84951	0.0043786	0.0463001
chr15:96888959-96889417	2.17795	2.18934	0.559984	3.90964	9.24325e-05	0.00244905
chr15:96895307-96895729	9.3341	1.66485	0.419021	3.9732	7.09149e-05	0.00200301
chr15:96897597-96898046	4.37733	1.22336	0.481953	2.53833	0.0111384	0.0911511
chr15:96903312-96903711	5.641	1.31073	0.412024	3.18119	0.00146671	0.0203893
chr15:96904723-96905050	8.47878	1.05247	0.28421	3.70314	0.000212945	0.00462957
chr15:96909816-96910030	3.50454	1.27853	0.35306	3.62129	0.000293142	0.00594741
chr15:96952548-96953085	3.51566	1.33715	0.396668	3.37095	0.000749089	0.0122843
chr15:101419262-101421133	11.0834	1.39395	0.35606	3.91491	9.04368e-05	0.00240225
chr16:374733-375328	13.229	1.11065	0.30947	3.58887	0.000332111	0.00649896
chr16:2286601-2288073	31.9189	1.15567	0.319746	3.61433	0.000301124	0.00605078
chr16:3079537-3079954	6.67863	1.37054	0.466354	2.93883	0.00329455	0.0373027
chr16:3220439-3221356	9.24422	2.11406	0.495748	4.26439	2.00451e-05	0.000772253
chr16:10479687-10480254	8.06116	2.31529	0.621066	3.72793	0.000193056	0.00427252
chr16:11327009-11327234	6.40257	1.35997	0.494551	2.74991	0.00596122	0.0582174
chr16:15187936-15188329	2.43238	1.36644	0.452325	3.02093	0.00251999	0.0304754
chr16:21831483-21831944	4.76317	1.28264	0.388875	3.29833	0.000972633	0.0149886
chr16:24267041-24267527	3.78329	1.40935	0.493827	2.85393	0.00431814	0.0457652
chr16:29086221-29086434	5.63251	1.88118	0.473949	3.96917	7.21234e-05	0.0020239
chr16:29675846-29676120	8.91089	1.19148	0.256382	4.64729	3.36319e-06	0.000196888
chr16:29796362-29796757	14.6669	1.30502	0.373889	3.4904	0.000482296	0.00863928
chr16:29887789-29888316	9.30439	2.50625	0.535013	4.68447	2.80679e-06	0.000174839
chr16:31548738-31549184	6.02817	2.0307	0.476526	4.26146	2.03099e-05	0.00077755
chr16:31580071-31580317	4.8963	1.12394	0.319339	3.51957	0.000432241	0.00799551
chr16:48844552-48845264	5.84136	1.64111	0.491004	3.34236	0.000830694	0.0131792
chr16:49311414-49312308	12.2968	2.20578	0.493657	4.46825	7.88626e-06	0.000378215
chr16:50875064-50875322	5.72838	2.30245	0.52833	4.35797	1.31274e-05	0.000561479
chr16:51147491-51147944	7.45958	1.1785	0.392675	3.0012	0.00268917	0.0321688
chr16:51168267-51169110	18.3558	1.42102	0.268185	5.29866	1.16658e-07	2.02059e-05
chr16:54315603-54316104	10.3427	1.35759	0.358962	3.78197	0.000155591	0.00360715
chr16:54316904-54317149	3.95528	1.32264	0.380037	3.48028	0.000500888	0.00889544
chr16:54317822-54324604	60.7168	1.13275	0.237754	4.7644	1.89417e-06	0.00012889
chr16:54325041-54325703	13.2232	1.83668	0.360436	5.09572	3.47412e-07	3.8729e-05
chr16:54962423-54967805	35.1902	1.13217	0.28795	3.93182	8.43065e-05	0.00227693
chr16:54970302-54972846	40.8572	2.13055	0.39528	5.38998	7.04674e-08	1.46223e-05
chr16:55090618-55090947	4.5534	1.5214	0.392324	3.87791	0.000105358	0.00270931
chr16:55362738-55363287	6.40912	1.35555	0.364131	3.7227	0.000197103	0.00434831
chr16:55364824-55365483	6.01393	1.59631	0.378537	4.21706	2.47509e-05	0.000897456
chr16:55365815-55366022	3.23143	1.37603	0.395093	3.4828	0.000496201	0.00885808
chr16:55689599-55690895	11.6593	1.32108	0.365244	3.61698	0.000298056	0.00602378
chr16:56659108-56659660	6.78535	1.75727	0.48693	3.60888	0.000307522	0.00611485
chr16:56665946-56666641	6.95398	1.48051	0.470364	3.14759	0.00164625	0.0223008
chr16:56669038-56669727	18.5162	1.39378	0.322455	4.3224	1.54343e-05	0.000633517
chr16:56671938-56672530	6.77609	1.30393	0.454195	2.87086	0.00409358	0.0439515
chr16:56696893-56697293	7.29076	1.60663	0.430869	3.72882	0.000192382	0.00426209
chr16:56709678-56709953	4.62908	1.47364	0.358599	4.10945	3.96607e-05	0.00128075
chr16:62069122-62070634	11.1765	1.14106	0.341636	3.33999	0.000837823	0.0132722
chr16:66461072-66462213	4.06092	1.0453	0.384474	2.71878	0.00655231	0.0621654
chr16:66612750-66613412	16.1316	2.33127	0.417435	5.58475	2.34042e-08	8.08225e-06
chr16:66878173-66879072	5.22947	1.35535	0.413922	3.27442	0.00105878	0.0159525
chr16:67196793-67199988	37.3387	1.83779	0.289965	6.33799	2.3278e-10	6.25204e-07
chr16:67427285-67428950	15.9848	1.20319	0.298367	4.03257	5.51707e-05	0.00167091
chr16:67700010-67701354	8.41036	1.06159	0.340318	3.1194	0.00181217	0.0239618
chr16:68056583-68057353	2.41733	1.3005	0.456959	2.84599	0.00442742	0.0466046
chr16:68676451-68676843	7.28281	2.42788	0.571171	4.25071	2.13094e-05	0.000807599
chr16:71459782-71460338	6.53188	1.21001	0.403968	2.99531	0.00274165	0.032555
chr16:72821141-72821592	6.38373	1.79564	0.408195	4.39898	1.08762e-05	0.000482931
chr16:73096889-73097115	6.88674	1.71984	0.429197	4.00711	6.14651e-05	0.00179663
chr16:73099813-73100791	18.8666	1.09012	0.339406	3.21184	0.00131886	0.0188031
chr16:80965953-80966478	2.05763	1.31734	0.525908	2.50488	0.0122494	0.0974278
chr16:85171020-85171323	3.9314	1.27644	0.503776	2.53374	0.0112854	0.0919235
chr16:85932122-85932942	6.85344	1.28705	0.391562	3.28698	0.0010127	0.0154695
chr17:2627241-2628302	6.5591	1.19684	0.469492	2.54922	0.0107963	0.0894347
chr17:3438842-3439046	2.03906	1.74299	0.676159	2.57778	0.00994376	0.0842261
chr17:5000370-5001205	11.6049	1.6226	0.426339	3.80589	0.000141294	0.00336504
chr17:7287199-7287940	27.8206	1.18868	0.228592	5.2	1.99284e-07	2.80308e-05
chr17:8906237-8908080	21.0569	1.71542	0.395135	4.34136	1.41604e-05	0.000594141
chr17:9142981-9143839	7.13119	1.61971	0.500218	3.23801	0.00120368	0.0175551
chr17:12877271-12877773	5.32191	1.66087	0.454365	3.65536	0.000256825	0.00540416
chr17:15244706-15245126	4.46083	1.45087	0.525106	2.763	0.00572729	0.0566458
chr17:15686219-15686474	6.64389	1.12393	0.42833	2.62398	0.00869099	0.0763714
chr17:21367115-21367592	9.70315	2.1336	0.40447	5.27506	1.32716e-07	2.20751e-05
chr17:27038085-27038919	2.66101	2.35186	0.640311	3.673	0.000239717	0.0051005
chr17:27949430-27950277	6.34998	1.0023	0.369067	2.71577	0.0066121	0.0623503
chr17:28088028-28088607	3.56592	1.59129	0.61954	2.56851	0.0102137	0.0859367
chr17:32964376-32965433	16.4321	1.47588	0.368076	4.0097	6.07962e-05	0.00178956
chr17:33776554-33776888	9.89624	1.30753	0.390205	3.35087	0.000805578	0.0128979
chr17:33787402-33787845	5.77814	1.79189	0.470187	3.81102	0.000138395	0.00331382
chr17:35289389-35289623	2.22802	1.38509	0.515324	2.6878	0.00719248	0.0661854
chr17:35290404-35290663	3.94078	1.74141	0.561876	3.09928	0.00193994	0.0252932
chr17:35291900-35300875	97.9885	1.3225	0.27983	4.7261	2.28876e-06	0.000151318
chr17:35303285-35303572	5.14153	1.19295	0.448068	2.66243	0.00775798	0.0699662
chr17:36102034-36104766	26.1112	1.39616	0.378182	3.69176	0.000222711	0.00479727
chr17:36105335-36105583	4.54093	2.21292	0.65005	3.40423	0.000663498	0.0111288
chr17:36665989-36667234	18.4949	1.62803	0.373678	4.35677	1.31995e-05	0.000563411
chr17:36717728-36718593	18.3597	1.606	0.354629	4.52868	5.93527e-06	0.000307227
chr17:36719545-36719938	10.501	1.25851	0.431027	2.91978	0.00350276	0.0390068
chr17:36734660-36735246	11.5341	1.77291	0.351254	5.04738	4.47909e-07	4.62427e-05
chr17:37321483-37322099	18.5352	2.06245	0.436912	4.72052	2.35241e-06	0.000154068
chr17:38020382-38020645	2.02754	2.64467	0.815519	3.24293	0.00118308	0.0173857
chr17:40464294-40464947	7.50907	1.20155	0.436953	2.74984	0.00596248	0.0582174
chr17:40935965-40936180	7.80551	1.39951	0.386442	3.62153	0.00029286	0.00594741
chr17:40936446-40936668	9.50172	1.49867	0.350117	4.28049	1.86483e-05	0.000730527
chr17:40937259-40937480	11.9315	1.22717	0.342323	3.58483	0.000337304	0.00655163
chr17:41363728-41364273	9.23919	2.51624	0.502972	5.00274	5.65203e-07	5.41466e-05
chr17:41832718-41833195	9.59513	1.07949	0.340366	3.17155	0.00151629	0.0209242
chr17:42634830-42636851	71.5019	1.00125	0.316863	3.1599	0.00157826	0.0215908
chr17:43037167-43037740	10.5241	1.63343	0.433989	3.76376	0.000167379	0.00380058
chr17:44895801-44897025	6.86826	1.67451	0.472886	3.54105	0.000398545	0.00752496
chr17:46604363-46604881	18.2581	1.35007	0.351569	3.84013	0.000122971	0.00304637
chr17:46619088-46619314	3.37961	3.17615	0.677064	4.69106	2.71797e-06	0.000171061
chr17:46620368-46621373	8.69418	2.90134	0.600347	4.83278	1.34642e-06	0.000101141
chr17:46673533-46674181	11.9445	1.20562	0.383613	3.1428	0.00167339	0.0225826
chr17:46675045-46675589	5.12263	1.85833	0.510057	3.64338	0.000269086	0.00557815
chr17:46691521-46692097	6.04491	2.24461	0.407619	5.50663	3.65762e-08	9.87283e-06
chr17:46723732-46724383	6.06481	1.23707	0.377027	3.28112	0.00103396	0.0156914
chr17:46796235-46797292	24.4922	2.95963	0.559214	5.29248	1.20669e-07	2.03951e-05
chr17:46800534-46800746	1.83372	2.31505	0.825822	2.80333	0.00505784	0.0516329
chr17:46800946-46801288	4.91575	2.56064	0.610972	4.19109	2.77613e-05	0.000972947
chr17:46802791-46803076	5.76726	2.02118	0.521862	3.87302	0.000107495	0.0027466
chr17:46804204-46804415	6.94386	2.6642	0.596084	4.4695	7.8404e-06	0.000376879
chr17:46810610-46810945	6.66044	1.21111	0.395376	3.06318	0.00219	0.0275996
chr17:46824786-46825372	14.5232	2.6508	0.497334	5.33002	9.82007e-08	1.80534e-05
chr17:46827436-46827641	5.30399	2.40918	0.552463	4.3608	1.29588e-05	0.000555398
chr17:46832110-46832632	7.46001	2.62168	0.505364	5.18771	2.12895e-07	2.97457e-05
chr17:47301546-47302477	11.0126	1.25915	0.402007	3.13217	0.00173522	0.0232046
chr17:47547372-47547884	7.05687	1.7107	0.397199	4.30691	1.6555e-05	0.000669807
chr17:47967874-47968409	14.1698	1.35872	0.387008	3.51084	0.000446686	0.00814765
chr17:48041283-48043064	27.9611	2.05237	0.372172	5.51458	3.49617e-08	9.64114e-06
chr17:48048954-48050616	17.117	1.40412	0.315941	4.44424	8.82048e-06	0.000410452
chr17:55122796-55124018	34.5854	2.24554	0.417367	5.38025	7.43821e-08	1.51349e-05
chr17:58216297-58216505	7.57892	1.67181	0.501165	3.33584	0.000850422	0.0134255
chr17:58216794-58217515	13.0745	2.46033	0.526389	4.67398	2.95418e-06	0.000183176
chr17:58218627-58218926	4.60014	1.76841	0.415216	4.25902	2.05324e-05	0.00078382
chr17:59473061-59483266	128.957	1.09547	0.253716	4.31771	1.57655e-05	0.000644079
chr17:59485574-59485780	9.21166	1.50631	0.420542	3.58184	0.000341186	0.00661478
chr17:59528980-59530266	27.382	2.86431	0.501049	5.71663	1.08657e-08	5.06051e-06
chr17:59531724-59535254	68.9238	2.1413	0.36393	5.88382	4.00905e-09	2.71038e-06
chr17:59539363-59539834	5.30305	2.71703	0.680873	3.9905	6.59337e-05	0.00190336
chr17:61776891-61778733	9.72369	1.54639	0.434714	3.55725	0.000374758	0.00717932
chr17:62774367-62777797	43.4696	1.08436	0.281254	3.85545	0.000115517	0.00291477
chr17:70111980-70112308	9.54481	2.59173	0.44908	5.7712	7.87104e-09	3.83631e-06
chr17:70112825-70114271	25.0741	2.37771	0.427986	5.55558	2.76693e-08	8.65512e-06
chr17:70116275-70119998	38.8881	1.04442	0.248556	4.20197	2.64599e-05	0.00093991
chr17:71948479-71949255	6.71056	1.13353	0.370083	3.06292	0.00219188	0.0276066
chr17:72321949-72322461	3.36113	1.20369	0.433245	2.77831	0.00546423	0.0547939
chr17:72442928-72443194	9.24072	1.19184	0.376254	3.16764	0.00153681	0.0211619
chr17:73749619-73750178	7.90356	1.63724	0.410672	3.98674	6.69887e-05	0.00192322
chr17:74117509-74118380	7.58673	1.22827	0.349489	3.51447	0.000440636	0.00810074
chr17:74580975-74582396	7.20869	1.29112	0.397276	3.24993	0.00115434	0.0170852
chr17:77770673-77778468	43.8287	1.05967	0.2441	4.34114	1.41746e-05	0.000594141
chr17:77783810-77789842	31.5554	1.045	0.263181	3.97066	7.16736e-05	0.00201629
chr17:77916685-77916916	14.4988	1.29723	0.384928	3.37005	0.00075155	0.01231
chr17:79259283-79259537	8.88168	2.46185	0.503685	4.88768	1.02029e-06	8.40153e-05
chr17:79503587-79504181	8.32479	1.51644	0.356727	4.25099	2.12829e-05	0.000807599
chr17:79707645-79707935	6.8405	1.67352	0.347752	4.8124	1.49128e-06	0.000109745
chr17:80674548-80675236	2.22301	1.38773	0.47012	2.95187	0.00315853	0.0361334
chr17:81057526-81057881	6.37339	1.02882	0.40136	2.56335	0.0103669	0.0868034
chr18:9707753-9709311	5.64075	2.14117	0.480153	4.45936	8.22047e-06	0.000387156
chr18:10032459-10032907	11.1583	2.17534	0.400213	5.43545	5.46571e-08	1.24511e-05
chr18:11148308-11149936	7.68922	1.13896	0.344699	3.30423	0.000952391	0.0147091
chr18:19756795-19757080	11.0001	1.38299	0.391241	3.53489	0.000407948	0.00767093
chr18:20714969-20717071	7.24392	1.26902	0.401478	3.16086	0.00157303	0.0215355
chr18:34823799-34824017	3.24148	1.82444	0.6234	2.92659	0.00342698	0.0385522
chr18:34854248-34855163	34.8693	1.30617	0.302943	4.31159	1.62083e-05	0.000658319
chr18:43355319-43355698	6.53487	1.91629	0.516084	3.71314	0.000204705	0.00448297
chr18:43608141-43608510	6.1966	1.27347	0.481538	2.64459	0.00817905	0.0727631
chr18:44526867-44527137	4.40043	1.21681	0.414457	2.93591	0.0033257	0.0375742
chr18:44772993-44775577	28.0977	1.46276	0.349312	4.18756	2.81968e-05	0.000978393
chr18:44787407-44787838	3.41691	1.31842	0.406672	3.24197	0.00118705	0.0174095
chr18:44789743-44790678	11.6491	1.37444	0.409518	3.35623	0.000790127	0.0127381
chr18:47087880-47088528	5.42977	1.06296	0.337794	3.14676	0.0016509	0.0223367
chr18:47794451-47794996	15.7957	1.50621	0.404428	3.7243	0.000195857	0.00432536
chr18:54788960-54789194	3.57769	1.65492	0.527191	3.13913	0.00169449	0.0227941
chr18:55094826-55096310	26.8627	1.94149	0.399207	4.86335	1.15414e-06	9.09341e-05
chr18:55103155-55108853	72.9261	1.60671	0.321661	4.99503	5.88265e-07	5.52864e-05
chr18:56932003-56932341	7.48928	1.63092	0.399361	4.08382	4.43017e-05	0.00139411
chr18:56934834-56936827	11.8347	1.00734	0.292022	3.44954	0.000561539	0.00976659
chr18:56939625-56941540	25.9959	2.10912	0.425479	4.95705	7.15727e-07	6.39056e-05
chr18:60263381-60264248	10.7256	1.01689	0.358217	2.83875	0.00452911	0.0474606
chr18:70533966-70536871	20.4819	1.82154	0.379304	4.80232	1.56837e-06	0.000112568
chr18:74961557-74963822	22.1536	1.43805	0.31564	4.55598	5.2141e-06	0.000276651
chr18:76732971-76734765	17.0938	1.00751	0.313835	3.21031	0.00132592	0.0188782
chr18:76737006-76741244	24.7966	1.65034	0.369674	4.46433	8.03214e-06	0.000382586
chr19:932599-932845	8.91884	1.24511	0.444847	2.79897	0.00512655	0.0522071
chr19:1068439-1068764	10.6336	1.45141	0.376469	3.85532	0.00011558	0.00291477
chr19:1456886-1457312	9.28204	1.32266	0.431681	3.06397	0.0021842	0.0275996
chr19:2250561-2253959	47.5066	1.95399	0.365232	5.35002	8.79469e-08	1.70666e-05
chr19:3178742-3179986	43.1812	1.67055	0.326802	5.11181	3.19082e-07	3.66532e-05
chr19:3369478-3369913	11.1477	1.01278	0.297043	3.40953	0.000650757	0.0109988
chr19:3671903-3672121	7.41178	1.22932	0.407041	3.02013	0.00252668	0.0305212
chr19:4326879-4327380	11.3368	1.59046	0.372098	4.27431	1.91728e-05	0.000745499
chr19:4328659-4328865	5.10143	2.94426	0.573804	5.13113	2.88012e-07	3.52992e-05
chr19:9473590-9474001	5.39808	1.55082	0.567885	2.73087	0.00631668	0.0604774
chr19:9608805-9609343	5.92697	1.32401	0.348671	3.79732	0.000146269	0.00344052
chr19:9648935-9649410	2.54611	2.39525	0.678516	3.53013	0.000415351	0.0077446
chr19:10397604-10398703	20.0251	1.8888	0.417277	4.52649	5.99719e-06	0.000308819
chr19:10405925-10406398	6.44162	1.12017	0.446292	2.50995	0.0120749	0.0964062
chr19:10624476-10625776	27.9613	1.69551	0.328623	5.15946	2.47665e-07	3.25113e-05
chr19:11689418-11689768	3.25805	1.60873	0.543766	2.95849	0.00309147	0.0356386
chr19:11785043-11785282	8.21518	1.05603	0.41022	2.57431	0.0100442	0.0849497
chr19:12175461-12176057	3.02895	1.7496	0.522039	3.35147	0.000803832	0.0128798
chr19:12203029-12203503	5.87866	2.13827	0.528991	4.04216	5.29608e-05	0.00161801
chr19:12305553-12306304	13.65	2.52469	0.452869	5.57487	2.47712e-08	8.29992e-06
chr19:12624274-12624477	9.30768	1.21604	0.465906	2.61006	0.00905259	0.0786585
chr19:12750872-12751156	2.70473	1.5305	0.551979	2.77275	0.00555847	0.0554542
chr19:13124570-13124788	6.92474	1.75144	0.500178	3.50163	0.000462421	0.00836001
chr19:13124960-13125259	5.45368	1.57116	0.393257	3.99525	6.46249e-05	0.00187332
chr19:13215245-13215543	4.74328	1.28133	0.491763	2.60558	0.00917175	0.0794304
chr19:13616753-13617267	2.43065	1.61912	0.637526	2.53969	0.0110951	0.0909586
chr19:15121591-15122143	6.27365	1.36478	0.339848	4.01585	5.92322e-05	0.00176083
chr19:15344092-15344419	6.46634	1.99983	0.481309	4.15498	3.25311e-05	0.00110338
chr19:15580383-15580863	8.58931	1.53056	0.448183	3.41504	0.000637734	0.0108136
chr19:16022513-16022935	7.01545	2.135	0.486358	4.38976	1.13475e-05	0.000496496
chr19:16394451-16394662	4.94136	2.31122	0.506949	4.55907	5.1381e-06	0.000274006
chr19:17346166-17346886	5.22985	2.03214	0.623356	3.26	0.00111413	0.0165955
chr19:17958491-17958808	2.03336	1.90527	0.697116	2.73307	0.00627467	0.0601852
chr19:17982671-17983821	9.88817	1.23804	0.432218	2.86438	0.00417826	0.0446323
chr19:18811562-18811791	2.57074	1.74665	0.575731	3.03379	0.00241503	0.0295298
chr19:19221197-19221575	9.1287	1.28216	0.335328	3.82361	0.000131513	0.00318962
chr19:19971578-19971863	6.3274	1.11955	0.405404	2.76156	0.00575264	0.0568162
chr19:21657570-21658035	5.81315	1.65662	0.511882	3.23633	0.00121079	0.0176099
chr19:22990010-22990651	8.65256	1.41613	0.378222	3.74417	0.000180992	0.00405906
chr19:23185563-23186050	7.12942	1.19669	0.356446	3.35727	0.000787156	0.012704
chr19:23253797-23254382	6.90657	1.35572	0.42191	3.21328	0.00131228	0.0187305
chr19:23257958-23258518	4.04197	1.13991	0.414927	2.74726	0.00600958	0.0585264
chr19:23386650-23387069	10.6708	1.63542	0.362405	4.51268	6.40151e-06	0.000323331
chr19:23653692-23654244	9.35542	1.07766	0.419568	2.56849	0.0102142	0.0859367
chr19:24154458-24154759	5.11818	1.42096	0.542948	2.61713	0.00886724	0.0774332
chr19:29284314-29285010	9.12663	1.46016	0.473387	3.0845	0.00203894	0.026216
chr19:30715550-30715753	2.38394	1.1185	0.431985	2.58921	0.00961951	0.0821874
chr19:30716329-30719970	12.52	1.32382	0.291055	4.54835	5.40671e-06	0.000283995
chr19:31839636-31843049	12.7928	1.1886	0.326995	3.63493	0.00027806	0.00571332
chr19:31843881-31844183	5.45985	1.28923	0.313638	4.11057	3.94682e-05	0.0012765
chr19:36523392-36523887	3.14847	1.1738	0.398499	2.94557	0.00322365	0.0366782
chr19:36736022-36736884	26.119	1.83491	0.456982	4.01527	5.93787e-05	0.00176269
chr19:37463992-37464606	7.02017	1.65612	0.481626	3.4386	0.000584741	0.0100616
chr19:38182794-38183327	3.99954	1.21835	0.433177	2.81258	0.00491457	0.05058
chr19:38345809-38346160	12.418	1.65324	0.479554	3.44745	0.000565902	0.00981802
chr19:38713167-38713458	13.8903	1.34048	0.42203	3.17626	0.00149189	0.0206194
chr19:38885234-38885505	7.08035	2.00191	0.523014	3.82764	0.000129375	0.00316758
chr19:39359917-39361160	21.3925	1.08881	0.269853	4.03483	5.4641e-05	0.00165726
chr19:39694477-39694994	15.2874	1.16509	0.354174	3.28959	0.00100335	0.015349
chr19:41073495-41074151	6.1893	1.1394	0.426949	2.66869	0.00761474	0.0691164
chr19:41316544-41317318	14.4922	1.33404	0.34625	3.85283	0.00011676	0.0029337
chr19:41317793-41318151	6.62933	1.01361	0.336193	3.01497	0.00257004	0.0309557
chr19:41354452-41354685	3.1927	1.68586	0.593277	2.8416	0.00448876	0.0471556
chr19:41641308-41642082	15.0843	1.36619	0.364907	3.74393	0.000181161	0.00405906
chr19:44203559-44203987	5.36961	1.51978	0.587784	2.58561	0.00972069	0.0828493
chr19:45826802-45827164	2.80853	1.78011	0.587651	3.02919	0.00245211	0.0299135
chr19:46318491-46319266	14.9306	1.4928	0.299306	4.98753	6.11551e-07	5.66111e-05
chr19:46379884-46380207	4.85386	2.8296	0.711925	3.97458	7.05033e-05	0.00199407
chr19:46916588-46916862	2.94791	1.8431	0.625164	2.94819	0.0031964	0.036487
chr19:46974558-46975073	5.52064	1.19281	0.376443	3.16862	0.00153162	0.0211183
chr19:46996328-46998437	55.883	1.27881	0.285144	4.48479	7.29871e-06	0.000357352
chr19:48983563-48984175	12.2921	1.04403	0.352465	2.96207	0.0030558	0.0353636
chr19:51109321-51109637	8.0441	1.18747	0.326268	3.63955	0.000273117	0.0056235
chr19:51111185-51111519	4.81212	1.11838	0.404964	2.76168	0.00575048	0.0568162
chr19:52104419-52104998	12.1075	1.35733	0.34794	3.90103	9.57827e-05	0.00251662
chr19:52222424-52223208	16.4902	1.52252	0.410593	3.70811	0.000208812	0.00455862
chr19:52390842-52391368	19.6551	1.2618	0.345739	3.64958	0.000262669	0.00549082
chr19:52452317-52452543	9.54218	1.45276	0.394551	3.68206	0.000231357	0.00496226
chr19:52956657-52957245	5.92999	1.75272	0.495834	3.53489	0.000407946	0.00767093
chr19:53039078-53039920	19.3375	1.48935	0.346646	4.29646	1.73549e-05	0.000692807
chr19:53561216-53561812	9.40191	1.25484	0.37738	3.32512	0.000883789	0.0138434
chr19:54445232-54445745	6.84881	1.03856	0.341109	3.04466	0.00232944	0.0288319
chr19:54485304-54486322	4.72181	1.80379	0.50937	3.54122	0.000398285	0.00752496
chr19:55591906-55593980	19.0103	1.27999	0.3428	3.73392	0.00018852	0.00418982
chr19:56988314-56989741	16.185	1.68478	0.469861	3.58571	0.000336165	0.00654008
chr19:57182888-57183375	7.80941	1.29967	0.395713	3.28437	0.00102212	0.0155793
chr19:57617602-57618448	10.0809	2.08579	0.427238	4.88203	1.05e-06	8.52939e-05
chr19:57828940-57829154	7.30812	1.3655	0.418218	3.26504	0.0010945	0.016385
chr19:58220190-58220517	9.99353	3.39537	0.583027	5.82368	5.75654e-09	3.17488e-06
chr19:58399946-58400276	6.45248	1.93882	0.482106	4.02156	5.78142e-05	0.00172849
chr19:58446337-58446800	4.89632	1.3809	0.449487	3.07217	0.00212511	0.0271116
chr19:58520755-58521224	4.58315	1.45739	0.499836	2.91574	0.00354844	0.0393899
chr19:58545116-58545897	6.46595	2.42913	0.523581	4.63946	3.49317e-06	0.000202797
chr19:58629310-58630241	29.8946	1.25869	0.288322	4.36557	1.26792e-05	0.000546039
chr19:58951215-58952250	12.7384	1.01928	0.368254	2.76786	0.00564262	0.0560997
chr2:287354-290099	8.78621	1.14604	0.400153	2.864	0.00418329	0.0446323
chr2:467850-468659	12.7004	2.07534	0.439525	4.72178	2.33792e-06	0.000154027
chr2:946882-947286	4.50442	1.23547	0.359289	3.43865	0.000584614	0.0100616
chr2:5832042-5834208	14.4825	1.50228	0.454207	3.30748	0.000941398	0.0145823
chr2:11622001-11623297	18.9663	1.2852	0.254124	5.05736	4.25099e-07	4.49961e-05
chr2:19551736-19551961	5.99177	3.21559	0.5819	5.52601	3.27597e-08	9.61841e-06
chr2:19553158-19553432	12.0911	1.13566	0.320959	3.53835	0.000402642	0.0075931
chr2:19555790-19558403	35.4458	1.63141	0.318226	5.12656	2.95082e-07	3.53561e-05
chr2:19560964-19561650	16.0151	2.43191	0.478468	5.08269	3.72132e-07	4.12653e-05
chr2:24232681-24233260	2.39011	1.06689	0.401811	2.65521	0.00792594	0.0710183
chr2:25354284-25354777	20.993	1.04558	0.286389	3.65092	0.000261299	0.00547629
chr2:25438726-25439276	5.46427	1.04469	0.334489	3.12325	0.00178869	0.0237562
chr2:25499764-25500429	8.29844	1.94749	0.402259	4.84138	1.2894e-06	9.75569e-05
chr2:26407423-26408253	8.39807	1.85023	0.511847	3.61481	0.000300565	0.00604767
chr2:29033352-29034011	6.14032	1.64587	0.516275	3.18796	0.00143278	0.0200723
chr2:38301277-38304518	32.9784	1.4683	0.30895	4.75254	2.00874e-06	0.000134934
chr2:42329440-42329653	3.56067	2.69381	0.799697	3.36854	0.000755676	0.0123441
chr2:43019666-43020509	4.43947	1.79301	0.597541	3.00065	0.00269403	0.0321759
chr2:43398041-43398276	11.0702	1.29932	0.315311	4.12074	3.77651e-05	0.00124677
chr2:43451446-43454951	12.3214	1.76289	0.453071	3.89098	9.98399e-05	0.00261315
chr2:45028956-45029318	9.18882	2.77594	0.560193	4.95534	7.22041e-07	6.41209e-05
chr2:45029729-45030035	3.72616	3.67846	0.783123	4.69716	2.63802e-06	0.000167538
chr2:45155196-45157049	25.7658	2.65311	0.4464	5.94333	2.79285e-09	2.01836e-06
chr2:45159894-45160112	4.70719	1.99789	0.525376	3.80277	0.000143085	0.00339227
chr2:45164562-45166567	19.7166	1.44257	0.392302	3.67719	0.000235817	0.00504368
chr2:45169506-45171884	39.0782	2.27956	0.346438	6.57999	4.70476e-11	4.93012e-07
chr2:45176729-45177264	5.53478	2.00614	0.469201	4.27565	1.90577e-05	0.000743783
chr2:45227645-45228783	27.7617	2.8696	0.493421	5.81572	6.03723e-09	3.24432e-06
chr2:45231212-45231482	8.69009	2.98351	0.578306	5.15905	2.48202e-07	3.25113e-05
chr2:45231782-45232550	20.9311	2.98837	0.486565	6.14177	8.16073e-10	1.03899e-06
chr2:45235512-45237792	17.1861	1.47376	0.407681	3.61499	0.000300354	0.00604767
chr2:45240373-45241579	15.291	2.65623	0.420558	6.31596	2.68482e-10	6.25204e-07
chr2:47747992-47749061	14.8596	1.39994	0.443484	3.1567	0.00159566	0.0218005
chr2:50574046-50574817	6.00673	1.60685	0.581082	2.76527	0.00568754	0.0564154
chr2:63274476-63279430	47.3702	1.25106	0.244757	5.11145	3.19693e-07	3.66532e-05
chr2:63281035-63281347	9.60512	3.21121	0.588865	5.45322	4.94671e-08	1.16487e-05
chr2:63282515-63283122	16.1739	2.50869	0.407937	6.1497	7.76308e-10	1.03899e-06
chr2:63283937-63284147	4.05747	2.63967	0.655426	4.02742	5.63924e-05	0.00169566
chr2:63285950-63287097	21.6199	2.82579	0.46163	6.12132	9.28025e-10	1.08053e-06
chr2:64836207-64836765	2.60182	2.1206	0.712468	2.97641	0.00291642	0.0340704
chr2:66672432-66673636	38.9528	2.06972	0.38119	5.42962	5.64736e-08	1.27266e-05
chr2:66808569-66809404	11.2386	2.55823	0.523597	4.88587	1.02973e-06	8.43009e-05
chr2:71114734-71115474	5.40682	1.29243	0.451701	2.86124	0.00421983	0.0449073
chr2:71115928-71116412	5.84302	2.45296	0.539899	4.54337	5.53621e-06	0.000290069
chr2:71131201-71132256	29.7589	1.79128	0.322862	5.54813	2.88737e-08	8.89906e-06
chr2:71134586-71134792	6.48946	2.86549	0.573312	4.99814	5.7887e-07	5.48958e-05
chr2:71503548-71504233	5.19518	2.04422	0.596338	3.42795	0.00060816	0.0103963
chr2:72370297-72370682	5.12001	2.08217	0.540745	3.85057	0.000117845	0.00294735
chr2:73143056-73148260	47.2737	2.06047	0.338443	6.0881	1.14261e-09	1.26036e-06
chr2:73151201-73152060	10.9723	1.93279	0.482796	4.00332	6.24603e-05	0.00182263
chr2:74725040-74727038	29.3103	2.08717	0.380879	5.47987	4.25629e-08	1.06448e-05
chr2:74740456-74743795	37.6438	1.71126	0.321692	5.31955	1.04026e-07	1.86339e-05
chr2:80529678-80530846	19.9526	1.8627	0.372771	4.99691	5.82565e-07	5.49973e-05
chr2:85359957-85362593	25.0509	1.08934	0.258474	4.21448	2.50353e-05	0.000905179
chr2:85554135-85555414	4.28122	1.06	0.353527	2.99836	0.00271433	0.0323404
chr2:85811341-85811855	9.09926	1.36248	0.535532	2.54417	0.0109537	0.0903811
chr2:87036601-87037001	10.9694	1.04142	0.383101	2.71839	0.00656	0.0621789
chr2:88849436-88849692	3.608	1.37907	0.503719	2.73777	0.00618566	0.0595494
chr2:89064494-89065513	15.381	1.19803	0.329836	3.63219	0.000281028	0.00575173
chr2:95401381-95401636	11.7077	2.19229	0.349902	6.26544	3.71767e-10	7.08318e-07
chr2:95690858-95692431	7.95612	1.05629	0.318883	3.31246	0.000924809	0.0143891
chr2:96093012-96093247	8.6579	1.01871	0.282165	3.61035	0.000305784	0.00609765
chr2:96990858-96991283	3.70646	1.4864	0.54646	2.72005	0.00652722	0.0619835
chr2:97192978-97193383	6.96563	1.92211	0.428424	4.48647	7.24125e-06	0.000355415
chr2:98962874-98964187	13.0262	1.54015	0.40555	3.79769	0.000146051	0.00344052
chr2:105468852-105473488	20.4058	1.28839	0.353135	3.64844	0.000263836	0.00549758
chr2:105478601-105479188	4.2042	1.92429	0.529492	3.63422	0.000278826	0.00572344
chr2:105480198-105480760	10.5765	2.07789	0.420459	4.94197	7.73375e-07	6.7535e-05
chr2:105483754-105484426	7.10991	1.38284	0.421422	3.28137	0.00103306	0.015689
chr2:106681983-106682403	3.36086	1.73233	0.618325	2.80164	0.00508431	0.0518525
chr2:109647956-109648230	2.06342	2.68989	0.765005	3.51618	0.000437807	0.00806947
chr2:111875207-111880965	42.1122	1.69835	0.322129	5.27227	1.34745e-07	2.2218e-05
chr2:112656187-112656918	3.35277	1.24083	0.493262	2.51556	0.0118844	0.095357
chr2:112939288-112939563	6.54759	1.36321	0.404537	3.36981	0.000752204	0.01231
chr2:114033360-114033617	9.33673	2.37378	0.451925	5.25259	1.49973e-07	2.3367e-05
chr2:114034595-114036041	33.4747	1.66315	0.299025	5.56192	2.66825e-08	8.60324e-06
chr2:114256776-114258043	24.0471	1.5425	0.275	5.60909	2.03396e-08	7.75049e-06
chr2:118981770-118982466	11.3318	2.87247	0.529711	5.42271	5.87034e-08	1.27641e-05
chr2:119599060-119599299	5.12744	1.71946	0.519144	3.31211	0.000925936	0.014396
chr2:119599459-119600966	13.4759	1.78906	0.413237	4.32939	1.49524e-05	0.000618092
chr2:119602617-119604486	15.5936	1.32289	0.340995	3.87951	0.000104667	0.00269485
chr2:119607379-119607910	7.11068	1.69818	0.459995	3.69175	0.000222719	0.00479727
chr2:119613032-119615565	24.4746	1.33174	0.267275	4.98266	6.27162e-07	5.71481e-05
chr2:119616134-119616826	9.43576	1.0437	0.372047	2.80529	0.00502721	0.0513702
chr2:119914127-119916663	20.6064	1.28666	0.280456	4.58776	4.48024e-06	0.000245803
chr2:120190031-120190308	4.49663	1.36133	0.519197	2.62199	0.00874184	0.0767217
chr2:121334309-121334801	9.38115	1.28233	0.344996	3.71695	0.000201639	0.00442971
chr2:121411984-121412315	11.6322	1.04644	0.321227	3.25765	0.0011234	0.0167217
chr2:127413697-127414171	3.16565	1.59788	0.556442	2.8716	0.00408402	0.0438783
chr2:130737206-130737718	3.67772	1.22091	0.457416	2.66914	0.00760464	0.0690546
chr2:131280687-131280929	3.28713	1.30622	0.523898	2.49327	0.0126573	0.0998016
chr2:131673687-131674150	15.8164	1.2451	0.355107	3.50626	0.000454449	0.00826048
chr2:131720820-131721867	6.80533	2.46403	0.528698	4.66057	3.15341e-06	0.000188967
chr2:131797363-131798088	38.9366	1.18844	0.269896	4.40331	1.0661e-05	0.000476405
chr2:154727907-154728271	2.74899	1.56502	0.582748	2.68559	0.00724019	0.066533
chr2:157176252-157177346	12.9495	1.22604	0.402547	3.04571	0.00232129	0.0287697
chr2:157185558-157186355	28.1895	1.29631	0.278975	4.64669	3.37306e-06	0.000196915
chr2:162275162-162275596	2.95895	1.35257	0.485297	2.7871	0.00531824	0.0537226
chr2:162279836-162280709	9.75526	2.37802	0.511535	4.64879	3.33882e-06	0.000196008
chr2:162283582-162284677	19.8826	1.46258	0.350403	4.17398	2.99326e-05	0.00103009
chr2:171568323-171568867	3.67529	1.1779	0.435564	2.70432	0.00684451	0.063726
chr2:171676553-171676980	9.59805	1.65275	0.401148	4.12005	3.78787e-05	0.00124677
chr2:171678547-171680358	25.9021	1.93996	0.382494	5.07186	3.93955e-07	4.30026e-05
chr2:172944989-172945384	7.08978	1.87346	0.402278	4.65711	3.20677e-06	0.000191474
chr2:172945912-172946212	4.0566	2.55631	0.525481	4.86471	1.14625e-06	9.06528e-05
chr2:172947844-172948200	8.1652	2.14774	0.471657	4.55361	5.27328e-06	0.000277682
chr2:172951290-172952159	6.73673	1.0933	0.31454	3.47586	0.00050922	0.00902133
chr2:172952810-172953160	5.58053	1.75933	0.417074	4.21827	2.46185e-05	0.000895753
chr2:172964763-172967857	21.8837	1.11187	0.278941	3.98604	6.71857e-05	0.00192624
chr2:172972805-172973242	8.51077	2.06895	0.436968	4.7348	2.19276e-06	0.00014543
chr2:175190867-175192123	6.98612	1.13292	0.368218	3.07676	0.00209265	0.0267262
chr2:175193399-175193764	5.50932	2.22685	0.611433	3.64202	0.00027051	0.00559662
chr2:175199464-175202639	18.7714	1.29318	0.244851	5.28151	1.28121e-07	2.14814e-05
chr2:175204844-175207553	18.284	1.24942	0.352753	3.54191	0.000397247	0.00752079
chr2:175208416-175209076	10.6929	2.36335	0.485518	4.86769	1.12911e-06	9.03204e-05
chr2:176931576-176932663	18.2615	1.57065	0.432396	3.63242	0.000280771	0.00575173
chr2:176933132-176933449	6.42795	1.95049	0.486661	4.00791	6.12572e-05	0.00179556
chr2:176936247-176936809	13.091	2.4506	0.475153	5.15751	2.5026e-07	3.25773e-05
chr2:176944088-176948446	43.081	1.50716	0.313278	4.81093	1.50228e-06	0.000110087
chr2:176949994-176950336	4.63013	1.28628	0.445881	2.8848	0.00391665	0.0425092
chr2:176964063-176965509	24.1022	1.92787	0.37362	5.15999	2.46969e-07	3.25113e-05
chr2:176969218-176969895	8.2653	1.57481	0.439711	3.58146	0.000341675	0.00661815
chr2:176977285-176977540	4.94629	1.2505	0.375973	3.32604	0.000880891	0.0138187
chr2:176980766-176981423	11.0658	1.98714	0.474119	4.19124	2.77439e-05	0.000972947
chr2:176982108-176982402	9.1349	1.18527	0.364759	3.24946	0.00115625	0.0170922
chr2:176986425-176988291	23.8233	2.19389	0.386974	5.66936	1.43333e-08	6.25829e-06
chr2:176992951-176993186	3.04822	1.89465	0.532117	3.56059	0.000370016	0.00711448
chr2:176993480-176995557	11.165	1.17153	0.391625	2.99145	0.00277654	0.0328946
chr2:177001222-177001783	3.75046	1.69409	0.437432	3.87279	0.000107594	0.0027466
chr2:177004453-177004693	1.96724	1.97247	0.5682	3.47144	0.00051767	0.00912475
chr2:177012372-177012675	6.92908	1.58856	0.411258	3.86268	0.000112152	0.00284562
chr2:177016417-177016632	4.85739	2.30417	0.536764	4.29271	1.76508e-05	0.00069998
chr2:177017267-177017489	4.87488	1.4252	0.452815	3.14742	0.00164718	0.0223008
chr2:177024502-177025692	23.6087	1.73978	0.332938	5.22553	1.73655e-07	2.58118e-05
chr2:177027618-177028014	7.10612	1.12114	0.417716	2.68397	0.00727545	0.0667012
chr2:177029414-177029941	12.2056	1.69411	0.382898	4.42444	9.66937e-06	0.000439589
chr2:177036255-177037213	25.2681	1.74506	0.341501	5.10996	3.22232e-07	3.6703e-05
chr2:177039552-177039951	5.89221	1.10087	0.406474	2.70833	0.00676224	0.063354
chr2:182321762-182323029	10.2773	1.57447	0.417908	3.76751	0.000164882	0.00376018
chr2:182547874-182549177	6.61826	1.41757	0.357207	3.96848	7.23325e-05	0.00202666
chr2:186603393-186603910	12.5404	1.6642	0.437054	3.80777	0.000140225	0.00334719
chr2:200333688-200334172	9.27865	2.6773	0.504212	5.30987	1.09705e-07	1.92686e-05
chr2:200335498-200336413	9.06956	2.03442	0.402136	5.05903	4.21397e-07	4.49358e-05
chr2:201450527-201451027	5.18264	1.35265	0.471018	2.87176	0.00408194	0.0438783
chr2:203036052-203036296	7.3087	1.70784	0.40851	4.18066	2.90661e-05	0.00100192
chr2:203776860-203777522	4.78536	1.67324	0.552981	3.02587	0.00247923	0.030139
chr2:207506775-207507422	9.68727	1.0153	0.349953	2.90124	0.00371687	0.0407204
chr2:209271338-209271987	7.66084	1.54178	0.480815	3.2066	0.00134316	0.0190847
chr2:219736133-219736592	6.76071	2.4166	0.521431	4.63454	3.57724e-06	0.000206534
chr2:219738082-219738788	20.0167	1.14719	0.356594	3.21707	0.00129508	0.0185145
chr2:219846292-219847137	5.13983	1.53109	0.511859	2.99124	0.00277844	0.0328986
chr2:223159726-223160487	10.7173	1.49592	0.459417	3.25612	0.00112947	0.0167972
chr2:223161532-223161919	9.2249	2.00926	0.45724	4.39432	1.11119e-05	0.000490279
chr2:223162947-223163912	11.6316	1.24231	0.401685	3.09274	0.00198315	0.0257195
chr2:223167206-223167560	6.0816	1.62945	0.53632	3.03821	0.00237985	0.0292507
chr2:223168654-223169008	5.6753	1.42829	0.50007	2.85619	0.00428759	0.0455363
chr2:223170487-223171140	4.44373	1.15522	0.4421	2.61302	0.00897472	0.0781763
chr2:223176494-223177515	18.5563	2.21097	0.443356	4.98689	6.13589e-07	5.66111e-05
chr2:232260101-232261134	4.83746	1.18725	0.442647	2.68217	0.00731466	0.0669728
chr2:237071795-237078762	54.4587	1.02235	0.241386	4.23534	2.28202e-05	0.000843849
chr2:237145614-237146576	4.69724	1.25611	0.411207	3.05468	0.00225301	0.0281566
chr2:238768074-238768831	3.94149	1.2766	0.490502	2.60264	0.00925086	0.0799503
chr2:239755097-239758310	26.8398	1.25568	0.283574	4.42806	9.50847e-06	0.000437015
chr20:590223-591222	3.76331	1.15417	0.444722	2.59527	0.00945173	0.0811125
chr20:643976-645233	12.1736	1.36391	0.374059	3.64625	0.000266097	0.00552164
chr20:825268-826276	20.7055	1.07924	0.303971	3.55047	0.000384547	0.0073467
chr20:2731064-2731395	4.84132	1.23121	0.396074	3.10854	0.00188017	0.0246741
chr20:2780979-2781497	3.2669	1.21163	0.411364	2.94538	0.00322553	0.0366797
chr20:3063006-3064146	5.37688	1.19591	0.370087	3.23144	0.00123167	0.0178268
chr20:3073225-3074232	12.7214	1.16205	0.298012	3.89934	9.64543e-05	0.00253002
chr20:3218579-3220930	14.333	1.08023	0.305922	3.53107	0.000413876	0.00773086
chr20:6750696-6750957	6.1899	1.38643	0.386641	3.58583	0.000336009	0.00654008
chr20:9487112-9487889	16.6485	2.62092	0.511783	5.12116	3.03664e-07	3.57539e-05
chr20:9496472-9496893	5.73466	1.96627	0.554667	3.54495	0.000392688	0.00744793
chr20:11667523-11667997	5.9665	1.01753	0.370594	2.74567	0.00603866	0.0586389
chr20:17296126-17296531	7.54512	1.02164	0.363688	2.80911	0.0049678	0.0509179
chr20:21080930-21082824	20.1963	1.66322	0.404285	4.11398	3.889e-05	0.00126255
chr20:21083502-21083847	4.13537	1.19069	0.452669	2.63039	0.00852881	0.0751985
chr20:21372042-21372463	10.8297	1.19815	0.371006	3.22947	0.00124021	0.0178765
chr20:21376359-21378245	8.9296	1.28857	0.45861	2.80974	0.00495822	0.0509179
chr20:21485933-21496714	82.5726	1.19877	0.277349	4.32222	1.54465e-05	0.000633517
chr20:21686200-21687689	15.677	1.38515	0.343089	4.0373	5.40695e-05	0.00164708
chr20:21694473-21695344	7.58191	1.58896	0.515828	3.08041	0.00206716	0.0264976
chr20:22557518-22559240	13.6725	1.0465	0.319882	3.27153	0.00106966	0.0160818
chr20:22566822-22567055	7.06877	1.10515	0.392966	2.81232	0.0049185	0.05058
chr20:22567454-22567880	6.33171	1.35379	0.431986	3.13387	0.00172518	0.0231031
chr20:25061762-25062928	14.2902	1.86481	0.404906	4.60554	4.11403e-06	0.000229925
chr20:25063839-25065525	21.0919	1.08839	0.295589	3.68212	0.000231302	0.00496226
chr20:30582789-30583099	7.44974	2.39326	0.57441	4.16647	3.09349e-05	0.0010611
chr20:30639909-30640786	4.94534	1.80634	0.55028	3.28259	0.00102859	0.0156552
chr20:37075228-37075854	2.75197	1.03544	0.410331	2.52342	0.011622	0.0937908
chr20:37352131-37357372	58.0098	1.50156	0.298845	5.02455	5.04609e-07	5.0601e-05
chr20:37434207-37435592	5.98155	1.02758	0.363009	2.83073	0.00464416	0.0485448
chr20:39311379-39312435	24.5017	1.24482	0.271183	4.59032	4.42571e-06	0.000244089
chr20:39316551-39319987	22.5801	1.07223	0.278503	3.84999	0.000118125	0.00294735
chr20:39321290-39321647	11.8243	1.17842	0.328447	3.58784	0.000333423	0.00651247
chr20:43729516-43729791	4.54022	2.15986	0.546572	3.95165	7.76154e-05	0.00213473
chr20:44685772-44687610	29.7317	1.47732	0.308005	4.79641	1.61533e-06	0.000114759
chr20:44875254-44875454	3.55201	1.54764	0.533391	2.90151	0.00371363	0.0407204
chr20:45279782-45280169	4.7154	1.20274	0.421114	2.85609	0.00428899	0.0455363
chr20:50108796-50109456	16.9302	1.16593	0.400513	2.9111	0.00360161	0.0398724
chr20:52276745-52277051	3.20298	1.08884	0.381542	2.85379	0.00432017	0.0457652
chr20:53091734-53092993	9.80895	1.3445	0.383982	3.50146	0.000462716	0.00836001
chr20:54578604-54580678	22.296	1.41233	0.333383	4.23635	2.27184e-05	0.000842711
chr20:55200280-55206789	74.761	1.78116	0.338973	5.25457	1.48368e-07	2.3367e-05
chr20:55964917-55965271	2.49284	1.48873	0.487521	3.05368	0.00226054	0.028217
chr20:61049362-61051897	21.2712	1.09731	0.330459	3.32057	0.000898332	0.0140607
chr20:61200973-61201272	6.86325	1.3447	0.452551	2.97137	0.00296474	0.0345195
chr20:61560434-61560954	6.29242	3.03409	0.663739	4.57121	4.84909e-06	0.000261253
chr20:62318360-62318658	9.51932	1.71509	0.334636	5.12523	2.97171e-07	3.53561e-05
chr21:16436497-16437864	2.63257	1.33566	0.534587	2.49849	0.0124725	0.0986466
chr21:26934424-26934805	2.86213	2.12965	0.636683	3.34491	0.000823088	0.0131354
chr21:27541894-27543524	3.83086	1.10763	0.42309	2.61795	0.00884589	0.0773111
chr21:27945011-27945646	4.95772	1.54778	0.441933	3.50228	0.000461289	0.00835582
chr21:34442207-34444543	18.7135	2.15326	0.419438	5.13368	2.8413e-07	3.52992e-05
chr21:36041306-36043224	24.5588	1.67856	0.417344	4.022	5.77063e-05	0.00172773
chr21:36398961-36399259	7.36988	1.78486	0.503316	3.5462	0.00039083	0.00742682
chr21:38065180-38066185	21.377	1.98773	0.373275	5.3251	1.00895e-07	1.8229e-05
chr21:38068194-38073891	69.3287	2.03962	0.402438	5.06817	4.01658e-07	4.36163e-05
chr21:38076763-38077685	15.6373	2.59109	0.477612	5.42511	5.79203e-08	1.27641e-05
chr21:38079942-38081833	30.7762	2.21141	0.420674	5.25682	1.46565e-07	2.32987e-05
chr21:38119794-38120742	5.58927	1.14468	0.422418	2.70983	0.00673173	0.0632091
chr21:40032244-40033665	7.55421	1.00073	0.373083	2.68234	0.00731102	0.0669687
chr21:44494625-44496989	18.4942	1.1969	0.294755	4.06066	4.89331e-05	0.00151037
chr21:44818895-44819446	23.7936	1.02585	0.240553	4.26454	2.00314e-05	0.000772253
chr21:44876604-44876827	9.01722	1.18412	0.379388	3.12113	0.00180157	0.0238668
chr21:45148455-45149262	11.913	1.35028	0.415801	3.24742	0.00116457	0.0171639
chr21:46129392-46129689	4.1106	1.955	0.551299	3.54617	0.000390867	0.00742682
chr22:17083385-17083628	1.91009	2.30937	0.629606	3.66796	0.000244489	0.00518624
chr22:19753313-19755013	15.3674	2.52429	0.515237	4.89929	9.61857e-07	8.05549e-05
chr22:22089625-22090909	5.64381	1.00142	0.385207	2.5997	0.00933046	0.0804392
chr22:22862624-22863220	2.22537	1.47331	0.493915	2.98293	0.00285506	0.0335406
chr22:28010274-28010599	6.09436	1.58164	0.48966	3.23009	0.00123751	0.0178621
chr22:29426511-29426843	2.11867	1.63131	0.632333	2.57983	0.00988477	0.0838725
chr22:29468640-29470233	5.8036	1.12042	0.322391	3.47534	0.000510199	0.00902384
chr22:30938017-30938645	5.06061	1.42487	0.504964	2.82173	0.00477649	0.0495379
chr22:31480775-31481373	3.83404	1.88259	0.620076	3.03606	0.00239688	0.0293765
chr22:33197381-33198267	5.24943	1.40201	0.474182	2.9567	0.00310955	0.0357684
chr22:37962482-37962819	7.20376	1.73476	0.384299	4.51408	6.35923e-06	0.000322704
chr22:40057942-40058844	8.61055	1.12691	0.343368	3.28192	0.00103102	0.0156695
chr22:42353660-42353900	3.83291	1.47705	0.45178	3.26939	0.00107778	0.0161923
chr22:42679334-42679893	4.99838	1.94838	0.465667	4.18407	2.8633e-05	0.000990248
chr22:46276366-46277064	14.4165	1.22559	0.369854	3.31371	0.00092066	0.0143374
chr22:46366727-46368726	39.6578	1.45506	0.303825	4.78913	1.67508e-06	0.000117021
chr22:50623165-50625226	11.0807	1.31049	0.337493	3.883	0.000103174	0.00266952
chr3:5137549-5137977	5.69379	2.02088	0.476879	4.23771	2.25811e-05	0.000840593
chr3:9177692-9178189	8.08174	1.04435	0.297307	3.51269	0.000443596	0.00812665
chr3:38035702-38036000	4.85035	1.49807	0.573193	2.61355	0.00896068	0.0781189
chr3:38080629-38081187	4.87591	1.08194	0.39483	2.74027	0.0061389	0.0593173
chr3:44063315-44063837	5.31751	1.64598	0.367408	4.47999	7.46453e-06	0.000362133
chr3:45837481-45838256	7.70506	1.08797	0.341456	3.18626	0.00144123	0.0201354
chr3:47050487-47051609	31.4092	1.1162	0.284226	3.92718	8.59491e-05	0.00230729
chr3:50377804-50378540	6.15984	1.90952	0.440728	4.33265	1.47325e-05	0.000611413
chr3:54121625-54122147	8.43038	1.49548	0.476889	3.13591	0.00171322	0.0229728
chr3:61550347-61550577	4.02448	2.03211	0.449689	4.51891	6.21574e-06	0.000316188
chr3:62354292-62355012	10.128	1.77197	0.465345	3.80785	0.000140179	0.00334719
chr3:62356120-62356378	4.88732	2.66717	0.668805	3.98797	6.66411e-05	0.0019185
chr3:62356774-62357315	8.56823	1.54975	0.435408	3.55931	0.000371824	0.00713616
chr3:62362611-62363082	13.3456	1.34544	0.320039	4.204	2.62239e-05	0.000936605
chr3:62364018-62364316	4.32701	1.32874	0.499191	2.66179	0.00777254	0.070003
chr3:64253534-64253819	4.81979	1.31259	0.416441	3.15192	0.00162201	0.022074
chr3:71802561-71804209	5.23147	1.09072	0.372955	2.92455	0.0034496	0.0387027
chr3:105072530-105072962	21.659	1.03235	0.348138	2.96535	0.00302334	0.035046
chr3:121902743-121903645	9.32691	1.50649	0.445714	3.37995	0.000724991	0.0119829
chr3:122296613-122296828	6.6	3.37175	0.652136	5.17031	2.33709e-07	3.16005e-05
chr3:122640714-122641355	15.2135	1.31671	0.359093	3.66678	0.000245628	0.00519988
chr3:122745184-122746986	5.91971	1.07604	0.428953	2.50853	0.0121235	0.0966098
chr3:124860570-124861019	11.333	2.54634	0.580478	4.38663	1.15122e-05	0.000502652
chr3:125075916-125076481	8.38133	1.25881	0.395929	3.17939	0.00147585	0.0204976
chr3:126113548-126113967	4.23494	1.43455	0.5046	2.84295	0.00446987	0.0469807
chr3:127633994-127634588	33.6628	1.46051	0.367967	3.96912	7.21371e-05	0.0020239
chr3:129693128-129694841	24.4917	1.77953	0.405096	4.39287	1.11866e-05	0.000491096
chr3:130064575-130064840	2.26655	1.40443	0.516656	2.71831	0.00656163	0.0621789
chr3:130235990-130236203	3.79979	2.16467	0.56718	3.81655	0.000135329	0.00325583
chr3:131080579-131081191	6.39938	1.27563	0.462497	2.75814	0.00581305	0.0571884
chr3:131245722-131246021	8.86586	1.39565	0.418631	3.33385	0.000856543	0.0134973
chr3:133393119-133393657	11.2757	1.45714	0.357848	4.07195	4.6622e-05	0.00145186
chr3:133464950-133465420	12.2516	1.91441	0.466158	4.10679	4.01187e-05	0.00129355
chr3:134082861-134083201	4.98899	2.52221	0.6671	3.78087	0.000156284	0.00361124
chr3:134369465-134370242	6.67513	1.3074	0.409261	3.19453	0.00140059	0.0196763
chr3:137479996-137480197	2.39703	1.68944	0.570397	2.96187	0.00305782	0.0353674
chr3:137482965-137484454	11.3704	1.20763	0.404616	2.98464	0.00283917	0.0334288
chr3:137489052-137489409	5.35479	2.13395	0.618171	3.45204	0.000556374	0.0096848
chr3:137489595-137491004	10.2901	1.19305	0.365482	3.2643	0.00109733	0.0164036
chr3:138656628-138659107	37.0789	2.22089	0.448268	4.95438	7.25596e-07	6.41647e-05
chr3:138663719-138666346	17.4374	1.8954	0.410808	4.61384	3.95302e-06	0.000222708
chr3:138668636-138669323	7.01631	1.73834	0.484821	3.58553	0.000336397	0.00654008
chr3:138679245-138679579	10.6449	2.47131	0.525891	4.69929	2.61067e-06	0.000166468
chr3:141516056-141516639	10.801	2.5131	0.501617	5.01	5.44297e-07	5.28119e-05
chr3:146187109-146187710	6.9405	1.07497	0.411089	2.61494	0.00892434	0.0778345
chr3:147077116-147077672	10.1206	2.16185	0.559853	3.86145	0.000112717	0.00285649
chr3:147108512-147111703	43.4207	1.53188	0.321347	4.76706	1.86937e-06	0.000127616
chr3:147113609-147114479	24.0477	1.86963	0.383625	4.87357	1.09597e-06	8.80052e-05
chr3:147115765-147116421	8.13909	1.98228	0.473316	4.18808	2.8133e-05	0.000978175
chr3:147126989-147128999	36.2213	1.8483	0.341795	5.40763	6.38644e-08	1.356e-05
chr3:147130343-147130577	7.10615	1.875	0.546256	3.43245	0.000598144	0.0102585
chr3:147131067-147131333	6.55108	2.30895	0.513071	4.50026	6.78712e-06	0.000339486
chr3:147136904-147137328	5.23051	1.66557	0.528942	3.14887	0.00163903	0.0222335
chr3:147138917-147139564	15.9776	3.09301	0.526782	5.87151	4.31836e-09	2.82826e-06
chr3:147142182-147142391	6.22714	3.01241	0.59868	5.03175	4.86022e-07	4.92079e-05
chr3:148415443-148415932	2.86732	2.08004	0.68411	3.0405	0.00236187	0.0291006
chr3:154146348-154146965	6.4461	1.00144	0.325046	3.08092	0.00206359	0.0264842
chr3:156008992-156009320	4.23705	1.87456	0.56032	3.34551	0.000821301	0.0131195
chr3:156533840-156535131	17.2259	1.05197	0.324707	3.23975	0.00119633	0.0175118
chr3:157812054-157812764	23.6829	1.79505	0.403734	4.44613	8.74308e-06	0.000408101
chr3:157815582-157816095	4.54836	1.99779	0.651858	3.06477	0.0021784	0.0275694
chr3:157821233-157821604	10.7162	2.93831	0.604942	4.85718	1.19069e-06	9.24243e-05
chr3:159756633-159756997	4.47088	1.89013	0.590714	3.19974	0.00137553	0.0194654
chr3:170136243-170137886	21.1178	1.11608	0.292872	3.81081	0.00013851	0.00331382
chr3:170746073-170746292	7.40218	2.76077	0.673886	4.09679	4.18917e-05	0.00133836
chr3:172165373-172166738	41.721	2.26604	0.45447	4.98611	6.16074e-07	5.66111e-05
chr3:179754521-179755245	7.38339	2.52089	0.562182	4.48411	7.32178e-06	0.000357352
chr3:181413015-181414022	27.43	3.89079	0.645344	6.02902	1.6496e-09	1.57147e-06
chr3:181437185-181437478	4.38572	1.87598	0.595536	3.15008	0.00163227	0.0221849
chr3:183993906-183994347	10.605	1.17746	0.391297	3.00913	0.00262	0.0314491
chr3:184099096-184099582	21.5819	2.26891	0.472146	4.80552	1.54347e-06	0.000111596
chr3:184319377-184319822	6.14787	3.01841	0.599638	5.03373	4.81027e-07	4.89387e-05
chr3:184321784-184322277	11.0607	3.12553	0.663446	4.71106	2.46437e-06	0.000158918
chr3:185655057-185656029	2.20834	1.17829	0.438397	2.68773	0.00719393	0.0661854
chr3:185911345-185912228	46.9296	1.07575	0.269459	3.99226	6.54477e-05	0.00189264
chr3:186490603-186490813	4.81901	3.07524	0.730029	4.21249	2.52568e-05	0.000911071
chr3:187387915-187388176	7.05047	3.2944	0.631759	5.21465	1.84168e-07	2.66192e-05
chr3:192125822-192127994	21.2579	2.25038	0.478046	4.70745	2.5083e-06	0.000161255
chr3:193587353-193587889	43.46	1.41273	0.319193	4.42596	9.60151e-06	0.000439363
chr3:193987426-193987758	14.2533	2.05642	0.472179	4.35517	1.32966e-05	0.000566404
chr3:194117602-194118988	22.8911	1.6748	0.363098	4.61253	3.97806e-06	0.000223485
chr3:194207386-194208785	17.4226	1.64895	0.392892	4.19696	2.70516e-05	0.000956067
chr3:194406441-194409045	26.1454	1.19936	0.339844	3.52916	0.000416881	0.00775932
chr3:195488596-195489381	35.4289	1.0547	0.387854	2.71934	0.00654132	0.0620893
chr3:196255496-196256013	5.15395	1.02402	0.407603	2.51229	0.0119949	0.0958962
chr3:197831807-197832760	39.726	1.02202	0.372871	2.74096	0.00612596	0.0592469
chr3:197840491-197840783	8.50802	3.15473	0.634168	4.97459	6.5385e-07	5.93221e-05
chr4:107147-107898	6.82658	1.99042	0.466361	4.26799	1.97244e-05	0.0007627
chr4:206378-206892	16.0059	1.4824	0.390372	3.79739	0.000146226	0.00344052
chr4:298804-299312	11.1502	1.36622	0.378238	3.61208	0.000303756	0.00608035
chr4:379900-380399	9.09504	2.16813	0.489579	4.42857	9.48586e-06	0.000436933
chr4:786119-786341	4.15312	1.52418	0.535483	2.84636	0.00442217	0.0465728
chr4:788826-789738	8.26293	1.20245	0.433949	2.77096	0.00558917	0.0557269
chr4:1049653-1049923	5.38829	1.3824	0.497503	2.77867	0.00545818	0.0547595
chr4:1396292-1401730	55.5702	1.32107	0.268224	4.92525	8.42532e-07	7.23679e-05
chr4:2765639-2766063	2.62819	1.71769	0.581688	2.95294	0.00314764	0.0360482
chr4:2933645-2933879	4.54881	1.08312	0.366068	2.95878	0.00308859	0.035625
chr4:4144576-4145667	9.87027	1.21415	0.428005	2.83677	0.00455722	0.0477074
chr4:4859633-4860191	9.42583	2.1645	0.401843	5.38644	7.18655e-08	1.47662e-05
chr4:5021004-5021329	5.75896	1.35757	0.472428	2.87361	0.00405809	0.0437723
chr4:6247202-6247882	19.7429	1.30446	0.348293	3.74528	0.000180192	0.00404765
chr4:6660373-6660817	8.36159	1.29019	0.459479	2.80795	0.00498577	0.0510213
chr4:6665672-6666089	11.5708	1.31324	0.411093	3.19449	0.00140076	0.0196763
chr4:8689956-8690174	3.63832	1.31489	0.431539	3.04698	0.00231152	0.0286825
chr4:10462833-10463689	9.75035	1.43076	0.376662	3.79852	0.000145565	0.00343554
chr4:13524063-13526083	32.4759	1.40112	0.326083	4.2968	1.73279e-05	0.000692807
chr4:13526554-13526770	6.82612	1.95971	0.427894	4.5799	4.65204e-06	0.000252584
chr4:13529255-13529865	6.01536	1.6798	0.458078	3.66705	0.000245363	0.00519951
chr4:13530848-13531244	6.34332	1.37755	0.446303	3.08659	0.00202468	0.0260733
chr4:13543563-13546494	28.1751	1.71847	0.364761	4.7112	2.46258e-06	0.000158918
chr4:15704641-15705000	5.79198	2.40191	0.494381	4.85842	1.18328e-06	9.24243e-05
chr4:15779999-15780729	8.22751	1.45407	0.442227	3.28807	0.00100875	0.0154205
chr4:25090107-25090510	7.44024	1.87386	0.450994	4.15495	3.2536e-05	0.00110338
chr4:41646293-41646582	8.01932	1.90117	0.408791	4.65071	3.30788e-06	0.000195286
chr4:41747509-41747944	4.70147	1.24781	0.345397	3.61267	0.000303059	0.00607219
chr4:41749185-41749811	6.63716	1.14088	0.429983	2.65332	0.00797032	0.0713549
chr4:41753670-41753947	4.43586	2.06089	0.625951	3.29242	0.000993293	0.0152285
chr4:41867386-41867586	5.62356	2.09653	0.507012	4.13507	3.54847e-05	0.00118422
chr4:41875446-41875794	8.29798	2.40219	0.525675	4.56973	4.88362e-06	0.000262438
chr4:41880225-41880500	10.0761	1.76335	0.421308	4.18541	2.84652e-05	0.000986073
chr4:41881178-41881418	4.5392	1.62016	0.558397	2.90144	0.00371451	0.0407204
chr4:42152767-42154984	10.6929	1.08293	0.338309	3.20099	0.00136955	0.0193939
chr4:44449387-44451133	10.8095	1.34159	0.358984	3.73717	0.000186104	0.00415374
chr4:48485363-48486473	8.84355	1.55817	0.338938	4.59721	4.2818e-06	0.000237915
chr4:53617119-53617607	3.23919	1.8043	0.513175	3.51596	0.000438165	0.00806947
chr4:54975388-54976202	13.6248	1.54629	0.377787	4.09303	4.25765e-05	0.00135405
chr4:56659627-56660144	13.784	1.56038	0.349781	4.46102	8.15702e-06	0.00038546
chr4:57521622-57522703	7.79108	2.32686	0.436127	5.33529	9.53933e-08	1.77078e-05
chr4:74734919-74735544	5.01696	1.58417	0.536365	2.95353	0.0031416	0.0359987
chr4:74864114-74864329	6.61558	1.80566	0.578348	3.1221	0.00179565	0.0238034
chr4:85402765-85403175	6.15761	1.61534	0.547508	2.95034	0.00317422	0.0362932
chr4:85403831-85404524	12.4216	1.87422	0.452851	4.13871	3.49262e-05	0.0011693
chr4:85413998-85414874	7.91776	1.81384	0.542045	3.34628	0.000819039	0.0130934
chr4:85417660-85420799	25.0748	1.30516	0.327352	3.98704	6.69041e-05	0.00192322
chr4:85422930-85423190	5.26365	2.25165	0.520779	4.32362	1.53492e-05	0.000633244
chr4:94755787-94756310	5.70553	1.91663	0.48678	3.93735	8.2385e-05	0.00223656
chr4:102711830-102712199	5.79175	2.73776	0.647203	4.23015	2.33538e-05	0.000860192
chr4:109093039-109094546	6.96774	1.03943	0.355337	2.9252	0.00344237	0.0386483
chr4:111532648-111533391	7.45112	1.22728	0.340148	3.60806	0.000308493	0.00612044
chr4:111542063-111544464	27.7946	1.80234	0.364474	4.94505	7.61251e-07	6.67544e-05
chr4:111553080-111554210	11.4671	1.70337	0.393403	4.32985	1.49212e-05	0.000618022
chr4:111554966-111555504	7.27479	2.12337	0.409615	5.18382	2.17392e-07	2.97785e-05
chr4:111560564-111560808	2.08363	1.80627	0.469164	3.84997	0.00011813	0.00294735
chr4:113431826-113432596	12.5878	1.61748	0.412189	3.92412	8.70475e-05	0.00232105
chr4:113444182-113444389	2.41057	2.20647	0.709504	3.10987	0.00187169	0.0245782
chr4:123747741-123748980	3.95089	1.09276	0.367058	2.97708	0.00291012	0.0340348
chr4:134071663-134073628	19.4504	1.07666	0.292837	3.67664	0.000236325	0.00504368
chr4:140201065-140201449	4.60928	1.88244	0.624707	3.01331	0.00258414	0.0310898
chr4:140655963-140657135	7.28433	2.03955	0.442227	4.612	3.98814e-06	0.000223485
chr4:141419008-141419504	4.24971	1.6072	0.496512	3.23698	0.00120804	0.0175942
chr4:147559206-147561901	27.3755	1.76561	0.352047	5.01526	5.29607e-07	5.21525e-05
chr4:147576110-147576762	3.77038	1.59934	0.597107	2.67849	0.0073955	0.0675948
chr4:154143933-154144463	2.26038	1.60138	0.541193	2.95898	0.00308659	0.0356216
chr4:154709513-154710827	7.22287	1.26732	0.375482	3.3752	0.000737633	0.0121536
chr4:155254131-155254603	6.43303	1.63358	0.502767	3.24918	0.00115739	0.0170941
chr4:164252955-164253471	3.64289	1.26129	0.47978	2.6289	0.00856628	0.0754019
chr4:169799087-169799625	4.80635	1.63376	0.525136	3.11112	0.0018638	0.0244899
chr4:170695990-170696274	9.91382	1.00971	0.319938	3.15595	0.00159979	0.0218379
chr4:170946767-170947925	4.37888	1.05811	0.420501	2.5163	0.0118594	0.0953023
chr4:174421348-174421559	7.98284	1.32319	0.318387	4.15592	3.23977e-05	0.00110226
chr4:174422025-174422443	10.8977	1.56143	0.407782	3.82908	0.000128621	0.0031528
chr4:174427892-174428192	4.47973	2.11666	0.528164	4.00758	6.13445e-05	0.00179561
chr4:174430387-174430861	9.67446	3.22588	0.586671	5.49862	3.82765e-08	1.00811e-05
chr4:174437915-174438346	5.97907	2.1296	0.504423	4.22186	2.42298e-05	0.000883144
chr4:174439813-174440249	5.1518	1.90305	0.516132	3.68714	0.000226792	0.00487999
chr4:174443366-174443948	5.41314	2.3657	0.462416	5.11596	3.12155e-07	3.63453e-05
chr4:174448334-174448845	4.3091	1.38269	0.497849	2.77732	0.00548089	0.0549085
chr4:174459201-174460054	7.15848	1.41037	0.372279	3.78848	0.000151573	0.00353355
chr4:183062279-183062481	3.42833	2.11442	0.63866	3.31071	0.000930586	0.0144468
chr4:183063397-183066370	17.081	1.00949	0.283238	3.56411	0.000365086	0.00703908
chr4:184018831-184021379	14.2107	1.23858	0.323927	3.82365	0.00013149	0.00318962
chr4:185937243-185937750	5.5642	1.68559	0.447922	3.76314	0.000167796	0.00380591
chr4:186560032-186560361	9.38923	1.19592	0.321805	3.71628	0.000202177	0.00443688
chr5:53112-54264	8.04931	1.11959	0.400408	2.79611	0.00517213	0.0525946
chr5:528384-528982	4.47104	1.46402	0.403193	3.63107	0.000282249	0.00575987
chr5:926587-927401	16.1604	1.43441	0.368927	3.88807	0.000101044	0.00263065
chr5:1108803-1109051	9.43248	2.16356	0.39863	5.42749	5.7152e-08	1.27425e-05
chr5:1851343-1851564	1.86899	2.06404	0.686182	3.008	0.00262969	0.0315211
chr5:1874908-1879032	55.4327	1.98129	0.409145	4.84251	1.28211e-06	9.75569e-05
chr5:1879690-1879928	8.58097	2.25391	0.52192	4.3185	1.57091e-05	0.000643031
chr5:1881925-1887743	62.984	1.72719	0.359824	4.80008	1.58599e-06	0.000113058
chr5:1930755-1931986	11.9813	1.3682	0.432337	3.16467	0.00155259	0.0213231
chr5:2738954-2741237	36.1374	2.30484	0.411385	5.60263	2.11122e-08	7.76262e-06
chr5:2748369-2757024	101.768	1.76152	0.380078	4.63462	3.57589e-06	0.000206534
chr5:3590645-3592000	14.7687	1.3577	0.368477	3.68464	0.000229029	0.00492306
chr5:3592392-3592644	3.80596	1.5268	0.457328	3.33853	0.000842217	0.0133216
chr5:3594468-3603054	125.406	2.36143	0.371093	6.36345	1.97271e-10	6.25204e-07
chr5:3606489-3607135	11.2149	2.24517	0.442488	5.07398	3.89586e-07	4.27484e-05
chr5:7394987-7397022	20.0098	1.44647	0.312263	4.63221	3.61775e-06	0.000208231
chr5:7849946-7850439	4.18113	1.37608	0.404423	3.40258	0.000667524	0.0111679
chr5:10333223-10334101	13.0801	1.06581	0.326116	3.26818	0.00108241	0.0162501
chr5:15500077-15500923	4.29474	1.31517	0.473983	2.77473	0.0055248	0.0552427
chr5:16179065-16180420	9.07058	1.82966	0.517765	3.53377	0.000409679	0.00767983
chr5:31639054-31640104	5.29169	1.22761	0.404521	3.03473	0.00240752	0.0294724
chr5:32709911-32714450	41.2806	1.32059	0.276358	4.77856	1.76556e-06	0.000122525
chr5:37834672-37835128	7.72626	2.23178	0.525415	4.24765	2.1602e-05	0.000814119
chr5:37836748-37840726	26.3952	1.18883	0.286188	4.15402	3.26688e-05	0.00110609
chr5:40679503-40682081	26.1495	2.19886	0.386021	5.69621	1.22499e-08	5.58115e-06
chr5:42951077-42952410	15.4708	1.49067	0.409578	3.63951	0.000273152	0.0056235
chr5:42992034-42992955	13.7484	2.95886	0.536518	5.51493	3.48916e-08	9.64114e-06
chr5:42994627-42994936	7.39142	2.78401	0.699207	3.98166	6.84347e-05	0.00194607
chr5:42995123-42995415	2.3582	2.47625	0.719451	3.44185	0.000577746	0.0099822
chr5:43017969-43018668	9.11859	2.16861	0.572513	3.78787	0.000151943	0.00353823
chr5:43396898-43397364	4.40051	1.6477	0.59076	2.78913	0.00528505	0.0534833
chr5:45695395-45696510	5.43096	1.46219	0.342077	4.27445	1.91606e-05	0.000745499
chr5:50685454-50686148	6.55306	1.47184	0.374252	3.93275	8.39791e-05	0.00227395
chr5:50694985-50695352	5.21524	1.46558	0.561561	2.60983	0.00905869	0.0786788
chr5:54516268-54516919	13.2807	2.34125	0.49661	4.71447	2.42337e-06	0.00015773
chr5:54519055-54519628	12.9733	2.60038	0.466874	5.56976	2.55085e-08	8.35325e-06
chr5:54523677-54523901	2.22529	1.16101	0.438121	2.64997	0.00804999	0.0719453
chr5:58334837-58335881	4.71941	1.451	0.472871	3.06849	0.00215142	0.0273154
chr5:59189047-59189894	4.33356	1.06249	0.370537	2.86744	0.00413805	0.0443155
chr5:60921535-60922472	11.4505	1.0426	0.389235	2.6786	0.00739314	0.0675948
chr5:63256549-63257886	24.7418	1.05877	0.240387	4.40441	1.06071e-05	0.000475008
chr5:71014918-71015715	8.82172	1.24335	0.446474	2.78482	0.00535574	0.0539655
chr5:72526204-72526497	6.50394	2.88915	0.529111	5.46038	4.75111e-08	1.13152e-05
chr5:72529100-72529976	15.1271	2.42702	0.463876	5.23206	1.67631e-07	2.52749e-05
chr5:72594148-72595808	17.8613	1.98093	0.386447	5.126	2.95965e-07	3.53561e-05
chr5:72598959-72599656	11.4586	1.22427	0.369767	3.31093	0.00092988	0.0144466
chr5:72676121-72678421	41.0409	1.79741	0.370939	4.84558	1.26244e-06	9.69169e-05
chr5:72715408-72715997	4.92384	2.47256	0.673426	3.67161	0.000241028	0.00512319
chr5:72731822-72732061	4.51002	2.25491	0.512525	4.3996	1.08449e-05	0.000482564
chr5:72740052-72740800	11.3514	1.13876	0.365907	3.11215	0.0018573	0.0244199
chr5:76011121-76012292	4.69718	1.06974	0.412229	2.59501	0.00945887	0.0811125
chr5:76115511-76116089	7.4806	1.04867	0.384106	2.73017	0.00633021	0.0605516
chr5:76249436-76250528	8.12323	2.03378	0.573657	3.54528	0.000392193	0.00744527
chr5:76923888-76924502	12.5014	2.01815	0.360178	5.60321	2.10416e-08	7.76262e-06
chr5:76932318-76933523	20.8467	1.98173	0.379949	5.21576	1.8306e-07	2.66192e-05
chr5:76934582-76935296	8.99672	1.75988	0.465298	3.78226	0.000155412	0.00360701
chr5:76936127-76936984	10.5142	1.14191	0.369937	3.08676	0.0020235	0.0260733
chr5:77140543-77140914	4.90689	2.04526	0.494997	4.13186	3.59834e-05	0.00119342
chr5:77253833-77254049	3.22456	2.10741	0.72451	2.90874	0.00362884	0.0401336
chr5:80255905-80257006	7.21531	1.16043	0.329775	3.51885	0.000433424	0.00801031
chr5:80689819-80690228	2.25592	1.68298	0.562517	2.99188	0.00277268	0.0328946
chr5:87955639-87955864	6.18159	1.82501	0.416564	4.3811	1.18083e-05	0.00051344
chr5:87973952-87974294	6.46551	1.62026	0.336501	4.81503	1.47181e-06	0.000108997
chr5:87980879-87981272	4.6432	1.52484	0.474244	3.21531	0.00130304	0.0186156
chr5:87985471-87985810	5.14248	1.77059	0.434522	4.07479	4.60562e-05	0.00143638
chr5:92906240-92908875	43.2201	1.82821	0.315951	5.78636	7.19284e-09	3.58923e-06
chr5:113696517-113699195	19.2728	1.0647	0.348118	3.05844	0.00222491	0.0278976
chr5:115151349-115152713	17.388	1.98045	0.42495	4.66043	3.15542e-06	0.000188967
chr5:115298351-115299137	9.42871	1.83988	0.358522	5.13185	2.86914e-07	3.52992e-05
chr5:118691402-118691759	3.23309	1.75538	0.694704	2.5268	0.0115108	0.0931083
chr5:122430677-122431443	10.6892	1.80832	0.429413	4.21114	2.54085e-05	0.000914969
chr5:125930602-125931049	3.40177	1.75584	0.605188	2.90132	0.00371599	0.0407204
chr5:133406808-133407149	4.26107	1.2081	0.466198	2.5914	0.00955872	0.0818683
chr5:134363093-134365146	46.7825	1.4869	0.314018	4.73508	2.18965e-06	0.00014543
chr5:134366914-134367438	8.34052	1.91571	0.495604	3.8654	0.000110908	0.00281746
chr5:134374386-134376751	27.8222	1.78804	0.335027	5.33702	9.44844e-08	1.77078e-05
chr5:134385968-134386370	9.82822	2.22169	0.416427	5.33513	9.5476e-08	1.77078e-05
chr5:134825399-134826496	16.7001	2.12714	0.433487	4.90705	9.24549e-07	7.81318e-05
chr5:134870741-134872051	14.221	1.71957	0.401055	4.28763	1.8059e-05	0.000710096
chr5:137577500-137577971	2.30054	1.77662	0.582571	3.04961	0.00229137	0.0284831
chr5:139040820-139041028	6.25407	1.17921	0.406585	2.90028	0.00372824	0.0408236
chr5:139081002-139081202	3.4064	2.05421	0.482675	4.25588	2.08227e-05	0.000793458
chr5:139227606-139228279	2.92782	2.79991	0.854651	3.27608	0.00105257	0.0158817
chr5:140011483-140012739	7.68255	1.12798	0.416911	2.70556	0.00681896	0.0636578
chr5:140180845-140181082	11.7627	1.04584	0.359957	2.90546	0.0036671	0.04045
chr5:140207726-140208078	14.4952	1.3527	0.340569	3.97188	7.13079e-05	0.0020087
chr5:140214069-140214464	15.4348	1.07297	0.233942	4.58647	4.50812e-06	0.000246005
chr5:140221008-140221381	18.5393	1.08874	0.31636	3.44147	0.000578566	0.00998813
chr5:140228130-140228576	13.1152	1.16501	0.421225	2.76578	0.00567875	0.0563786
chr5:140235738-140236033	10.2797	1.03198	0.374132	2.75834	0.00580951	0.0571884
chr5:140255159-140255450	11.881	1.98907	0.382422	5.20125	1.97948e-07	2.80308e-05
chr5:140261885-140262153	11.5328	1.42677	0.444539	3.20955	0.00132942	0.0189152
chr5:140734721-140735028	9.30966	1.13848	0.339555	3.35286	0.000799823	0.012845
chr5:140743962-140744642	29.4896	1.07785	0.253947	4.2444	2.19175e-05	0.000820264
chr5:140750051-140750264	3.59831	1.22732	0.403642	3.04062	0.00236095	0.0291006
chr5:140753655-140753952	12.4801	1.17338	0.295396	3.97222	7.12046e-05	0.00200849
chr5:140762402-140762768	9.98967	1.24004	0.341773	3.62827	0.000285329	0.00580012
chr5:140767197-140767695	7.69317	1.76411	0.512247	3.44387	0.000573453	0.00992892
chr5:140777443-140777938	7.15673	1.72838	0.520769	3.3189	0.000903721	0.0141239
chr5:140787448-140788044	13.6832	2.10876	0.41664	5.06135	4.16293e-07	4.47419e-05
chr5:140797163-140797701	11.0394	2.66926	0.488758	5.4613	4.7265e-08	1.13152e-05
chr5:140800761-140801072	8.06401	2.43442	0.571089	4.26278	2.01901e-05	0.00077499
chr5:140864528-140864748	3.9866	1.3435	0.38328	3.50527	0.000456138	0.008284
chr5:140871065-140872335	50.4226	1.70076	0.356128	4.7757	1.79085e-06	0.000123495
chr5:141132812-141133338	12.1283	1.46571	0.372247	3.93746	8.23481e-05	0.00223656
chr5:145722468-145722925	6.44173	2.4933	0.538309	4.63171	3.6265e-06	0.000208231
chr5:145724295-145724551	3.72682	1.72525	0.654519	2.63591	0.00839122	0.0742352
chr5:145725287-145725852	8.59736	1.96393	0.404996	4.84926	1.23925e-06	9.54861e-05
chr5:149681703-149682601	8.0752	1.01262	0.354847	2.85369	0.00432147	0.0457652
chr5:150051117-150052107	8.58446	1.41468	0.401347	3.52484	0.000423735	0.00787291
chr5:150325905-150326194	8.63739	1.14607	0.325845	3.51723	0.000436072	0.00805206
chr5:153853057-153853551	5.36668	1.46732	0.395998	3.70537	0.00021108	0.00459855
chr5:153855191-153856128	9.80312	1.35401	0.501534	2.69973	0.00693963	0.0643259
chr5:153862143-153862451	3.50714	1.75242	0.592066	2.95983	0.00307807	0.035544
chr5:154026819-154027257	5.6238	1.7112	0.555838	3.07859	0.00207981	0.0265947
chr5:158478379-158478630	2.71071	1.71614	0.660734	2.59733	0.00939514	0.0807974
chr5:158532295-158532502	5.07961	1.57664	0.391691	4.02521	5.69254e-05	0.00170679
chr5:166405485-166405917	2.46185	1.45154	0.486012	2.98663	0.00282067	0.033265
chr5:168727430-168728275	2.38019	1.16086	0.461442	2.51572	0.0118791	0.0953514
chr5:170735170-170739863	51.6016	1.45095	0.361615	4.01243	6.00976e-05	0.00177398
chr5:170741604-170742751	27.1834	2.67243	0.449067	5.95107	2.66392e-09	1.99394e-06
chr5:170743179-170744107	20.5714	2.78033	0.47715	5.82694	5.64541e-09	3.17488e-06
chr5:172655841-172656202	5.41348	2.1873	0.531598	4.11457	3.87897e-05	0.00126255
chr5:172659050-172660277	13.1757	1.00362	0.343343	2.92308	0.0034659	0.0387366
chr5:172660721-172661133	13.3139	2.70585	0.557004	4.85787	1.18655e-06	9.24243e-05
chr5:172670830-172671824	17.8064	1.81269	0.453493	3.99717	6.41032e-05	0.00186077
chr5:172672312-172672971	11.8637	1.872	0.467047	4.00817	6.11905e-05	0.00179556
chr5:174158681-174159729	13.4165	1.83198	0.365829	5.00775	5.507e-07	5.3187e-05
chr5:175085005-175085756	4.36194	1.63646	0.526601	3.10759	0.00188622	0.0247225
chr5:175621334-175621827	5.23218	1.57496	0.432706	3.6398	0.000272847	0.0056235
chr5:176107069-176107521	6.75996	1.52787	0.434077	3.51981	0.000431858	0.00799548
chr5:176759072-176759361	13.2421	1.04779	0.302642	3.46214	0.0005359	0.00941441
chr5:177209738-177210523	19.9412	1.23427	0.426987	2.89065	0.0038444	0.0418879
chr5:177411343-177411939	16.0494	2.58089	0.529401	4.87511	1.08747e-06	8.76586e-05
chr5:177433282-177434067	12.5571	1.2773	0.332986	3.8359	0.000125107	0.0030816
chr5:178003624-178004247	8.28804	1.03817	0.402568	2.57886	0.00991281	0.0840763
chr5:178016559-178017670	6.16009	1.61033	0.423378	3.80352	0.000142654	0.0033859
chr5:178367621-178368725	26.194	1.56764	0.401331	3.9061	9.37973e-05	0.00247271
chr5:178957434-178957900	11.4501	2.4606	0.542221	4.538	5.67916e-06	0.000296818
chr5:180486155-180486892	14.4208	2.09026	0.41321	5.05858	4.22386e-07	4.49358e-05
chr5:180524613-180525276	2.83858	1.90508	0.559265	3.4064	0.00065826	0.011081
chr5:180527369-180528782	5.34782	1.30425	0.424971	3.06903	0.00214757	0.0272945
chr6:1378446-1379318	13.1544	2.75745	0.540107	5.10538	3.30138e-07	3.71991e-05
chr6:1379694-1380014	5.57194	2.02621	0.508623	3.98372	6.78443e-05	0.00193717
chr6:1381744-1385211	26.0981	1.27363	0.285126	4.4669	7.93608e-06	0.000379736
chr6:1389140-1391393	7.9279	1.24109	0.418327	2.96679	0.00300927	0.0349531
chr6:1393050-1394170	28.007	2.77367	0.504717	5.49549	3.89622e-08	1.00811e-05
chr6:5994910-5995203	4.83457	1.10377	0.361124	3.05647	0.00223957	0.0280387
chr6:5996186-5996486	6.23995	2.22841	0.525908	4.23727	2.26256e-05	0.000840759
chr6:5999150-5999787	12.7843	2.09055	0.443298	4.71591	2.40631e-06	0.000157107
chr6:6002472-6005125	31.5536	1.21915	0.261158	4.66823	3.03801e-06	0.000185727
chr6:10381559-10382354	9.30665	1.74018	0.423121	4.11273	3.91005e-05	0.00126657
chr6:10384966-10385492	8.19102	1.57348	0.351801	4.47265	7.72558e-06	0.000372901
chr6:10390039-10390565	10.5464	2.39001	0.50731	4.71114	2.46334e-06	0.000158918
chr6:10390889-10391098	5.04142	3.22529	0.64628	4.99054	6.02102e-07	5.63342e-05
chr6:10398574-10398812	5.39509	1.75958	0.468342	3.75703	0.000171943	0.00387898
chr6:10410110-10410690	6.93745	1.74597	0.446713	3.90849	9.28744e-05	0.00245765
chr6:10417385-10417842	11.2498	2.62189	0.549412	4.77218	1.82242e-06	0.000124818
chr6:10421415-10421727	4.35187	1.36216	0.519231	2.62342	0.0087053	0.076438
chr6:10422322-10422648	9.87004	2.25637	0.488412	4.6198	3.84113e-06	0.000217957
chr6:10426201-10426638	3.00858	1.26314	0.410259	3.07889	0.00207773	0.0265842
chr6:10881847-10882051	2.97137	1.99697	0.594073	3.36149	0.000775233	0.0125948
chr6:10882927-10883149	4.72748	3.04721	0.62393	4.88389	1.04012e-06	8.482e-05
chr6:10887185-10887622	6.75632	2.1051	0.557275	3.77748	0.000158424	0.00365176
chr6:17280740-17282334	10.1563	1.19089	0.300246	3.96637	7.29753e-05	0.00203987
chr6:19691911-19692305	6.42998	3.3786	0.684607	4.9351	8.01097e-07	6.94956e-05
chr6:26184037-26184336	2.76118	1.67484	0.565036	2.96413	0.00303537	0.0351465
chr6:26240698-26240951	6.69435	3.14249	0.623818	5.03751	4.71633e-07	4.84534e-05
chr6:26271346-26271588	2.81598	1.51366	0.543444	2.78532	0.00534754	0.0539594
chr6:26272471-26272696	4.16068	1.85987	0.54108	3.43732	0.000587492	0.0101006
chr6:26501726-26502107	10.1726	1.91192	0.466972	4.09429	4.23464e-05	0.00134878
chr6:26614014-26614851	12.8997	3.06584	0.558596	5.48847	4.05421e-08	1.0362e-05
chr6:26689804-26690092	6.47939	1.63945	0.504435	3.25007	0.00115378	0.0170852
chr6:27064629-27065004	4.28214	2.35519	0.626537	3.75906	0.000170555	0.00385181
chr6:27107139-27107394	7.68521	1.73355	0.505554	3.42902	0.000605773	0.0103639
chr6:27647794-27648005	3.55503	2.57292	0.655042	3.92787	8.57006e-05	0.00230566
chr6:28175283-28175605	4.32243	2.17077	0.568836	3.81617	0.00013554	0.00325583
chr6:28583935-28584289	10.3242	1.12984	0.38644	2.92371	0.00345888	0.0387239
chr6:29521111-29521833	3.34681	2.44405	0.695864	3.51226	0.000444316	0.00813273
chr6:30431563-30432325	3.58838	1.84805	0.580037	3.18609	0.00144208	0.0201354
chr6:33560893-33561189	11.5255	1.41678	0.419062	3.38083	0.000722675	0.0119635
chr6:33943605-33944027	9.28007	1.99067	0.39662	5.01908	5.19182e-07	5.15688e-05
chr6:35479389-35479678	7.91593	1.52109	0.421732	3.60676	0.000310039	0.00614158
chr6:37503539-37504291	10.0397	1.0524	0.311828	3.37492	0.000738359	0.0121559
chr6:37616723-37617179	16.5083	1.56877	0.48758	3.21747	0.00129327	0.0185013
chr6:39016308-39016998	5.48954	1.3571	0.426612	3.18112	0.00146708	0.0203893
chr6:41339237-41340027	8.02921	2.22836	0.555114	4.01424	5.96389e-05	0.00176791
chr6:41340668-41342543	21.6998	1.50814	0.375852	4.0126	6.00537e-05	0.00177398
chr6:41513653-41516189	15.9081	1.42007	0.392435	3.61862	0.000296183	0.0059975
chr6:41528267-41528900	16.5495	2.05875	0.423013	4.86687	1.1338e-06	9.03506e-05
chr6:42072033-42072701	9.08443	2.99715	0.485736	6.17033	6.81485e-10	1.03899e-06
chr6:42145848-42146053	6.82783	1.57857	0.501235	3.14936	0.00163627	0.0222105
chr6:42879280-42879623	3.40914	1.4106	0.456977	3.08681	0.00202318	0.0260733
chr6:43243594-43244305	7.66263	1.392	0.372711	3.73479	0.000187868	0.00418421
chr6:43276420-43276659	4.2076	2.65077	0.617376	4.2936	1.75797e-05	0.000699119
chr6:43612715-43613366	4.98332	1.51103	0.546879	2.76301	0.00572711	0.0566458
chr6:45630987-45631814	14.5606	1.04637	0.349137	2.99701	0.00272638	0.0324288
chr6:50787287-50788091	5.4617	1.12568	0.405525	2.77586	0.00550552	0.0551289
chr6:50791111-50791573	4.33477	1.79924	0.417043	4.31429	1.60119e-05	0.000651606
chr6:50810643-50810994	5.15655	1.51773	0.410157	3.70036	0.000215294	0.00467095
chr6:50813315-50813699	7.12519	1.10372	0.40194	2.74599	0.00603286	0.0586389
chr6:56112189-56112444	2.86812	2.30197	0.686775	3.35186	0.000802702	0.0128798
chr6:58180155-58180443	4.51595	1.98993	0.577049	3.44846	0.000563795	0.00978958
chr6:70992041-70992912	6.94461	1.43701	0.524918	2.73758	0.0061893	0.0595571
chr6:74024403-74025020	23.2154	1.47177	0.381779	3.85504	0.000115712	0.00291477
chr6:74161087-74162090	5.90537	1.30049	0.510863	2.54568	0.0109066	0.090134
chr6:75911580-75912133	9.36124	1.33258	0.370702	3.59475	0.000324703	0.00637184
chr6:78172232-78174088	16.4908	1.12566	0.325836	3.45469	0.000550934	0.00961069
chr6:85472703-85474132	9.72099	1.57151	0.406403	3.86687	0.000110243	0.00280397
chr6:85482570-85484718	20.8723	1.62465	0.367175	4.42474	9.65579e-06	0.000439589
chr6:99290280-99290771	6.88802	1.50731	0.465896	3.23529	0.00121521	0.0176496
chr6:99291328-99291737	4.31185	2.22083	0.516673	4.29833	1.72088e-05	0.000690925
chr6:99295742-99296454	14.5118	2.02134	0.39139	5.16451	2.41066e-07	3.218e-05
chr6:100055642-100055866	3.16057	1.49876	0.561753	2.668	0.00763035	0.0692272
chr6:100060980-100062657	9.44707	1.10789	0.314471	3.52303	0.000426637	0.0079128
chr6:100066406-100067277	21.8911	1.34855	0.298086	4.52403	6.06721e-06	0.000311658
chr6:100895008-100895246	7.39079	1.79204	0.431711	4.15101	3.31008e-05	0.00111532
chr6:100895774-100896062	8.63076	1.04816	0.42008	2.49515	0.0125903	0.0994976
chr6:100897081-100897621	15.9727	1.57308	0.338008	4.65397	3.25609e-06	0.000192772
chr6:100903492-100903713	5.59719	2.43772	0.648039	3.76169	0.000168767	0.00381966
chr6:100905445-100905697	6.80174	1.84202	0.490335	3.75666	0.000172193	0.00388046
chr6:100905953-100906686	14.2753	1.77387	0.378696	4.68414	2.81137e-06	0.000174839
chr6:100909211-100909444	2.22965	1.09866	0.43126	2.54756	0.0108479	0.0897909
chr6:100912072-100913337	17.1254	2.47842	0.442945	5.59533	2.20201e-08	7.89966e-06
chr6:100914947-100915245	5.11831	1.72307	0.492719	3.49705	0.000470426	0.00847008
chr6:100915603-100915883	4.16008	2.16412	0.516605	4.18911	2.80047e-05	0.000976575
chr6:100917206-100917523	10.59	1.83422	0.382973	4.78942	1.67264e-06	0.000117021
chr6:101846767-101847135	5.05441	1.46391	0.460858	3.17648	0.00149073	0.0206194
chr6:105388191-105389545	16.214	1.26693	0.333848	3.79493	0.000147684	0.00346603
chr6:105400878-105401149	6.18717	1.84429	0.434226	4.24729	2.16368e-05	0.000814119
chr6:106429112-106429772	16.0228	1.45978	0.374141	3.90169	9.55216e-05	0.002515
chr6:106433985-106434459	12.3689	1.38628	0.35776	3.8749	0.000106668	0.00273296
chr6:106441987-106442912	4.81128	1.30669	0.520765	2.50917	0.0121015	0.0965449
chr6:108436110-108436522	2.81355	1.96309	0.678366	2.89385	0.00380545	0.0415388
chr6:108437999-108441208	29.1831	1.20607	0.313382	3.84856	0.000118813	0.00296086
chr6:108485672-108490539	49.7287	1.57471	0.315869	4.98533	6.18568e-07	5.66111e-05
chr6:108491034-108491410	6.02281	1.78684	0.437584	4.08342	4.43779e-05	0.00139441
chr6:108495655-108495986	6.55875	2.17869	0.481916	4.52088	6.15817e-06	0.000314359
chr6:108497596-108497996	7.75949	1.58543	0.453756	3.49401	0.000475822	0.00855989
chr6:110679418-110679833	2.95194	1.2777	0.486305	2.62736	0.00860512	0.0756803
chr6:110797298-110798201	12.7184	1.07107	0.325436	3.2912	0.000997614	0.0152725
chr6:116783068-116783678	9.57069	2.30602	0.885446	2.60436	0.0092045	0.0796482
chr6:134210640-134211218	11.044	1.56303	0.363335	4.30189	1.69346e-05	0.000681218
chr6:134213960-134214351	6.61582	1.95756	0.390687	5.01054	5.42775e-07	5.28119e-05
chr6:134497537-134497756	4.06185	1.35437	0.489865	2.76478	0.00569614	0.056471
chr6:137809343-137810204	12.012	2.3446	0.479462	4.89006	1.00805e-06	8.36402e-05
chr6:137814356-137815202	10.3414	1.69368	0.414369	4.08738	4.36274e-05	0.00137702
chr6:137816475-137817223	9.62948	1.32281	0.408413	3.23891	0.00119988	0.0175363
chr6:137818168-137819372	10.8014	1.44411	0.36612	3.94435	8.0016e-05	0.00219212
chr6:146755476-146755901	4.90134	1.3065	0.412722	3.16557	0.0015478	0.0212713
chr6:150284683-150286515	15.3712	1.18005	0.362895	3.25177	0.00114687	0.0170107
chr6:150358873-150359394	8.4537	2.56759	0.611995	4.19545	2.72333e-05	0.000959252
chr6:158937286-158937491	6.51773	1.44151	0.420297	3.42973	0.000604185	0.0103452
chr6:166267510-166268461	13.2011	1.22038	0.354289	3.4446	0.000571913	0.00991411
chr6:166579974-166583423	31.0322	1.15335	0.287363	4.01357	5.98071e-05	0.00177039
chr6:168501903-168502790	16.2399	1.67147	0.374704	4.46078	8.16605e-06	0.00038546
chr7:492129-492348	3.87773	1.15884	0.428105	2.70691	0.00679119	0.0635401
chr7:644182-644461	10.55	1.84624	0.383956	4.80848	1.52079e-06	0.000111055
chr7:1263497-1264364	8.1179	1.3592	0.443906	3.0619	0.00219934	0.0276737
chr7:1286023-1287658	13.4352	1.17694	0.331532	3.55	0.000385225	0.00735295
chr7:2774445-2774655	9.04965	1.77469	0.426235	4.16364	3.13221e-05	0.00107263
chr7:4832112-4832481	25.6773	1.33267	0.331039	4.02572	5.68006e-05	0.00170548
chr7:4901337-4901753	21.5147	1.61147	0.366569	4.39608	1.10223e-05	0.000487354
chr7:5336514-5336894	9.33855	1.54989	0.314075	4.93477	8.02459e-07	6.94956e-05
chr7:6703504-6704075	1.8829	1.82488	0.645652	2.82642	0.00470714	0.048959
chr7:8473140-8475199	16.4185	1.10302	0.306389	3.60005	0.000318151	0.00626944
chr7:8481975-8482762	21.5021	2.67726	0.489404	5.47045	4.48901e-08	1.09396e-05
chr7:8483133-8483711	8.05716	1.92379	0.462308	4.16129	3.1646e-05	0.00108019
chr7:12151221-12151559	2.86422	1.45738	0.573717	2.54024	0.0110777	0.0908679
chr7:19145873-19146256	4.38134	2.91518	0.576801	5.05405	4.32541e-07	4.5326e-05
chr7:19146924-19147308	3.97042	2.62521	0.668925	3.92452	8.69014e-05	0.0023201
chr7:19151967-19152347	8.69649	2.88976	0.533011	5.42157	5.90763e-08	1.27641e-05
chr7:19184222-19184686	4.02975	1.6408	0.44362	3.69865	0.000216747	0.00469761
chr7:19184819-19185033	3.87762	2.43238	0.625146	3.8909	9.98729e-05	0.00261315
chr7:20816240-20816540	6.4687	1.7284	0.505448	3.41954	0.000627263	0.0106447
chr7:20823308-20825662	15.2071	1.11923	0.307348	3.64158	0.000270968	0.00560054
chr7:21582444-21583313	7.31759	1.07906	0.401989	2.6843	0.00726808	0.0666628
chr7:22539546-22540022	8.41024	1.96599	0.468854	4.19318	2.75076e-05	0.00096729
chr7:22589311-22589513	2.01863	2.07475	0.657545	3.1553	0.00160333	0.0218483
chr7:23287222-23287508	4.77013	2.0894	0.636873	3.28071	0.00103545	0.0157026
chr7:23513535-23514412	3.35084	1.60979	0.609149	2.64269	0.00822515	0.0730435
chr7:24323559-24325080	16.4081	1.53876	0.375063	4.10266	4.08424e-05	0.00131284
chr7:25891957-25892615	4.50844	1.81429	0.478411	3.79232	0.000149243	0.00349334
chr7:25898238-25898771	11.9667	2.05092	0.439135	4.67035	3.0068e-06	0.000184799
chr7:27127501-27128368	28.5611	1.66747	0.410815	4.05893	4.9298e-05	0.00151716
chr7:27194584-27194827	9.90953	2.62321	0.502345	5.22194	1.77059e-07	2.60531e-05
chr7:27195602-27196567	12.2899	3.18024	0.523869	6.07067	1.27374e-09	1.33476e-06
chr7:27198183-27198514	13.7518	1.61304	0.444207	3.63129	0.000282011	0.00575987
chr7:27203916-27206462	56.6805	2.69484	0.479267	5.62284	1.8784e-08	7.42783e-06
chr7:27208872-27209616	5.88641	1.97287	0.375314	5.2566	1.46743e-07	2.32987e-05
chr7:27225051-27225629	12.1309	2.00458	0.438948	4.56679	4.95257e-06	0.000264786
chr7:27227521-27229043	32.7679	2.30863	0.412726	5.59362	2.22388e-08	7.89966e-06
chr7:27231806-27233097	11.6438	1.26895	0.377942	3.35753	0.000786408	0.012704
chr7:27244531-27245297	9.92207	1.32368	0.344868	3.83823	0.000123927	0.0030628
chr7:27260102-27260467	10.2643	2.73052	0.559426	4.88094	1.05582e-06	8.54359e-05
chr7:27265159-27265493	7.94738	3.03457	0.551156	5.50583	3.6744e-08	9.87283e-06
chr7:27278946-27279469	12.5019	2.68625	0.545706	4.92251	8.54392e-07	7.30872e-05
chr7:27282087-27283136	12.0361	1.20449	0.350122	3.44019	0.000581311	0.010019
chr7:27284640-27286237	21.1394	1.73681	0.377833	4.59676	4.29106e-06	0.000237915
chr7:27291120-27292197	23.6603	3.32833	0.542369	6.13665	8.42776e-10	1.03899e-06
chr7:29605828-29606290	14.2105	1.66254	0.389514	4.26823	1.97028e-05	0.0007627
chr7:31091718-31093077	7.261	1.07912	0.317896	3.39458	0.000687329	0.0114599
chr7:31375846-31376542	7.33322	1.32895	0.351093	3.7852	0.000153587	0.00356861
chr7:32110064-32110910	5.59553	1.40365	0.457573	3.0676	0.00215784	0.0273587
chr7:32467435-32467948	9.53018	1.68322	0.42531	3.95763	7.56963e-05	0.00209293
chr7:32801485-32801972	15.9026	2.19666	0.393394	5.58386	2.35241e-08	8.08225e-06
chr7:35292986-35294674	21.7632	1.80404	0.410601	4.39366	1.11457e-05	0.000490741
chr7:35296922-35298218	17.5748	2.11772	0.412569	5.13302	2.85134e-07	3.52992e-05
chr7:35301151-35301731	8.82507	2.1144	0.403444	5.24089	1.59806e-07	2.44469e-05
chr7:35494214-35494702	11.1685	1.02822	0.365719	2.81151	0.0049309	0.0506826
chr7:39015544-39015929	5.48767	2.27146	0.494014	4.59796	4.26649e-06	0.000237811
chr7:39649254-39649510	9.20983	3.59754	0.594268	6.05374	1.41524e-09	1.41241e-06
chr7:42267547-42267823	2.80924	2.57125	0.734659	3.49992	0.00046539	0.00839384
chr7:44349112-44349716	26.7232	1.3424	0.369801	3.63007	0.000283347	0.00577102
chr7:49813009-49815752	15.3724	1.23462	0.334268	3.69351	0.000221182	0.00477496
chr7:56242407-56243298	25.7165	1.00024	0.223101	4.48334	7.34828e-06	0.000357352
chr7:56355509-56355798	6.37578	1.61248	0.473438	3.40589	0.000659487	0.0110927
chr7:64349425-64350151	23.7497	2.49205	0.51473	4.84147	1.28882e-06	9.75569e-05
chr7:64583431-64583648	2.35488	1.76675	0.629866	2.80495	0.00503238	0.051398
chr7:65037625-65037864	3.90539	2.31177	0.504098	4.58596	4.51913e-06	0.000246005
chr7:65509075-65509594	3.2741	1.89474	0.556074	3.40735	0.000655969	0.0110513
chr7:70060835-70061456	4.82547	1.05739	0.413255	2.55867	0.0105072	0.0877333
chr7:70596229-70598382	16.1637	1.39667	0.359106	3.8893	0.000100534	0.00262312
chr7:73037529-73038957	12.5742	1.42402	0.426897	3.33575	0.000850702	0.0134255
chr7:73720747-73720988	8.59864	1.54305	0.396765	3.88907	0.000100629	0.00262312
chr7:76145397-76145781	7.22143	2.35022	0.670753	3.50384	0.000458593	0.00832138
chr7:79082949-79083850	6.15537	2.11733	0.498505	4.24737	2.16299e-05	0.000814119
chr7:87229552-87229890	2.97086	2.46644	0.690039	3.57435	0.0003511	0.00678816
chr7:88388489-88389283	5.24603	1.17627	0.427678	2.75036	0.00595292	0.0581909
chr7:89747893-89749036	9.99692	1.00302	0.381112	2.63184	0.00849251	0.0750046
chr7:89950259-89950778	7.19263	2.33442	0.572512	4.0775	4.55218e-05	0.00142395
chr7:96631384-96631800	9.85351	1.08453	0.363	2.98769	0.00281098	0.0332088
chr7:96645787-96646599	7.58423	1.14911	0.371738	3.09118	0.00199362	0.0258088
chr7:96650222-96651551	21.1746	2.11754	0.364436	5.81047	6.2298e-09	3.2641e-06
chr7:97361133-97363018	18.7596	1.74259	0.374237	4.65639	3.21803e-06	0.000191601
chr7:98467024-98468058	5.33786	1.28865	0.369195	3.49044	0.000482229	0.00863928
chr7:99595207-99595505	3.3583	2.14147	0.616406	3.47413	0.000512516	0.00904912
chr7:100318107-100318684	3.88027	2.2172	0.626121	3.54118	0.000398348	0.00752496
chr7:100817760-100817975	5.5513	2.02608	0.486755	4.16242	3.14889e-05	0.00107658
chr7:103629526-103630652	2.59894	1.30032	0.492778	2.63875	0.00832124	0.0737718
chr7:107641796-107644058	18.1427	1.09346	0.315048	3.47078	0.000518956	0.00913973
chr7:121940007-121940648	17.4947	2.28357	0.419706	5.44088	5.30175e-08	1.22103e-05
chr7:121950250-121950927	17.0141	3.5903	0.596515	6.01879	1.75727e-09	1.60125e-06
chr7:121956544-121957341	17.9377	2.66706	0.434508	6.13812	8.35052e-10	1.03899e-06
chr7:123172733-123173231	6.97745	2.79603	0.58557	4.7749	1.79799e-06	0.000123549
chr7:127806678-127808849	20.1063	1.21436	0.358799	3.38452	0.000713033	0.0118413
chr7:127841329-127841840	7.14438	1.69769	0.481809	3.52358	0.000425755	0.00790344
chr7:128809090-128809393	5.74853	4.19687	0.792387	5.29649	1.18048e-07	2.02792e-05
chr7:128828334-128829366	2.50111	1.29456	0.436639	2.96482	0.0030286	0.0350876
chr7:129418287-129422509	32.6257	1.19548	0.30315	3.94352	8.02928e-05	0.00219684
chr7:129422998-129423355	10.2352	2.90285	0.510077	5.691	1.26294e-08	5.63166e-06
chr7:129425487-129425859	9.07429	3.30438	0.618877	5.33932	9.32939e-08	1.77078e-05
chr7:131242694-131243006	4.86441	1.99692	0.711023	2.80851	0.00497709	0.0509682
chr7:137531126-137532382	7.39608	1.73185	0.399077	4.33964	1.42718e-05	0.000595834
chr7:143582126-143582610	13.2833	1.16595	0.308791	3.77584	0.000159471	0.00366871
chr7:149389655-149389976	7.2976	1.53506	0.385847	3.9784	6.93797e-05	0.0019676
chr7:150655109-150655643	5.95571	1.30691	0.508968	2.56776	0.0102357	0.0860455
chr7:153748408-153750444	10.9316	1.02858	0.35183	2.92352	0.00346096	0.0387266
chr7:154705747-154706046	6.46323	1.20621	0.453969	2.65702	0.00788336	0.0707275
chr7:155164558-155167854	24.9704	1.40829	0.260538	5.4053	6.47007e-08	1.356e-05
chr7:155255099-155255311	4.23912	1.55437	0.499121	3.11421	0.00184437	0.0243013
chr7:155258828-155261403	20.133	1.28716	0.302064	4.26122	2.0331e-05	0.00077755
chr7:155302254-155303158	8.75096	1.01785	0.340718	2.98735	0.00281403	0.0332262
chr7:155579869-155580392	3.20909	1.5843	0.574904	2.75576	0.00585553	0.057534
chr7:156409024-156409294	9.96762	1.30172	0.363325	3.58279	0.00033994	0.00659672
chr7:156409578-156409865	4.49916	1.99638	0.637221	3.13295	0.00173061	0.023161
chr7:156795356-156799394	52.6445	1.84847	0.334595	5.52449	3.30435e-08	9.61841e-06
chr7:156801419-156801632	3.7413	1.68467	0.549923	3.06347	0.00218786	0.0275996
chr7:156810573-156814593	37.8088	1.64714	0.307147	5.3627	8.19866e-08	1.60586e-05
chr7:156871055-156871297	4.65682	1.73704	0.568913	3.05326	0.00226371	0.0282398
chr7:157476887-157486719	64.0215	1.16032	0.24247	4.78541	1.7064e-06	0.000118813
chr7:157996643-157997027	15.3809	1.02925	0.263095	3.91208	9.15046e-05	0.00242754
chr7:158936508-158938492	12.5197	1.73477	0.322871	5.37295	7.74595e-08	1.55752e-05
chr8:9756178-9756993	10.7774	1.18301	0.316668	3.7358	0.000187117	0.00417192
chr8:11471015-11471249	11.8391	1.19349	0.325168	3.67037	0.000242198	0.00514285
chr8:11536768-11538961	21.6133	1.01728	0.303525	3.35154	0.00080363	0.0128798
chr8:11557853-11558252	7.64185	2.2239	0.45192	4.921	8.61035e-07	7.3356e-05
chr8:11565218-11567212	28.3321	1.08931	0.259988	4.18985	2.7914e-05	0.000976233
chr8:17270604-17271120	3.66764	1.43395	0.519181	2.76195	0.00574572	0.0568013
chr8:22960385-22960927	3.79237	1.75001	0.575512	3.04079	0.00235961	0.0291006
chr8:23562476-23565175	34.7044	1.19042	0.244839	4.86204	1.16183e-06	9.11969e-05
chr8:23567181-23567678	5.59022	1.54719	0.441225	3.50657	0.000453919	0.00825801
chr8:23571923-23572208	2.36696	1.84921	0.637808	2.89932	0.00373976	0.0409284
chr8:24770909-24772547	18.806	1.59033	0.39006	4.07713	4.55949e-05	0.00142411
chr8:25899336-25899692	3.39094	1.22426	0.463248	2.64277	0.00822301	0.0730435
chr8:25909293-25909686	4.44111	1.16842	0.386365	3.02414	0.00249339	0.030206
chr8:35092680-35093559	3.68224	1.76129	0.481923	3.65471	0.000257477	0.00541244
chr8:38831593-38832353	9.98471	2.51304	0.430186	5.84174	5.16579e-09	3.00735e-06
chr8:38965014-38965423	12.4313	1.11518	0.384732	2.89858	0.00374858	0.0410035
chr8:41424342-41425300	26.9794	1.81893	0.346022	5.25668	1.46678e-07	2.32987e-05
chr8:41510988-41511648	5.74174	2.01007	0.541141	3.71451	0.0002036	0.00446343
chr8:41654876-41655984	26.9668	1.21623	0.362185	3.35804	0.000784967	0.012704
chr8:41733536-41733911	2.8896	2.06027	0.673471	3.05919	0.00221936	0.027869
chr8:50822271-50822860	6.24625	1.24641	0.453909	2.74594	0.00603379	0.0586389
chr8:53851702-53854426	33.1797	1.68894	0.375836	4.49382	6.99573e-06	0.000347432
chr8:54789582-54790665	9.4133	1.88517	0.44803	4.20769	2.57989e-05	0.000925844
chr8:55366181-55367628	13.243	1.43398	0.329828	4.34768	1.37588e-05	0.000582539
chr8:55370171-55372525	38.2073	2.21021	0.367643	6.01184	1.83426e-09	1.60177e-06
chr8:55378929-55380186	26.5594	3.06912	0.560114	5.47945	4.26646e-08	1.06448e-05
chr8:55382640-55383189	6.27794	1.65259	0.50036	3.3028	0.000957263	0.0147734
chr8:56013657-56015761	6.58996	1.0542	0.409304	2.57559	0.010007	0.0846698
chr8:57025547-57026543	14.4423	1.35053	0.343994	3.92604	8.63562e-05	0.00231439
chr8:57069688-57070047	4.92816	2.11805	0.654724	3.23503	0.00121632	0.0176534
chr8:57358127-57359415	20.9278	2.35156	0.452059	5.20189	1.97274e-07	2.80308e-05
chr8:65281904-65283043	8.92125	2.10896	0.451387	4.67219	2.9801e-06	0.000183697
chr8:65286068-65286659	8.24451	1.21519	0.411412	2.95371	0.0031398	0.0359978
chr8:65290109-65290946	7.70231	2.14224	0.478242	4.47939	7.48559e-06	0.000362316
chr8:65498604-65498828	4.06555	1.86725	0.501801	3.7211	0.00019836	0.00436684
chr8:65499749-65500145	9.54293	1.86896	0.469104	3.9841	6.77359e-05	0.00193671
chr8:67344498-67344989	5.47619	2.67876	0.710274	3.77145	0.000162304	0.00371756
chr8:67873389-67875600	25.5236	2.5146	0.403462	6.23255	4.58888e-10	8.01449e-07
chr8:70946891-70947299	8.48807	2.91619	0.564644	5.16466	2.40878e-07	3.218e-05
chr8:70981874-70984888	58.2921	2.41659	0.435835	5.54475	2.94376e-08	8.94134e-06
chr8:72459565-72460523	7.58213	1.17276	0.40384	2.90402	0.00368402	0.0405726
chr8:72468561-72469561	18.1973	2.23488	0.406658	5.49573	3.89091e-08	1.00811e-05
chr8:72917306-72917641	4.79154	1.99801	0.496067	4.0277	5.63251e-05	0.00169566
chr8:80803689-80804324	5.6741	2.62844	0.581428	4.52066	6.16478e-06	0.000314359
chr8:86350766-86351196	6.35166	1.20685	0.362726	3.32715	0.000877377	0.0137738
chr8:91803657-91804141	3.06559	1.44801	0.439424	3.29525	0.000983327	0.0151422
chr8:96085270-96085747	24.425	1.68549	0.314251	5.3635	8.1626e-08	1.60586e-05
chr8:97156764-97158030	17.3958	2.48255	0.470984	5.27098	1.35696e-07	2.2218e-05
chr8:97169732-97170432	13.9606	2.42893	0.432493	5.61611	1.95306e-08	7.58005e-06
chr8:97171806-97172022	3.33365	1.66892	0.558503	2.98821	0.00280616	0.0331706
chr8:99952021-99954686	24.6156	1.97424	0.393659	5.01511	5.30035e-07	5.21525e-05
chr8:99960498-99961438	24.7426	2.92603	0.46022	6.35789	2.04545e-10	6.25204e-07
chr8:99984585-99985072	25.8264	1.06216	0.331998	3.1993	0.00137764	0.0194822
chr8:99985734-99986983	32.2037	3.13081	0.489139	6.40065	1.54716e-10	6.25204e-07
chr8:101117923-101118693	23.1812	1.48926	0.337755	4.4093	1.03707e-05	0.000467584
chr8:105235385-105235979	12.5054	2.77384	0.587527	4.72121	2.34443e-06	0.000154027
chr8:105478673-105479340	12.4941	1.44204	0.365462	3.9458	7.95342e-05	0.00218178
chr8:109094486-109095849	11.7959	1.15782	0.387034	2.99152	0.00277592	0.0328946
chr8:110986114-110986983	8.0268	1.12602	0.443008	2.54176	0.0110296	0.0906863
chr8:116679699-116679936	6.45805	1.62826	0.424483	3.83585	0.000125128	0.0030816
chr8:121137100-121137778	5.80797	1.20564	0.474236	2.54229	0.0110129	0.0906195
chr8:121823535-121824720	3.92516	1.11763	0.429477	2.6023	0.0092601	0.0799972
chr8:124172801-124173541	8.42473	1.95525	0.482604	4.05146	5.08984e-05	0.00156412
chr8:128806082-128806899	9.8536	1.05942	0.384544	2.755	0.00586922	0.0575876
chr8:132052204-132054749	23.4351	1.45632	0.35391	4.11495	3.87259e-05	0.00126255
chr8:139508796-139509774	3.95498	1.42395	0.489908	2.90657	0.0036542	0.040329
chr8:143545446-143546178	9.1066	1.49795	0.44585	3.35976	0.000780111	0.0126643
chr8:144105676-144105879	3.50788	1.8337	0.649503	2.82324	0.00475406	0.0493979
chr8:144328104-144329545	5.02467	1.1103	0.403141	2.75412	0.00588506	0.057689
chr8:144503421-144503808	6.66628	1.94306	0.490141	3.96428	7.36173e-05	0.00204897
chr8:144842965-144843542	4.94797	1.49757	0.453113	3.30508	0.000949504	0.0146922
chr8:145321148-145321958	2.9305	1.55262	0.49629	3.12844	0.00175737	0.0234444
chr8:145490234-145491044	3.01292	1.5411	0.545104	2.82717	0.0046961	0.0489413
chr8:145498786-145499042	1.94704	1.88955	0.663487	2.84791	0.0044007	0.0464532
chr8:145697880-145698784	9.62835	2.72921	0.532598	5.12433	2.98598e-07	3.53561e-05
chr9:116702-118177	25.41	1.65233	0.286906	5.75916	8.45358e-09	4.02659e-06
chr9:707022-707420	3.34411	2.47085	0.909835	2.71571	0.00661345	0.0623503
chr9:969530-973276	57.3091	1.52328	0.331951	4.58886	4.45666e-06	0.000245151
chr9:1042418-1042973	5.2571	3.03972	0.632403	4.80661	1.53508e-06	0.000111596
chr9:1045542-1046394	16.8113	1.64335	0.390957	4.2034	2.62937e-05	0.000936605
chr9:14346266-14348149	24.1473	1.54981	0.29193	5.30884	1.10327e-07	1.92686e-05
chr9:14348685-14349074	3.85609	1.4918	0.520564	2.86574	0.00416032	0.0445084
chr9:14349308-14349515	2.53501	2.48273	0.56103	4.42531	9.63021e-06	0.000439589
chr9:19127180-19127880	4.82343	1.71936	0.604041	2.84643	0.00442126	0.0465728
chr9:21402502-21403058	4.7922	1.80685	0.500514	3.60998	0.000306221	0.00610055
chr9:21968359-21968728	6.62465	1.94747	0.46308	4.20548	2.60526e-05	0.00093335
chr9:21970914-21971190	6.36428	1.16414	0.430442	2.70452	0.00684026	0.0637147
chr9:27528358-27528725	2.49561	1.51786	0.58197	2.60813	0.00910375	0.0790047
chr9:32782937-32783625	5.65991	1.16937	0.395852	2.95405	0.00313634	0.0359915
chr9:34623513-34624081	18.9356	1.33757	0.355364	3.76395	0.000167251	0.00380058
chr9:34624587-34624793	7.33707	1.36972	0.362254	3.7811	0.00015614	0.00361124
chr9:34664931-34665687	3.49009	1.32018	0.51429	2.567	0.0102584	0.0861359
chr9:35756949-35757339	3.24847	1.84008	0.59993	3.06715	0.00216108	0.0273833
chr9:35972144-35972446	5.77917	1.48743	0.451655	3.29328	0.000990254	0.0152042
chr9:36739535-36739782	10.3191	2.3095	0.531942	4.34163	1.41428e-05	0.000594141
chr9:36985987-36986924	4.63816	1.17259	0.387164	3.02868	0.00245629	0.029947
chr9:37002490-37002957	11.8526	2.52355	0.493725	5.11124	3.20047e-07	3.66532e-05
chr9:37025493-37025795	3.77096	2.07359	0.69835	2.96928	0.00298503	0.0347171
chr9:66343504-66343760	17.8263	1.12267	0.252629	4.44394	8.83261e-06	0.000410452
chr9:69200369-69201591	39.1952	1.10415	0.243467	4.53512	5.75708e-06	0.000299397
chr9:70917889-70919111	40.8584	1.22434	0.26332	4.64963	3.3253e-06	0.000195763
chr9:71788716-71789542	4.04443	1.66085	0.529841	3.13461	0.00172082	0.0230594
chr9:72658837-72659277	3.90946	1.89162	0.582254	3.24879	0.00115896	0.0171053
chr9:79628911-79629393	7.07501	1.17774	0.376877	3.125	0.00177803	0.0236597
chr9:79629866-79630084	5.54236	2.36768	0.619266	3.82336	0.000131645	0.00318962
chr9:79630969-79631749	7.35295	1.19215	0.438806	2.7168	0.00659165	0.0623077
chr9:79633327-79636030	22.7498	1.33298	0.309585	4.30571	1.66453e-05	0.000672162
chr9:79637815-79638169	8.03409	2.22966	0.564169	3.95211	7.74641e-05	0.00213337
chr9:80262447-80263701	23.8883	1.02182	0.290087	3.52246	0.000427561	0.00792292
chr9:91605765-91606141	3.18986	1.0679	0.419737	2.54423	0.010952	0.0903811
chr9:93955501-93956420	6.54519	1.5193	0.509119	2.98418	0.00284343	0.0334602
chr9:94183408-94183994	4.51645	2.44953	0.707793	3.4608	0.000538572	0.00945343
chr9:95569430-95572255	33.0284	1.26648	0.333257	3.80031	0.000144516	0.00341463
chr9:95820745-95821526	2.97412	1.3774	0.509605	2.70287	0.00687438	0.0638906
chr9:96108467-96108992	10.6985	2.029	0.484482	4.18799	2.81439e-05	0.000978175
chr9:96710812-96711717	12.1235	1.90199	0.424238	4.48332	7.34893e-06	0.000357352
chr9:96713327-96718186	54.5336	1.95021	0.353425	5.51802	3.42844e-08	9.64114e-06
chr9:96720587-96723189	31.4806	1.54945	0.36766	4.21435	2.50503e-05	0.000905179
chr9:97401287-97402067	5.07565	1.04467	0.404531	2.58243	0.00981076	0.0834472
chr9:98111365-98112362	12.8	1.29386	0.369468	3.50197	0.000461832	0.00835845
chr9:98315342-98315559	10.2771	1.17143	0.355088	3.29898	0.000970377	0.0149648
chr9:98789667-98790305	10.1098	2.22197	0.405978	5.47314	4.42137e-08	1.09015e-05
chr9:99481903-99482470	12.7298	2.39075	0.474757	5.03574	4.75996e-07	4.86631e-05
chr9:99639590-99640054	12.5904	1.79419	0.459938	3.90093	9.5823e-05	0.00251662
chr9:100263676-100265217	5.73146	1.13337	0.323137	3.50739	0.000452529	0.00824704
chr9:100610697-100611517	18.4637	2.42825	0.485708	4.99941	5.75062e-07	5.47825e-05
chr9:100613939-100614622	9.82229	1.34695	0.393283	3.42488	0.00061508	0.0104719
chr9:102590743-102591303	8.80049	1.44877	0.432065	3.35313	0.000799029	0.0128421
chr9:110399675-110400566	7.31545	1.07214	0.324423	3.30475	0.000950599	0.0146922
chr9:113341214-113342029	5.62908	1.34548	0.329664	4.08137	4.47701e-05	0.00140463
chr9:123690772-123691675	3.2156	1.06678	0.37665	2.83227	0.00462188	0.048336
chr9:124460968-124461361	3.30974	1.33369	0.389833	3.42118	0.00062351	0.0105896
chr9:124498514-124498962	7.74568	1.8971	0.538202	3.52488	0.00042367	0.00787291
chr9:124888950-124889382	9.45163	1.22934	0.400274	3.07125	0.00213165	0.0271251
chr9:124981536-124982835	48.8732	1.16775	0.29705	3.93115	8.45405e-05	0.00228031
chr9:126101778-126102038	11.0673	1.09779	0.282436	3.88686	0.00010155	0.00264055
chr9:126773247-126780953	83.8995	2.03988	0.381666	5.34468	9.05748e-08	1.74153e-05
chr9:126785022-126785225	3.87471	2.69072	0.618499	4.3504	1.35892e-05	0.000576523
chr9:128984864-128985281	6.75518	2.75031	0.553965	4.96477	6.87837e-07	6.21366e-05
chr9:129372738-129378106	32.0517	1.09384	0.252419	4.33342	1.46808e-05	0.000610476
chr9:129386113-129389231	50.8073	2.2447	0.429919	5.2212	1.77764e-07	2.60531e-05
chr9:129445271-129445548	2.14474	2.73066	0.756247	3.61081	0.000305243	0.00609765
chr9:132099124-132099616	9.16306	2.34766	0.515223	4.55659	5.19905e-06	0.000276552
chr9:135039674-135039978	3.0274	1.628	0.537283	3.03006	0.00244506	0.0298449
chr9:135461935-135462909	20.9509	2.57931	0.480174	5.37162	7.80321e-08	1.55752e-05
chr9:136399368-136400274	14.0587	1.13979	0.360524	3.16147	0.00156977	0.0215169
chr9:136567685-136568146	12.8398	1.20619	0.332396	3.62877	0.000284773	0.00579444
chr9:139084514-139086208	10.0823	1.01981	0.291939	3.49323	0.00047721	0.00857751
chr9:139595846-139596130	6.19906	1.15687	0.338784	3.41477	0.000638368	0.0108156
chr9:139879490-139880580	21.6983	1.4488	0.291936	4.96271	6.95153e-07	6.25279e-05

## Sheet: Pancreatic DMRs
CpG islands	baseMean	log2FoldChange	lfcSE	stat	pvalue	padj
chr1:1072370-1072847	3.64722	1.19954	0.346772	3.45916	0.00054187	0.0124308
chr1:2064629-2064855	2.12702	2.05604	0.606601	3.38945	0.000700322	0.0147629
chr1:2222199-2222569	4.44364	2.00342	0.509117	3.93508	8.31682e-05	0.00352319
chr1:2232311-2232617	6.97946	1.79604	0.425723	4.2188	2.45603e-05	0.00166229
chr1:2706026-2706961	25.159	1.38299	0.293897	4.7057	2.52999e-06	0.000611447
chr1:3071900-3072239	10.8332	1.49558	0.391449	3.82063	0.000133112	0.00480709
chr1:4713990-4716555	17.512	2.06791	0.487956	4.2379	2.25617e-05	0.0016107
chr1:6208717-6209039	3.30035	1.36205	0.509875	2.67135	0.00755477	0.0778041
chr1:6268821-6269588	12.3151	1.69436	0.387264	4.3752	1.21322e-05	0.00113412
chr1:6514109-6516325	56.3443	1.03111	0.281798	3.65903	0.000253171	0.00735822
chr1:7022002-7022308	5.48757	1.23638	0.380392	3.25029	0.00115286	0.0210027
chr1:9711781-9713001	2.92482	1.36788	0.536456	2.54985	0.010777	0.0984716
chr1:10698300-10698910	19.815	1.01128	0.220483	4.58666	4.50386e-06	0.000768996
chr1:11538670-11540342	13.717	1.4635	0.432258	3.38572	0.000709923	0.014855
chr1:13839506-13840613	9.05473	1.7555	0.527826	3.32591	0.000881311	0.0172879
chr1:13910138-13910868	6.48942	1.44826	0.45258	3.20002	0.00137419	0.0235212
chr1:14924611-14925993	9.80741	1.05296	0.385468	2.73163	0.00630212	0.0682574
chr1:16085148-16085862	4.14578	1.39189	0.500645	2.78019	0.00543273	0.061726
chr1:16163753-16164123	8.52337	1.11065	0.302309	3.6739	0.000238876	0.00712792
chr1:18434106-18434813	2.49426	1.82962	0.682241	2.68177	0.00732334	0.0761002
chr1:18436552-18437673	9.61844	1.40948	0.412287	3.41868	0.000629252	0.0137855
chr1:20878895-20880592	10.1336	1.33184	0.415426	3.20596	0.00134611	0.0232191
chr1:21835549-21836344	5.75458	1.09908	0.377848	2.9088	0.00362823	0.0467423
chr1:35258565-35258791	2.8292	1.19463	0.430402	2.77562	0.00550967	0.062496
chr1:36042433-36043444	9.0345	2.39526	0.516979	4.63319	3.60067e-06	0.000722369
chr1:37498378-37500624	21.0424	1.98278	0.466002	4.25488	2.09162e-05	0.00153668
chr1:39044060-39044561	2.58587	1.80803	0.673935	2.6828	0.00730081	0.0759046
chr1:40235768-40237190	34.9808	1.02141	0.321884	3.17321	0.00150761	0.0250737
chr1:41283841-41284591	10.7924	1.71183	0.384299	4.45443	8.41155e-06	0.00102626
chr1:44871110-44874047	16.1371	1.50133	0.368352	4.07581	4.58553e-05	0.0024345
chr1:44883137-44884272	7.62965	1.34569	0.446006	3.0172	0.0025512	0.0363644
chr1:46951169-46951792	7.86636	1.37241	0.429219	3.19746	0.00138643	0.0236155
chr1:47696505-47698197	13.3611	1.30622	0.38578	3.38593	0.000709375	0.014855
chr1:47899126-47899398	6.17434	1.21393	0.40998	2.96095	0.00306687	0.041487
chr1:47899662-47900385	17.0739	1.55051	0.354415	4.37486	1.21513e-05	0.00113412
chr1:47909713-47911020	14.8843	1.81585	0.472929	3.83958	0.000123244	0.00452262
chr1:47915640-47915952	3.98832	1.6631	0.570283	2.91627	0.0035424	0.0460017
chr1:48058794-48059230	4.04523	1.68132	0.461214	3.64543	0.000266948	0.00765275
chr1:48449871-48450144	8.10844	1.33661	0.324819	4.11493	3.87301e-05	0.00222372
chr1:50513645-50514320	9.84447	1.58594	0.432054	3.67068	0.000241902	0.0071498
chr1:50798668-50799536	5.65345	1.41456	0.427045	3.31243	0.00092489	0.0178853
chr1:50880917-50881516	8.81335	1.33864	0.476605	2.8087	0.00497421	0.0579697
chr1:50881885-50882103	3.03462	1.87901	0.62544	3.0043	0.0026619	0.0374903
chr1:50882998-50883426	5.22285	1.54275	0.540705	2.85322	0.0043279	0.0525848
chr1:50884229-50891471	68.3197	1.34192	0.338876	3.9599	7.49814e-05	0.0033126
chr1:50893469-50893745	6.38706	1.67739	0.521946	3.21372	0.00131025	0.022777
chr1:53098630-53099303	4.79409	2.24393	0.566972	3.95775	7.56576e-05	0.00333285
chr1:53308295-53309262	11.7597	1.2617	0.344772	3.65952	0.000252691	0.00735822
chr1:53527573-53528974	12.569	1.03278	0.297549	3.47095	0.000518614	0.0121184
chr1:54203403-54205310	10.2868	1.16166	0.314359	3.69532	0.000219608	0.00679645
chr1:57887964-57890637	14.0147	1.13216	0.375607	3.01421	0.00257649	0.0365553
chr1:58715273-58716095	6.69523	1.51192	0.472225	3.2017	0.0013662	0.0234673
chr1:62660556-62660946	7.27365	1.21252	0.454989	2.66494	0.0077001	0.0788133
chr1:65991002-65991811	5.62905	1.72202	0.478042	3.60223	0.000315502	0.00867949
chr1:66258441-66258918	4.38423	2.27793	0.670698	3.39635	0.000682906	0.014601
chr1:66998729-66999060	4.46804	1.67691	0.529349	3.16788	0.00153554	0.025373
chr1:67218080-67218293	3.02766	2.12722	0.657046	3.23756	0.00120558	0.0216538
chr1:75595814-75596162	4.75072	1.47114	0.430592	3.41655	0.0006342	0.0138346
chr1:75600675-75601415	6.17271	1.03065	0.394453	2.61286	0.00897886	0.0873615
chr1:75601999-75602878	8.40285	2.15316	0.49355	4.36259	1.28534e-05	0.00116414
chr1:77333112-77334534	12.3579	2.00794	0.475414	4.22356	2.4047e-05	0.00165358
chr1:78956625-78957516	5.99747	1.59026	0.439736	3.6164	0.000298727	0.00834151
chr1:79472282-79472537	6.84769	1.46675	0.41758	3.51251	0.000443896	0.0108662
chr1:91172103-91172771	3.63059	2.33381	0.555354	4.20238	2.64121e-05	0.00173126
chr1:91182098-91182364	2.48741	2.10265	0.648344	3.24312	0.0011823	0.021424
chr1:91182510-91182857	4.72839	1.77126	0.561586	3.15403	0.00161033	0.0261254
chr1:91183241-91184540	8.29289	1.37852	0.361985	3.80823	0.000139963	0.00496676
chr1:91185157-91185577	9.88305	1.60098	0.471094	3.39843	0.000677731	0.0145208
chr1:91190490-91192804	28.7145	1.52765	0.391272	3.90431	9.44948e-05	0.00381714
chr1:91300980-91301891	23.7261	1.41666	0.310334	4.56496	4.99597e-06	0.000791609
chr1:98510967-98511710	5.79604	2.11596	0.519978	4.06934	4.71474e-05	0.00246961
chr1:98519002-98519983	8.59004	1.72209	0.470207	3.66242	0.000249847	0.00731642
chr1:99469933-99470968	7.24479	1.82732	0.584592	3.12581	0.00177315	0.0279223
chr1:101004472-101005885	9.20399	1.59525	0.479529	3.3267	0.000878812	0.0172554
chr1:110610266-110613303	39.4737	1.55105	0.351921	4.4074	1.04621e-05	0.00107526
chr1:110626529-110627484	5.71157	1.34601	0.403963	3.33202	0.000862181	0.0170495
chr1:110692989-110694264	9.52864	1.30888	0.412147	3.17576	0.00149445	0.0249563
chr1:112058185-112058590	6.84736	1.03141	0.320652	3.21659	0.00129724	0.0227066
chr1:114695137-114696672	11.1441	1.63582	0.436491	3.74765	0.000178499	0.00593254
chr1:115631851-115632584	3.68981	1.85723	0.520837	3.56586	0.000362667	0.00952817
chr1:119522386-119522638	2.52893	2.81912	0.763244	3.69361	0.000221093	0.00681619
chr1:119526783-119527192	6.26615	1.40158	0.434272	3.22743	0.00124906	0.0221814
chr1:119529820-119530712	8.81817	2.08081	0.497702	4.18083	2.90448e-05	0.00184023
chr1:119535667-119535987	5.97905	1.69679	0.486713	3.48623	0.000489878	0.0116161
chr1:145075484-145075845	14.3018	1.03856	0.312786	3.32036	0.000899003	0.0175387
chr1:145963433-145963705	4.84286	2.07597	0.583714	3.55648	0.000375855	0.0097622
chr1:145979222-145979979	7.59733	1.12935	0.410458	2.75145	0.00593329	0.0657325
chr1:145990813-145991204	4.89721	1.39105	0.5155	2.69844	0.0069666	0.0735143
chr1:146551477-146551764	5.24934	1.92706	0.471236	4.08938	4.32528e-05	0.0023473
chr1:146552329-146552577	6.85014	1.16945	0.404016	2.89456	0.00379693	0.047981
chr1:147505167-147505439	5.17425	1.24706	0.483901	2.5771	0.00996326	0.0934633
chr1:147520955-147521712	8.59188	1.50862	0.41101	3.67052	0.000242058	0.0071498
chr1:147532557-147532948	6.5496	2.0099	0.486625	4.13029	3.62303e-05	0.00214652
chr1:147752860-147753165	2.20423	2.16198	0.606889	3.56241	0.000367468	0.00962955
chr1:147999932-148000778	8.96562	1.04111	0.304663	3.41726	0.00063256	0.0138136
chr1:149137543-149138399	6.51683	1.83362	0.536334	3.4188	0.000628984	0.0137855
chr1:149156107-149156671	5.85726	1.23371	0.447632	2.75609	0.00584976	0.0651958
chr1:149224359-149224642	5.32688	1.12899	0.415738	2.71563	0.00661494	0.0706792
chr1:150121696-150123078	2.0397	1.26019	0.480329	2.62361	0.00870045	0.085581
chr1:151810461-151811684	7.36693	1.20731	0.385151	3.13464	0.00172064	0.027337
chr1:152079998-152081705	25.532	1.18159	0.338138	3.4944	0.000475131	0.0114389
chr1:155290607-155291001	7.04039	1.20521	0.334733	3.60051	0.000317594	0.00872529
chr1:156390404-156391581	9.29502	1.33978	0.392934	3.40968	0.000650395	0.0140891
chr1:156611640-156612447	9.66729	1.36555	0.471577	2.89572	0.00378293	0.0479078
chr1:158150621-158151503	9.62686	1.10448	0.390082	2.83142	0.00463424	0.0552326
chr1:165324192-165326328	17.2731	1.13071	0.370552	3.05141	0.00227773	0.0335665
chr1:166889777-166890649	14.3292	1.35844	0.302793	4.48639	7.24414e-06	0.000937153
chr1:177133393-177133846	3.96479	1.1219	0.385682	2.90887	0.00362739	0.0467423
chr1:177140121-177140323	3.13146	2.56801	0.735146	3.4932	0.00047727	0.0114635
chr1:181451312-181452049	10.3716	1.3684	0.402526	3.39954	0.000674997	0.0144926
chr1:181452707-181453073	4.71465	1.24709	0.373511	3.33883	0.00084132	0.0168099
chr1:182584178-182584545	2.67292	1.96324	0.639978	3.06767	0.00215734	0.0323047
chr1:197887089-197887791	5.20727	1.22807	0.371195	3.30842	0.000938236	0.0180071
chr1:200004475-200004933	5.2533	1.03896	0.311303	3.33746	0.000845476	0.0168436
chr1:203044723-203045390	10.3597	1.10216	0.318914	3.45599	0.000548283	0.0125497
chr1:203598472-203598853	5.69598	1.09255	0.359377	3.04012	0.00236483	0.0344527
chr1:207669638-207670015	2.7014	1.58245	0.53653	2.94942	0.00318372	0.0424773
chr1:207842806-207843259	7.76617	1.36079	0.497848	2.73334	0.00626952	0.0680557
chr1:210111180-210112054	4.28128	2.57747	0.662152	3.89257	9.91882e-05	0.00394437
chr1:214153215-214153668	7.92347	1.97136	0.407234	4.84085	1.29283e-06	0.000487791
chr1:214158727-214159080	6.06392	2.15374	0.541905	3.97438	7.05624e-05	0.00318631
chr1:214360608-214360965	3.59766	1.39755	0.466456	2.9961	0.00273457	0.0382317
chr1:217310750-217311178	7.70412	2.32011	0.549812	4.21983	2.44486e-05	0.00166229
chr1:221050449-221050864	10.6627	1.45234	0.366229	3.96566	7.31944e-05	0.00324532
chr1:224803638-224805314	20.9325	2.03744	0.457965	4.4489	8.63102e-06	0.00102626
chr1:225865069-225865328	8.06119	1.57778	0.473572	3.33165	0.000863319	0.0170495
chr1:228651448-228652529	12.1806	1.19221	0.403859	2.95205	0.00315669	0.0422545
chr1:229542944-229543770	9.89778	1.07284	0.356313	3.01096	0.00260427	0.0368637
chr1:229567207-229570684	50.787	1.09783	0.292135	3.75794	0.000171319	0.00575947
chr1:231296560-231297345	10.0495	1.41539	0.382093	3.70432	0.000211962	0.00664496
chr1:236227683-236228817	5.65212	1.18042	0.445342	2.6506	0.00803496	0.0813043
chr1:236305535-236306674	3.45538	1.03547	0.349588	2.96196	0.00305689	0.0414085
chr1:236849473-236850323	7.16558	1.16996	0.437788	2.67243	0.00753046	0.0776603
chr1:237205127-237206644	16.239	2.17651	0.477699	4.55624	5.20772e-06	0.000806407
chr1:240254960-240257063	17.681	2.2168	0.452368	4.90044	9.56209e-07	0.000407186
chr1:242686917-242687476	7.36991	2.01616	0.524398	3.84472	0.000120691	0.00445963
chr1:243053598-243054072	6.72955	1.33047	0.441569	3.01306	0.00258628	0.0366345
chr1:243646395-243646888	5.27325	2.32678	0.589777	3.94518	7.97403e-05	0.00346049
chr1:244080541-244081093	3.86479	1.31691	0.492192	2.67559	0.00745972	0.0772034
chr1:248020331-248021252	7.10613	1.66121	0.513959	3.23219	0.00122847	0.021911
chr1:248100326-248100726	16.1978	1.16769	0.417571	2.7964	0.00516753	0.0594397
chr10:7449377-7455339	55.0709	1.30807	0.341572	3.82956	0.000128374	0.00469403
chr10:8076003-8077261	11.8648	1.13185	0.336209	3.3665	0.000761288	0.0156232
chr10:8077830-8078378	6.03986	1.18352	0.41181	2.87393	0.00405393	0.0502798
chr10:8091375-8098329	43.0412	1.02966	0.265732	3.8748	0.000106712	0.00411547
chr10:11059443-11060524	4.876	2.63646	0.621097	4.24484	2.1875e-05	0.00158555
chr10:11207179-11207980	5.63879	2.08522	0.509102	4.09588	4.20559e-05	0.00232383
chr10:13933483-13934184	2.40443	1.90171	0.642222	2.96113	0.0030651	0.041487
chr10:15761424-15762101	5.63839	2.06634	0.573388	3.60374	0.000313668	0.00866403
chr10:17495408-17496721	5.13055	1.33033	0.48112	2.76507	0.00569105	0.0638447
chr10:18429126-18430234	8.63907	1.98608	0.521187	3.81069	0.000138581	0.00493483
chr10:22634001-22634862	16.1891	1.73064	0.39301	4.40355	1.06496e-05	0.00107526
chr10:23461301-23461610	3.26742	1.66275	0.617431	2.69301	0.007081	0.0742234
chr10:23462225-23463889	16.7393	1.34354	0.394098	3.40916	0.000651643	0.0140948
chr10:23480698-23482455	9.1718	1.89238	0.452514	4.18194	2.89037e-05	0.00184023
chr10:23487758-23488543	6.65145	1.25072	0.402743	3.10551	0.00189952	0.029347
chr10:23983367-23984978	12.5126	1.62024	0.421461	3.84435	0.000120872	0.00445963
chr10:26222922-26224022	10.3586	1.99108	0.457155	4.35538	1.32837e-05	0.00119088
chr10:28030183-28035211	37.1917	1.09558	0.257235	4.25905	2.05294e-05	0.00152674
chr10:43600147-43601165	13.0559	1.12869	0.352291	3.20386	0.001356	0.0233501
chr10:44788812-44789120	7.55064	1.17469	0.334679	3.50989	0.000448298	0.0109608
chr10:50602990-50606783	30.6553	1.21248	0.325706	3.72263	0.000197157	0.00637604
chr10:50817602-50820356	51.0843	1.44914	0.351451	4.1233	3.73482e-05	0.00217492
chr10:50969659-50970605	5.15511	1.00997	0.340982	2.96195	0.00305701	0.0414085
chr10:50976348-50977137	14.6709	1.51574	0.357709	4.23736	2.2616e-05	0.0016107
chr10:57388069-57388528	3.63757	1.50137	0.483767	3.1035	0.00191244	0.0294799
chr10:57390344-57391215	7.33003	1.18171	0.380427	3.10628	0.00189459	0.0293152
chr10:63212496-63213009	5.46775	1.19205	0.454316	2.62385	0.00869433	0.085581
chr10:71331927-71333392	11.4587	1.13789	0.391566	2.906	0.0036608	0.0469134
chr10:81002110-81003687	24.5776	1.31138	0.28966	4.5273	5.97424e-06	0.00086432
chr10:82116203-82117120	9.95618	1.15619	0.353677	3.26905	0.00107908	0.0199425
chr10:88296171-88296619	11.4899	1.05937	0.369244	2.86901	0.00411752	0.0507919
chr10:88391747-88392242	5.37694	1.30393	0.431348	3.02291	0.00250359	0.0358689
chr10:90967556-90967900	3.37376	2.33265	0.606462	3.84632	0.000119907	0.00444808
chr10:94451330-94451737	4.76454	1.64003	0.582332	2.81632	0.00485774	0.0569825
chr10:94825547-94826320	9.12465	1.69354	0.475924	3.55842	0.000373096	0.00972716
chr10:94833273-94835256	15.4198	1.30479	0.416673	3.13146	0.00173939	0.0274965
chr10:99789615-99791320	9.5998	1.46776	0.46268	3.17229	0.00151244	0.0251131
chr10:100992157-100992687	4.81896	2.11112	0.48565	4.347	1.38013e-05	0.00120597
chr10:100993821-100994188	4.3754	2.94787	0.678776	4.34292	1.40599e-05	0.00121258
chr10:101290026-101290338	3.4328	1.55207	0.597328	2.59835	0.00936726	0.089975
chr10:101290626-101291178	5.74963	1.06176	0.408975	2.59615	0.00942758	0.0903421
chr10:102321833-102322395	10.0474	1.02684	0.370424	2.77207	0.00557007	0.0630062
chr10:102419148-102419668	10.3323	1.53083	0.376982	4.06075	4.89153e-05	0.00252554
chr10:102475277-102475579	2.87954	1.83808	0.577134	3.18484	0.00144833	0.0244257
chr10:102484201-102484476	2.23676	2.88932	0.882655	3.27344	0.00106248	0.0197787
chr10:102590123-102590402	5.26725	1.61908	0.542391	2.98507	0.00283509	0.0392345
chr10:102893661-102895059	15.3621	2.22447	0.462384	4.81086	1.50284e-06	0.000503575
chr10:102899823-102900263	5.68733	1.57153	0.573342	2.741	0.00612533	0.066917
chr10:102996035-102996646	7.14834	1.39387	0.474125	2.93988	0.00328342	0.0434464
chr10:103535637-103536505	4.68177	1.51378	0.469467	3.22447	0.00126206	0.0223539
chr10:105036629-105038084	14.6812	2.21288	0.425858	5.19629	2.03301e-07	0.00027895
chr10:106399568-106402812	24.7587	1.67664	0.400558	4.18576	2.84213e-05	0.00182683
chr10:108923781-108924805	9.66305	1.85505	0.454418	4.08226	4.45993e-05	0.00239268
chr10:109674197-109674964	5.93619	1.96054	0.542305	3.61519	0.000300122	0.00835762
chr10:111216605-111217083	4.70733	2.40679	0.550819	4.36948	1.24544e-05	0.00114156
chr10:118387018-118387476	7.87628	1.25251	0.458531	2.73157	0.00630331	0.0682574
chr10:118892162-118892639	6.80769	1.53558	0.489997	3.13385	0.00172529	0.0273372
chr10:118893528-118894432	7.58061	2.03233	0.508691	3.99522	6.46344e-05	0.00300774
chr10:118895964-118898037	29.151	1.01337	0.284542	3.56142	0.000368852	0.00965345
chr10:118899248-118900329	17.1517	1.65715	0.408149	4.06017	4.90376e-05	0.00252554
chr10:118922352-118923520	10.1936	1.50508	0.460192	3.27055	0.00107339	0.0198913
chr10:119000436-119001530	5.67334	1.6705	0.617317	2.70607	0.00680852	0.0722942
chr10:119301322-119305368	27.0554	1.24847	0.301785	4.13695	3.51947e-05	0.00210809
chr10:119494494-119494991	7.56129	1.26328	0.35784	3.53029	0.000415107	0.0104364
chr10:122216260-122217377	11.3339	1.19434	0.40659	2.93746	0.00330913	0.043725
chr10:124894076-124897366	25.4985	1.46318	0.36786	3.97754	6.96316e-05	0.00315581
chr10:124901908-124902617	9.13946	1.9134	0.49538	3.8625	0.000112232	0.004264
chr10:125650821-125651373	5.97803	1.62944	0.492115	3.31109	0.000929345	0.0179375
chr10:125732221-125732843	7.71999	1.54103	0.448603	3.43517	0.000592188	0.0131569
chr10:128076156-128077482	16.7015	1.60417	0.406804	3.94335	8.03527e-05	0.00347968
chr10:130338696-130338994	4.34085	1.5064	0.478347	3.14919	0.00163725	0.0264213
chr10:133109194-133111052	10.1887	1.69772	0.397195	4.27429	1.91748e-05	0.00147148
chr10:133849677-133850826	6.03135	1.35995	0.510025	2.66643	0.00766613	0.0786244
chr10:135043222-135044560	7.19987	2.38951	0.786128	3.0396	0.00236893	0.0344633
chr10:135089970-135090491	2.76179	1.14753	0.418132	2.74442	0.0060618	0.0663293
chr11:725597-726870	13.8696	1.0521	0.33317	3.15785	0.0015894	0.0259898
chr11:2158952-2162484	25.6731	1.2522	0.320711	3.90445	9.44382e-05	0.00381714
chr11:2165136-2165672	6.07979	1.02548	0.33477	3.06325	0.00218947	0.0326186
chr11:8190227-8190671	5.06133	1.57153	0.504439	3.11539	0.001837	0.0286409
chr11:9025096-9026315	8.56747	1.19089	0.411438	2.89446	0.00379811	0.047981
chr11:9112462-9113459	5.05555	1.29199	0.49009	2.63623	0.00838317	0.0835634
chr11:12029738-12030841	4.54108	1.13232	0.334292	3.38722	0.000706048	0.014855
chr11:16632509-16632725	4.6069	1.24303	0.471523	2.6362	0.00838392	0.0835634
chr11:17740790-17743779	31.5588	1.06835	0.283556	3.76769	0.000164762	0.0055952
chr11:18812573-18814079	11.427	1.7513	0.447537	3.9132	9.10794e-05	0.00375335
chr11:20177609-20178824	11.7882	1.67346	0.470541	3.55647	0.000375873	0.0097622
chr11:20181201-20182325	15.1934	1.3633	0.390842	3.4881	0.000486461	0.0115681
chr11:20184571-20185497	6.48698	1.16675	0.408646	2.85515	0.00430159	0.052461
chr11:20618198-20619920	15.3947	1.87928	0.422659	4.44633	8.73488e-06	0.00102626
chr11:20622721-20623399	8.61494	1.35127	0.471409	2.86646	0.00415096	0.0510504
chr11:27740645-27741236	4.29148	1.2109	0.431534	2.80603	0.00501563	0.0582497
chr11:31820061-31821416	14.364	1.14533	0.337825	3.39031	0.000698124	0.0147414
chr11:31825744-31826967	12.8976	1.77217	0.495992	3.57298	0.00035294	0.009382
chr11:31839364-31839813	6.81229	1.42135	0.396774	3.58226	0.000340636	0.00917339
chr11:31848488-31848776	4.41947	1.56235	0.550136	2.83993	0.00451228	0.0542216
chr11:32454875-32457311	22.0615	1.37823	0.343977	4.00676	6.15584e-05	0.00295308
chr11:32459423-32459878	4.25182	1.49301	0.488965	3.0534	0.00226261	0.0333918
chr11:32460587-32461004	4.51843	1.75406	0.572077	3.06613	0.00216852	0.0323773
chr11:43602546-43603215	8.29424	1.82975	0.527182	3.47082	0.000518876	0.0121184
chr11:44330543-44331761	9.46847	1.38276	0.432134	3.19985	0.00137499	0.0235212
chr11:44332315-44332757	4.96167	1.0675	0.328336	3.25124	0.00114902	0.0209695
chr11:46316876-46317485	6.20859	2.44879	0.594917	4.11619	3.85183e-05	0.00221778
chr11:47416358-47416598	5.44397	1.17883	0.371	3.17744	0.00148583	0.0248844
chr11:49229718-49230040	4.38121	1.96979	0.480697	4.09777	4.17149e-05	0.00231728
chr11:57249947-57250848	14.6466	1.92388	0.411672	4.67333	2.96358e-06	0.000651351
chr11:58672852-58673288	5.73878	2.20536	0.498103	4.42753	9.53197e-06	0.00103635
chr11:60718429-60718888	9.20519	1.0057	0.368395	2.72994	0.0063345	0.068434
chr11:61275826-61277329	7.49195	1.86292	0.408331	4.56228	5.0602e-06	0.000794915
chr11:61594997-61596710	9.41158	1.08283	0.379334	2.85455	0.00430973	0.0524976
chr11:62693374-62694772	20.0941	1.06619	0.390408	2.73096	0.00631492	0.0683106
chr11:63974830-63975048	8.76641	1.64314	0.340214	4.82972	1.36726e-06	0.000490295
chr11:64480200-64481344	5.0581	1.81124	0.625675	2.89486	0.00379323	0.047981
chr11:64889137-64889931	2.38622	1.19065	0.445519	2.67249	0.00752901	0.0776603
chr11:64993281-64993484	2.27042	1.59861	0.609076	2.62465	0.00867387	0.0855253
chr11:66188131-66189397	10.6767	1.20243	0.367418	3.27264	0.00106548	0.0198166
chr11:69258150-69258544	3.9843	1.1301	0.422235	2.67648	0.00744005	0.0770953
chr11:69588827-69590546	14.4663	1.308	0.36224	3.61088	0.000305162	0.00846338
chr11:70508329-70508617	9.21384	1.92708	0.382602	5.03677	4.73442e-07	0.000349102
chr11:71952113-71952528	3.48624	1.35676	0.517125	2.62365	0.00869936	0.085581
chr11:71954817-71955659	6.89735	1.90152	0.568403	3.34538	0.000821706	0.0165801
chr11:72301303-72301746	5.12575	1.03727	0.344811	3.00821	0.00262791	0.03707
chr11:75140738-75141849	7.17131	1.03655	0.360724	2.87353	0.00405913	0.0502798
chr11:75378417-75379882	4.69995	1.32843	0.494181	2.68814	0.00718509	0.074892
chr11:76381450-76382295	4.26958	1.47525	0.33746	4.37164	1.23318e-05	0.00113542
chr11:82443436-82444976	10.8156	2.32072	0.510059	4.54991	5.36687e-06	0.000812584
chr11:88241711-88242562	8.97532	1.71349	0.394865	4.33943	1.42852e-05	0.00121258
chr11:89224417-89224718	2.59674	1.7364	0.634505	2.73662	0.00620745	0.0675614
chr11:89597045-89597775	15.9545	1.22048	0.401972	3.03622	0.00239562	0.0347773
chr11:89713071-89713801	10.3528	1.00076	0.385231	2.59783	0.00938152	0.0900697
chr11:92702790-92703434	14.0229	1.215	0.321435	3.77993	0.00015687	0.00540712
chr11:100998031-100999774	26.3145	2.00889	0.435788	4.60979	4.0308e-06	0.000751922
chr11:100999947-101000437	4.11072	1.40516	0.477138	2.94497	0.00322986	0.0428969
chr11:101453358-101454684	16.5135	1.8961	0.449069	4.22229	2.41828e-05	0.00165358
chr11:105481127-105481422	5.42058	1.72036	0.64518	2.66648	0.00766508	0.0786244
chr11:106888324-106890203	8.54409	1.50747	0.484625	3.11059	0.00186713	0.0290001
chr11:107798959-107799980	5.33568	1.54292	0.403242	3.82628	0.000130096	0.00474004
chr11:111383169-111383892	4.8371	1.06064	0.37641	2.81778	0.00483566	0.0567725
chr11:111410933-111412199	8.9263	1.0525	0.404492	2.60203	0.0092675	0.0894371
chr11:112832525-112834490	21.416	1.62073	0.415064	3.90478	9.43122e-05	0.00381714
chr11:113345069-113346328	6.25821	1.20277	0.384903	3.12485	0.00177894	0.0279704
chr11:113929634-113932190	7.91423	1.11602	0.292755	3.81212	0.000137779	0.00492343
chr11:115529998-115530548	6.77682	1.3896	0.41043	3.38571	0.000709935	0.014855
chr11:115630399-115631117	7.15901	1.19249	0.451783	2.63952	0.00830247	0.0829435
chr11:119227097-119227758	9.73563	1.79542	0.463687	3.87206	0.000107919	0.00414171
chr11:120434823-120435940	13.2408	1.20061	0.356856	3.36443	0.000767031	0.0156938
chr11:122847495-122848608	9.13798	1.5529	0.484535	3.20494	0.00135092	0.0232822
chr11:123066518-123066986	4.41697	2.00047	0.567754	3.52348	0.00042592	0.0105805
chr11:123301050-123302149	10.6155	2.00661	0.546276	3.67326	0.00023948	0.00713553
chr11:124629724-124629926	2.80414	1.54055	0.534852	2.88033	0.00397263	0.0495697
chr11:124735070-124736465	9.61804	1.42456	0.314906	4.52378	6.07458e-06	0.00086432
chr11:124738713-124739011	4.67861	1.81572	0.508432	3.57121	0.000355331	0.00940799
chr11:124790815-124791354	15.1052	1.19371	0.368073	3.24313	0.00118226	0.021424
chr11:125774293-125774584	4.10365	1.64076	0.483592	3.39285	0.000691684	0.0147414
chr11:126286452-126286870	8.69782	1.43364	0.431817	3.32002	0.000900105	0.0175387
chr11:128419199-128419513	10.3205	1.75904	0.358817	4.90233	9.47085e-07	0.000407186
chr11:128562672-128565011	10.4735	1.64936	0.446862	3.69098	0.000223391	0.00683549
chr11:131780329-131781532	11.6961	2.17075	0.492816	4.40479	1.05888e-05	0.00107526
chr11:134145560-134147180	12.5563	1.66101	0.478612	3.47048	0.000519536	0.0121184
chr11:134281381-134282919	5.36848	1.04199	0.362884	2.87142	0.00408626	0.0504672
chr12:3862069-3862606	5.28261	1.14928	0.395952	2.90256	0.00370123	0.0472537
chr12:4273820-4274491	5.12362	1.48094	0.395141	3.74786	0.000178347	0.00593254
chr12:4918274-4919657	25.4198	1.31592	0.377747	3.4836	0.000494727	0.0117175
chr12:5541211-5542973	12.748	1.13223	0.407871	2.77595	0.00550402	0.0624712
chr12:6664426-6665336	8.43807	3.42428	0.635375	5.38938	7.06997e-08	0.000221435
chr12:8025365-8025908	20.0513	1.45081	0.373955	3.87964	0.000104611	0.00407285
chr12:11653233-11653775	6.75609	1.13717	0.392234	2.89922	0.00374088	0.0476112
chr12:20521617-20523122	11.6986	1.98238	0.426513	4.64788	3.35369e-06	0.000692419
chr12:21680409-21680982	3.62127	1.86725	0.543867	3.43329	0.00059631	0.0132197
chr12:22093955-22095357	14.1143	1.06577	0.37874	2.81397	0.00489331	0.0571866
chr12:25055600-25056246	8.57674	2.43358	0.548871	4.43379	9.25915e-06	0.00103635
chr12:30353916-30354612	11.7117	1.49311	0.340949	4.37927	1.1908e-05	0.00112685
chr12:33591764-33593050	16.0571	2.25648	0.473097	4.7696	1.84588e-06	0.000563132
chr12:41086523-41087102	5.5486	1.92601	0.524666	3.67092	0.000241678	0.0071498
chr12:41582156-41582975	6.96578	1.7762	0.448566	3.95973	7.5036e-05	0.0033126
chr12:43944720-43946285	23.6759	1.71274	0.388897	4.40409	1.06227e-05	0.00107526
chr12:45444203-45445386	8.86836	1.21505	0.399628	3.04045	0.00236229	0.0344402
chr12:47224913-47225664	8.70797	1.80908	0.502761	3.5983	0.000320307	0.0087645
chr12:49729729-49731162	13.2405	1.01717	0.351232	2.89602	0.00377932	0.0479078
chr12:49735720-49736875	6.38801	1.0355	0.330718	3.13106	0.00174175	0.0275127
chr12:49942787-49943435	25.5264	1.14666	0.250306	4.58104	4.62671e-06	0.000768996
chr12:50297581-50297988	5.45248	2.39064	0.661768	3.6125	0.000303259	0.00842204
chr12:50349080-50349525	14.3849	1.16718	0.31398	3.71738	0.0002013	0.00641481
chr12:52115411-52115679	14.7843	1.47311	0.333974	4.41084	1.02972e-05	0.00107526
chr12:52400468-52401696	12.0651	1.92506	0.452904	4.25047	2.13318e-05	0.00155168
chr12:54071054-54071265	4.39748	1.43698	0.40641	3.5358	0.000406547	0.0102717
chr12:54321302-54321721	5.51775	2.21758	0.570497	3.8871	0.000101451	0.00398522
chr12:54332806-54333731	9.54895	1.70204	0.507159	3.35602	0.000790718	0.0160979
chr12:54345564-54345916	6.4279	2.21627	0.593851	3.73203	0.000189946	0.00622194
chr12:54348696-54349378	8.06357	1.72575	0.375228	4.5992	4.24122e-06	0.000764391
chr12:54354530-54355491	14.0753	1.57702	0.429772	3.66944	0.000243087	0.00716983
chr12:54402683-54403347	3.15725	1.80495	0.657638	2.74459	0.00605866	0.0663293
chr12:54408427-54408713	3.40677	1.95178	0.648296	3.01063	0.00260703	0.0368772
chr12:54423428-54423712	4.09916	1.62026	0.549949	2.9462	0.00321701	0.0428375
chr12:54424611-54425173	10.0863	1.94175	0.541803	3.58386	0.000338555	0.00912938
chr12:54440643-54441543	12.3905	1.24519	0.310174	4.01448	5.95771e-05	0.00291258
chr12:54484194-54484403	3.79895	2.65282	0.674764	3.93148	8.44233e-05	0.00355064
chr12:56039989-56040337	5.72004	1.70705	0.449504	3.79764	0.000146081	0.0051221
chr12:57630107-57630469	6.86258	1.27278	0.364568	3.4912	0.000480862	0.0115092
chr12:62584769-62586268	16.9887	1.60159	0.459172	3.48799	0.000486669	0.0115681
chr12:63543637-63544967	23.0837	1.55275	0.381598	4.06908	4.71997e-05	0.00246961
chr12:65218246-65219143	9.75319	1.35194	0.506665	2.66831	0.00762328	0.0783802
chr12:75601082-75601752	13.0974	1.35117	0.416998	3.24023	0.00119431	0.0215611
chr12:75602992-75603344	5.90954	1.78449	0.540525	3.30141	0.000962007	0.0183942
chr12:81102035-81102716	7.12569	1.74934	0.453292	3.8592	0.00011376	0.00429013
chr12:85306283-85306829	6.36936	1.56819	0.487387	3.21754	0.00129297	0.0227066
chr12:85673879-85674700	7.06424	1.86176	0.472827	3.93752	8.23288e-05	0.00352182
chr12:94541728-94544000	8.46499	1.21459	0.433658	2.80081	0.00509747	0.0589323
chr12:95941907-95942979	9.61282	1.66367	0.469085	3.54664	0.000390183	0.0100067
chr12:99288223-99289374	7.56383	2.14639	0.610331	3.51676	0.000436844	0.010745
chr12:101603388-101603933	8.67017	1.32235	0.415734	3.18075	0.00146892	0.0246711
chr12:103351580-103352695	11.0904	2.14381	0.512119	4.18616	2.83715e-05	0.00182683
chr12:103696091-103696418	3.75074	1.83814	0.50249	3.65807	0.000254122	0.00735822
chr12:103889149-103889843	4.64282	1.79379	0.622738	2.88048	0.00397066	0.0495697
chr12:106979430-106981086	16.3911	1.77588	0.424843	4.18008	2.91408e-05	0.00184023
chr12:108168987-108169570	7.9055	2.52941	0.584752	4.32561	1.52113e-05	0.00126906
chr12:108237438-108238721	14.9437	1.55502	0.400892	3.87891	0.000104925	0.00407731
chr12:110156268-110156496	7.97307	1.44122	0.387539	3.7189	0.00020009	0.00639104
chr12:111471062-111471578	2.82309	1.66604	0.53702	3.10238	0.00191969	0.0295248
chr12:111471961-111473546	8.37257	1.21322	0.423244	2.86649	0.00415056	0.0510504
chr12:113515165-113515970	21.6985	1.11485	0.271247	4.11011	3.95473e-05	0.00225795
chr12:113900751-113906442	50.1533	1.16038	0.337236	3.44084	0.000579902	0.0130112
chr12:113913616-113914322	6.0211	1.56244	0.438891	3.55997	0.000370903	0.00968233
chr12:113917395-113918107	7.31817	1.59368	0.466559	3.41582	0.00063591	0.0138424
chr12:114029319-114029752	4.48845	2.31058	0.658459	3.50907	0.00044968	0.0109814
chr12:114833912-114834210	2.19678	2.30375	0.871057	2.64477	0.00817464	0.0821748
chr12:114838313-114838889	5.40688	1.36805	0.423	3.23416	0.00121999	0.0218168
chr12:114840854-114841063	3.20653	1.83922	0.535209	3.43645	0.000589398	0.0131336
chr12:114845862-114847650	17.3466	1.65681	0.350462	4.72751	2.27287e-06	0.000581437
chr12:114878144-114879155	13.4194	1.30207	0.360734	3.6095	0.000306785	0.00849688
chr12:114881650-114881937	5.80636	1.43339	0.44417	3.22711	0.00125048	0.0221873
chr12:114885106-114885418	4.0207	2.04983	0.598319	3.42599	0.000612573	0.013507
chr12:115102688-115103982	17.731	1.191	0.318389	3.74069	0.000183512	0.00606956
chr12:115109504-115110061	17.7674	1.55625	0.32267	4.82304	1.41383e-06	0.000492358
chr12:115130009-115130242	3.26856	1.53794	0.577615	2.66258	0.00775452	0.0792116
chr12:115137775-115138475	11.5091	1.16121	0.266877	4.3511	1.35458e-05	0.00120012
chr12:116946196-116946607	2.92145	1.92693	0.677632	2.84362	0.00446036	0.0537557
chr12:117798077-117799448	16.959	2.39787	0.477825	5.01829	5.21322e-07	0.000356671
chr12:118541055-118542135	2.34703	1.38614	0.424959	3.26182	0.00110701	0.0203937
chr12:119212111-119212393	3.64605	1.31654	0.456517	2.88387	0.00392821	0.0492291
chr12:119419106-119419810	6.0328	2.06118	0.550212	3.74616	0.00017956	0.00595812
chr12:120799373-120799912	15.0375	1.02145	0.272252	3.75184	0.000175541	0.00586284
chr12:123754050-123754373	5.42578	1.14036	0.40202	2.83657	0.00456009	0.0546078
chr12:124941315-124941584	6.9098	1.44291	0.392318	3.67792	0.000235148	0.00706815
chr12:126168441-126168658	2.40179	1.42466	0.480676	2.96388	0.0030379	0.0412589
chr12:127210779-127211651	16.9113	1.42187	0.43163	3.29419	0.000987048	0.0187502
chr12:127212280-127212529	3.83344	1.75585	0.502882	3.49158	0.000480175	0.0115062
chr12:127765277-127765515	3.73732	1.85228	0.587004	3.15548	0.00160233	0.0261177
chr12:128751042-128753151	19.2571	1.94556	0.431836	4.50532	6.62722e-06	0.000895966
chr12:130387610-130389139	16.2264	1.57519	0.423182	3.72225	0.000197458	0.00637604
chr12:130526916-130527117	3.43125	1.91432	0.556158	3.44204	0.000577341	0.0129822
chr12:130645328-130648988	46.9923	1.43921	0.403145	3.56996	0.000357034	0.00944084
chr12:133194869-133195544	4.29803	1.72006	0.66242	2.59662	0.00941449	0.0903057
chr13:20735044-20736157	8.19448	1.29168	0.365373	3.53522	0.00040743	0.0102813
chr13:21520329-21520564	6.51744	1.51733	0.502493	3.01961	0.00253101	0.036127
chr13:23500590-23501398	18.3333	1.2137	0.363149	3.34216	0.000831301	0.0166913
chr13:23733809-23734816	7.63277	1.87462	0.483707	3.87553	0.000106392	0.00411089
chr13:25592047-25593108	8.80311	1.20012	0.42525	2.82216	0.00477016	0.056327
chr13:25620938-25621554	6.2931	2.11432	0.563131	3.75459	0.000173626	0.0058179
chr13:26042694-26043486	9.76239	2.01862	0.520113	3.88111	0.000103981	0.00405604
chr13:26586288-26586761	11.2792	1.07834	0.35167	3.06633	0.00216707	0.0323773
chr13:28366550-28368505	20.5249	1.00388	0.363179	2.76416	0.00570695	0.0639529
chr13:28498227-28499046	7.66208	1.36759	0.409589	3.33893	0.000841017	0.0168099
chr13:28501860-28502090	6.99502	2.30218	0.56151	4.09998	4.13192e-05	0.00231728
chr13:28502363-28502744	9.14095	1.73396	0.509985	3.40002	0.000673801	0.0144844
chr13:28503058-28503374	7.13086	2.40594	0.583101	4.12612	3.68937e-05	0.00217322
chr13:28544525-28544890	8.08996	2.30655	0.59128	3.90094	9.5821e-05	0.0038479
chr13:28549840-28550246	6.83659	2.1527	0.494099	4.35683	1.31962e-05	0.00118824
chr13:29067789-29069977	16.3363	1.84346	0.393392	4.68607	2.78501e-06	0.000637633
chr13:29106577-29107254	3.83655	2.45753	0.754166	3.2586	0.00111962	0.0205616
chr13:32605321-32605903	2.58701	1.19148	0.458337	2.59957	0.00933401	0.0897822
chr13:33589929-33591428	13.2857	1.26077	0.384538	3.27866	0.00104303	0.0195771
chr13:36044845-36045481	6.72707	1.78452	0.477775	3.73507	0.000187666	0.00617998
chr13:36049571-36050159	12.4363	1.42758	0.383874	3.71888	0.000200111	0.00639104
chr13:37005582-37006453	11.1974	3.07339	0.687624	4.46957	7.83754e-06	0.000982818
chr13:37247950-37248463	6.7717	2.49195	0.588221	4.23642	2.27117e-05	0.0016119
chr13:43148278-43149282	6.84276	1.24331	0.415221	2.99434	0.00275038	0.0383739
chr13:46960685-46961670	11.8338	1.81296	0.456433	3.97201	7.12675e-05	0.00320155
chr13:48877460-48878501	2.63767	1.12854	0.399286	2.8264	0.00470744	0.0558121
chr13:53313128-53314045	13.5484	1.44278	0.450612	3.20183	0.00136556	0.0234673
chr13:53419898-53422872	55.7919	1.65382	0.405612	4.07734	4.55535e-05	0.00243035
chr13:58206527-58208930	52.5888	1.51236	0.353497	4.27829	1.88332e-05	0.00145814
chr13:70681733-70682219	5.58503	1.90619	0.475284	4.01064	6.05556e-05	0.00292614
chr13:79170115-79171231	14.7989	2.44995	0.456043	5.37219	7.77859e-08	0.000221435
chr13:79175611-79177985	10.8057	1.41839	0.428152	3.31281	0.000923624	0.0178777
chr13:79181945-79182222	5.21014	1.89088	0.598506	3.15933	0.00158133	0.0259172
chr13:88323570-88324640	8.61911	1.89479	0.537213	3.52707	0.000420186	0.0105124
chr13:88326601-88326919	3.88938	1.64133	0.487507	3.36678	0.000760512	0.015623
chr13:93879246-93880877	12.2663	1.04102	0.403205	2.58186	0.00982696	0.0927774
chr13:95354190-95355184	22.0791	1.50129	0.374772	4.00588	6.17859e-05	0.00295308
chr13:95357590-95357883	4.58098	1.82738	0.531325	3.43928	0.000583257	0.0130503
chr13:95359642-95359874	2.51218	2.76399	0.692255	3.99274	6.53154e-05	0.00300774
chr13:100310205-100310446	6.51821	2.00578	0.453622	4.4217	9.79268e-06	0.00104926
chr13:100620242-100624348	29.4797	1.02267	0.252736	4.0464	5.20117e-05	0.00263148
chr13:102568426-102569495	6.30845	1.66407	0.450725	3.69199	0.000222503	0.00681853
chr13:109147799-109149019	8.70591	1.89062	0.553862	3.41352	0.000641291	0.0139299
chr13:110958892-110960590	20.3277	2.52417	0.527026	4.78946	1.6723e-06	0.000534091
chr13:112707805-112708696	13.5673	1.77076	0.415052	4.26636	1.9869e-05	0.00149861
chr13:112709885-112712665	30.5127	1.7783	0.411059	4.32613	1.51752e-05	0.00126906
chr13:112715360-112716234	10.8675	1.6159	0.45539	3.54838	0.000387613	0.00995327
chr13:112720565-112723582	22.3936	2.52129	0.454816	5.54353	2.96428e-08	0.000201967
chr13:112726282-112728419	19.0164	1.97034	0.441175	4.46612	7.96493e-06	0.000992702
chr13:112758599-112760491	24.0665	1.9431	0.424368	4.57881	4.67626e-06	0.000768996
chr13:112760866-112761113	3.60858	1.41508	0.386933	3.65717	0.000255011	0.00735822
chr14:26674164-26674478	3.11703	1.34894	0.452048	2.98406	0.00284454	0.0393163
chr14:29234890-29235908	9.19677	1.23473	0.409522	3.01505	0.00256937	0.0365469
chr14:29236836-29237832	18.6705	1.24291	0.363977	3.41481	0.000638272	0.013879
chr14:29243404-29243763	5.15781	1.65447	0.454133	3.64315	0.000269321	0.00768844
chr14:29254366-29255069	8.31737	1.89524	0.505333	3.75048	0.000176499	0.00588521
chr14:33402095-33404079	16.5079	1.60763	0.410718	3.9142	9.07029e-05	0.00374539
chr14:36973170-36973740	7.59244	2.21842	0.524254	4.23157	2.32064e-05	0.0016189
chr14:36974549-36975425	7.18627	2.02186	0.443307	4.56085	5.09461e-06	0.000794915
chr14:36977519-36977996	4.27087	1.96902	0.571532	3.44515	0.000570736	0.0128904
chr14:36986363-36990576	28.0835	1.16596	0.314366	3.70891	0.00020815	0.00654553
chr14:36990874-36991209	4.22303	1.11814	0.422906	2.64394	0.00819474	0.082229
chr14:36991595-36992488	10.6611	1.3153	0.42662	3.08308	0.00204869	0.0310187
chr14:36993489-36994488	11.3666	1.55597	0.421976	3.68734	0.000226613	0.00692371
chr14:37049334-37051726	32.4662	1.4242	0.295605	4.81791	1.45068e-06	0.000494199
chr14:37052538-37052838	10.5921	1.21352	0.365595	3.31931	0.000902414	0.017567
chr14:37053135-37053690	17.057	1.50143	0.324117	4.63238	3.61488e-06	0.000722369
chr14:37116189-37117628	19.4675	2.22627	0.457878	4.86215	1.16117e-06	0.000456431
chr14:37125220-37125661	4.85194	2.07561	0.601176	3.45258	0.000555254	0.0126526
chr14:37126787-37128274	14.8638	1.8696	0.405801	4.60719	4.08144e-06	0.000751922
chr14:37131182-37132785	18.1058	1.03159	0.368738	2.79764	0.00514782	0.0593465
chr14:37135514-37136348	13.4454	1.62558	0.430112	3.77944	0.000157184	0.00540882
chr14:38080240-38080678	17.9163	1.04923	0.302686	3.4664	0.000527475	0.012224
chr14:38091470-38092176	25.7032	1.72052	0.29975	5.73984	9.47649e-09	0.000168833
chr14:38678246-38680937	36.5071	1.36135	0.288133	4.72474	2.30413e-06	0.000581437
chr14:38724255-38725537	16.4113	2.24863	0.462261	4.86443	1.14789e-06	0.000456431
chr14:48143434-48145589	22.0704	2.18371	0.516562	4.22739	2.36419e-05	0.0016381
chr14:51560117-51562487	29.5279	1.11024	0.330594	3.35832	0.000784169	0.0159805
chr14:52534582-52536722	16.1213	1.39501	0.393946	3.54113	0.000398419	0.0101416
chr14:52734208-52735486	15.2012	1.56284	0.360214	4.33864	1.43368e-05	0.00121258
chr14:57260879-57262123	20.7253	1.44539	0.378606	3.81765	0.000134728	0.00483161
chr14:57264639-57265561	10.6843	1.9779	0.462777	4.27399	1.92008e-05	0.00147148
chr14:57274608-57276840	26.5506	1.95851	0.403983	4.84799	1.24716e-06	0.00048098
chr14:57278069-57278287	3.2621	1.51962	0.534461	2.84327	0.00446528	0.0537833
chr14:57278710-57279116	6.595	1.52334	0.496764	3.06654	0.00216555	0.0323773
chr14:57283968-57284558	7.7927	1.24921	0.454524	2.7484	0.00598869	0.0659886
chr14:58331677-58333121	16.2388	1.48295	0.391109	3.79166	0.000149643	0.00518425
chr14:60951977-60952946	10.1855	1.45177	0.438154	3.31337	0.000921793	0.0178592
chr14:60973773-60974123	5.06966	2.09418	0.531916	3.93705	8.2489e-05	0.00352182
chr14:60975733-60978180	30.8952	1.51608	0.378546	4.005	6.2017e-05	0.00295484
chr14:60981524-60982636	11.6353	2.04588	0.504699	4.05367	5.04213e-05	0.00257011
chr14:61103979-61104663	9.52322	1.96004	0.445211	4.40249	1.07015e-05	0.00107526
chr14:61108955-61109786	11.4963	1.47052	0.427582	3.43914	0.000583561	0.0130503
chr14:63512023-63512996	5.42989	1.12501	0.406647	2.76655	0.00566531	0.0636366
chr14:72398665-72399554	3.50622	1.61859	0.623521	2.59589	0.00943471	0.0903681
chr14:73712289-73712911	11.7779	1.37946	0.385843	3.57518	0.000349983	0.00933897
chr14:74706189-74708192	29.0009	1.57604	0.400343	3.93671	8.26057e-05	0.00352182
chr14:76842507-76843846	9.86887	1.43484	0.324247	4.42515	9.63757e-06	0.00104229
chr14:77736734-77737772	11.759	1.0249	0.352391	2.90843	0.00363254	0.0467423
chr14:85996495-85996958	4.59666	1.65006	0.622319	2.65147	0.00801429	0.0811755
chr14:92789495-92790712	9.83872	1.52643	0.485416	3.14458	0.00166326	0.0266852
chr14:93389246-93389899	5.23149	1.04007	0.394834	2.63419	0.00843384	0.0838844
chr14:95234613-95236569	14.4736	1.32866	0.359355	3.69734	0.000217872	0.00675768
chr14:95237623-95238211	9.12777	2.08593	0.432585	4.82201	1.42119e-06	0.000492358
chr14:95239376-95239679	6.37314	1.99445	0.518888	3.84369	0.000121197	0.00446355
chr14:95240084-95240341	4.94877	1.26724	0.438138	2.89233	0.00382394	0.0481882
chr14:96342210-96343570	12.817	1.99081	0.48528	4.10238	4.08916e-05	0.00230255
chr14:97499606-97500176	9.27053	1.27136	0.418227	3.03988	0.00236675	0.0344561
chr14:99711840-99713431	22.8645	2.19585	0.460728	4.76605	1.87875e-06	0.000563559
chr14:100437382-100438863	13.2236	1.16566	0.400801	2.90832	0.00363374	0.0467423
chr14:101923576-101925995	27.2691	1.19221	0.356025	3.34867	0.000812015	0.0164495
chr14:102172004-102172705	6.65149	1.41348	0.403893	3.49964	0.000465891	0.0112563
chr15:26107504-26108818	8.6453	1.17796	0.401323	2.93519	0.00333346	0.0438906
chr15:27016893-27018943	11.535	1.79251	0.440272	4.07137	4.67369e-05	0.00246212
chr15:27112031-27113479	9.34885	1.95522	0.503104	3.88632	0.000101775	0.00398522
chr15:27215952-27216856	5.61961	1.29181	0.49579	2.60557	0.00917219	0.0887687
chr15:28648010-28648510	10.0886	1.02627	0.372982	2.75154	0.0059316	0.0657325
chr15:28753440-28753940	7.60249	1.19555	0.363446	3.28948	0.00100372	0.0190139
chr15:29077252-29077684	4.83174	1.47912	0.581525	2.54353	0.010974	0.0998259
chr15:29130642-29132208	11.8426	1.07383	0.320858	3.34674	0.000817666	0.0165398
chr15:30483598-30484928	9.41751	1.25529	0.383432	3.27382	0.00106103	0.0197698
chr15:32638145-32639476	8.91996	1.05637	0.40291	2.62186	0.00874521	0.0858147
chr15:34728788-34729495	2.14028	2.07891	0.59042	3.52107	0.000429802	0.0106101
chr15:35046444-35047480	8.47273	1.54614	0.407764	3.79175	0.000149592	0.00518425
chr15:37387387-37387614	5.57207	1.32755	0.479805	2.76686	0.00565998	0.0636358
chr15:41793563-41795305	41.0282	1.26688	0.284963	4.44578	8.75723e-06	0.00102626
chr15:45408574-45409528	15.2555	1.40118	0.331611	4.22539	2.38531e-05	0.00164715
chr15:45479510-45480498	3.48264	1.62353	0.465503	3.4877	0.000487197	0.0115681
chr15:53087212-53087488	9.04313	1.0981	0.360733	3.04408	0.00233394	0.0341088
chr15:58357310-58358776	14.9713	1.49511	0.397415	3.76209	0.0001685	0.00569278
chr15:60296136-60298520	19.2489	1.09927	0.310201	3.54373	0.000394513	0.0100547
chr15:65689143-65689362	7.47292	1.15212	0.358342	3.21514	0.0013038	0.022758
chr15:67325987-67326256	3.96183	1.57238	0.55638	2.8261	0.00471186	0.0558322
chr15:68115486-68122575	60.0071	1.34247	0.263075	5.10302	3.34283e-07	0.000349102
chr15:76627524-76627838	4.67466	1.33848	0.518353	2.58218	0.00981787	0.0927773
chr15:76630030-76630970	9.98728	1.58051	0.468656	3.37244	0.000745063	0.0153829
chr15:78912247-78913616	6.63623	1.19248	0.313573	3.8029	0.000143014	0.00505746
chr15:79574831-79575211	3.33568	1.13507	0.386518	2.93666	0.00331764	0.0438023
chr15:83348840-83349865	8.84725	1.1463	0.316564	3.62107	0.000293389	0.00823745
chr15:83951981-83953930	18.384	1.99148	0.429452	4.63725	3.5307e-06	0.000721676
chr15:84115763-84116921	7.89277	1.50076	0.444201	3.37856	0.000728654	0.0151939
chr15:84322323-84323771	13.4801	1.78341	0.438784	4.06444	4.81475e-05	0.0024978
chr15:84748594-84749285	6.92594	1.83899	0.490003	3.75303	0.000174713	0.00584475
chr15:88799523-88801017	9.026	1.29405	0.418981	3.08858	0.00201118	0.0305867
chr15:89346044-89347203	8.13863	1.22623	0.431366	2.84266	0.00447384	0.0538547
chr15:90357403-90358573	8.00537	1.26173	0.391849	3.21995	0.00128215	0.0225923
chr15:95869956-95870322	4.54231	1.47126	0.497443	2.95764	0.00310001	0.0418098
chr15:96888959-96889417	2.28393	2.20352	0.684024	3.22141	0.00127562	0.0225162
chr15:96895307-96895729	7.19444	1.03592	0.405479	2.55481	0.0106246	0.0975595
chr15:96904723-96905050	9.9681	1.33354	0.310785	4.29087	1.77978e-05	0.00140459
chr15:96909816-96910030	3.74975	1.32968	0.445238	2.98645	0.00282241	0.0390854
chr15:101419262-101421133	10.6587	1.23898	0.338629	3.65881	0.000253386	0.00735822
chr16:474923-476815	3.57305	1.24494	0.343923	3.61982	0.000294808	0.00826594
chr16:2892580-2892810	9.02098	1.00878	0.323925	3.11424	0.00184419	0.0287311
chr16:3079537-3079954	7.48239	1.55854	0.469727	3.31797	0.000906745	0.0176345
chr16:3232836-3234048	12.6415	1.84689	0.453374	4.07365	4.62815e-05	0.0024449
chr16:3238806-3239492	7.85826	1.8419	0.536023	3.43624	0.000589854	0.0131336
chr16:6068915-6070401	15.3045	1.48726	0.429919	3.45939	0.000541409	0.0124308
chr16:6533020-6533983	12.0329	1.26393	0.351252	3.59836	0.000320227	0.0087645
chr16:11327009-11327234	6.43087	1.33308	0.462147	2.88454	0.00391987	0.0491849
chr16:12994575-12997690	19.0211	1.16303	0.34238	3.39689	0.000681552	0.0145873
chr16:22824617-22826459	21.2263	1.57583	0.403391	3.90647	9.36555e-05	0.00381338
chr16:23846942-23848102	5.08691	2.26599	0.624563	3.62812	0.000285488	0.00808224
chr16:24267041-24267527	3.79813	1.34596	0.465581	2.89092	0.0038412	0.0483461
chr16:25702956-25704631	10.0047	1.77117	0.504973	3.50745	0.000452421	0.0110089
chr16:28073818-28075296	7.07971	1.10932	0.364427	3.044	0.00233455	0.0341088
chr16:29086221-29086434	4.19506	1.20709	0.42597	2.83374	0.00460067	0.0549923
chr16:29887789-29888316	6.88053	1.90294	0.517296	3.67862	0.000234497	0.00706815
chr16:30572694-30573037	8.98926	1.55666	0.390896	3.98229	6.8255e-05	0.0031072
chr16:47176788-47178446	2.21538	1.99419	0.532657	3.74385	0.000181223	0.00600356
chr16:48844552-48845264	8.3026	2.25191	0.549931	4.0949	4.22348e-05	0.0023269
chr16:49311414-49312308	10.4423	1.84699	0.486506	3.79644	0.000146789	0.00513609
chr16:50875064-50875322	3.29545	1.11179	0.400672	2.77482	0.00552326	0.0625956
chr16:51147491-51147944	8.99998	1.54621	0.324604	4.76337	1.90382e-06	0.000563559
chr16:51168267-51169110	17.1236	1.2024	0.305367	3.93755	8.2317e-05	0.00352182
chr16:51183700-51188763	59.0507	1.66912	0.388382	4.29761	1.72647e-05	0.00138388
chr16:51189801-51190260	5.81318	1.62225	0.519813	3.12084	0.00180335	0.0282024
chr16:55357522-55359040	15.5065	1.50586	0.394202	3.82004	0.000133432	0.00481014
chr16:55689599-55690895	12.6192	1.42566	0.410635	3.47184	0.000516913	0.0121027
chr16:56224732-56224980	2.77384	3.11652	0.891791	3.49467	0.000474646	0.0114389
chr16:56669038-56669727	19.8678	1.49341	0.336285	4.44092	8.9576e-06	0.00102626
chr16:56696893-56697293	8.21135	1.80081	0.434882	4.14091	3.45928e-05	0.00207964
chr16:56709678-56709953	4.33902	1.23266	0.461028	2.67371	0.00750162	0.077441
chr16:62069122-62070634	15.2226	1.72172	0.4352	3.95616	7.61643e-05	0.00334383
chr16:66612750-66613412	13.2039	1.91518	0.392717	4.87674	1.07852e-06	0.000449897
chr16:67196793-67199988	36.6373	1.74692	0.336741	5.18772	2.1288e-07	0.00027895
chr16:67427285-67428950	16.9121	1.26534	0.369535	3.42413	0.000616773	0.013585
chr16:68118565-68119986	4.15923	1.61504	0.570722	2.82982	0.00465737	0.0553503
chr16:68676451-68676843	4.97233	1.65623	0.505503	3.2764	0.00105141	0.0196802
chr16:71264361-71264659	4.43445	1.48704	0.494861	3.00496	0.00265615	0.0374426
chr16:71459782-71460338	7.80733	1.51358	0.307992	4.91435	8.90757e-07	0.000407186
chr16:72821141-72821592	7.10189	1.97016	0.431094	4.57014	4.87389e-06	0.000784428
chr16:73096889-73097115	6.93475	1.68289	0.452055	3.72275	0.000197061	0.00637604
chr16:77468310-77469074	6.12283	2.84625	0.616916	4.61368	3.95603e-06	0.000748716
chr16:77822376-77823134	6.99081	1.96088	0.50885	3.85354	0.000116421	0.00435832
chr16:82660652-82661813	10.51	1.54004	0.441224	3.49039	0.000482308	0.0115168
chr16:86320176-86321055	7.73752	1.16207	0.409248	2.83952	0.00451818	0.0542288
chr16:86528272-86529013	11.6294	1.14196	0.41257	2.76792	0.00564148	0.0635328
chr16:86541431-86545228	25.9997	1.03653	0.294256	3.52254	0.000427436	0.0105805
chr16:86549070-86550512	18.5135	1.47868	0.369139	4.00575	6.18205e-05	0.00295308
chr16:86912404-86912670	10.7593	1.199	0.304271	3.94059	8.1283e-05	0.00350512
chr16:88590205-88590410	10.0772	1.1331	0.274113	4.1337	3.56976e-05	0.00212729
chr16:88700456-88701573	18.9129	1.22345	0.273578	4.47202	7.74833e-06	0.000977629
chr16:89006335-89008600	11.0221	1.16502	0.400741	2.90715	0.00364738	0.0468386
chr16:89268493-89268865	4.57697	1.80112	0.5406	3.3317	0.000863162	0.0170495
chr16:89734986-89735189	4.74115	1.18189	0.394642	2.99485	0.00274579	0.0383622
chr17:2756102-2757938	4.8928	1.00907	0.315169	3.20169	0.00136625	0.0234673
chr17:4688629-4689563	21.4811	1.36787	0.298103	4.5886	4.46232e-06	0.000768996
chr17:5000370-5001205	10.8458	1.42675	0.360815	3.95424	7.67775e-05	0.00336046
chr17:8868470-8869372	8.49303	2.00036	0.478572	4.17985	2.917e-05	0.00184023
chr17:12877271-12877773	5.55264	1.7174	0.485664	3.53619	0.000405937	0.0102717
chr17:13503830-13505559	10.9015	1.36908	0.35811	3.82307	0.0001318	0.00478817
chr17:21367115-21367592	6.28361	1.18723	0.336872	3.52428	0.00042463	0.0105805
chr17:26698360-26699557	7.98234	1.37297	0.381946	3.59466	0.00032481	0.00884036
chr17:27332269-27333188	6.64631	1.38084	0.414831	3.32868	0.000872593	0.0171663
chr17:28088028-28088607	3.18576	1.2925	0.422623	3.05829	0.00222607	0.0330195
chr17:29248848-29249926	5.29863	1.32353	0.423344	3.12638	0.00176973	0.0279115
chr17:32964376-32965433	14.1084	1.07903	0.260371	4.1442	3.41003e-05	0.00205608
chr17:35165324-35165983	5.68548	1.47708	0.478399	3.08756	0.00201809	0.0306507
chr17:36717728-36718593	15.6607	1.20814	0.352004	3.43218	0.000598754	0.0132308
chr17:36719545-36719938	9.82821	1.0327	0.361473	2.85693	0.00427763	0.0523248
chr17:36734660-36735246	11.4533	1.69943	0.333081	5.10214	3.35831e-07	0.000349102
chr17:37321483-37322099	12.7474	1.24036	0.343881	3.60694	0.000309832	0.00856965
chr17:37380954-37382363	7.95343	1.98776	0.438208	4.53612	5.72998e-06	0.000854897
chr17:40935965-40936180	7.2197	1.17762	0.380263	3.09685	0.0019559	0.0299466
chr17:40936446-40936668	8.49846	1.21979	0.360613	3.38256	0.000718146	0.0150091
chr17:40937259-40937480	11.5237	1.08977	0.314213	3.46826	0.000523837	0.0121812
chr17:45810590-45811388	4.97018	1.95477	0.563725	3.46759	0.000525153	0.012184
chr17:46796235-46797292	13.4911	1.83174	0.414287	4.42144	9.80471e-06	0.00104926
chr17:46824786-46825372	7.97477	1.45784	0.461538	3.15865	0.00158501	0.0259388
chr17:46827436-46827641	3.03003	1.28583	0.458684	2.8033	0.00505825	0.0586447
chr17:46832110-46832632	6.22114	2.25861	0.582708	3.87607	0.000106159	0.00410962
chr17:47301546-47302477	12.9614	1.56491	0.427706	3.65885	0.00025335	0.00735822
chr17:47547372-47547884	5.38756	1.05531	0.333079	3.16836	0.00153302	0.0253724
chr17:48041283-48043064	18.8806	1.18151	0.361189	3.27117	0.00107104	0.0198658
chr17:50235176-50236466	13.1027	1.53211	0.411722	3.72123	0.000198252	0.00638072
chr17:56234322-56234827	3.9358	1.51824	0.532903	2.849	0.00438563	0.0530742
chr17:59485574-59485780	7.91732	1.12578	0.372728	3.02038	0.0025246	0.0360607
chr17:59528980-59530266	12.1663	1.26206	0.396233	3.18515	0.00144677	0.0244194
chr17:61776891-61778733	9.28347	1.3953	0.36065	3.86884	0.000109356	0.00418582
chr17:70111980-70112308	6.22693	1.74193	0.442571	3.93593	8.28765e-05	0.00352182
chr17:70112825-70114271	15.7372	1.41124	0.413908	3.40955	0.000650692	0.0140891
chr17:72321949-72322461	4.23992	1.62439	0.473019	3.4341	0.000594532	0.0131946
chr17:73749619-73750178	7.43947	1.41912	0.438479	3.23647	0.00121019	0.0216795
chr17:75368689-75370506	9.84641	1.46481	0.408089	3.58943	0.000331405	0.0089671
chr17:79259283-79259537	5.71627	1.55092	0.363795	4.26317	2.01551e-05	0.0015146
chr18:904579-909574	43.9227	1.60321	0.33908	4.72812	2.26611e-06	0.000581437
chr18:4453970-4455647	13.7941	1.53446	0.427014	3.59347	0.000326297	0.00885725
chr18:5196244-5197389	9.8469	1.2278	0.384802	3.19074	0.00141911	0.0240519
chr18:5894867-5896249	3.89348	1.168	0.457754	2.5516	0.0107231	0.0981109
chr18:10032459-10032907	8.03568	1.47212	0.374833	3.92739	8.58711e-05	0.00358457
chr18:22930019-22930904	4.75184	1.41637	0.529241	2.67623	0.00744551	0.0770953
chr18:25755415-25758175	11.178	1.08977	0.400286	2.72248	0.00647937	0.0697044
chr18:31739048-31739522	4.07772	1.17537	0.450557	2.6087	0.00908873	0.0882116
chr18:31802359-31803792	9.23497	1.12655	0.313019	3.59898	0.000319468	0.0087645
chr18:32073445-32074292	2.23334	1.6899	0.615359	2.7462	0.00602903	0.0662188
chr18:44336184-44337110	5.98941	1.44422	0.50093	2.88308	0.00393807	0.0492922
chr18:44337511-44338100	6.01115	1.18341	0.351704	3.36478	0.000766036	0.0156891
chr18:44526867-44527137	5.21032	1.49941	0.397971	3.76765	0.00016479	0.0055952
chr18:44789743-44790678	10.4752	1.05745	0.371641	2.84535	0.00443631	0.0534974
chr18:54788960-54789194	3.06563	1.27753	0.484844	2.63494	0.00841525	0.0837836
chr18:55094826-55096310	18.8647	1.13743	0.292607	3.88723	0.000101395	0.00398522
chr18:56887092-56887665	5.63131	1.27597	0.44368	2.87587	0.00402909	0.0501062
chr18:56939625-56941540	18.379	1.34897	0.355906	3.79025	0.000150494	0.00520489
chr18:57363715-57365001	7.91824	1.11238	0.377198	2.94908	0.00318726	0.0424968
chr18:59000684-59001692	8.05361	1.43145	0.405727	3.52811	0.000418533	0.010492
chr18:63417776-63418640	5.9462	1.5219	0.52042	2.92438	0.00345147	0.0451652
chr18:67067510-67069168	10.233	1.07456	0.348614	3.08239	0.00205343	0.0310675
chr18:70533966-70536871	18.0803	1.50924	0.36732	4.10879	3.9774e-05	0.00226424
chr18:73627918-73628658	6.10295	1.4447	0.447421	3.22895	0.00124244	0.0221023
chr18:74961557-74963822	23.5572	1.5018	0.346764	4.3309	1.48504e-05	0.00124914
chr18:76732971-76734765	22.8217	1.5898	0.434661	3.65757	0.000254614	0.00735822
chr18:77557781-77558948	6.70156	1.23043	0.385286	3.19356	0.00140532	0.0238577
chr19:1068439-1068764	10.1267	1.26636	0.250831	5.04867	4.44892e-07	0.000349102
chr19:1762373-1762848	6.96299	1.14968	0.413008	2.78367	0.00537469	0.0613158
chr19:3178742-3179986	34.9698	1.15359	0.267348	4.31496	1.59635e-05	0.00132103
chr19:3434930-3435417	9.51515	1.62503	0.425277	3.82112	0.000132848	0.00480604
chr19:3671903-3672121	7.62293	1.23629	0.280579	4.40621	1.05197e-05	0.00107526
chr19:4326879-4327380	10.8783	1.44369	0.331822	4.3508	1.35644e-05	0.00120012
chr19:4328659-4328865	3.10162	2.00862	0.5032	3.9917	6.56011e-05	0.00300774
chr19:4916561-4916784	7.55077	1.38327	0.3533	3.91529	9.0295e-05	0.00373609
chr19:9473590-9474001	5.54134	1.52499	0.449567	3.39212	0.000693531	0.0147414
chr19:9608805-9609343	6.11529	1.31424	0.389165	3.37706	0.000732639	0.0152066
chr19:9648935-9649410	3.18315	2.7077	0.663263	4.08239	4.45743e-05	0.00239268
chr19:10077032-10077444	7.07765	1.6395	0.33281	4.92623	8.38318e-07	0.000407186
chr19:10624476-10625776	22.4336	1.16006	0.360949	3.21392	0.00130935	0.022777
chr19:11450017-11450414	2.5956	1.65658	0.594187	2.78798	0.00530376	0.0608355
chr19:12305553-12306304	7.52603	1.30134	0.42787	3.04143	0.00235458	0.0343523
chr19:13124570-13124788	5.97882	1.36284	0.390545	3.48958	0.000483777	0.0115384
chr19:13124960-13125259	5.91473	1.68582	0.387552	4.34993	1.36181e-05	0.00120012
chr19:13215245-13215543	6.28468	1.77562	0.456797	3.8871	0.000101447	0.00398522
chr19:15090017-15090873	4.28897	1.49514	0.509405	2.93507	0.00333474	0.0438906
chr19:15121591-15122143	7.75813	1.73266	0.422121	4.10465	4.04928e-05	0.00229272
chr19:15344092-15344419	5.8535	1.72122	0.557478	3.08751	0.00201839	0.0306507
chr19:15580383-15580863	8.66977	1.49842	0.401375	3.73322	0.000189045	0.00621235
chr19:16022513-16022935	5.54883	1.62365	0.430206	3.77412	0.000160576	0.00550701
chr19:16394451-16394662	4.74947	2.19839	0.474718	4.63094	3.64012e-06	0.000722369
chr19:17346166-17346886	5.49916	2.08747	0.650251	3.21024	0.00132622	0.0229629
chr19:18539782-18540341	12.4605	1.60785	0.380805	4.22224	2.41889e-05	0.00165358
chr19:19221197-19221575	8.46429	1.05579	0.315737	3.34389	0.000826135	0.0166467
chr19:19322676-19322916	2.04354	2.2431	0.683296	3.28277	0.00102794	0.019383
chr19:22990010-22990651	9.15129	1.45936	0.441278	3.30712	0.000942599	0.0180738
chr19:23253797-23254382	7.78585	1.53179	0.455871	3.36015	0.000779012	0.015923
chr19:23257958-23258518	5.56975	1.73022	0.582185	2.97194	0.00295921	0.0404125
chr19:23299728-23300167	3.29725	1.29118	0.482446	2.67632	0.00744347	0.0770953
chr19:23386650-23387069	8.79954	1.16582	0.397731	2.93117	0.00337683	0.0443874
chr19:29284314-29285010	10.5765	1.69405	0.523229	3.23767	0.00120509	0.0216538
chr19:30015782-30021367	63.3985	1.71999	0.425354	4.04367	5.26205e-05	0.00264266
chr19:30713409-30713865	3.3564	1.61671	0.485531	3.32978	0.000869146	0.0171315
chr19:30715550-30715753	3.04231	1.61428	0.535571	3.01414	0.00257711	0.0365553
chr19:30716329-30719970	13.3401	1.41482	0.361199	3.91702	8.96503e-05	0.00371694
chr19:30865684-30866490	9.99111	1.4026	0.452251	3.10137	0.00192627	0.0296038
chr19:31843881-31844183	6.60872	1.62475	0.499686	3.25154	0.00114783	0.0209666
chr19:33165267-33168099	16.5919	1.0199	0.267141	3.81784	0.000134625	0.00483161
chr19:34112280-34114353	19.7545	1.89921	0.432349	4.39278	1.11913e-05	0.00109976
chr19:35068407-35068897	9.962	1.50531	0.38335	3.92673	8.61069e-05	0.00358457
chr19:35395939-35396476	11.0139	1.7066	0.471839	3.61691	0.000298144	0.00833661
chr19:36334995-36335321	4.93971	1.23547	0.448364	2.75551	0.0058601	0.0652755
chr19:36351441-36352167	14.3511	1.07274	0.38209	2.80756	0.0049918	0.0581381
chr19:36523392-36523887	4.15019	1.67575	0.507556	3.30161	0.000961313	0.0183942
chr19:36912261-36912881	10.7874	1.43007	0.44228	3.23341	0.00122324	0.0218558
chr19:37095681-37096589	9.91453	1.81883	0.452353	4.02082	5.79959e-05	0.00284277
chr19:37742739-37743029	3.82634	1.78817	0.525279	3.40422	0.000663522	0.0143214
chr19:38182794-38183327	6.65929	2.16669	0.533732	4.05951	4.91764e-05	0.00252554
chr19:38307879-38308526	10.523	1.4171	0.431306	3.28561	0.00101761	0.0192362
chr19:38345809-38346160	10.2198	1.19641	0.431685	2.77149	0.00558012	0.063085
chr19:38754847-38755699	4.53318	1.01968	0.320759	3.17894	0.00147814	0.0248056
chr19:38886110-38886615	5.2151	1.70501	0.511227	3.33514	0.000852557	0.0169351
chr19:39440405-39441011	11.6982	1.34444	0.336705	3.99292	6.52637e-05	0.00300774
chr19:40871618-40871824	4.26738	1.22655	0.440047	2.78731	0.00531473	0.0608363
chr19:41119032-41120394	26.4564	1.05393	0.305446	3.45046	0.000559641	0.0127348
chr19:45975849-45976262	7.23948	1.15148	0.349206	3.29742	0.000975777	0.0186171
chr19:46001831-46002686	6.49235	1.19217	0.408311	2.91977	0.00350295	0.0457218
chr19:46318491-46319266	14.8848	1.42425	0.358922	3.96815	7.24331e-05	0.00323165
chr19:46996328-46998437	51.3752	1.02234	0.278917	3.66538	0.00024697	0.00725296
chr19:47776371-47778740	8.86922	1.01874	0.3486	2.92238	0.00347367	0.0453975
chr19:47950870-47951566	10.8108	1.28738	0.389118	3.30845	0.000938135	0.0180071
chr19:48076462-48076877	7.38518	1.15408	0.358708	3.21731	0.00129398	0.0227066
chr19:49575130-49576076	8.1869	1.38968	0.478681	2.90315	0.00369431	0.0472014
chr19:49925627-49926012	2.67126	1.62968	0.617383	2.63965	0.0082991	0.0829435
chr19:50030982-50031300	10.6428	1.01944	0.32349	3.15139	0.00162497	0.026298
chr19:51111185-51111519	7.34773	1.97083	0.435711	4.52326	6.08944e-06	0.00086432
chr19:51161924-51162514	5.97747	2.08238	0.516304	4.03324	5.5013e-05	0.0027161
chr19:51227662-51228883	10.016	2.22048	0.521369	4.25893	2.05407e-05	0.00152674
chr19:52104419-52104998	11.2241	1.14818	0.323014	3.55459	0.000378564	0.00980715
chr19:52222424-52223208	15.4267	1.32144	0.433491	3.04836	0.00230092	0.0337865
chr19:52551832-52552214	2.44927	2.1152	0.729073	2.90122	0.00371714	0.0473576
chr19:53039078-53039920	17.3282	1.19332	0.351954	3.39056	0.000697496	0.0147414
chr19:53561216-53561812	10.5244	1.43317	0.420517	3.40812	0.000654125	0.0141335
chr19:53811621-53812011	6.74679	1.44607	0.441687	3.27398	0.00106046	0.0197698
chr19:54481413-54481955	9.27295	1.14988	0.451673	2.54581	0.0109024	0.0993512
chr19:54483022-54483572	5.17393	1.32224	0.482242	2.74185	0.00610938	0.0667785
chr19:55591906-55593980	20.8318	1.43213	0.362617	3.94942	7.83419e-05	0.0034143
chr19:55597978-55598887	12.539	1.76837	0.513659	3.44269	0.00057595	0.0129652
chr19:55953372-55954641	5.27039	1.12299	0.36383	3.08658	0.00202474	0.0307243
chr19:56879418-56879995	7.71797	1.45465	0.435743	3.33831	0.000842888	0.0168159
chr19:56988314-56989741	21.2543	2.15099	0.431431	4.98571	6.17358e-07	0.000368125
chr19:57018744-57019506	6.76595	1.67789	0.434179	3.86451	0.000111311	0.00423687
chr19:57049676-57050646	5.76367	2.07622	0.531043	3.9097	9.24119e-05	0.00377502
chr19:57182888-57183375	11.2102	1.97105	0.48978	4.02435	5.71324e-05	0.00280838
chr19:57276615-57276942	6.7334	1.20208	0.364532	3.29761	0.000975119	0.0186171
chr19:57617602-57618448	10.8043	2.16653	0.492279	4.40102	1.07742e-05	0.00107526
chr19:57683597-57683850	2.06349	2.35575	0.845785	2.78529	0.00534806	0.0611039
chr19:58094740-58095764	17.633	1.18087	0.407476	2.898	0.00375546	0.0477076
chr19:58220190-58220517	7.04854	2.77629	0.66816	4.15513	3.25099e-05	0.00197769
chr19:58238586-58239028	4.15836	1.41093	0.525847	2.68316	0.00729301	0.0758621
chr19:58446337-58446800	7.97431	2.27291	0.567067	4.00819	6.11859e-05	0.00294962
chr19:58520755-58521224	4.93964	1.53996	0.570909	2.69739	0.00698855	0.0736844
chr19:58545116-58545897	7.11322	2.55833	0.571621	4.47557	7.62063e-06	0.000967489
chr19:58858454-58859223	9.12527	1.015	0.36712	2.76476	0.00569646	0.0638704
chr2:467850-468659	10.6982	1.67823	0.40327	4.16156	3.16076e-05	0.00194012
chr2:945687-946774	6.29992	1.66246	0.512752	3.24222	0.00118601	0.0214342
chr2:946882-947286	5.62766	1.66686	0.492282	3.38598	0.000709238	0.014855
chr2:1746834-1748971	19.3994	1.91649	0.437081	4.38474	1.16125e-05	0.00111437
chr2:5832042-5834208	18.9851	1.98811	0.457947	4.34135	1.41612e-05	0.00121258
chr2:5836069-5837643	13.2458	2.1101	0.46375	4.55008	5.36253e-06	0.000812584
chr2:10219803-10221016	3.41952	1.41329	0.444882	3.17677	0.00148923	0.0248896
chr2:11622001-11623297	19.4252	1.27046	0.302119	4.20516	2.60892e-05	0.00172021
chr2:19551736-19551961	3.42776	2.1882	0.595336	3.67557	0.000237322	0.00710254
chr2:25391073-25391875	8.82511	1.91993	0.486326	3.94782	7.88676e-05	0.0034299
chr2:30142832-30144624	13.5681	1.55284	0.38782	4.00401	6.22768e-05	0.00295916
chr2:31805294-31806403	18.2353	1.04489	0.298459	3.50095	0.000463607	0.0112143
chr2:38301277-38304518	28.4607	1.07747	0.295334	3.6483	0.00026398	0.00759966
chr2:45028956-45029318	5.61299	1.82688	0.507905	3.59688	0.000322053	0.00878873
chr2:45155196-45157049	16.2427	1.74432	0.392893	4.43967	9.00951e-06	0.00102626
chr2:45169506-45171884	27.4935	1.53459	0.357413	4.29361	1.75793e-05	0.00139814
chr2:45231212-45231482	5.18629	2.01598	0.52138	3.86662	0.000110355	0.0042129
chr2:45235512-45237792	14.7287	1.06598	0.343543	3.1029	0.00191635	0.0295179
chr2:45240373-45241579	10.1735	1.85146	0.372061	4.97623	6.48361e-07	0.000368125
chr2:47796924-47799166	18.2218	1.9063	0.428862	4.44502	8.7883e-06	0.00102626
chr2:60781020-60782284	3.89044	1.03133	0.339389	3.03878	0.00237542	0.0345331
chr2:63274476-63279430	47.7116	1.20363	0.301367	3.99392	6.49902e-05	0.00300774
chr2:63281035-63281347	4.10232	1.62021	0.553086	2.9294	0.00339613	0.0445837
chr2:63282515-63283122	12.6548	2.0061	0.454349	4.41534	1.00851e-05	0.00106808
chr2:63283937-63284147	3.06377	2.08631	0.740397	2.81782	0.00483502	0.0567725
chr2:66672432-66673636	29.7064	1.46852	0.335209	4.3809	1.18189e-05	0.00112362
chr2:68546340-68547111	4.70676	1.86924	0.644054	2.9023	0.00370429	0.0472632
chr2:71017029-71017976	15.36	1.31459	0.343568	3.82629	0.000130087	0.00474004
chr2:71114734-71115474	5.18616	1.09768	0.422768	2.59642	0.00942021	0.0903139
chr2:71115928-71116412	5.41582	2.2552	0.568212	3.96893	7.21949e-05	0.00322902
chr2:71131201-71132256	24.6381	1.3429	0.3294	4.07681	4.56583e-05	0.00243035
chr2:71134586-71134792	5.48925	2.52447	0.635215	3.9742	7.06163e-05	0.00318631
chr2:71192095-71192495	3.82116	1.35671	0.516997	2.62421	0.008685	0.0855525
chr2:73143056-73148260	37.1717	1.52556	0.360459	4.23228	2.31336e-05	0.0016189
chr2:73429284-73430647	13.1491	1.54807	0.371683	4.16504	3.11303e-05	0.00192237
chr2:73518365-73520986	26.8356	1.66806	0.396945	4.20226	2.64263e-05	0.00173126
chr2:74740456-74743795	30.3877	1.19159	0.353286	3.37287	0.000743889	0.0153742
chr2:80529678-80530846	17.0634	1.47976	0.408353	3.62372	0.000290397	0.00817592
chr2:85359957-85362593	27.1705	1.21234	0.294001	4.12357	3.73039e-05	0.00217492
chr2:87036601-87037001	11.4067	1.05701	0.38921	2.71577	0.00661219	0.0706792
chr2:88751336-88752865	7.66376	1.83902	0.508265	3.61822	0.000296635	0.00830577
chr2:88849436-88849692	3.73002	1.38227	0.466478	2.96321	0.00304451	0.0413212
chr2:89064494-89065513	17.232	1.37348	0.379969	3.61472	0.000300677	0.0083617
chr2:95401381-95401636	8.74801	1.56796	0.390828	4.01189	6.02354e-05	0.00291807
chr2:95690858-95692431	8.58065	1.16957	0.289367	4.04184	5.3033e-05	0.00265685
chr2:96093012-96093247	10.6032	1.43402	0.310418	4.61966	3.84373e-06	0.000741186
chr2:96314996-96315230	12.9761	1.09216	0.346091	3.1557	0.00160115	0.0261177
chr2:98962874-98964187	14.7907	1.73535	0.471879	3.67754	0.00023549	0.00706815
chr2:99552186-99553831	10.2156	1.11857	0.391493	2.85718	0.00427418	0.0523248
chr2:105459128-105461770	28.1746	1.52781	0.458028	3.33562	0.00085109	0.0169224
chr2:105468852-105473488	28.925	1.96125	0.416179	4.71252	2.44674e-06	0.000602546
chr2:105478601-105479188	5.55407	2.38855	0.57881	4.12665	3.6809e-05	0.00217322
chr2:105480198-105480760	8.74191	1.65769	0.450708	3.67797	0.0002351	0.00706815
chr2:105488369-105489991	6.64554	1.08093	0.390747	2.76631	0.00566939	0.0636366
chr2:107502354-107504216	20.9342	2.10564	0.475313	4.43001	9.42276e-06	0.00103635
chr2:111875207-111880965	34.1843	1.19409	0.292014	4.08916	4.32941e-05	0.0023473
chr2:114033360-114033617	8.31908	2.11554	0.447058	4.73214	2.2216e-06	0.000581437
chr2:114034595-114036041	32.9106	1.57158	0.334764	4.6946	2.67135e-06	0.000627614
chr2:114256776-114258043	25.327	1.58489	0.390874	4.05474	5.01901e-05	0.002565
chr2:118981770-118982466	5.70816	1.5417	0.469251	3.28544	0.00101823	0.0192362
chr2:119599060-119599299	5.43393	1.79459	0.520313	3.44906	0.000562531	0.0127757
chr2:119599459-119600966	14.8172	1.92492	0.413029	4.66049	3.15456e-06	0.00065795
chr2:119602617-119604486	15.2256	1.21628	0.311574	3.90366	9.47484e-05	0.00381984
chr2:119605201-119605620	3.87866	1.8266	0.52741	3.46334	0.000533505	0.0122802
chr2:119607379-119607910	5.99733	1.28404	0.413417	3.10591	0.00189695	0.0293296
chr2:119613032-119615565	27.8817	1.55814	0.339465	4.58999	4.43268e-06	0.000768996
chr2:119616134-119616826	9.79613	1.08143	0.345123	3.13346	0.00172758	0.0273522
chr2:119914127-119916663	24.8511	1.61783	0.394994	4.09583	4.20655e-05	0.00232383
chr2:121200504-121200788	5.76153	1.67752	0.465663	3.60244	0.000315241	0.00867949
chr2:124782253-124783255	9.53591	2.42821	0.553356	4.38815	1.14318e-05	0.00111021
chr2:127413697-127414171	4.98508	2.43746	0.716475	3.40202	0.000668886	0.0144068
chr2:127534733-127535186	4.33936	1.80386	0.629284	2.86654	0.00414992	0.0510504
chr2:130737206-130737718	5.0547	1.80368	0.49297	3.65881	0.000253387	0.00735822
chr2:130763484-130763764	6.31278	1.79121	0.486422	3.68242	0.000231027	0.00701662
chr2:131673687-131674150	15.3728	1.12636	0.326913	3.44543	0.000570147	0.0128904
chr2:131720820-131721867	4.84253	1.79196	0.481597	3.72087	0.000198539	0.00638072
chr2:137522461-137523696	12.7839	2.71924	0.534971	5.08297	3.71575e-07	0.000349102
chr2:145273457-145275378	6.98456	2.34707	0.529435	4.43316	9.2862e-06	0.00103635
chr2:149632683-149633882	9.89429	1.5255	0.493535	3.09096	0.00199513	0.0303878
chr2:154334450-154335458	10.7144	2.26206	0.55979	4.0409	5.32457e-05	0.00266098
chr2:154727907-154728271	4.9295	2.58405	0.665535	3.88267	0.000103318	0.00403788
chr2:154728945-154729328	3.30353	2.26376	0.633005	3.57622	0.000348601	0.00931425
chr2:154729614-154729918	2.48703	2.00583	0.639778	3.13519	0.00171744	0.0273186
chr2:157185558-157186355	26.4661	1.09502	0.293896	3.72586	0.000194649	0.00631529
chr2:162273295-162273725	6.52419	1.29215	0.41408	3.12054	0.00180521	0.0282099
chr2:162279836-162280709	10.6721	2.49483	0.516078	4.8342	1.3368e-06	0.000487932
chr2:162283582-162284677	17.9762	1.19014	0.356357	3.33975	0.000838541	0.0167873
chr2:171569878-171573904	37.7865	1.15027	0.287481	4.0012	6.30219e-05	0.00296131
chr2:171678547-171680358	20.623	1.42429	0.369835	3.85116	0.000117561	0.00437697
chr2:172944989-172945384	6.76954	1.73952	0.504407	3.44865	0.000563392	0.012781
chr2:172945912-172946212	2.74346	1.77691	0.577533	3.07672	0.00209288	0.0315709
chr2:172947844-172948200	5.80563	1.42642	0.446034	3.19801	0.00138378	0.0236098
chr2:172951290-172952159	7.07789	1.13114	0.361979	3.12488	0.00177877	0.0279704
chr2:172972805-172973242	7.88838	1.88251	0.466387	4.03637	5.42851e-05	0.00269317
chr2:174877566-174877778	6.85293	1.16886	0.410476	2.84757	0.00440549	0.05322
chr2:175193399-175193764	4.55017	1.81773	0.59379	3.06124	0.00220422	0.0327191
chr2:175199464-175202639	28.8053	2.10951	0.414513	5.08911	3.59741e-07	0.000349102
chr2:175208416-175209076	7.40002	1.61414	0.418256	3.8592	0.000113757	0.00429013
chr2:176931576-176932663	15.7902	1.20299	0.397636	3.02534	0.00248354	0.0356736
chr2:176933132-176933449	5.65617	1.65807	0.477402	3.47312	0.000514445	0.0120726
chr2:176936247-176936809	10.0087	1.9038	0.452073	4.21127	2.53939e-05	0.00170702
chr2:176944088-176948446	47.771	1.66839	0.40956	4.07361	4.62904e-05	0.0024449
chr2:176949994-176950336	5.40376	1.56091	0.492812	3.16735	0.00153837	0.0253788
chr2:176957055-176958279	11.0819	2.31436	0.481677	4.80479	1.54914e-06	0.000510717
chr2:176964063-176965509	21.3458	1.63626	0.400342	4.08716	4.36692e-05	0.00236137
chr2:176969218-176969895	7.28046	1.21356	0.375436	3.23239	0.00122758	0.021911
chr2:176971707-176972305	8.65893	2.73592	0.61569	4.44367	8.84386e-06	0.00102626
chr2:176980766-176981423	9.30377	1.59296	0.393932	4.04375	5.26032e-05	0.00264266
chr2:176986425-176988291	23.4603	2.11823	0.491871	4.30647	1.65882e-05	0.00135085
chr2:176992951-176993186	3.11067	1.88254	0.433932	4.33834	1.43564e-05	0.00121258
chr2:176993480-176995557	18.2195	2.11547	0.534757	3.95594	7.62342e-05	0.00334383
chr2:177004453-177004693	2.94209	2.59247	0.821861	3.15439	0.00160834	0.0261254
chr2:177012372-177012675	5.48658	1.04653	0.385163	2.71711	0.00658548	0.0705488
chr2:177016417-177016632	4.58023	2.16731	0.541758	4.00051	6.32073e-05	0.0029632
chr2:177024502-177025692	17.9938	1.11094	0.270422	4.10818	3.9879e-05	0.00226424
chr2:177029414-177029941	10.3946	1.31891	0.438407	3.00842	0.00262607	0.0370697
chr2:177036255-177037213	23.6641	1.55962	0.37327	4.17825	2.93761e-05	0.00184204
chr2:177042752-177043444	5.28655	1.90673	0.519848	3.66786	0.00024459	0.00720247
chr2:177052958-177054350	13.7646	2.76816	0.513984	5.3857	7.21652e-08	0.000221435
chr2:182321762-182323029	12.3655	1.87824	0.504946	3.71969	0.00019947	0.00639054
chr2:182547874-182549177	8.01415	1.72796	0.475458	3.63432	0.000278715	0.00791241
chr2:187713847-187714069	3.87603	1.95723	0.626575	3.1237	0.00178592	0.0280178
chr2:200335498-200336413	6.39284	1.27216	0.43065	2.95404	0.00313639	0.0421102
chr2:203036052-203036296	6.71021	1.46709	0.470031	3.12127	0.00180076	0.0281833
chr2:207506775-207507422	10.1541	1.04016	0.406079	2.56147	0.0104231	0.0964888
chr2:210636345-210636935	3.74423	1.88336	0.607334	3.10103	0.00192847	0.0296153
chr2:219824152-219825864	9.05009	1.06858	0.367176	2.91026	0.00361132	0.0466596
chr2:220283201-220283750	12.5718	1.0379	0.322278	3.22052	0.00127958	0.0225666
chr2:223161532-223161919	6.74665	1.32684	0.444781	2.98314	0.00285309	0.0393805
chr2:223162947-223163912	13.3053	1.45914	0.445434	3.27576	0.00105377	0.0196883
chr2:223176494-223177515	12.9435	1.45041	0.380391	3.81295	0.000137316	0.00491549
chr2:225906654-225907464	3.86883	1.90182	0.613515	3.09987	0.00193605	0.0296871
chr2:237086728-237088463	11.2184	1.18806	0.391615	3.03374	0.00241539	0.0349898
chr2:237145614-237146576	5.67089	1.5884	0.45838	3.46524	0.00052976	0.0122631
chr2:237416091-237416382	3.39557	2.07016	0.595788	3.47466	0.000511504	0.0120174
chr2:239755097-239758310	28.3516	1.31148	0.29995	4.37234	1.22924e-05	0.00113542
chr20:590223-591222	4.74063	1.59278	0.480921	3.31193	0.000926551	0.0179005
chr20:825268-826276	23.822	1.33892	0.253764	5.27623	1.31866e-07	0.000266799
chr20:1783825-1784552	4.34869	1.38171	0.540723	2.55531	0.0106094	0.0975073
chr20:5296267-5297798	13.8884	1.55594	0.388709	4.00283	6.2589e-05	0.00296131
chr20:21080930-21082824	15.9243	1.08847	0.326521	3.33353	0.000857528	0.0170009
chr20:21372042-21372463	10.355	1.05235	0.359421	2.92789	0.00341272	0.0446868
chr20:21376359-21378245	9.24199	1.30386	0.475903	2.73976	0.00614836	0.0670178
chr20:21485933-21496714	91.8875	1.37643	0.35267	3.90289	9.5051e-05	0.00382449
chr20:21501962-21503931	16.9376	1.68421	0.421893	3.99203	6.55102e-05	0.00300774
chr20:21686200-21687689	22.0926	2.0263	0.412218	4.91561	8.85044e-07	0.000407186
chr20:21689759-21690048	2.16393	1.73326	0.62038	2.79387	0.00520821	0.0598739
chr20:21694473-21695344	9.43465	1.95148	0.439304	4.4422	8.90451e-06	0.00102626
chr20:25061762-25062928	15.0333	1.92082	0.406797	4.72183	2.33737e-06	0.000582632
chr20:34188720-34190267	38.7003	1.16857	0.310661	3.76156	0.000168857	0.00569546
chr20:37302814-37303388	6.93778	2.62461	0.63327	4.14454	3.40497e-05	0.00205608
chr20:37352131-37357372	68.2263	1.78071	0.386515	4.60709	4.08334e-06	0.000751922
chr20:39311379-39312435	27.8163	1.46716	0.329032	4.459	8.23426e-06	0.00102005
chr20:39994546-39995810	10.0817	1.7583	0.429801	4.09095	4.29608e-05	0.00234165
chr20:41817476-41819212	11.7431	1.53455	0.45683	3.35912	0.000781923	0.0159506
chr20:42875765-42876184	4.24587	1.4162	0.448684	3.15635	0.00159754	0.0260922
chr20:44639136-44639988	9.59242	1.26702	0.413419	3.06472	0.00217871	0.0325058
chr20:44685772-44687610	41.5837	2.08388	0.438818	4.74885	2.04574e-06	0.000580143
chr20:44803065-44803662	4.08494	1.39699	0.544859	2.56394	0.0103491	0.096047
chr20:44875254-44875454	3.32731	1.38692	0.535009	2.59233	0.00953288	0.0910523
chr20:44941343-44941569	3.98804	1.56743	0.592669	2.6447	0.00817635	0.0821748
chr20:45279782-45280169	6.76186	1.86958	0.474701	3.93844	8.20139e-05	0.00352182
chr20:45440085-45440347	4.27181	1.34297	0.51153	2.6254	0.00865483	0.085501
chr20:47443735-47445181	5.1818	1.72996	0.555869	3.11218	0.00185714	0.0289108
chr20:47934840-47935684	8.4142	2.45903	0.531283	4.62847	3.6837e-06	0.000723988
chr20:49639072-49640212	10.5447	1.661	0.427198	3.88811	0.000101026	0.00398522
chr20:50721311-50721912	8.57687	2.36356	0.504803	4.68215	2.83878e-06	0.000637633
chr20:52276745-52277051	4.54487	1.75978	0.515602	3.41306	0.000642385	0.0139388
chr20:54578604-54580678	25.2452	1.62153	0.381363	4.25194	2.11927e-05	0.00154707
chr20:55200280-55206789	63.7372	1.39318	0.330396	4.2167	2.47907e-05	0.00167235
chr20:55500348-55501102	10.7115	1.99461	0.575888	3.46353	0.000533131	0.0122802
chr20:56803283-56804112	9.63412	2.12883	0.516251	4.12362	3.72956e-05	0.00217492
chr20:57089461-57090237	7.39379	1.52991	0.460793	3.32016	0.000899655	0.0175387
chr20:59826978-59828978	15.1939	3.16756	0.645721	4.90547	9.32042e-07	0.000407186
chr20:61049362-61051897	23.5035	1.27642	0.379052	3.36739	0.000758821	0.0156196
chr20:61200973-61201272	7.47563	1.4935	0.490479	3.04498	0.00232693	0.0340949
chr20:61612285-61612501	9.95509	1.23287	0.323607	3.80979	0.000139087	0.00494423
chr20:61636172-61639055	32.5974	1.7345	0.395472	4.3859	1.15508e-05	0.00111367
chr20:61806255-61810867	31.0083	1.51807	0.386788	3.92481	8.6798e-05	0.003606
chr20:61992187-61993599	12.2641	1.03201	0.320786	3.21713	0.00129479	0.0227066
chr21:19617099-19617874	5.24131	1.27542	0.426104	2.99322	0.00276046	0.0384772
chr21:22369424-22370582	9.12703	1.23915	0.375876	3.2967	0.000978278	0.0186171
chr21:27945011-27945646	5.81491	1.77434	0.49244	3.60316	0.000314376	0.00867185
chr21:28337857-28340237	23.6054	1.36469	0.387424	3.52246	0.000427568	0.0105805
chr21:32929928-32932017	34.2236	1.4017	0.330511	4.241	2.22527e-05	0.00160157
chr21:34395129-34400245	43.6185	1.07786	0.33267	3.24004	0.00119515	0.0215611
chr21:36398961-36399259	6.10358	1.34499	0.362526	3.71005	0.000207218	0.00653632
chr21:38065180-38066185	17.047	1.47963	0.380688	3.88674	0.000101599	0.00398522
chr21:38068194-38073891	46.2126	1.13799	0.337207	3.37477	0.000738781	0.0152841
chr21:38076763-38077685	11.7376	2.02465	0.479851	4.21933	2.4503e-05	0.00166229
chr21:40032244-40033665	10.6545	1.68675	0.455039	3.70683	0.000209868	0.00658941
chr21:44782249-44782601	9.85923	1.36532	0.337481	4.04564	5.21803e-05	0.0026335
chr22:17083385-17083628	2.25512	2.57632	0.733093	3.51432	0.000440883	0.0108183
chr22:17090456-17091224	8.208	1.4587	0.453393	3.21729	0.00129407	0.0227066
chr22:24551814-24552696	2.88366	1.59254	0.512389	3.10807	0.00188314	0.0291601
chr22:25678577-25679273	5.96805	2.47147	0.560866	4.40652	1.05044e-05	0.00107526
chr22:26565200-26565986	2.95321	1.65538	0.623733	2.654	0.0079545	0.0807179
chr22:29875920-29877242	15.7794	1.26075	0.334601	3.76793	0.000164609	0.0055952
chr22:33453893-33454505	3.94264	1.84362	0.580126	3.17797	0.00148311	0.0248686
chr22:46366727-46368726	34.4091	1.07698	0.305678	3.52326	0.00042628	0.0105805
chr22:48970858-48972947	6.36567	1.65971	0.498551	3.32907	0.000871377	0.0171589
chr3:238392-240140	14.1574	1.83258	0.439922	4.16571	3.1039e-05	0.00192237
chr3:2140030-2141784	16.3738	2.1399	0.475849	4.49702	6.89126e-06	0.000908757
chr3:6902824-6903516	11.5736	2.18078	0.484304	4.50292	6.70249e-06	0.000895966
chr3:6904134-6904641	5.90632	1.60328	0.496757	3.2275	0.00124876	0.0221814
chr3:9594069-9594328	4.77351	1.7531	0.578355	3.03118	0.00243599	0.0352133
chr3:10857688-10858447	9.1696	1.23935	0.434611	2.85163	0.0043496	0.0527777
chr3:11034447-11035384	8.92627	1.27615	0.45436	2.80868	0.0049745	0.0579697
chr3:13114628-13115245	14.1146	1.89792	0.411036	4.61741	3.88562e-06	0.000742261
chr3:22413493-22414365	7.43839	1.9555	0.561644	3.48174	0.000498172	0.0117582
chr3:26664105-26664796	3.52037	1.70116	0.622327	2.73355	0.00626561	0.0680495
chr3:26665951-26666164	2.81212	1.38377	0.510015	2.71319	0.00666397	0.0711659
chr3:28616664-28617970	6.32388	1.31102	0.383639	3.41732	0.000632408	0.0138136
chr3:32858195-32860506	11.4844	1.05717	0.373609	2.82961	0.00466051	0.0553521
chr3:36421703-36422210	4.35917	2.93771	0.6984	4.20635	2.59532e-05	0.00172021
chr3:37493419-37494538	4.65466	2.25686	0.560815	4.02425	5.71568e-05	0.00280838
chr3:38035702-38036000	4.79743	1.44962	0.534692	2.71114	0.00670529	0.0714578
chr3:38080629-38081187	5.2048	1.10093	0.416284	2.64466	0.00817728	0.0821748
chr3:44063315-44063837	5.34085	1.57774	0.558108	2.82695	0.00469935	0.0557809
chr3:50377804-50378540	7.08111	2.13286	0.446079	4.78136	1.74115e-06	0.000547526
chr3:61550347-61550577	2.94838	1.34858	0.464529	2.9031	0.00369483	0.0472014
chr3:62354292-62355012	9.08603	1.50093	0.420708	3.56763	0.000360224	0.00950061
chr3:62356120-62356378	3.93967	2.2402	0.615028	3.64244	0.000270065	0.00769894
chr3:62362611-62363082	12.0397	1.06574	0.301163	3.53875	0.000402021	0.0102078
chr3:68980784-68982035	10.9216	1.56615	0.398348	3.9316	8.43807e-05	0.00355064
chr3:69591012-69592050	7.99149	2.2567	0.536611	4.20547	2.60538e-05	0.00172021
chr3:71802561-71804209	6.53074	1.48215	0.437129	3.39065	0.000697259	0.0147414
chr3:73673231-73674375	8.53912	1.69498	0.446506	3.79609	0.000146997	0.00513609
chr3:79815639-79815900	3.90984	1.215	0.407948	2.97833	0.00289826	0.0398658
chr3:112051894-112052406	5.33549	1.4558	0.483101	3.01345	0.002583	0.0366133
chr3:117716101-117716564	4.29054	1.93749	0.521231	3.71715	0.000201483	0.00641481
chr3:119528921-119529159	10.1327	1.60833	0.354333	4.53903	5.65125e-06	0.000849349
chr3:124860570-124861019	10.4424	2.35078	0.536488	4.38179	1.17708e-05	0.00112362
chr3:125075916-125076481	10.4505	1.65813	0.466553	3.55401	0.000379407	0.00981656
chr3:126113548-126113967	4.63358	1.54022	0.537737	2.86426	0.00417985	0.0513439
chr3:127794370-127796136	17.1266	1.71495	0.394252	4.34987	1.36217e-05	0.00120012
chr3:129693128-129694841	18.9039	1.16069	0.387133	2.99816	0.00271611	0.0381038
chr3:130064575-130064840	2.73846	1.68025	0.643536	2.61097	0.00902852	0.0877106
chr3:130235990-130236203	4.65512	2.45458	0.686758	3.57416	0.000351355	0.00936335
chr3:133393119-133393657	12.1931	1.54289	0.417126	3.69885	0.000216575	0.00673789
chr3:137480558-137480957	5.07944	1.02837	0.36274	2.835	0.00458257	0.0548085
chr3:137482965-137484454	13.8835	1.57385	0.400481	3.92989	8.4986e-05	0.00356697
chr3:138656628-138659107	21.7096	1.06191	0.331922	3.19927	0.00137776	0.0235267
chr3:139653431-139655115	10.2787	1.08728	0.358822	3.03013	0.0024445	0.0352865
chr3:140769887-140771080	8.10579	1.44595	0.47864	3.02096	0.00251977	0.0360421
chr3:147108512-147111703	43.4492	1.47099	0.338924	4.34019	1.42361e-05	0.00121258
chr3:147113609-147114479	17.8286	1.18378	0.311497	3.80029	0.000144524	0.00508446
chr3:147115765-147116421	5.55213	1.12324	0.343301	3.27187	0.00106838	0.0198345
chr3:147126989-147128999	35.8755	1.77219	0.341924	5.18299	2.18356e-07	0.00027895
chr3:147130343-147130577	5.27272	1.20099	0.404116	2.97189	0.00295976	0.0404125
chr3:147131067-147131333	4.09281	1.31541	0.382079	3.44277	0.000575781	0.0129652
chr3:147136904-147137328	6.03343	1.87003	0.486639	3.84275	0.000121663	0.00447264
chr3:147138917-147139564	10.0119	2.23167	0.44779	4.98374	6.23682e-07	0.000368125
chr3:147142182-147142391	2.91853	1.58798	0.531023	2.99042	0.0027859	0.0386846
chr3:148415443-148415932	3.7108	2.48293	0.697376	3.56039	0.0003703	0.00967895
chr3:150802997-150805168	11.4613	1.28726	0.360292	3.57283	0.000353143	0.009382
chr3:152552603-152553712	5.91995	1.41627	0.443137	3.19601	0.00139345	0.0237153
chr3:157812054-157812764	17.433	1.07631	0.400374	2.68827	0.00718238	0.074892
chr3:170136243-170137886	22.621	1.19771	0.325179	3.68322	0.000230304	0.00701421
chr3:170303045-170303249	5.39328	2.47051	0.599069	4.12392	3.72477e-05	0.00217492
chr3:170303533-170303768	3.73998	1.63154	0.546998	2.98271	0.00285712	0.0394059
chr3:172165373-172166738	26.5589	1.30591	0.374141	3.49041	0.000482281	0.0115168
chr3:179168736-179169593	3.39984	2.26169	0.781018	2.89582	0.00378169	0.0479078
chr3:179754521-179755245	7.68582	2.54246	0.56322	4.51415	6.35706e-06	0.000889988
chr3:184099096-184099582	13.6533	1.29723	0.390379	3.323	0.000890545	0.0174189
chr3:184301118-184302134	18.2224	1.69346	0.396246	4.27375	1.92214e-05	0.00147148
chr3:184319377-184319822	3.76391	2.11777	0.573252	3.69431	0.000220486	0.00680775
chr3:187387915-187388176	3.89542	2.21868	0.511289	4.33938	1.42887e-05	0.00121258
chr3:192125822-192127994	21.1877	2.19706	0.459981	4.77642	1.78439e-06	0.000552622
chr3:192232073-192233137	11.3674	1.78578	0.417249	4.2799	1.86981e-05	0.00145805
chr3:196255496-196256013	7.49322	1.76274	0.540407	3.26187	0.00110679	0.0203937
chr3:197840491-197840783	5.87379	2.47282	0.597812	4.13645	3.52723e-05	0.00210809
chr4:107147-107898	7.02198	1.97922	0.502806	3.93635	8.27308e-05	0.00352182
chr4:298804-299312	10.8699	1.24766	0.388088	3.21489	0.00130494	0.0227585
chr4:379900-380399	6.75052	1.52479	0.431593	3.53292	0.000410996	0.0103585
chr4:568514-570488	6.45209	1.22105	0.471803	2.58805	0.00965207	0.091762
chr4:1049653-1049923	4.83249	1.04277	0.37827	2.75669	0.00583897	0.0651362
chr4:1396292-1401730	64.8606	1.58739	0.370066	4.28949	1.79085e-05	0.00140789
chr4:1402198-1402435	4.91131	1.15867	0.406007	2.85382	0.00431965	0.0525245
chr4:4859633-4860191	8.51731	1.91348	0.449676	4.25523	2.08832e-05	0.00153668
chr4:4867387-4867673	3.02503	1.23384	0.470169	2.62425	0.00868411	0.0855525
chr4:4868441-4869173	5.14609	1.09953	0.419533	2.62084	0.00877131	0.0860296
chr4:5709986-5710495	4.50509	1.39705	0.445336	3.13706	0.00170648	0.0271655
chr4:5894072-5895116	5.86819	1.61334	0.58941	2.7372	0.00619639	0.067477
chr4:8689956-8690174	3.86526	1.39606	0.463145	3.01431	0.00257562	0.0365553
chr4:8858938-8863875	53.5966	1.41833	0.355328	3.9916	6.56289e-05	0.00300774
chr4:8869045-8870067	6.31593	1.38027	0.466702	2.95749	0.00310154	0.0418098
chr4:8872821-8873023	2.1279	1.83067	0.692903	2.64203	0.00824113	0.0825106
chr4:8873236-8876433	35.471	1.01054	0.347505	2.90799	0.00363755	0.046762
chr4:8893372-8896268	34.399	1.58872	0.387147	4.10367	4.06647e-05	0.00229609
chr4:10458130-10459353	15.601	1.27795	0.305414	4.18432	2.86026e-05	0.00183272
chr4:10462833-10463689	11.4269	1.68994	0.397235	4.25425	2.09753e-05	0.00153668
chr4:13526554-13526770	5.5709	1.48783	0.446283	3.33383	0.000856585	0.0169986
chr4:13529255-13529865	4.75653	1.09109	0.41889	2.60472	0.00919496	0.088947
chr4:13543563-13546494	26.8289	1.56109	0.359126	4.34692	1.38062e-05	0.00120597
chr4:15704641-15705000	3.20077	1.14126	0.424143	2.69074	0.00712945	0.0746164
chr4:20253277-20256868	28.8357	1.76332	0.371945	4.74081	2.1287e-06	0.000580143
chr4:21950539-21950865	3.56598	1.47349	0.535033	2.75402	0.0058868	0.0654606
chr4:25090107-25090510	6.41434	1.52349	0.459638	3.31454	0.000917957	0.0178186
chr4:37245251-37246979	24.6402	1.55116	0.368582	4.20845	2.57124e-05	0.00171272
chr4:41258760-41259867	7.68565	1.55078	0.439575	3.52791	0.000418857	0.010492
chr4:41646293-41646582	5.96992	1.23882	0.426262	2.90625	0.00365792	0.0469134
chr4:41753670-41753947	3.82104	1.7393	0.643689	2.70208	0.00689072	0.0729774
chr4:41875446-41875794	6.37864	1.86975	0.485483	3.85132	0.000117485	0.00437697
chr4:41880225-41880500	8.62436	1.39589	0.391827	3.56251	0.000367329	0.00962955
chr4:41883493-41884570	8.73505	1.45121	0.3303	4.3936	1.11487e-05	0.00109976
chr4:42152767-42154984	19.2593	2.21883	0.439377	5.04994	4.41945e-07	0.000349102
chr4:44449387-44451133	15.0183	1.95872	0.454824	4.30654	1.65827e-05	0.00135085
chr4:48485363-48486473	9.80701	1.68805	0.422355	3.99675	6.4218e-05	0.0030037
chr4:52942979-52943248	6.72596	1.39022	0.396861	3.50305	0.000459963	0.0111659
chr4:57521622-57522703	9.93662	2.70509	0.543101	4.98082	6.33164e-07	0.000368125
chr4:66535194-66535620	3.17499	1.422	0.51542	2.75892	0.00579934	0.0648106
chr4:66536066-66536674	3.46399	1.05945	0.405286	2.61408	0.00894691	0.0873328
chr4:73434856-73435321	3.0962	2.17096	0.638521	3.39998	0.000673905	0.0144844
chr4:81118138-81118603	17.5879	1.15021	0.375367	3.06423	0.00218234	0.0325361
chr4:81119096-81119391	13.106	1.36237	0.375843	3.62485	0.000289127	0.00816119
chr4:82135889-82136535	3.65144	1.7854	0.64101	2.78528	0.00534809	0.0611039
chr4:85403831-85404524	12.4641	1.83101	0.464596	3.94108	8.11154e-05	0.00350512
chr4:85417660-85420799	24.9573	1.23418	0.343855	3.58923	0.00033166	0.0089671
chr4:85422930-85423190	4.76742	2.0066	0.519687	3.86118	0.000112843	0.00427924
chr4:90758009-90758870	5.91798	1.09565	0.428202	2.55873	0.0105056	0.0968834
chr4:94755787-94756310	4.68266	1.46125	0.469956	3.10934	0.00187504	0.029062
chr4:96469457-96469667	2.08055	1.30396	0.510724	2.55316	0.010675	0.0978898
chr4:96469860-96470994	6.59731	1.66651	0.412569	4.03934	5.36027e-05	0.00266667
chr4:107956556-107957453	6.14367	1.07862	0.344159	3.13408	0.00172394	0.027337
chr4:110222971-110224257	12.5882	1.23234	0.383424	3.21403	0.00130886	0.022777
chr4:111532648-111533391	7.55668	1.19443	0.415682	2.87342	0.00406052	0.0502798
chr4:111542063-111544464	28.1974	1.77855	0.374774	4.74566	2.07827e-06	0.000580143
chr4:111553080-111554210	9.04017	1.12936	0.34892	3.23672	0.00120912	0.0216793
chr4:111554966-111555504	6.65049	1.88956	0.536242	3.5237	0.000425563	0.0105805
chr4:122301568-122302290	9.57291	1.53982	0.418647	3.67809	0.000234986	0.00706815
chr4:122685861-122686565	6.07209	1.67689	0.608967	2.75366	0.00589332	0.0654671
chr4:134069163-134070442	13.0306	1.79187	0.409326	4.37762	1.19984e-05	0.00113017
chr4:134071663-134073628	24.1418	1.47882	0.371511	3.98057	6.87505e-05	0.0031228
chr4:140655963-140657135	7.50192	2.01201	0.54495	3.69209	0.000222417	0.00681853
chr4:142053328-142054601	8.24452	1.52116	0.521795	2.91524	0.0035542	0.0460671
chr4:147559206-147561901	29.4281	1.85535	0.407543	4.55252	5.30064e-06	0.000812584
chr4:147576110-147576762	5.22754	2.16046	0.588509	3.67108	0.000241532	0.0071498
chr4:154680775-154681377	4.19829	1.11952	0.389316	2.87561	0.00403252	0.0501062
chr4:154709513-154710827	8.82763	1.6109	0.482768	3.3368	0.000847475	0.016867
chr4:154712074-154712706	5.32296	1.03634	0.377569	2.74478	0.00605523	0.0663293
chr4:154713538-154714240	10.505	1.26159	0.433782	2.90836	0.0036333	0.0467423
chr4:156129169-156130209	8.11597	1.04106	0.371616	2.80145	0.00508741	0.0588493
chr4:158141405-158141836	3.66868	2.60858	0.686898	3.79761	0.000146095	0.0051221
chr4:158143297-158144053	7.34794	1.92531	0.48189	3.99533	6.46031e-05	0.00300774
chr4:165304329-165305177	9.39729	1.1174	0.436698	2.55873	0.0105054	0.0968834
chr4:170946767-170947925	5.08918	1.30784	0.455197	2.87314	0.00406417	0.0502798
chr4:172733735-172735118	13.7516	1.55116	0.381285	4.06825	4.73677e-05	0.00246989
chr4:174427892-174428192	3.42216	1.52686	0.500329	3.0517	0.00227547	0.0335574
chr4:174430387-174430861	3.72264	1.4339	0.398551	3.59779	0.000320938	0.00877001
chr4:174443366-174443948	4.34352	1.8902	0.543641	3.47693	0.000507197	0.0119437
chr4:174459201-174460054	7.70645	1.50608	0.415162	3.62769	0.000285963	0.00808449
chr4:186560032-186560361	10.9497	1.44002	0.308692	4.6649	3.08771e-06	0.000655609
chr4:187356977-187357233	21.1886	1.67758	0.648551	2.58666	0.0096911	0.0920475
chr5:53112-54264	9.4371	1.39747	0.41276	3.38567	0.000710046	0.014855
chr5:1444679-1446648	27.3041	1.12054	0.309923	3.61554	0.000299718	0.00835762
chr5:1874908-1879032	47.684	1.62894	0.39752	4.09774	4.17202e-05	0.00231728
chr5:1879690-1879928	5.47999	1.31779	0.417816	3.154	0.00161047	0.0261254
chr5:1881925-1887743	59.1866	1.54583	0.343304	4.50279	6.7066e-06	0.000895966
chr5:1930755-1931986	11.0955	1.14203	0.428883	2.6628	0.00774936	0.0791985
chr5:2038528-2038949	3.47346	2.87427	0.816942	3.51833	0.000434267	0.0106995
chr5:2738954-2741237	27.4954	1.73091	0.392957	4.40484	1.05862e-05	0.00107526
chr5:2748369-2757024	94.3749	1.55195	0.320795	4.83784	1.31255e-06	0.000487791
chr5:3590645-3592000	17.2109	1.61254	0.432688	3.7268	0.000193925	0.00631183
chr5:3592392-3592644	3.39893	1.16344	0.417679	2.78547	0.00534495	0.0611039
chr5:3594468-3603054	93.2221	1.74352	0.366239	4.76062	1.92999e-06	0.000563559
chr5:3606489-3607135	7.9389	1.50393	0.421641	3.56686	0.000361284	0.0095163
chr5:5139442-5140941	20.0062	1.30027	0.380004	3.42172	0.000622267	0.0136765
chr5:6448754-6449629	6.18145	2.03529	0.520435	3.91076	9.20075e-05	0.00377456
chr5:7394987-7397022	17.585	1.08949	0.355748	3.06252	0.00219479	0.0326503
chr5:7849946-7850439	4.73523	1.57824	0.458588	3.44151	0.000578467	0.0129932
chr5:11384682-11385521	12.7786	1.75164	0.407509	4.2984	1.72034e-05	0.00138388
chr5:15500077-15500923	8.03967	2.4864	0.594575	4.18181	2.89194e-05	0.00184023
chr5:16179065-16180420	11.0724	2.17635	0.546288	3.98388	6.77992e-05	0.00309334
chr5:17216490-17217036	5.40807	1.66752	0.508171	3.28141	0.0010329	0.0194485
chr5:17217789-17219021	4.51493	1.52836	0.485839	3.14582	0.00165623	0.0266143
chr5:32709911-32714450	45.0728	1.44621	0.316045	4.57596	4.74039e-06	0.000768996
chr5:37834672-37835128	7.34751	2.08574	0.514793	4.0516	5.08687e-05	0.00258004
chr5:37836748-37840726	34.314	1.68104	0.365924	4.59397	4.34899e-06	0.000768996
chr5:42951077-42952410	13.4612	1.10282	0.416748	2.64625	0.00813901	0.0820322
chr5:42995123-42995415	2.70196	2.61884	0.838445	3.12345	0.00178744	0.0280178
chr5:43017969-43018668	7.88377	1.84428	0.49372	3.73548	0.00018736	0.00617998
chr5:43483520-43484555	2.72545	1.02447	0.400204	2.55986	0.0104713	0.0967163
chr5:45695395-45696510	4.72386	1.07389	0.361122	2.97376	0.00294173	0.0402536
chr5:50694985-50695352	5.52634	1.52582	0.460168	3.31579	0.000913837	0.0177555
chr5:54516268-54516919	9.66002	1.67855	0.431594	3.88919	0.00010058	0.00398522
chr5:54519055-54519628	9.15048	1.90725	0.476644	4.00141	6.2966e-05	0.00296131
chr5:63986190-63986974	6.94733	1.66978	0.500206	3.33819	0.000843263	0.0168159
chr5:72526204-72526497	4.51428	2.20121	0.593401	3.70949	0.000207677	0.0065407
chr5:72676121-72678421	34.8582	1.40284	0.349601	4.01269	6.0031e-05	0.00291807
chr5:72740052-72740800	13.6552	1.48336	0.402946	3.68127	0.000232071	0.00703787
chr5:76249436-76250528	5.40975	1.12316	0.377193	2.97767	0.00290451	0.0399248
chr5:76923888-76924502	9.44745	1.388	0.423426	3.27803	0.00104535	0.0195886
chr5:76932318-76933523	17.1868	1.54383	0.351862	4.3876	1.14606e-05	0.00111021
chr5:76934582-76935296	7.78959	1.40497	0.41935	3.35035	0.000807087	0.0163821
chr5:76936127-76936984	12.1038	1.37791	0.43062	3.19982	0.00137514	0.0235212
chr5:77140543-77140914	3.69548	1.39384	0.426353	3.26922	0.00107845	0.0199425
chr5:81045905-81047849	2.5899	1.097	0.424779	2.58251	0.0098084	0.0927306
chr5:87973952-87974294	5.85787	1.3455	0.398586	3.37569	0.000736303	0.0152637
chr5:87985471-87985810	4.74231	1.56242	0.444094	3.51821	0.000434469	0.0106995
chr5:92923488-92924497	31.8203	1.16089	0.259016	4.48194	7.39687e-06	0.000950893
chr5:92929269-92929489	6.80315	1.08096	0.339141	3.18736	0.0014358	0.0242744
chr5:92939796-92940216	4.01152	1.40818	0.551806	2.55194	0.0107124	0.0981011
chr5:95768875-95769080	2.59458	1.53875	0.55723	2.76144	0.00575477	0.0644182
chr5:100236568-100236955	2.53593	1.24614	0.462555	2.69404	0.00705909	0.0741077
chr5:113391072-113392005	4.83375	1.88364	0.527294	3.57228	0.000353891	0.009382
chr5:113696517-113699195	23.7879	1.48212	0.399437	3.71052	0.000206832	0.00653424
chr5:115151349-115152713	18.0683	2.00926	0.457589	4.39098	1.1284e-05	0.00110356
chr5:115297608-115298093	6.72328	1.11653	0.428081	2.60822	0.00910154	0.0882224
chr5:115298351-115299137	12.6904	2.3343	0.473234	4.93266	8.11164e-07	0.000407186
chr5:122430677-122431443	8.46467	1.2633	0.352908	3.5797	0.000343992	0.00923941
chr5:127872564-127874945	26.7283	1.29756	0.33277	3.89926	9.64887e-05	0.00385201
chr5:132946745-132948467	8.96265	1.22609	0.4494	2.72827	0.00636667	0.0686364
chr5:134363093-134365146	40.7889	1.12194	0.30039	3.73494	0.000187758	0.00617998
chr5:134374386-134376751	24.467	1.46381	0.317869	4.60509	4.1229e-06	0.000752429
chr5:134825399-134826496	12.7834	1.54713	0.422995	3.65757	0.000254617	0.00735822
chr5:134870741-134872051	14.5644	1.70545	0.44305	3.84934	0.000118437	0.00440155
chr5:135265849-135266517	5.85628	2.04348	0.643643	3.17486	0.00149908	0.0249929
chr5:136834017-136835146	8.25046	1.85347	0.549171	3.37503	0.000738085	0.0152841
chr5:139081002-139081202	2.42086	1.21586	0.422371	2.87865	0.00399379	0.0497763
chr5:139525538-139526227	10.8603	1.21401	0.338477	3.58668	0.000334912	0.00904307
chr5:140255159-140255450	8.54658	1.26811	0.325179	3.89973	9.63004e-05	0.00385201
chr5:140305713-140307193	26.0351	1.19623	0.323484	3.69795	0.000217348	0.00675165
chr5:140346106-140346931	8.02658	1.6547	0.423715	3.90521	9.41434e-05	0.00381714
chr5:140787448-140788044	9.85801	1.39695	0.404316	3.45511	0.000550076	0.0125626
chr5:140797163-140797701	7.9415	2.02226	0.421888	4.79336	1.64015e-06	0.000532137
chr5:140800761-140801072	6.30535	1.92451	0.563126	3.41756	0.000631858	0.0138136
chr5:140855387-140856620	11.7699	1.05638	0.373305	2.82981	0.00465764	0.0553503
chr5:140864528-140864748	4.75827	1.6106	0.495177	3.25257	0.00114366	0.0209091
chr5:140871065-140872335	41.4523	1.22493	0.290916	4.21058	2.54717e-05	0.00170702
chr5:145718290-145720095	27.5619	1.27285	0.376911	3.37707	0.000732631	0.0152066
chr5:145722468-145722925	3.6128	1.32039	0.495352	2.66555	0.00768626	0.0787504
chr5:145725287-145725852	7.9122	1.71945	0.485149	3.54416	0.000393861	0.0100547
chr5:150325905-150326194	8.50407	1.06091	0.389729	2.72216	0.00648568	0.0697329
chr5:153857039-153859113	13.1721	1.05867	0.30507	3.47026	0.000519952	0.0121184
chr5:155107505-155108934	13.6598	2.00195	0.450509	4.44376	8.8402e-06	0.00102626
chr5:168727430-168728275	4.13274	2.22182	0.550567	4.03552	5.44817e-05	0.00269638
chr5:170735170-170739863	50.9236	1.3651	0.341876	3.99297	6.52521e-05	0.00300774
chr5:170741604-170742751	17.9346	1.85829	0.443044	4.19436	2.73639e-05	0.00177
chr5:170743179-170744107	9.15228	1.16487	0.307008	3.79428	0.000148075	0.00515613
chr5:172655841-172656202	5.19089	2.03307	0.472554	4.3023	1.69031e-05	0.00136561
chr5:172659050-172660277	14.9846	1.22219	0.37269	3.27936	0.00104042	0.0195461
chr5:172670830-172671824	14.1566	1.27699	0.36824	3.46782	0.000524703	0.012184
chr5:174158681-174159729	18.7431	2.3938	0.531104	4.50721	6.56853e-06	0.000895966
chr5:175085005-175085756	4.40719	1.58819	0.511454	3.10525	0.00190117	0.0293504
chr5:175223610-175224679	7.00049	1.64875	0.460738	3.57851	0.000345561	0.00925724
chr5:177412535-177412753	4.88138	1.40124	0.455176	3.07845	0.00208081	0.0314119
chr5:178003624-178004247	9.08073	1.18275	0.400798	2.95099	0.00316757	0.0423171
chr5:178016559-178017670	5.75636	1.39534	0.461262	3.02505	0.0024859	0.0356824
chr5:178770725-178772794	14.0276	1.58812	0.457861	3.46857	0.000523229	0.0121809
chr5:178957434-178957900	6.24405	1.21052	0.36967	3.27461	0.00105807	0.0197507
chr5:180486155-180486892	8.9812	1.0477	0.32365	3.23715	0.00120729	0.0216656
chr5:180524613-180525276	5.1638	2.90997	0.681312	4.27113	1.94486e-05	0.00147535
chr5:180527369-180528782	8.15545	2.08628	0.501626	4.15903	3.19606e-05	0.00195007
chr6:391189-393790	25.4605	2.26243	0.435331	5.19703	2.02496e-07	0.00027895
chr6:1378446-1379318	6.80081	1.46097	0.463091	3.15483	0.00160592	0.0261254
chr6:1379694-1380014	4.91374	1.72686	0.557849	3.09556	0.0019644	0.0300092
chr6:1389140-1391393	7.68346	1.10385	0.413902	2.66695	0.00765434	0.0786244
chr6:1555263-1555581	4.63506	1.37179	0.458847	2.98964	0.00279303	0.0387573
chr6:6002472-6005125	34.0992	1.31972	0.336016	3.92756	8.58118e-05	0.00358457
chr6:10381559-10382354	8.86282	1.58498	0.50349	3.14799	0.00164398	0.0265007
chr6:10384966-10385492	8.30185	1.53033	0.434283	3.5238	0.000425401	0.0105805
chr6:10390039-10390565	8.36962	1.9182	0.46005	4.16955	3.05201e-05	0.00190193
chr6:10390889-10391098	3.13213	2.37771	0.646095	3.68012	0.000233121	0.00705925
chr6:10398574-10398812	4.48791	1.30882	0.495113	2.64349	0.00820567	0.0822983
chr6:10422322-10422648	6.73986	1.46592	0.504517	2.90558	0.00366569	0.0469466
chr6:10882927-10883149	2.89771	2.15459	0.635405	3.39089	0.000696656	0.0147414
chr6:11043914-11045206	9.55369	1.05686	0.306562	3.44747	0.000565865	0.0128229
chr6:12749878-12750499	6.00996	2.28473	0.570371	4.00569	6.18356e-05	0.00295308
chr6:17280740-17282334	10.3379	1.14846	0.314856	3.64757	0.000264731	0.00760429
chr6:18277418-18278062	5.0127	1.44754	0.526208	2.7509	0.00594321	0.0657711
chr6:19691911-19692305	3.46608	2.27917	0.524528	4.34517	1.39166e-05	0.00121045
chr6:19837015-19837228	2.45861	1.72116	0.62177	2.76816	0.00563736	0.0635213
chr6:19837505-19839314	11.8873	1.60537	0.420514	3.81764	0.000134737	0.00483161
chr6:26197071-26197537	3.50791	1.1455	0.445125	2.57343	0.0100697	0.0941985
chr6:26240698-26240951	3.08364	1.69458	0.580635	2.91849	0.00351728	0.0458795
chr6:26250437-26250827	5.48756	1.95851	0.529096	3.70161	0.000214234	0.0066854
chr6:26271346-26271588	3.94409	2.09904	0.586551	3.57862	0.000345413	0.00925724
chr6:26689804-26690092	5.59733	1.29754	0.445028	2.91563	0.00354969	0.0460378
chr6:27107139-27107394	7.1139	1.53073	0.394684	3.87838	0.000105155	0.00407848
chr6:27228101-27228364	7.6552	1.06977	0.371167	2.88217	0.00394946	0.0494045
chr6:27647794-27648005	2.96256	2.22573	0.586861	3.7926	0.000149079	0.00518227
chr6:27791781-27792217	4.07901	1.36982	0.479508	2.85671	0.00428054	0.0523291
chr6:28175283-28175605	3.37652	1.63063	0.582046	2.80154	0.00508588	0.0588493
chr6:30139719-30140263	2.50971	1.88477	0.540412	3.48765	0.000487287	0.0115681
chr6:33943605-33944027	6.86885	1.32666	0.333864	3.97365	7.07792e-05	0.00318662
chr6:40554596-40555928	6.83918	1.22159	0.436765	2.79689	0.00515965	0.0593848
chr6:40995803-40996241	5.83821	2.26766	0.593454	3.82113	0.000132843	0.00480604
chr6:41395230-41396253	2.59106	1.20913	0.405476	2.982	0.0028637	0.03947
chr6:41528267-41528900	13.3374	1.58322	0.373436	4.2396	2.23922e-05	0.00160595
chr6:42072033-42072701	4.04136	1.43537	0.446793	3.21261	0.00131535	0.0228425
chr6:42879280-42879623	3.26483	1.19444	0.444315	2.68827	0.00718241	0.074892
chr6:43612715-43613366	5.34644	1.56987	0.527797	2.97439	0.00293575	0.040219
chr6:43970074-43970922	6.45777	1.13161	0.396167	2.8564	0.00428477	0.0523463
chr6:50787287-50788091	6.7106	1.49433	0.449482	3.32457	0.000885549	0.0173395
chr6:50791111-50791573	4.37605	1.72554	0.447593	3.85515	0.00011566	0.00434803
chr6:50810643-50810994	5.50003	1.58468	0.446489	3.54921	0.000386393	0.00993444
chr6:50813315-50813699	8.11012	1.31627	0.408519	3.22205	0.00127276	0.0225046
chr6:50818181-50818431	3.43745	1.67242	0.63228	2.64506	0.00816769	0.0821748
chr6:58180155-58180443	3.85522	1.63601	0.517601	3.16076	0.00157359	0.0258345
chr6:62995856-62996228	5.77179	2.36521	0.602281	3.92708	8.5983e-05	0.00358457
chr6:72596037-72596404	2.31812	1.63475	0.579454	2.82119	0.00478464	0.0564654
chr6:80656745-80657593	5.32176	1.42876	0.475596	3.00415	0.00266321	0.0374903
chr6:84417598-84419378	17.8311	2.23636	0.497244	4.49751	6.87533e-06	0.000908757
chr6:84562821-84563758	8.97507	1.24647	0.430024	2.8986	0.00374836	0.0476471
chr6:85472703-85474132	8.5208	1.23965	0.396866	3.12361	0.00178645	0.0280178
chr6:88875398-88877449	15.472	1.98005	0.446058	4.43901	9.03748e-06	0.00102626
chr6:99291328-99291737	2.98173	1.4189	0.492648	2.88016	0.00397479	0.0495697
chr6:99295742-99296454	9.73564	1.11558	0.396168	2.81593	0.00486362	0.0569825
chr6:100054687-100054988	5.2296	1.04584	0.40881	2.55825	0.01052	0.0969036
chr6:100060980-100062657	15.9737	2.10982	0.446324	4.7271	2.27745e-06	0.000581437
chr6:100441407-100442152	7.43553	1.8034	0.444997	4.05261	5.06486e-05	0.00257527
chr6:100895008-100895246	7.08644	1.64854	0.422777	3.8993	9.64714e-05	0.00385201
chr6:100895774-100896062	9.92371	1.30558	0.402468	3.24394	0.00117887	0.0213997
chr6:100897081-100897621	16.0299	1.5195	0.309939	4.90259	9.45833e-07	0.000407186
chr6:100905445-100905697	5.68764	1.42556	0.442045	3.22491	0.00126011	0.0223387
chr6:100905953-100906686	14.2392	1.70569	0.422278	4.03926	5.36204e-05	0.00266667
chr6:100912072-100913337	15.3926	2.2327	0.424418	5.26061	1.43581e-07	0.000266799
chr6:100915603-100915883	3.3392	1.68242	0.461606	3.6447	0.000267699	0.00765843
chr6:100917206-100917523	9.3132	1.52202	0.37918	4.01397	5.9705e-05	0.00291258
chr6:101846767-101847135	4.58351	1.18832	0.425623	2.79196	0.00523892	0.0601931
chr6:105388191-105389545	18.1693	1.45316	0.406233	3.57715	0.000347354	0.00929309
chr6:105400878-105401149	5.33429	1.48727	0.427111	3.48216	0.000497393	0.0117534
chr6:105584149-105585621	13.3264	2.08971	0.474845	4.40082	1.07842e-05	0.00107526
chr6:106429112-106429772	14.1837	1.1146	0.379138	2.93982	0.00328399	0.0434464
chr6:106433985-106434459	10.8279	1.01957	0.351921	2.89717	0.00376551	0.0478056
chr6:106441987-106442912	5.46654	1.51138	0.433908	3.48318	0.000495504	0.0117223
chr6:108485672-108490539	43.0252	1.20156	0.324555	3.70219	0.000213748	0.00668043
chr6:108495655-108495986	6.06644	1.98137	0.531235	3.72974	0.000191675	0.00625853
chr6:110797298-110798201	13.2416	1.07875	0.316938	3.40365	0.000664915	0.0143364
chr6:117586483-117587156	6.21671	1.91898	0.472704	4.05958	4.91614e-05	0.00252554
chr6:117591534-117592279	4.72924	2.55207	0.793381	3.21671	0.00129672	0.0227066
chr6:118228043-118229811	12.8996	1.98965	0.470475	4.22903	2.34699e-05	0.00163171
chr6:127439266-127441072	11.7681	1.64753	0.446158	3.69271	0.000221875	0.00681853
chr6:127836731-127837706	4.12521	1.51803	0.430734	3.52429	0.000424623	0.0105805
chr6:130686415-130687736	8.86785	1.80889	0.507021	3.56768	0.000360157	0.00950061
chr6:133562087-133563586	14.8088	2.4952	0.524816	4.75443	1.99012e-06	0.00057293
chr6:134210640-134211218	9.49442	1.16163	0.422406	2.75003	0.00595891	0.0658666
chr6:134213960-134214351	4.95394	1.28264	0.466432	2.74989	0.00596151	0.0658666
chr6:137809343-137810204	9.74877	1.9027	0.43057	4.41903	9.91426e-06	0.00105546
chr6:137814356-137815202	11.6563	1.85524	0.445083	4.1683	3.06883e-05	0.00190659
chr6:137818168-137819372	11.0666	1.41892	0.368337	3.85224	0.000117044	0.00437362
chr6:142409474-142410112	12.072	1.20719	0.353034	3.41947	0.000627428	0.0137751
chr6:146755476-146755901	5.39357	1.41812	0.423786	3.34632	0.000818921	0.0165403
chr6:150284683-150286515	18.3016	1.48346	0.428321	3.46343	0.000533335	0.0122802
chr6:150358873-150359394	4.49019	1.27769	0.448276	2.85023	0.00436872	0.0529566
chr6:152128823-152129771	13.5465	1.55832	0.349737	4.4557	8.36198e-06	0.00102626
chr6:153450993-153452792	7.07511	1.17709	0.304009	3.87188	0.000108001	0.00414171
chr6:154360587-154361008	7.21563	1.48011	0.433284	3.41604	0.000635389	0.0138424
chr6:158937286-158937491	6.4181	1.33262	0.360875	3.69273	0.000221857	0.00681853
chr6:159360626-159360952	6.57458	1.17714	0.325045	3.62148	0.000292925	0.00823575
chr6:159589637-159591319	13.2464	2.02527	0.443506	4.5665	4.95937e-06	0.000791609
chr6:166073883-166077752	29.5981	1.61171	0.351518	4.58499	4.54013e-06	0.000768996
chr6:166218334-166218876	6.90015	1.4087	0.473433	2.97549	0.00292517	0.0401009
chr6:166267510-166268461	12.8742	1.09357	0.359391	3.04284	0.00234354	0.0342157
chr6:166579974-166583423	37.8604	1.52715	0.384724	3.96948	7.2031e-05	0.00322876
chr6:168501903-168502790	13.6335	1.23291	0.410516	3.00331	0.00267062	0.0375688
chr6:168841819-168843100	8.956	1.50823	0.391331	3.8541	0.000116154	0.0043563
chr7:1263497-1264364	7.98988	1.27319	0.438525	2.90336	0.00369187	0.0472014
chr7:1269166-1282864	95.4549	1.2254	0.298978	4.09863	4.15606e-05	0.00231728
chr7:1286023-1287658	16.1867	1.54219	0.36363	4.24109	2.22432e-05	0.00160157
chr7:2727683-2728392	3.4428	1.39649	0.538593	2.59284	0.00951858	0.0909582
chr7:2774445-2774655	8.64862	1.63004	0.380925	4.27915	1.87606e-05	0.00145805
chr7:4901337-4901753	17.3503	1.08883	0.317171	3.43294	0.000597081	0.0132225
chr7:4922708-4923576	2.04283	1.63537	0.562734	2.90611	0.00365948	0.0469134
chr7:4998406-4998950	2.19326	2.54281	0.78245	3.2498	0.00115485	0.0210197
chr7:5111621-5112088	6.43108	1.13129	0.37082	3.05077	0.00228254	0.033589
chr7:5336514-5336894	9.30615	1.50158	0.296295	5.06785	4.02344e-07	0.000349102
chr7:6703504-6704075	3.42535	2.84605	0.824888	3.45023	0.000560106	0.0127348
chr7:8473140-8475199	17.4155	1.16241	0.349269	3.32811	0.000874365	0.0171846
chr7:8481975-8482762	15.6133	2.05231	0.484983	4.23172	2.3191e-05	0.0016189
chr7:8483133-8483711	6.52413	1.44361	0.410761	3.51447	0.000440632	0.0108183
chr7:19145873-19146256	3.43803	2.44166	0.541095	4.51243	6.40884e-06	0.000891134
chr7:19146924-19147308	3.57979	2.41021	0.797904	3.02067	0.00252212	0.0360504
chr7:19151967-19152347	5.74301	2.10517	0.569718	3.69511	0.000219787	0.00679645
chr7:19156051-19158042	15.5918	2.52674	0.586244	4.31005	1.6322e-05	0.00133985
chr7:19184222-19184686	4.69106	1.9005	0.415231	4.57697	4.71766e-06	0.000768996
chr7:19184819-19185033	3.31576	2.09512	0.55043	3.80633	0.000141042	0.00499637
chr7:20816240-20816540	5.06544	1.17407	0.445936	2.63282	0.00846788	0.0841436
chr7:20817456-20818227	7.91973	2.8861	0.644638	4.47709	7.56678e-06	0.000966656
chr7:20823308-20825662	22.8534	1.92301	0.440828	4.36228	1.28716e-05	0.00116414
chr7:21582444-21583313	7.47583	1.07059	0.40699	2.6305	0.00852586	0.0846375
chr7:22539546-22540022	5.96917	1.17274	0.421639	2.78138	0.00541281	0.0616023
chr7:22589311-22589513	2.33548	2.26873	0.620258	3.65772	0.00025447	0.00735822
chr7:23287222-23287508	5.87824	2.44166	0.551446	4.42773	9.52284e-06	0.00103635
chr7:24323559-24325080	17.8055	1.6384	0.389322	4.20835	2.57243e-05	0.00171272
chr7:25898238-25898771	9.00211	1.42941	0.421357	3.39239	0.000692863	0.0147414
chr7:27127501-27128368	24.8088	1.31471	0.343904	3.82291	0.000131885	0.00478817
chr7:27135343-27136736	10.2653	2.15153	0.492101	4.37213	1.2304e-05	0.00113542
chr7:27194584-27194827	5.17722	1.32604	0.48279	2.74663	0.00602113	0.0662188
chr7:27195602-27196567	11.2781	2.9885	0.60021	4.97909	6.38828e-07	0.000368125
chr7:27198183-27198514	11.1571	1.10478	0.432946	2.55178	0.0107175	0.0981036
chr7:27203916-27206462	40.7491	2.04704	0.455916	4.48996	7.12371e-06	0.000927444
chr7:27208872-27209616	5.34823	1.69875	0.47551	3.57248	0.000353614	0.009382
chr7:27224268-27224596	4.10717	1.48471	0.551958	2.6899	0.0071473	0.0746504
chr7:27225051-27225629	8.82992	1.30296	0.414283	3.14509	0.00166037	0.0266599
chr7:27227521-27229043	20.0552	1.2788	0.359738	3.5548	0.000378262	0.00980715
chr7:27231806-27233097	11.0342	1.06494	0.41637	2.55766	0.0105378	0.0969797
chr7:27278946-27279469	6.71857	1.45796	0.453386	3.21571	0.00130122	0.0227324
chr7:27284640-27286237	16.8834	1.20619	0.328198	3.67518	0.000237678	0.00710254
chr7:27291120-27292197	11.3172	1.99069	0.470107	4.23455	2.29013e-05	0.0016189
chr7:28995306-28998541	44.8911	1.01257	0.274939	3.68289	0.000230604	0.00701421
chr7:30721373-30722445	12.1843	2.56024	0.477096	5.3663	8.03697e-08	0.000221435
chr7:31091718-31093077	11.1588	1.92424	0.447033	4.30447	1.67383e-05	0.00135766
chr7:32110064-32110910	5.58341	1.30607	0.416006	3.13955	0.00169206	0.0270412
chr7:32337984-32338725	9.02137	2.37383	0.508682	4.66663	3.06186e-06	0.000655609
chr7:32467435-32467948	12.3114	2.11619	0.452376	4.67794	2.89772e-06	0.000643797
chr7:32801485-32801972	12.5715	1.70131	0.361785	4.70255	2.56933e-06	0.000611447
chr7:35225364-35226580	10.176	1.34135	0.42513	3.15515	0.00160416	0.0261254
chr7:35292986-35294674	22.0037	1.77341	0.416173	4.26124	2.03295e-05	0.00152211
chr7:35296922-35298218	19.293	2.24312	0.422863	5.30459	1.12926e-07	0.000256468
chr7:35301151-35301731	9.44142	2.17957	0.466804	4.66914	3.02463e-06	0.000655609
chr7:35494214-35494702	11.6847	1.0779	0.342274	3.14923	0.00163699	0.0264213
chr7:37487355-37488672	12.4717	2.627	0.644082	4.07867	4.52943e-05	0.0024236
chr7:38670440-38671008	4.72737	3.13671	0.831482	3.77243	0.000161666	0.00553508
chr7:39015544-39015929	4.73608	1.92292	0.523623	3.67233	0.000240349	0.0071406
chr7:42267547-42267823	2.37226	2.22338	0.738709	3.00982	0.00261401	0.0369299
chr7:43152021-43153340	13.6126	1.84314	0.460374	4.00356	6.23971e-05	0.00295916
chr7:49813009-49815752	29.5214	2.46758	0.491796	5.0175	5.23489e-07	0.000356671
chr7:53286852-53287192	4.05283	1.41121	0.498346	2.83178	0.00462895	0.0552017
chr7:56242407-56243298	27.4656	1.0864	0.295336	3.67853	0.000234579	0.00706815
chr7:56355509-56355798	7.43526	1.86519	0.542244	3.43976	0.00058224	0.0130493
chr7:70596229-70598382	16.6472	1.39979	0.439592	3.1843	0.00145106	0.0244313
chr7:71800758-71802768	26.4888	2.21292	0.488068	4.53404	5.78669e-06	0.0008571
chr7:73720747-73720988	8.47468	1.47878	0.349307	4.23347	2.30117e-05	0.0016189
chr7:75889087-75889345	3.05188	1.82879	0.621467	2.9427	0.00325362	0.0431563
chr7:84814840-84816242	9.99536	1.15584	0.376306	3.07155	0.00212952	0.0319689
chr7:93519367-93520184	7.23968	1.97673	0.557555	3.54536	0.000392076	0.0100426
chr7:96634623-96634915	2.79621	2.21828	0.717822	3.09029	0.00199961	0.0304334
chr7:96650222-96651551	20.9678	2.03916	0.411778	4.95207	7.34274e-07	0.000384835
chr7:96651964-96652246	2.9119	1.47787	0.558581	2.64576	0.00815069	0.0821094
chr7:96653468-96654199	6.92734	1.75932	0.47352	3.71541	0.000202871	0.00643895
chr7:97361133-97363018	17.1746	1.49458	0.380037	3.93271	8.39936e-05	0.00354717
chr7:98245806-98247759	23.6439	1.77876	0.417922	4.2562	2.07935e-05	0.00153668
chr7:98467024-98468058	5.97489	1.44927	0.441712	3.28103	0.00103427	0.0194485
chr7:100230650-100231320	13.0784	1.76117	0.427502	4.11969	3.79391e-05	0.00219061
chr7:100318107-100318684	4.42195	2.4032	0.647496	3.71153	0.000206012	0.00651839
chr7:100823308-100823701	2.37113	2.38673	0.489958	4.87131	1.10862e-06	0.000453205
chr7:103629526-103630652	3.5343	1.87231	0.565719	3.30961	0.000934267	0.0179816
chr7:103968784-103969959	12.8892	2.39325	0.463151	5.16733	2.37463e-07	0.000285514
chr7:121940007-121940648	12.081	1.50122	0.428695	3.50184	0.000462059	0.011199
chr7:121950250-121950927	6.13688	1.75314	0.448328	3.91039	9.21479e-05	0.00377456
chr7:127671159-127672853	16.5991	2.12813	0.478588	4.44669	8.72049e-06	0.00102626
chr7:127744195-127744554	4.74662	2.67321	0.563554	4.74349	2.10065e-06	0.000580143
chr7:128809090-128809393	3.30019	3.28383	0.728853	4.50547	6.62256e-06	0.000895966
chr7:129422998-129423355	5.00296	1.52284	0.442236	3.44349	0.000574257	0.0129556
chr7:129425487-129425859	3.8832	1.74013	0.598179	2.90904	0.00362539	0.0467423
chr7:132260475-132262527	15.2132	1.39108	0.382666	3.63523	0.000277735	0.00789556
chr7:136553855-136556194	19.7419	1.56253	0.358156	4.3627	1.28468e-05	0.00116414
chr7:137531126-137532382	7.37965	1.64904	0.490824	3.35974	0.000780165	0.0159306
chr7:143582126-143582610	12.9628	1.04136	0.351054	2.96639	0.00301318	0.0409505
chr7:145813031-145814084	6.39738	2.10819	0.506799	4.15982	3.18504e-05	0.00194917
chr7:149389655-149389976	7.59764	1.56962	0.455446	3.44633	0.00056825	0.0128627
chr7:149744403-149746469	12.2418	1.02127	0.335346	3.04543	0.00232346	0.0340685
chr7:151106245-151107808	8.66727	1.53359	0.4082	3.75696	0.000171991	0.00577257
chr7:152622344-152623305	10.4222	1.46842	0.410043	3.58114	0.000342099	0.00920065
chr7:153445165-153446786	20.4321	1.17833	0.370909	3.17687	0.00148873	0.0248896
chr7:153583318-153585666	28.1049	1.89261	0.490947	3.85502	0.000115721	0.00434803
chr7:153748408-153750444	16.8986	1.876	0.437456	4.28843	1.79942e-05	0.0014092
chr7:154001965-154002281	2.42192	2.08613	0.716135	2.91303	0.00357935	0.0463638
chr7:155164558-155167854	30.8334	1.77854	0.392573	4.53046	5.88553e-06	0.00086432
chr7:155174129-155175248	12.0442	1.29716	0.387021	3.35165	0.00080331	0.0163217
chr7:155241324-155243757	26.6896	1.42345	0.381994	3.72637	0.000194256	0.00631254
chr7:155246391-155251955	43.3774	1.63029	0.356108	4.57809	4.69245e-06	0.000768996
chr7:155258828-155261403	21.3174	1.35082	0.313005	4.31564	1.59138e-05	0.00132103
chr7:155302254-155303158	12.7044	1.74961	0.418814	4.17753	2.94691e-05	0.00184204
chr7:155595693-155599414	52.9837	1.38037	0.277998	4.96539	6.85616e-07	0.000378757
chr7:156409024-156409294	9.58918	1.15684	0.390733	2.9607	0.00306938	0.0414928
chr7:156409578-156409865	4.20159	1.81754	0.607241	2.9931	0.00276155	0.0384772
chr7:156795356-156799394	46.4011	1.53548	0.368836	4.16303	3.14047e-05	0.00193347
chr7:156810573-156814593	35.2977	1.44088	0.343439	4.19545	2.72326e-05	0.00176709
chr7:157361513-157361805	5.46503	1.98818	0.55747	3.56643	0.000361879	0.0095197
chr7:157476887-157486719	71.3411	1.3405	0.327634	4.09146	4.28672e-05	0.00234165
chr7:158110570-158110881	8.83646	1.35994	0.431082	3.1547	0.00160664	0.0261254
chr7:158936508-158938492	14.7737	2.00669	0.436415	4.59812	4.26323e-06	0.000764391
chr8:9756178-9756993	10.826	1.13322	0.312653	3.62454	0.000289475	0.00816119
chr8:11471015-11471249	11.455	1.09081	0.293153	3.72095	0.000198477	0.00638072
chr8:11536768-11538961	24.7816	1.27305	0.298091	4.27067	1.94885e-05	0.00147535
chr8:11557853-11558252	5.57541	1.5707	0.504132	3.11564	0.00183545	0.0286386
chr8:15094238-15095168	7.14491	1.60186	0.425515	3.76452	0.00016687	0.00564706
chr8:17270604-17271120	4.83727	1.9762	0.392504	5.03485	4.78223e-07	0.000349102
chr8:19796844-19798006	9.68509	1.70668	0.408511	4.17781	2.94335e-05	0.00184204
chr8:22960385-22960927	4.19398	1.87569	0.564765	3.32118	0.000896362	0.0175159
chr8:24770909-24772547	18.7578	1.52729	0.3255	4.69215	2.70349e-06	0.000627947
chr8:24812947-24814299	11.7952	1.61613	0.475502	3.39879	0.000676857	0.0145173
chr8:25899336-25899692	3.50562	1.20656	0.389655	3.09649	0.00195825	0.0299601
chr8:31496526-31498346	11.9362	1.38479	0.411503	3.36519	0.000764899	0.0156816
chr8:35092680-35093559	7.6067	3.00088	0.605849	4.95318	7.30105e-07	0.000384835
chr8:38831593-38832353	8.70096	2.21088	0.474098	4.66334	3.11126e-06	0.000655609
chr8:38965014-38965423	15.6787	1.55131	0.386683	4.01185	6.02459e-05	0.00291807
chr8:41165853-41167140	18.2031	2.4976	0.555925	4.49269	7.03284e-06	0.000921482
chr8:41424342-41425300	23.3467	1.45854	0.291105	5.01036	5.43277e-07	0.000358212
chr8:41753341-41755250	10.8408	1.33147	0.415976	3.20083	0.00137033	0.023498
chr8:49468684-49468959	2.58088	1.58645	0.61212	2.59173	0.00954934	0.0911033
chr8:53851702-53854426	38.0961	1.90071	0.427078	4.45049	8.56744e-06	0.00102626
chr8:54163304-54164443	7.3242	1.18151	0.376974	3.1342	0.00172322	0.027337
chr8:54789582-54790665	7.36671	1.31886	0.446444	2.95414	0.00313545	0.0421102
chr8:55366181-55367628	14.5039	1.5449	0.434798	3.55314	0.000380664	0.0098242
chr8:55370171-55372525	35.1854	1.99761	0.441774	4.52181	6.13143e-06	0.00086432
chr8:55378929-55380186	17.7123	2.31628	0.504523	4.59104	4.41041e-06	0.000768996
chr8:56013657-56015761	19.795	3.1038	0.57986	5.35267	8.66673e-08	0.000221435
chr8:57069688-57070047	5.60992	2.3081	0.65112	3.54481	0.000392897	0.0100511
chr8:57358127-57359415	23.7192	2.51812	0.44608	5.64498	1.65199e-08	0.000168833
chr8:60032533-60032746	2.93154	1.701	0.630728	2.69689	0.00699914	0.0737055
chr8:65281904-65283043	10.251	2.31302	0.536213	4.31361	1.60607e-05	0.00132371
chr8:65286068-65286659	8.51102	1.22307	0.456198	2.681	0.00734032	0.0761661
chr8:65290109-65290946	8.7528	2.3155	0.500806	4.62354	3.77246e-06	0.000734372
chr8:65492936-65494452	6.48649	1.37125	0.521903	2.6274	0.00860411	0.0851249
chr8:65499749-65500145	7.63749	1.36369	0.421973	3.2317	0.00123056	0.0219291
chr8:67873389-67875600	24.1925	2.36644	0.452446	5.23033	1.69209e-07	0.00027895
chr8:68864585-68864946	5.79879	2.43367	0.652819	3.72794	0.000193053	0.00629345
chr8:69242921-69243803	9.24972	1.97237	0.497106	3.9677	7.25699e-05	0.00323165
chr8:70946891-70947299	7.2266	2.59378	0.553855	4.68314	2.82508e-06	0.000637633
chr8:70981874-70984888	48.7195	2.03115	0.460496	4.41079	1.02994e-05	0.00107526
chr8:72459565-72460523	8.08384	1.24264	0.416818	2.98126	0.00287063	0.0395389
chr8:72468561-72469561	16.4435	1.98375	0.445968	4.44817	8.66033e-06	0.00102626
chr8:72755784-72756667	11.0028	2.23697	0.547636	4.08479	4.41174e-05	0.00237931
chr8:73448660-73449725	3.09475	1.55674	0.50652	3.0734	0.00211636	0.0318763
chr8:77594256-77594860	5.93774	2.20794	0.614168	3.59501	0.000324379	0.00884036
chr8:80803689-80804324	2.83168	1.18069	0.454703	2.59661	0.00941494	0.0903057
chr8:86089202-86090287	2.4958	1.26898	0.403366	3.14599	0.00165527	0.0266143
chr8:86350766-86351196	6.56649	1.19847	0.29088	4.12013	3.78652e-05	0.00219061
chr8:87081654-87082046	14.0653	1.09746	0.343857	3.19161	0.0014148	0.0239988
chr8:89339966-89340481	5.39459	2.49229	0.608755	4.09408	4.23857e-05	0.00232893
chr8:96085270-96085747	20.1797	1.2179	0.296298	4.1104	3.94974e-05	0.00225795
chr8:97156764-97158030	15.7763	2.25517	0.500375	4.50696	6.57645e-06	0.000895966
chr8:97169732-97170432	10.068	1.76453	0.513448	3.43662	0.000589011	0.0131336
chr8:97171806-97172022	5.6432	2.57702	0.670255	3.84484	0.000120632	0.00445963
[truncated: 57 more rows]
