# Supplementary material for: Cancer Detection and Classification by CpG Island Hypermethylation Signatures in Plasma Cell-Free DNA
Source: Cancers (Basel). 2021 Nov 9;13(22):5611. doi: 10.3390/cancers13225611 (PMC8616264; doi:10.3390/cancers13225611)
Supplement: Supplementary file 1 [file cancers-13-05611-s001.zip › Supplementary Table 6 Differentially methylated CpG sites in HM450K data and their corresponding CpG islands.xlsx]

## Sheet: COAD DMCs
CpG site	intercept	beta	t	pval	qval	hg19 CpG islands
cg00000165	0.368572	0.211001	-4.41566	3.69795e-05	5.39132e-05	chr1:91190490-91192804
cg00001747	0.642539	0.449053	-14.4071	2.40618e-22	8.51084e-21	chr2:105459128-105461770
cg00002719	0.591747	0.500704	-12.9271	5.46834e-20	1.15256e-18	chr1:169396622-169396869
cg00002810	0.599293	0.200499	-8.76597	8.93852e-13	4.97587e-12	chr1:57887964-57890637
cg00003298	0.627875	0.428658	-14.4883	1.80102e-22	6.59084e-21	chr12:113900751-113906442
cg00003305	0.475174	0.337433	-7.87542	3.68944e-11	1.56744e-10	chr19:30715550-30715753
cg00004257	0.490614	0.275612	-5.92337	1.15685e-07	2.71696e-07	chr1:34628784-34630976
cg00006081	0.594115	0.219882	-8.95501	4.06968e-13	2.40281e-12	chr10:124907284-124911035
cg00008036	0.384292	0.208175	-6.14256	4.78293e-08	1.20423e-07	chr1:179711948-179713951
cg00009292	0.536573	0.391501	-10.5051	7.01489e-16	6.74531e-15	chr1:50881885-50882103
cg00010445	0.391615	0.210399	-7.1777	6.7823e-10	2.33988e-09	chr19:14089571-14089796
cg00010742	0.459488	0.235542	-9.25861	1.15456e-13	7.53125e-13	chr1:91183241-91184540
cg00011740	0.447108	0.240502	-8.51933	2.50042e-12	1.29021e-11	chr16:49311414-49312308
cg00014112	0.466196	0.218913	-8.02825	1.94715e-11	8.66072e-11	chr2:127413697-127414171
cg00015058	0.448072	0.315357	-9.36226	7.51872e-14	5.06162e-13	chr2:66652692-66654218
cg00015770	0.624277	0.319554	-11.3225	2.67257e-17	3.33073e-16	chr4:122301568-122302290
cg00017221	0.413174	0.357448	-8.89845	5.14905e-13	2.9863e-12	chr1:149719315-149719640
cg00017489	0.778072	0.322413	-11.7817	4.40279e-18	6.35924e-17	chr7:153583318-153585666
cg00018845	0.487765	0.31216	-9.22216	1.34269e-13	8.65293e-13	chr14:38067447-38069207
cg00020052	0.630437	0.408875	-18.2106	7.45441e-28	1.06939e-25	chr2:68546340-68547111
cg00020622	0.352	0.324728	-10.3271	1.44202e-15	1.30543e-14	chr2:144694667-144695180
cg00021558	0.42358	0.311758	-6.66387	5.68875e-09	1.68126e-08	chr12:52262628-52263215
cg00022558	0.389831	0.290669	-8.37714	4.52824e-12	2.23674e-11	chr11:69588827-69590546
cg00022911	0.619187	0.430424	-17.7856	2.82182e-27	3.36055e-25	chr19:19371676-19372393
cg00023154	0.356392	0.241496	-5.91371	1.20256e-07	2.8164e-07	chr1:44871110-44874047
cg00023185	0.366317	0.286956	-9.5544	3.40154e-14	2.42172e-13	chr8:65491084-65491319
cg00024280	0.487545	0.31361	-13.0963	2.89893e-20	6.46722e-19	chr19:17501956-17502250
cg00024472	0.277204	0.26292	-6.08529	6.02918e-08	1.49018e-07	chr17:47572346-47575316
cg00025647	0.436721	0.285473	-10.3403	1.3666e-15	1.24263e-14	chr3:147077116-147077672
cg00027083	0.392848	0.254691	-7.0743	1.04222e-09	3.48435e-09	chr18:5543438-5544241
cg00028211	0.789542	0.2117	-6.74768	4.02764e-09	1.22221e-08	chr2:45028956-45029318
cg00028935	0.600251	0.209728	-9.414	6.07123e-14	4.15089e-13	chr3:147113609-147114479
cg00030047	0.56028	0.289079	-8.29386	6.41314e-12	3.0881e-11	chr1:6268821-6269588
cg00030176	0.439655	0.256806	-9.28823	1.02128e-13	6.72409e-13	chr6:29759947-29760903
cg00034076	0.684089	0.492051	-16.3186	3.28649e-25	2.30935e-23	chr8:85096760-85097247
cg00036299	0.641472	0.324746	-7.89973	3.33294e-11	1.42573e-10	chr16:10273944-10277424
cg00036408	0.347219	0.234704	-4.92877	5.5924e-06	9.61141e-06	chr17:79314963-79320653
cg00036664	0.38165	0.214706	-6.64316	6.19495e-09	1.8202e-08	chr4:185939223-185942747
cg00036788	0.773914	0.311793	-10.9776	1.05165e-16	1.17206e-15	chr4:54975388-54976202
cg00040268	0.592653	0.285615	-11.2761	3.21034e-17	3.93659e-16	chr7:27153188-27153647
cg00040455	0.681694	0.227509	-9.01952	3.11257e-13	1.87707e-12	chrX:30326440-30327668
cg00043379	0.353843	0.242065	-6.78741	3.41866e-09	1.04943e-08	chr11:69632034-69634710
cg00043788	0.585294	0.389088	-18.9589	7.51833e-29	1.40427e-26	chr20:25061762-25062928
cg00043819	0.396942	0.256737	-9.43819	5.49399e-14	3.78088e-13	chr4:185939223-185942747
cg00044796	0.622843	0.368146	-13.6522	3.69917e-21	1.00258e-19	chr1:146552329-146552577
cg00044871	0.603277	0.242659	-7.71806	7.12288e-11	2.88836e-10	chr13:25945994-25946953
cg00046499	0.71825	0.220754	-7.35097	3.29703e-10	1.19706e-09	chr3:154146348-154146965
cg00046625	0.348433	0.309621	-8.65146	1.44068e-12	7.73804e-12	chr1:66258441-66258918
cg00049047	0.645165	0.282149	-8.81713	7.22318e-13	4.08392e-12	chr5:37836748-37840726
cg00049440	0.497796	0.328978	-9.14823	1.8242e-13	1.14906e-12	chr9:73027331-73029184
cg00049664	0.557298	0.342721	-7.98571	2.32626e-11	1.02095e-10	chr16:66612750-66613412
cg00053373	0.373427	0.268023	-7.81298	4.79003e-11	1.99932e-10	chr17:7554140-7555338
cg00054210	0.701266	0.264677	-10.089	3.79907e-15	3.19582e-14	chr8:65710991-65711722
cg00055557	0.565845	0.374046	-19.1176	4.65924e-29	9.2986e-27	chr20:53091734-53092993
cg00055679	0.562267	0.210603	-11.0246	8.7194e-17	9.88659e-16	chr13:79170115-79171231
cg00057434	0.352952	0.289309	-6.98966	1.48068e-09	4.82159e-09	chr10:28287448-28288057
cg00058329	0.571952	0.457748	-11.5659	1.02442e-17	1.3839e-16	chr12:133194869-133195544
cg00059053	0.296757	0.201139	-6.47401	1.30754e-08	3.62997e-08	chr12:3599967-3603008
cg00059911	0.408754	0.219993	-8.11897	1.33243e-11	6.09246e-11	chr12:113908888-113910681
cg00060320	0.417489	0.376657	-9.68937	1.95163e-14	1.45066e-13	chr3:134369465-134370242
cg00062245	0.576313	0.284993	-10.6599	3.75845e-16	3.78704e-15	chr17:42462136-42463579
cg00063174	0.473264	0.282195	-5.49229	6.39769e-07	1.31468e-06	chr2:228736231-228736544
cg00063471	0.484269	0.419062	-8.8956	5.21039e-13	3.0188e-12	chr15:51385862-51387203
cg00064235	0.423263	0.235537	-8.12673	1.28988e-11	5.90987e-11	chr10:102984183-102990063
cg00064261	0.419007	0.222252	-7.13143	8.22077e-10	2.79547e-09	chr1:229567207-229570684
cg00065215	0.53829	0.399989	-8.05107	1.76992e-11	7.92538e-11	chr1:18956896-18959829
cg00069860	0.283921	0.231653	-6.38396	1.79248e-08	4.85487e-08	chr1:44883137-44884272
cg00070680	0.577425	0.309254	-13.8732	1.64996e-21	4.81083e-20	chr7:137531126-137532382
cg00072839	0.54944	0.363723	-8.57944	1.94562e-12	1.0213e-11	chrX:91036685-91037269
cg00073003	0.556297	0.254167	-7.29302	4.19716e-10	1.49934e-09	chr13:112726282-112728419
cg00073837	0.560193	0.333787	-9.45956	5.03012e-14	3.48543e-13	chr2:223176494-223177515
cg00075634	0.488404	0.267527	-9.99609	5.55057e-15	4.53423e-14	chr4:185939223-185942747
cg00076195	0.680166	0.42571	-11.9518	2.27146e-18	3.4753e-17	chr5:140892914-140893189
cg00078318	0.488385	0.22079	-9.31781	9.03644e-14	6.00626e-13	chr2:5836069-5837643
cg00079219	0.524876	0.225534	-6.12262	5.18498e-08	1.29738e-07	chr12:54360375-54360660
cg00082664	0.568485	0.42873	-9.81128	1.18296e-14	9.14398e-14	chr4:154709513-154710827
cg00087368	0.650462	0.216645	-10.8682	1.62885e-16	1.75431e-15	chr6:100897081-100897621
cg00088130	0.536717	0.298715	-8.43031	3.62629e-12	1.82106e-11	chr3:137482965-137484454
cg00088183	0.610528	0.368181	-12.0624	1.47994e-18	2.35411e-17	chr1:91185157-91185577
cg00089091	0.593464	0.399422	-11.3496	2.40093e-17	3.0212e-16	chr2:115918738-115920765
cg00090936	0.569352	0.289248	-10.8886	1.50123e-16	1.62652e-15	chr3:69591012-69592050
cg00091285	0.410351	0.356843	-23.4621	2.56507e-34	2.7344e-31	chr1:98510967-98511710
cg00092518	0.686408	0.208857	-4.46312	3.11739e-05	4.61251e-05	chr13:50070023-50070719
cg00094898	0.531937	0.233837	-8.4298	3.63407e-12	1.82448e-11	chr16:55365815-55366022
cg00095594	0.405562	0.322358	-7.79199	5.22956e-11	2.16732e-10	chr1:236227683-236228817
cg00095976	0.488474	0.410306	-9.05998	2.6311e-13	1.60767e-12	chr6:118228043-118229811
cg00096922	0.375049	0.228657	-5.72238	2.58035e-07	5.69864e-07	chr7:96653468-96654199
cg00097146	0.624291	0.320026	-12.6978	1.29917e-19	2.54895e-18	chr2:45169506-45171884
cg00099240	0.697648	0.218212	-10.006	5.32933e-15	4.36683e-14	chr22:33453893-33454505
cg00099976	0.564024	0.274216	-13.5831	4.76868e-21	1.2624e-19	chr13:26624726-26626265
cg00100012	0.52394	0.217156	-9.71064	1.7882e-14	1.33806e-13	chr20:37302814-37303388
cg00100121	0.616447	0.536945	-14.3	3.53003e-22	1.19942e-20	chr1:169396622-169396869
cg00104845	0.574258	0.234711	-9.11611	2.08428e-13	1.29866e-12	chr5:140892914-140893189
cg00107629	0.303723	0.221824	-5.67453	3.11952e-07	6.79137e-07	chr11:46389075-46389378
cg00107772	0.536398	0.342282	-14.892	4.32194e-23	1.81458e-21	chr14:57260879-57262123
cg00108351	0.558801	0.356184	-8.11522	1.35345e-11	6.17954e-11	chr16:86530748-86532994
cg00109076	0.460731	0.366481	-7.06712	1.07375e-09	3.58133e-09	chr13:88329395-88329885
cg00109356	0.573957	0.341656	-13.162	2.2688e-20	5.2026e-19	chr13:26624726-26626265
cg00112465	0.508352	0.431879	-18.2937	5.76011e-28	8.48611e-26	chr3:128719866-128721245
cg00114029	0.266136	0.24205	-5.42944	8.18148e-07	1.6475e-06	chr1:35350879-35351854
cg00116092	0.680048	0.375615	-12.988	4.34925e-20	9.36561e-19	chr1:217310750-217311178
cg00119181	0.368102	0.29767	-6.73888	4.17657e-09	1.26371e-08	chr4:90758009-90758870
cg00123055	0.569835	0.224591	-12.0883	1.33895e-18	2.14598e-17	chr8:55370171-55372525
cg00123762	0.620155	0.425518	-9.0466	2.7814e-13	1.69311e-12	chr6:41340668-41342543
cg00126320	0.430041	0.298182	-6.57997	8.03228e-09	2.31155e-08	chr8:23584002-23584761
cg00126498	0.72187	0.324127	-11.327	2.6252e-17	3.27543e-16	chr6:150284683-150286515
cg00127167	0.56933	0.22132	-13.8325	1.91309e-21	5.50337e-20	chr5:5139442-5140941
cg00128702	0.548972	0.254277	-6.60204	7.33613e-09	2.12756e-08	chr18:904579-909574
cg00130165	0.439576	0.223008	-5.78056	2.04731e-07	4.60183e-07	chr4:66536066-66536674
cg00133595	0.611615	0.519383	-15.573	4.07782e-24	2.19853e-22	chr16:31225957-31228264
cg00134776	0.42493	0.384389	-10.9965	9.7549e-17	1.0949e-15	chr3:139653431-139655115
cg00144550	0.468169	0.324101	-13.4502	7.78128e-21	1.95869e-19	chr2:100937780-100939059
cg00146004	0.450876	0.236777	-6.74603	4.05509e-09	1.22997e-08	chr16:3242623-3242912
cg00146676	0.458007	0.270826	-8.72797	1.04725e-12	5.76153e-12	chr4:113444182-113444389
cg00149716	0.755647	0.230971	-9.30465	9.54182e-14	6.31433e-13	chr20:13200671-13202616
cg00149947	0.338225	0.205767	-4.87258	6.90741e-06	1.16656e-05	chr15:89942593-89943853
cg00151768	0.727864	0.220528	-5.53582	5.39281e-07	1.12344e-06	chr18:77153293-77160759
cg00153106	0.61766	0.389113	-13.7484	2.60113e-21	7.27361e-20	chr5:172670830-172671824
cg00155526	0.512287	0.303018	-10.2113	2.3082e-15	2.01632e-14	chr5:32709911-32714450
cg00155879	0.444053	0.202018	-5.92344	1.15656e-07	2.71633e-07	chr10:26222922-26224022
cg00155882	0.681891	0.268303	-11.3673	2.2386e-17	2.8327e-16	chr8:141107838-141110984
cg00157572	0.679428	0.23098	-10.9728	1.07227e-16	1.193e-15	chr14:60975733-60978180
cg00157668	0.449069	0.261552	-8.16601	1.0945e-11	5.0712e-11	chr10:109674197-109674964
cg00157796	0.59217	0.457577	-15.5608	4.25069e-24	2.27675e-22	chr6:159589637-159591319
cg00158333	0.376125	0.245018	-5.63377	3.66546e-07	7.87439e-07	chr17:47072821-47076042
cg00158454	0.620849	0.242821	-6.85168	2.62137e-09	8.19867e-09	chrX:136509277-136509813
cg00158528	0.448078	0.332059	-7.14644	7.72347e-10	2.6382e-09	chr7:121956544-121957341
cg00159100	0.481591	0.421724	-9.43243	5.6263e-14	3.86544e-13	chr7:37487355-37488672
cg00165323	0.477097	0.314995	-8.38481	4.38548e-12	2.17203e-11	chr1:70032968-70034495
cg00166216	0.500976	0.344543	-7.03532	1.22523e-09	4.04675e-09	chr3:194406441-194409045
cg00168191	0.636405	0.268989	-7.10032	9.35496e-10	3.15246e-09	chr19:3097565-3097793
cg00169412	0.550485	0.251521	-6.988	1.49089e-09	4.85206e-09	chr6:27463177-27463379
cg00169792	0.766561	0.246878	-12.0081	1.82587e-18	2.84839e-17	chr20:50417313-50419045
cg00172597	0.282927	0.240495	-6.28874	2.64249e-08	6.96168e-08	chr1:223536843-223538628
cg00172672	0.578504	0.28835	-14.9024	4.16664e-23	1.76065e-21	chr20:34893892-34895214
cg00173504	0.465643	0.271542	-9.20157	1.46231e-13	9.36128e-13	chr1:119529820-119530712
cg00174851	0.706193	0.249079	-9.13412	1.93419e-13	1.21275e-12	chr7:134143116-134144063
cg00175709	0.447893	0.299023	-11.5818	9.62121e-18	1.30607e-16	chr1:207669638-207670015
cg00177388	0.572377	0.272908	-7.81048	4.84039e-11	2.01848e-10	chr5:72676121-72678421
cg00177451	0.627415	0.472741	-13.149	2.38129e-20	5.42823e-19	chr16:51183700-51188763
cg00178249	0.597568	0.244704	-6.74501	4.0722e-09	1.23462e-08	chr8:77590168-77590373
cg00178897	0.324547	0.239653	-5.01123	4.09479e-06	7.22485e-06	chr2:175208416-175209076
cg00181968	0.31034	0.212916	-5.56967	4.72034e-07	9.93723e-07	chr1:179711948-179713951
cg00182758	0.252262	0.215747	-7.01761	1.31863e-09	4.33079e-09	chr17:43044370-43046424
cg00183340	0.346647	0.228708	-6.90392	2.11199e-09	6.71071e-09	chr1:120835962-120839391
cg00184376	0.5954	0.34925	-20.6422	5.3807e-31	1.88641e-28	chr13:28498227-28499046
cg00185566	0.557604	0.429043	-22.8763	1.18324e-33	1.00403e-30	chr1:14924611-14925993
cg00188409	0.428659	0.226838	-4.88934	6.79187e-06	1.14872e-05	chrX:139593106-139593582
cg00188704	0.824415	0.378584	-21.2303	1.02575e-31	4.71918e-29	chr7:27143182-27143479
cg00191178	0.345528	0.243365	-4.58774	1.98292e-05	3.05818e-05	chr3:74663507-74664121
cg00191477	0.265209	0.210506	-5.32752	1.21655e-06	2.37252e-06	chr13:93879246-93880877
cg00193021	0.497805	0.340347	-8.57915	1.94796e-12	1.02244e-11	chr4:90758009-90758870
cg00195796	0.597924	0.205865	-7.84427	4.20266e-11	1.76846e-10	chr3:181444410-181445000
cg00196414	0.454149	0.263424	-8.07054	1.63152e-11	7.35111e-11	chr2:176944088-176948446
cg00196787	0.496313	0.32935	-11.8265	3.69727e-18	5.41538e-17	chr17:32905966-32908951
cg00196827	0.510264	0.29957	-11.0502	7.87271e-17	8.99815e-16	chr18:55103155-55108853
cg00197495	0.376581	0.344563	-7.75382	6.13418e-11	2.51261e-10	chr10:93392668-93393147
cg00198436	0.320305	0.272114	-9.61007	2.70445e-14	1.96132e-13	chr1:120835962-120839391
cg00198603	0.497211	0.364537	-12.3649	4.6188e-19	8.14328e-18	chr10:15761424-15762101
cg00200463	0.51451	0.247727	-4.34032	4.84079e-05	6.8845e-05	chrX:67913300-67914134
cg00200734	0.460018	0.279652	-10.3167	1.50429e-15	1.35757e-14	chr9:969530-973276
cg00201468	0.390274	0.225428	-6.15069	4.6281e-08	1.16888e-07	chr9:88137610-88137985
cg00202711	0.651104	0.238676	-7.28609	4.3201e-10	1.54022e-09	chrX:113818520-113819453
cg00203284	0.396494	0.278686	-9.94899	6.72936e-15	5.42619e-14	chr1:47909713-47911020
cg00208153	0.614893	0.33429	-14.4762	1.8804e-22	6.84121e-21	chr13:58206527-58208930
cg00208504	0.539373	0.216106	-7.6218	1.06496e-10	4.18879e-10	chr4:140201065-140201449
cg00209038	0.602863	0.234254	-9.15799	1.75187e-13	1.10653e-12	chr2:48982622-48982958
cg00212031	0.441015	0.404738	-4.75348	3.18336e-05	4.70194e-05	chrY:21238449-21240005
cg00214791	0.515358	0.290525	-9.30609	9.48538e-14	6.27983e-13	chr3:24870675-24871369
cg00220294	0.471617	0.248965	-11.3253	2.64285e-17	3.29589e-16	chr16:54317822-54324604
cg00221382	0.620328	0.297483	-11.0159	9.02832e-17	1.02016e-15	chr16:54317822-54324604
cg00222341	0.551455	0.238075	-11.0612	7.53618e-17	8.64592e-16	chr15:83951981-83953930
cg00223952	0.422449	0.283251	-7.31657	3.80512e-10	1.36876e-09	chrY:4870745-4871225
cg00229754	0.673029	0.209287	-6.67687	5.39234e-09	1.60019e-08	chr15:25018175-25018533
cg00231483	0.442378	0.221558	-7.44017	2.27303e-10	8.47134e-10	chr18:70208975-70211790
cg00231728	0.494396	0.237653	-7.7512	6.2017e-11	2.53868e-10	chr4:113444182-113444389
cg00232735	0.502686	0.394677	-11.5236	1.20937e-17	1.61134e-16	chr11:132934060-132934291
cg00234384	0.501681	0.373921	-17.4557	8.04357e-27	8.44412e-25	chr5:54179364-54180171
cg00235367	0.51736	0.276196	-13.1598	2.28695e-20	5.2369e-19	chr3:147108512-147111703
cg00235933	0.375683	0.290205	-8.48646	2.86821e-12	1.46568e-11	chr5:79864843-79866447
cg00239870	0.296785	0.2058	-5.1835	2.12145e-06	3.95546e-06	chr10:90967556-90967900
cg00240113	0.568707	0.205006	-9.26251	1.13602e-13	7.42067e-13	chrX:136647527-136650178
cg00240432	0.56817	0.502778	-12.9515	4.98928e-20	1.05994e-18	chr7:19156051-19158042
cg00240734	0.592913	0.368873	-7.77067	5.71704e-11	2.35558e-10	chr6:118241348-118241569
cg00241663	0.656095	0.381318	-9.19422	1.50752e-13	9.63332e-13	chr3:128205496-128212274
cg00243313	0.446636	0.376902	-12.019	1.75029e-18	2.7429e-17	chr5:1881925-1887743
cg00243480	0.602781	0.284218	-9.17294	1.64656e-13	1.0453e-12	chr14:34268947-34270438
cg00246386	0.450539	0.340636	-10.0447	4.55063e-15	3.77596e-14	chr20:2672905-2674698
cg00246932	0.623595	0.569301	-17.8609	2.22555e-27	2.75816e-25	chr16:56224732-56224980
cg00249383	0.645383	0.267802	-7.87979	3.62262e-11	1.5407e-10	chr16:2286601-2288073
cg00249511	0.311797	0.276341	-5.45477	7.4101e-07	1.50411e-06	chr11:626729-628037
cg00250422	0.574678	0.421012	-14.7008	8.47621e-23	3.3181e-21	chr15:28351607-28353102
cg00250430	0.484458	0.232355	-4.52668	2.47679e-05	3.74493e-05	chr9:1051820-1052240
cg00251405	0.627837	0.443552	-11.4713	1.48548e-17	1.94834e-16	chr1:33219428-33220028
cg00251610	0.444404	0.359081	-11.545	1.11194e-17	1.49199e-16	chr5:158527375-158527983
cg00252282	0.465037	0.381373	-9.37534	7.12287e-14	4.81566e-13	chr12:5541211-5542973
cg00252615	0.305772	0.200853	-4.65084	1.57359e-05	2.47613e-05	chr5:160974693-160975384
cg00254133	0.587885	0.262575	-12.5745	2.0754e-19	3.90817e-18	chr20:61339859-61341220
cg00255368	0.470967	0.223186	-10.084	3.87642e-15	3.25608e-14	chr1:217310750-217311178
cg00258597	0.526902	0.282882	-11.1017	6.41333e-17	7.45359e-16	chr8:23567181-23567678
cg00259618	0.335257	0.281439	-7.24027	5.228e-10	1.83739e-09	chr12:103889149-103889843
cg00262031	0.32782	0.300762	-7.67842	8.40621e-11	3.36381e-10	chr16:58497034-58498595
cg00262132	0.540898	0.202038	-5.57133	4.68959e-07	9.8774e-07	chr4:113431826-113432596
cg00262621	0.584494	0.374605	-12.3897	4.2009e-19	7.46369e-18	chr1:1564422-1570006
cg00263760	0.426899	0.264987	-5.63878	3.59366e-07	7.73195e-07	chr10:118895964-118898037
cg00264441	0.455174	0.341782	-7.39965	2.69145e-10	9.91102e-10	chr11:57249947-57250848
cg00264591	0.383391	0.348519	-11.1149	6.08685e-17	7.10185e-16	chr5:1881925-1887743
cg00266009	0.365147	0.307876	-13.2257	1.78911e-20	4.19281e-19	chr8:85096760-85097247
cg00266286	0.522695	0.29014	-13.624	4.10212e-21	1.10174e-19	chr5:32709911-32714450
cg00266322	0.327415	0.303341	-5.97424	9.43169e-08	2.25179e-07	chr17:72889350-72890060
cg00266983	0.734888	0.369634	-10.3918	3.30908e-15	2.81288e-14	chr7:1269166-1282864
cg00268185	0.522844	0.380476	-7.89328	3.42405e-11	1.4616e-10	chr3:123602589-123603540
cg00268840	0.602302	0.454512	-10.4491	8.79812e-16	8.28919e-15	chr11:44332315-44332757
cg00270497	0.476179	0.335461	-9.96045	6.42131e-15	5.1944e-14	chr6:84562821-84563758
cg00272971	0.625683	0.26605	-10.5259	6.44849e-16	6.23727e-15	chr10:102419148-102419668
cg00274965	0.441417	0.318448	-7.60039	1.16457e-10	4.5515e-10	chr21:34405578-34406538
cg00278028	0.486952	0.374826	-7.38807	2.82456e-10	1.03666e-09	chr22:28192794-28198592
cg00279790	0.337616	0.256403	-6.30973	2.42606e-08	6.43531e-08	chr1:46913787-46914343
cg00281551	0.643611	0.406801	-10.7559	2.55474e-16	2.65056e-15	chr4:41883493-41884570
cg00281842	0.310358	0.284754	-5.70905	2.72047e-07	5.98328e-07	chr5:140855387-140856620
cg00282249	0.751581	0.345834	-8.55677	2.13865e-12	1.11525e-11	chr13:37005582-37006453
cg00282510	0.674813	0.278037	-9.63294	2.46153e-14	1.79728e-13	chr9:100610697-100611517
cg00287312	0.554166	0.451	-14.9598	3.40784e-23	1.46937e-21	chr13:53419898-53422872
cg00287829	0.50257	0.378961	-10.7114	3.05518e-16	3.12793e-15	chr16:10273944-10277424
cg00288824	0.536618	0.219267	-9.81121	1.18328e-14	9.14595e-14	chr15:26107504-26108818
cg00290506	0.315766	0.270848	-6.68088	5.30409e-09	1.57574e-08	chr1:224803638-224805314
cg00290607	0.731007	0.20057	-5.93007	1.12617e-07	2.65085e-07	chr11:67383538-67383809
cg00292701	0.488267	0.20905	-7.19211	6.38776e-10	2.21162e-09	chr4:10462833-10463689
cg00295572	0.279471	0.227538	-4.4963	2.76521e-05	4.13652e-05	chr1:3566446-3569636
cg00295794	0.487	0.365773	-6.68991	5.11043e-09	1.52239e-08	chr13:100641335-100642188
cg00299047	0.572233	0.226718	-9.4922	4.39621e-14	3.07331e-13	chr19:2250561-2253959
cg00299972	0.507668	0.404159	-12.1772	9.50095e-19	1.56996e-17	chr10:102893661-102895059
cg00302521	0.253722	0.232438	-5.55255	5.0493e-07	1.05749e-06	chr1:152487979-152488270
cg00303183	0.440265	0.218735	-8.16843	1.08347e-11	5.02439e-11	chr2:162283582-162284677
cg00303541	0.446928	0.210956	-7.23601	5.32157e-10	1.86817e-09	chr3:51740741-51741413
cg00304388	0.365673	0.231069	-5.8222	1.73406e-07	3.94561e-07	chr1:181454975-181455261
cg00304520	0.314907	0.200162	-8.27795	6.85421e-12	3.28444e-11	chr1:161582034-161582377
cg00305281	0.367532	0.220623	-7.26484	4.71972e-10	1.67211e-09	chr22:42315503-42316409
cg00308159	0.361015	0.224806	-5.96992	9.5967e-08	2.28722e-07	chr22:28192794-28198592
cg00310215	0.606604	0.318204	-15.0818	2.22529e-23	1.00337e-21	chr16:51183700-51188763
cg00310391	0.737768	0.22247	-10.8761	1.57801e-16	1.70281e-15	chr7:25219409-25219962
cg00314966	0.502286	0.378624	-9.95613	6.53584e-15	5.28151e-14	chr16:86541431-86545228
cg00316839	0.452754	0.224228	-5.5015	6.17073e-07	1.27156e-06	chr4:85413998-85414874
cg00318573	0.451127	0.219916	-6.43437	1.45881e-08	4.01618e-08	chr20:61992187-61993599
cg00318796	0.385559	0.254681	-6.5836	7.91329e-09	2.27951e-08	chr3:68056900-68057167
cg00321480	0.580941	0.292085	-15.843	1.62515e-24	9.62896e-23	chr8:143531119-143534495
cg00321709	0.707325	0.318268	-8.56826	2.0385e-12	1.06672e-11	chr10:135341256-135342561
cg00323965	0.274426	0.205169	-4.68724	1.37621e-05	2.19137e-05	chr2:145281737-145282269
cg00324161	0.507413	0.278093	-9.45229	5.18332e-14	3.58269e-13	chr3:156008992-156009320
cg00326259	0.378903	0.25713	-10.1394	3.09353e-15	2.64164e-14	chr5:31855004-31855426
cg00326719	0.532534	0.321209	-13.2249	1.79445e-20	4.20307e-19	chr2:213402181-213403867
cg00328075	0.40534	0.240211	-9.47793	4.66281e-14	3.24618e-13	chr8:12989381-12989635
cg00328900	0.466477	0.336753	-9.32497	8.7725e-14	5.84208e-13	chr5:82768388-82769268
cg00329039	0.442726	0.30329	-13.2016	1.9568e-20	4.54921e-19	chr4:96469860-96470994
cg00329270	0.484975	0.416299	-12.9931	4.26794e-20	9.20565e-19	chr3:134369465-134370242
cg00330492	0.555112	0.411473	-14.1879	5.28058e-22	1.72536e-20	chr15:28351607-28353102
cg00332937	0.616085	0.232476	-6.37836	1.83391e-08	4.95849e-08	chr5:72740052-72740800
cg00333226	0.555702	0.385638	-13.9524	1.23691e-21	3.72836e-20	chr7:49813009-49815752
cg00333512	0.524179	0.365319	-9.55964	3.32893e-14	2.37441e-13	chr8:25909293-25909686
cg00334063	0.563774	0.318378	-5.9509	1.03585e-07	2.45357e-07	chr3:147108512-147111703
cg00338702	0.479623	0.299847	-6.68094	5.30276e-09	1.57539e-08	chr12:133463808-133464858
cg00339488	0.428044	0.270883	-9.38283	6.90592e-14	4.67887e-13	chr4:155254131-155254603
cg00339556	0.452382	0.384605	-11.4851	1.40712e-17	1.85261e-16	chr5:16179065-16180420
cg00339682	0.574359	0.205973	-7.30524	3.989e-10	1.43024e-09	chr4:13530848-13531244
cg00340850	0.338195	0.237232	-9.2959	9.89399e-14	6.52893e-13	chr20:55500348-55501102
cg00343312	0.539563	0.428598	-12.6194	1.74949e-19	3.34294e-18	chr7:84814840-84816242
cg00343633	0.730665	0.533594	-17.6153	4.83866e-27	5.37209e-25	chr11:105481127-105481422
cg00343839	0.445556	0.308305	-7.12089	8.58878e-10	2.91215e-09	chr17:5403132-5404602
cg00345862	0.551632	0.211595	-12.91	5.83192e-20	1.22251e-18	chr13:53313128-53314045
cg00347198	0.520014	0.284131	-8.09207	1.49106e-11	6.76123e-11	chr17:74070405-74073530
cg00347677	0.359326	0.23934	-6.25414	3.04182e-08	7.92864e-08	chr1:63795364-63796140
cg00347904	0.552926	0.405315	-8.59344	1.83521e-12	9.68106e-12	chr6:35181096-35182547
cg00348762	0.668769	0.213761	-8.30662	6.08018e-12	2.939e-11	chr16:56225256-56226351
cg00349943	0.51082	0.338299	-10.0162	5.11232e-15	4.2024e-14	chr20:21501962-21503931
cg00350003	0.344853	0.32161	-8.91201	4.86663e-13	2.83403e-12	chr17:21279507-21281574
cg00351011	0.278299	0.237077	-6.46462	1.28897e-08	3.5826e-08	chr19:8274242-8275045
cg00352218	0.551328	0.268983	-6.28642	2.66759e-08	7.02229e-08	chr6:19691911-19692305
cg00352417	0.705569	0.377631	-9.13149	1.95538e-13	1.22504e-12	chr3:194406441-194409045
cg00353923	0.464813	0.299985	-7.05703	1.11967e-09	3.72199e-09	chr7:127671159-127672853
cg00355281	0.640151	0.358887	-15.5214	4.86613e-24	2.56243e-22	chr7:24323559-24325080
cg00355389	0.46052	0.244695	-7.89419	3.41093e-11	1.45624e-10	chr3:139653431-139655115
cg00355909	0.484308	0.353216	-8.67615	1.29973e-12	7.03836e-12	chr16:66638255-66639561
cg00356131	0.645148	0.202201	-7.469	2.01544e-10	7.57204e-10	chr5:72594148-72595808
cg00356183	0.631542	0.310548	-11.6168	8.38718e-18	1.15022e-16	chr7:751713-752150
cg00358213	0.312716	0.225163	-7.01353	1.34111e-09	4.39813e-09	chr2:225906654-225907464
cg00358442	0.515645	0.397026	-17.7104	3.57844e-27	4.10503e-25	chr7:89747893-89749036
cg00359911	0.320521	0.257569	-6.08158	6.12018e-08	1.51066e-07	chr16:15950840-15951266
cg00360414	0.483672	0.252674	-7.08905	9.80291e-10	3.29215e-09	chr10:63212496-63213009
cg00366818	0.311018	0.277516	-5.89431	1.29975e-07	3.02564e-07	chr10:28287448-28288057
cg00366850	0.785797	0.388311	-15.1744	1.61235e-23	7.50748e-22	chr2:45231782-45232550
cg00367615	0.431281	0.282878	-7.88278	3.57769e-11	1.52307e-10	chr13:31480273-31481105
cg00368636	0.413535	0.28891	-7.67344	8.58304e-11	3.42976e-10	chr7:64734489-64734692
cg00368687	0.545671	0.42824	-14.4356	2.1735e-22	7.78231e-21	chr13:112758599-112760491
cg00369811	0.420499	0.208913	-5.12007	2.7053e-06	4.94401e-06	chr6:37673309-37673774
cg00370229	0.583596	0.45867	-18.0812	1.11547e-27	1.51879e-25	chr6:29521111-29521833
cg00370414	0.513124	0.37265	-8.13759	1.23259e-11	5.66363e-11	chr19:58609339-58609988
cg00371418	0.254339	0.204196	-5.87196	1.42137e-07	3.28545e-07	chr17:35014273-35014596
cg00373707	0.388859	0.268006	-5.9827	9.11627e-08	2.18206e-07	chr11:126873092-126873809
cg00374839	0.386689	0.252674	-6.88483	2.2856e-09	7.22087e-09	chr11:44332315-44332757
cg00375819	0.542553	0.341159	-10.5611	5.5952e-16	5.47453e-15	chr3:11034447-11035384
cg00376544	0.62981	0.270828	-8.16892	1.08123e-11	5.01539e-11	chr17:6679206-6679710
cg00378510	0.542787	0.35473	-10.2222	2.20804e-15	1.93592e-14	chr19:2289896-2291904
cg00379648	0.53154	0.283756	-9.55423	3.4039e-14	2.42327e-13	chr12:106979430-106981086
cg00380985	0.725787	0.304451	-8.5665	2.05355e-12	1.07416e-11	chrX:101397306-101397514
cg00383384	0.326182	0.26121	-8.59198	1.84644e-12	9.7352e-12	chr10:57390344-57391215
cg00384539	0.577681	0.431589	-10.0906	3.77318e-15	3.17547e-14	chr8:70981874-70984888
cg00388195	0.512211	0.278203	-7.80585	4.9351e-11	2.05451e-10	chr7:96645787-96646599
cg00391044	0.575487	0.337105	-6.52104	1.02297e-08	2.89327e-08	chrX:136510309-136510914
cg00393585	0.392791	0.331273	-8.07204	1.6213e-11	7.30856e-11	chr4:165878037-165878446
cg00393798	0.334795	0.312526	-6.76579	3.73773e-09	1.14014e-08	chr11:8615398-8615889
cg00393837	0.406207	0.272319	-7.27487	4.52675e-10	1.60857e-09	chr2:105468852-105473488
cg00394180	0.609151	0.203877	-6.87131	2.41702e-09	7.60546e-09	chr8:97169732-97170432
cg00394358	0.238436	0.220299	-4.8328	8.01635e-06	1.33655e-05	chr5:139283351-139284282
cg00396667	0.67751	0.340745	-11.6874	6.36262e-18	8.90263e-17	chr5:134363093-134365146
cg00397324	0.297886	0.21623	-3.95676	0.000183933	0.000230749	chr21:42798147-42798884
cg00397635	0.640533	0.324042	-11.585	9.50159e-18	1.2909e-16	chr1:53308295-53309262
cg00397851	0.34978	0.287939	-8.39469	4.20806e-12	2.09037e-11	chr19:57862442-57863236
cg00397986	0.467323	0.321242	-9.54884	3.48046e-14	2.47361e-13	chr8:11559597-11562956
cg00399483	0.601211	0.285617	-8.84133	6.53078e-13	3.71825e-12	chr18:49868378-49868759
cg00400448	0.773343	0.248437	-11.0619	7.51533e-17	8.6235e-16	chr15:60287108-60287663
cg00400832	0.459644	0.260393	-7.94006	2.81559e-11	1.21862e-10	chr7:96650222-96651551
cg00404599	0.600392	0.273146	-8.48702	2.86158e-12	1.46241e-11	chrX:107018607-107019611
cg00405688	0.707078	0.488841	-15.3939	7.54272e-24	3.80689e-22	chr10:129534411-129537366
cg00406621	0.359124	0.271949	-11.1678	4.93262e-17	5.84618e-16	chr16:29465354-29467143
cg00407245	0.536959	0.342432	-11.7805	4.42251e-18	6.38562e-17	chr19:55597978-55598887
cg00407546	0.450004	0.300136	-7.03243	1.32526e-09	4.35051e-09	chr10:8091375-8098329
cg00408021	0.352539	0.250276	-7.17356	6.90003e-10	2.37725e-09	chr7:64734489-64734692
cg00409684	0.608943	0.268306	-12.2903	6.14904e-19	1.05753e-17	chr10:102984183-102990063
cg00412368	0.667949	0.255702	-5.38378	9.77611e-07	1.9408e-06	chrX:138285319-138285596
cg00412749	0.433596	0.205625	-7.96824	2.50261e-11	1.09206e-10	chr6:28602854-28603295
cg00414292	0.550165	0.223437	-10.2489	1.9808e-15	1.75038e-14	chr3:129693128-129694841
cg00414384	0.62755	0.400641	-13.2547	1.60589e-20	3.79535e-19	chr11:68517668-68518179
cg00414898	0.304901	0.237723	-8.10365	1.42056e-11	6.46522e-11	chr15:89949374-89951130
cg00416934	0.567746	0.280976	-11.4856	1.4042e-17	1.84931e-16	chr17:43044370-43046424
cg00417421	0.462742	0.335537	-6.80627	3.16244e-09	9.76355e-09	chr20:51589708-51590020
cg00418027	0.481474	0.319739	-9.37905	7.0146e-14	4.74687e-13	chr9:96713327-96718186
cg00418150	0.615786	0.252339	-12.2802	6.39193e-19	1.09428e-17	chr11:44327241-44327932
cg00418282	0.542448	0.274755	-8.41542	3.85905e-12	1.92952e-11	chr5:2738954-2741237
cg00420859	0.407752	0.242494	-7.37278	3.01054e-10	1.09977e-09	chr16:49314038-49316543
cg00421139	0.679545	0.573599	-23.836	9.8195e-35	1.17048e-31	chr8:97172635-97173880
cg00421363	0.355932	0.317374	-5.61029	4.02172e-07	8.57794e-07	chr19:49646093-49646308
cg00431699	0.551874	0.337652	-13.433	8.29224e-21	2.07337e-19	chr2:63274476-63279430
cg00433770	0.334588	0.283236	-6.95287	1.72451e-09	5.55516e-09	chr19:17392384-17393775
cg00433861	0.59698	0.274463	-8.96843	3.84883e-13	2.28166e-12	chr18:67069934-67070171
cg00437360	0.825833	0.300469	-12.7269	1.1638e-19	2.30544e-18	chr17:14212364-14212788
cg00440531	0.675221	0.268479	-9.21446	1.38621e-13	8.9111e-13	chr3:137479996-137480197
cg00441573	0.341972	0.215474	-5.13972	2.50937e-06	4.61424e-06	chr10:43428168-43429460
cg00441898	0.374077	0.257791	-6.8173	3.02162e-09	9.35789e-09	chr16:3989007-3989348
cg00443971	0.295371	0.24768	-6.52425	1.00959e-08	2.8582e-08	chr4:174450047-174451469
cg00444847	0.250388	0.208591	-4.35876	4.53294e-05	6.48331e-05	chr6:34433412-34434371
cg00444884	0.480558	0.285409	-11.5973	9.05683e-18	1.23469e-16	chr22:48884885-48887043
cg00445126	0.388897	0.233188	-6.36587	1.92978e-08	5.1998e-08	chr2:63274476-63279430
cg00445405	0.675066	0.286322	-10.9468	1.18947e-16	1.31248e-15	chr2:63282515-63283122
cg00445443	0.699564	0.279676	-12.1246	1.1638e-18	1.89139e-17	chr7:27143182-27143479
cg00447970	0.423683	0.277085	-8.22983	8.38156e-12	3.9606e-11	chr17:29718231-29719291
cg00449767	0.67434	0.304515	-12.2356	7.58621e-19	1.27722e-17	chr19:45737483-45738145
cg00449798	0.341254	0.259223	-6.35319	2.03223e-08	5.45588e-08	chr13:25319669-25322255
cg00450784	0.612795	0.426277	-11.0915	6.68142e-17	7.73773e-16	chr12:106979430-106981086
cg00450824	0.391776	0.370198	-8.18586	1.00733e-11	4.69436e-11	chr11:8615398-8615889
cg00451642	0.608075	0.329426	-9.6287	2.5048e-14	1.82724e-13	chr15:66544433-66546134
cg00452257	0.612056	0.384591	-10.4023	1.06305e-15	9.85486e-15	chr19:40006099-40006626
cg00455452	0.40768	0.330837	-8.24827	7.75966e-12	3.68439e-11	chr11:94473536-94474338
cg00455738	0.520876	0.219429	-4.61029	1.82598e-05	2.83787e-05	chrX:103498707-103499843
cg00456637	0.420898	0.266376	-14.18	5.43278e-22	1.77024e-20	chr14:37049334-37051726
cg00459623	0.699854	0.388957	-12.2809	6.37385e-19	1.09161e-17	chr2:176936247-176936809
cg00460049	0.400981	0.233749	-5.84838	1.56193e-07	3.58348e-07	chr1:66998729-66999060
cg00460235	0.501032	0.316361	-9.93696	7.06894e-15	5.67383e-14	chr8:26721643-26724566
cg00462168	0.354681	0.321829	-9.94717	6.77962e-15	5.46235e-14	chr15:79724100-79725643
cg00463631	0.466871	0.219481	-6.21446	3.57387e-08	9.20439e-08	chr4:158143297-158144053
cg00463767	0.538717	0.233553	-8.24465	7.87789e-12	3.73633e-11	chr2:63282515-63283122
cg00465841	0.258431	0.220558	-4.43064	3.50418e-05	5.13159e-05	chr8:65492936-65494452
cg00466108	0.37502	0.328556	-8.22919	8.40412e-12	3.96983e-11	chr1:65731412-65731849
cg00466136	0.55869	0.222629	-6.11526	5.34163e-08	1.33373e-07	chr11:131560357-131560559
cg00466364	0.236835	0.215586	-5.12595	2.64513e-06	4.84391e-06	chr19:11590296-11593643
cg00467420	0.536863	0.42427	-18.6003	2.23929e-28	3.73876e-26	chr10:1778785-1780018
cg00469207	0.627183	0.577883	-13.9326	1.32921e-21	3.9746e-20	chr7:152622344-152623305
cg00469602	0.671533	0.291378	-8.64619	1.47274e-12	7.89991e-12	chr2:172959268-172962054
cg00469856	0.528783	0.232539	-13.9566	1.21831e-21	3.67651e-20	chr2:71017029-71017976
cg00470794	0.22135	0.20585	-6.05287	6.87208e-08	1.68109e-07	chr12:133463808-133464858
cg00472801	0.508154	0.355514	-17.634	4.55927e-27	5.09642e-25	chr6:62995856-62996228
cg00472814	0.482328	0.402868	-9.05674	2.66668e-13	1.62827e-12	chr21:28216559-28218117
cg00473051	0.517132	0.204764	-6.77668	3.57338e-09	1.09316e-08	chrX:39949373-39949976
cg00473134	0.390194	0.273463	-8.55635	2.1424e-12	1.11703e-11	chr7:24796542-24797487
cg00473179	0.710198	0.224782	-8.77275	8.68975e-13	4.84809e-12	chr15:29033879-29034710
cg00474465	0.382995	0.222567	-7.01591	1.32797e-09	4.35809e-09	chr10:124907284-124911035
cg00474798	0.685423	0.203056	-6.68697	5.17263e-09	1.53945e-08	chr2:84686006-84686751
cg00475820	0.552934	0.26313	-10.8249	1.93707e-16	2.05458e-15	chr6:58180155-58180443
cg00479240	0.630424	0.334899	-11.9733	2.08919e-18	3.21934e-17	chr10:30347600-30348416
cg00480389	0.595895	0.282969	-14.2691	3.94315e-22	1.32468e-20	chr20:54578604-54580678
cg00481350	0.504811	0.218661	-7.14098	7.90093e-10	2.69369e-09	chr4:113431826-113432596
cg00481629	0.552998	0.283671	-10.6148	4.50533e-16	4.48241e-15	chr22:48970858-48972947
cg00481644	0.458349	0.216838	-6.78134	3.50534e-09	1.0739e-08	chr15:89920794-89922768
cg00483562	0.535573	0.349109	-13.3112	1.30215e-20	3.1282e-19	chr5:1930755-1931986
cg00486340	0.541563	0.287595	-10.561	5.59667e-16	5.47555e-15	chr4:4859633-4860191
cg00487232	0.466367	0.220006	-7.00527	2.45028e-09	7.70333e-09	chr18:32847285-32848130
cg00488788	0.501375	0.426786	-9.34472	8.08424e-14	5.4173e-13	chr15:53076188-53077926
cg00489401	0.722193	0.230328	-8.59382	1.83228e-12	9.66792e-12	chr5:180075689-180076906
cg00490655	0.467342	0.387248	-12.1787	9.44466e-19	1.56125e-17	chr2:164592918-164593511
cg00492574	0.717257	0.241385	-4.89587	6.32931e-06	1.07663e-05	chr9:110249749-110252660
cg00492868	0.417744	0.203547	-5.42758	8.24118e-07	1.65848e-06	chr19:55684877-55685317
cg00494665	0.333255	0.212024	-5.85159	1.54204e-07	3.54082e-07	chr12:65218246-65219143
cg00495860	0.616215	0.362206	-9.93043	7.26038e-15	5.81447e-14	chr21:38065180-38066185
cg00497232	0.407022	0.255245	-8.52283	2.46414e-12	1.27259e-11	chr4:6665672-6666089
cg00497967	0.352435	0.282077	-10.0371	4.69446e-15	3.88522e-14	chr16:77822376-77823134
cg00498155	0.261143	0.233044	-5.23261	1.75615e-06	3.32193e-06	chr19:37157633-37158119
cg00498604	0.537498	0.437209	-8.60653	1.73769e-12	9.21072e-12	chr4:166794546-166795341
cg00498691	0.413135	0.288418	-5.19735	2.0115e-06	3.76643e-06	chr19:40314927-40315144
cg00499838	0.47388	0.280543	-8.18197	1.02382e-11	4.76546e-11	chr20:61148082-61148990
cg00500564	0.488369	0.389525	-13.5254	5.89532e-21	1.52494e-19	chr10:128993506-128995167
cg00501272	0.600464	0.399512	-13.9257	1.36291e-21	4.06331e-20	chr6:29759947-29760903
cg00502665	0.57434	0.236628	-9.29373	9.98302e-14	6.58356e-13	chr19:56988314-56989741
cg00503302	0.655848	0.220309	-7.86587	3.83981e-11	1.62589e-10	chr3:62355316-62355534
cg00503383	0.588008	0.316805	-8.87287	5.72727e-13	3.29324e-12	chr1:91300980-91301891
cg00503840	0.605027	0.231833	-12.7143	1.22044e-19	2.40891e-18	chr7:96650222-96651551
cg00505001	0.481475	0.230145	-5.55624	4.9765e-07	1.04345e-06	chr13:36049571-36050159
cg00505277	0.45628	0.323509	-11.1183	6.0038e-17	7.01431e-16	chr19:58520755-58521224
cg00505502	0.480537	0.269492	-8.44986	3.34189e-12	1.68846e-11	chr9:133027738-133028563
cg00505979	0.301132	0.208127	-4.57111	2.10701e-05	3.23127e-05	chr1:212872461-212874048
cg00511674	0.463576	0.24973	-8.68635	1.24561e-12	6.76683e-12	chr16:78079753-78080166
cg00512171	0.576833	0.399059	-12.5836	2.00481e-19	3.78339e-18	chr6:105388191-105389545
cg00512279	0.514514	0.347714	-10.9682	1.09181e-16	1.2133e-15	chr10:119000436-119001530
cg00513060	0.292041	0.270061	-6.08765	5.97207e-08	1.47713e-07	chr19:58111230-58111770
cg00514268	0.577138	0.289392	-7.48801	1.86174e-10	7.03447e-10	chr1:47009576-47010132
cg00514895	0.262433	0.206135	-4.68606	1.38223e-05	2.20011e-05	chr4:8594413-8594777
cg00515457	0.691161	0.26509	-8.71406	1.10975e-12	6.08649e-12	chr19:35395939-35396476
cg00516513	0.323336	0.254611	-5.41213	8.75318e-07	1.75309e-06	chr4:41753670-41753947
cg00518386	0.543965	0.308097	-13.9756	1.1371e-21	3.4585e-20	chr16:10273944-10277424
cg00519185	0.432638	0.248595	-7.19835	6.22417e-10	2.15908e-09	chr19:36347045-36348101
cg00522018	0.596151	0.265513	-10.0301	4.83086e-15	3.9903e-14	chr9:139090421-139095472
cg00522883	0.500032	0.312769	-6.78276	3.48483e-09	1.06822e-08	chr11:57194341-57194650
cg00524220	0.394819	0.281921	-11.0267	8.64872e-17	9.81494e-16	chr19:3097565-3097793
cg00525277	0.729686	0.36671	-9.5624	3.29132e-14	2.35014e-13	chr6:32063534-32065044
cg00525383	0.684098	0.226521	-11.0352	8.36052e-17	9.52001e-16	chrX:136647527-136650178
cg00525392	0.82822	0.203017	-10.6152	4.49958e-16	4.47704e-15	chr18:19744937-19752363
cg00527489	0.627296	0.39548	-8.93271	4.4652e-13	2.61688e-12	chr1:214360608-214360965
cg00528572	0.716562	0.31492	-10.3464	1.33349e-15	1.21464e-14	chr11:92702790-92703434
cg00529958	0.568944	0.298275	-14.2045	4.97507e-22	1.63655e-20	chr13:100620242-100624348
cg00530448	0.467175	0.33473	-11.5065	1.29346e-17	1.7138e-16	chr11:20690580-20691845
cg00530925	0.647493	0.455227	-15.8886	1.39259e-24	8.38751e-23	chr10:23462225-23463889
cg00531453	0.620701	0.293144	-9.90024	8.21525e-15	6.5181e-14	chr7:123672064-123673691
cg00532157	0.633763	0.508178	-15.6849	2.78139e-24	1.54926e-22	chr5:178770725-178772794
cg00532449	0.350035	0.270235	-6.29106	2.61773e-08	6.90324e-08	chr1:2374819-2375814
cg00533364	0.503895	0.364992	-9.46757	4.86638e-14	3.3809e-13	chr19:54023869-54024560
cg00538420	0.44741	0.237199	-4.65206	1.56652e-05	2.4661e-05	chrX:107978211-107980145
cg00538458	0.656116	0.227806	-8.07977	1.56977e-11	7.09455e-11	chr16:22959427-22959876
cg00539386	0.33404	0.26032	-6.36596	1.92909e-08	5.19824e-08	chr20:3662311-3663187
cg00544337	0.456725	0.233665	-6.4989	1.12013e-08	3.14722e-08	chr10:82116203-82117120
cg00544449	0.56139	0.475078	-11.9828	2.01363e-18	3.11462e-17	chr15:79724100-79725643
cg00546005	0.5181	0.310413	-13.1839	2.09037e-20	4.83232e-19	chr20:49639072-49640212
cg00546491	0.592902	0.221298	-11.4215	1.80788e-17	2.33155e-16	chr7:32110064-32110910
cg00547077	0.483614	0.331607	-10.4275	9.60122e-16	8.98003e-15	chr19:58951215-58952250
cg00547441	0.438416	0.336256	-9.1913	1.52591e-13	9.74512e-13	chr7:50342896-50343456
cg00548708	0.672665	0.234183	-8.24183	7.97128e-12	3.77762e-11	chr17:48041283-48043064
cg00549566	0.494081	0.408644	-9.28986	1.01445e-13	6.68177e-13	chr7:37487355-37488672
cg00550503	0.374452	0.205638	-6.79974	3.24895e-09	1.00085e-08	chr15:74419871-74423044
cg00551679	0.641524	0.219827	-7.05474	1.13035e-09	3.75485e-09	chr16:86549070-86550512
cg00552973	0.314203	0.289681	-10.0283	4.86678e-15	4.01613e-14	chr1:206135445-206138863
cg00554682	0.319676	0.255505	-7.02544	1.27649e-09	4.20209e-09	chr2:185463209-185463589
cg00556112	0.515821	0.448103	-12.338	5.12068e-19	8.94634e-18	chr11:636907-640628
cg00557947	0.614244	0.477277	-13.314	1.28871e-20	3.09877e-19	chr10:102419148-102419668
cg00558156	0.433376	0.296028	-7.23835	5.26984e-10	1.85115e-09	chr8:23260443-23261867
cg00558689	0.755849	0.570336	-20.7053	4.49689e-31	1.63333e-28	chr6:41606995-41607238
cg00563873	0.329602	0.218667	-4.31523	5.29234e-05	7.4653e-05	chr8:93114057-93115979
cg00564051	0.396657	0.224291	-7.33372	3.54275e-10	1.28028e-09	chr11:91957636-91960290
cg00565348	0.565421	0.281031	-10.279	1.75327e-15	1.56472e-14	chr6:6002472-6005125
cg00565688	0.320431	0.212032	-4.88089	6.69547e-06	1.13387e-05	chr1:3566446-3569636
cg00567749	0.500662	0.318233	-7.07093	1.05692e-09	3.52962e-09	chr5:82768388-82769268
cg00571033	0.54615	0.242337	-12.06	1.49368e-18	2.3728e-17	chr8:9760751-9761643
cg00573330	0.265367	0.247056	-4.97953	4.61726e-06	8.06766e-06	chr4:330163-332068
cg00574530	0.237469	0.211078	-5.40605	8.96341e-07	1.79229e-06	chr5:134870741-134872051
cg00574563	0.497187	0.275074	-7.51344	1.67431e-10	6.37481e-10	chr17:35291900-35300875
cg00575005	0.489839	0.320544	-9.49489	4.34755e-14	3.04059e-13	chr6:84562821-84563758
cg00578032	0.425282	0.218758	-9.15889	1.74535e-13	1.10299e-12	chr19:38307879-38308526
cg00578154	0.417273	0.374248	-13.5516	5.35449e-21	1.39801e-19	chr19:37288343-37288723
cg00578220	0.471744	0.371172	-15.0995	2.09201e-23	9.48164e-22	chr6:62995856-62996228
cg00579520	0.578533	0.239442	-10.8837	1.53084e-16	1.65682e-15	chr12:128751042-128753151
cg00580652	0.447612	0.247327	-7.448	2.19998e-10	8.21732e-10	chr1:1950412-1951479
cg00580978	0.522054	0.374504	-9.6782	2.04332e-14	1.5135e-13	chr12:72665684-72667551
cg00581422	0.358779	0.255296	-6.38521	1.78335e-08	4.83235e-08	chr3:127794370-127796136
cg00581482	0.683018	0.562496	-18.3037	5.58349e-28	8.27239e-26	chr1:154298206-154298544
cg00582524	0.755865	0.249454	-10.7611	2.5024e-16	2.60118e-15	chr16:51183700-51188763
cg00584026	0.559498	0.248499	-5.11481	2.76032e-06	5.03481e-06	chr4:940614-941057
cg00584713	0.332759	0.259877	-6.68896	5.13056e-09	1.52797e-08	chr1:213123648-213125092
cg00585551	0.741644	0.243961	-8.60719	1.73291e-12	9.18799e-12	chr16:664037-664587
cg00585733	0.441123	0.32001	-12.1018	1.2709e-18	2.04642e-17	chr7:69062375-69065037
cg00586644	0.550779	0.222129	-6.11662	5.31222e-08	1.32712e-07	chr10:50822351-50822666
cg00588621	0.613104	0.270459	-8.8407	6.54805e-13	3.72728e-12	chr12:104697349-104697984
cg00588920	0.437261	0.314268	-7.22255	5.62806e-10	1.9676e-09	chr8:72917306-72917641
cg00589305	0.759706	0.348051	-12.4082	3.91413e-19	6.9959e-18	chr11:19366654-19368234
cg00589371	0.410746	0.289481	-6.82279	2.95391e-09	9.16205e-09	chr18:63417776-63418640
cg00589850	0.676882	0.323195	-12.9617	4.80096e-20	1.02525e-18	chr5:140857865-140858065
cg00590139	0.66892	0.386744	-11.9455	2.32748e-18	3.55438e-17	chr16:7354334-7354608
cg00590620	0.38672	0.203124	-8.4682	3.09555e-12	1.57272e-11	chr18:12254148-12255089
cg00590670	0.268597	0.241695	-7.09039	9.74856e-10	3.27491e-09	chr2:217559040-217559484
cg00590851	0.357236	0.320606	-7.96483	2.53855e-11	1.10682e-10	chr13:27334227-27335205
cg00590960	0.3266	0.212	-6.56002	8.71797e-09	2.49361e-08	chr18:35144908-35147628
cg00592781	0.490208	0.376038	-9.94921	6.72351e-15	5.42213e-14	chr12:66122789-66123328
cg00593536	0.624244	0.489399	-19.0875	5.10071e-29	1.0027e-26	chr2:139537693-139538650
cg00594011	0.647263	0.331735	-12.5286	2.47095e-19	4.58909e-18	chr4:107956556-107957453
cg00594560	0.387031	0.315887	-6.16792	4.5189e-08	1.14319e-07	chr8:77594256-77594860
cg00596508	0.490051	0.346142	-12.8706	6.76301e-20	1.39516e-18	chr12:41086523-41087102
cg00596763	0.71978	0.278423	-16.1326	6.11912e-25	4.0157e-23	chr5:135527057-135528978
cg00598021	0.792844	0.250205	-10.1266	3.25814e-15	2.77317e-14	chr4:10117576-10118952
cg00604202	0.635241	0.307753	-14.4851	1.82185e-22	6.65404e-21	chr6:99272395-99273014
cg00605982	0.568982	0.264568	-12.6397	1.61967e-19	3.11531e-18	chr3:10857688-10858447
cg00608299	0.524857	0.240359	-5.73197	2.48387e-07	5.50077e-07	chr7:155579869-155580392
cg00609135	0.425154	0.240605	-7.49028	1.84417e-10	6.97271e-10	chr6:26614014-26614851
cg00610844	0.588084	0.228165	-7.88677	3.51854e-11	1.49969e-10	chr5:6582883-6583807
cg00614182	0.64453	0.313662	-11.8501	3.37275e-18	4.97786e-17	chr8:31496526-31498346
cg00614641	0.408423	0.274552	-7.12063	8.59789e-10	2.91501e-09	chr11:61594997-61596710
cg00615473	0.459542	0.419098	-12.2872	6.22179e-19	1.06822e-17	chr21:32929928-32932017
cg00617064	0.782149	0.297629	-13.1885	2.05492e-20	4.75624e-19	chr2:27272847-27273400
cg00618450	0.508416	0.352782	-12.2675	6.71128e-19	1.14387e-17	chr22:26565200-26565986
cg00619126	0.513302	0.325204	-16.0582	7.8576e-25	5.01844e-23	chr2:105459128-105461770
cg00619443	0.698622	0.453653	-7.97621	2.42053e-11	1.05899e-10	chrX:110038947-110039370
cg00619978	0.514845	0.217304	-9.52512	3.83794e-14	2.70554e-13	chr5:180045790-180048897
cg00620062	0.396578	0.318266	-9.06676	2.55806e-13	1.56705e-12	chr10:23487758-23488543
cg00622837	0.459335	0.389751	-11.9568	2.22762e-18	3.41301e-17	chr6:166421892-166422241
cg00624737	0.669852	0.26774	-9.68146	2.01615e-14	1.49489e-13	chr16:86612189-86613821
cg00625334	0.434925	0.379222	-14.7377	7.43915e-23	2.95045e-21	chr18:31020511-31020847
cg00626856	0.705621	0.250283	-11.8799	3.00333e-18	4.4826e-17	chr5:1881925-1887743
cg00627241	0.280745	0.24142	-4.95216	5.12023e-06	8.86665e-06	chr22:29709282-29712013
cg00628788	0.759253	0.273269	-12.9956	4.22743e-20	9.1378e-19	chr18:33529929-33530516
cg00629427	0.63362	0.201951	-12.0897	1.33148e-18	2.13532e-17	chr13:95357590-95357883
cg00630958	0.53013	0.311733	-11.1892	4.53094e-17	5.40775e-16	chr1:65991002-65991811
cg00631837	0.464347	0.358678	-7.13988	7.93688e-10	2.70518e-09	chr22:45403037-45406372
cg00638514	0.554878	0.352979	-10.1535	2.92044e-15	2.5059e-14	chr17:72931730-72932601
cg00644823	0.586541	0.298582	-11.3232	2.66437e-17	3.32083e-16	chr1:91300980-91301891
cg00646200	0.560504	0.20558	-6.72072	4.50117e-09	1.35412e-08	chr1:148853997-148855761
cg00646347	0.655376	0.210807	-8.96384	3.92295e-13	2.32255e-12	chr10:135044781-135044992
cg00646477	0.297768	0.274412	-5.84772	1.56608e-07	3.59232e-07	chr17:56326686-56327262
cg00647217	0.422459	0.246862	-9.51224	4.04734e-14	2.84383e-13	chr1:165086757-165087026
cg00650640	0.789798	0.382091	-8.05894	2.07666e-11	9.19373e-11	chrX:13587649-13588221
cg00651829	0.246093	0.213568	-4.7617	1.04475e-05	1.70401e-05	chr22:23412225-23413597
cg00652796	0.387337	0.333046	-7.85661	3.99135e-11	1.68533e-10	chr3:96532024-96533625
cg00653960	0.62642	0.370281	-15.7315	2.37355e-24	1.34494e-22	chr1:12123489-12124148
cg00654814	0.474209	0.436915	-11.6027	8.86638e-18	1.21016e-16	chr17:74864171-74866657
cg00654888	0.608654	0.231226	-15.0395	2.57939e-23	1.15037e-21	chr2:119602617-119604486
cg00655307	0.449957	0.28657	-9.84302	1.03859e-14	8.10159e-14	chr6:152128823-152129771
cg00655706	0.757101	0.250426	-10.6013	4.75838e-16	4.71344e-15	chr9:138852640-138853439
cg00655913	0.37044	0.294546	-7.40174	2.66807e-10	9.82991e-10	chr1:228633383-228634127
cg00656411	0.293493	0.207822	-8.56207	2.09188e-12	1.09265e-11	chr7:140772359-140774560
cg00660105	0.470932	0.400756	-9.58557	2.99166e-14	2.15202e-13	chr4:82135889-82136535
cg00660608	0.267504	0.217608	-5.12801	2.6244e-06	4.80884e-06	chr10:125851152-125853233
cg00660989	0.422076	0.224735	-5.05435	3.4762e-06	6.21588e-06	chr14:45431629-45432115
cg00661970	0.655211	0.351974	-9.31366	9.19266e-14	6.10206e-13	chr12:115135926-115136350
cg00662556	0.563696	0.207039	-9.92186	7.51947e-15	6.00347e-14	chr18:74961557-74963822
cg00662647	0.559893	0.518859	-9.61314	2.67048e-14	1.93818e-13	chr1:234349885-234350471
cg00663077	0.574725	0.245693	-5.26272	1.56349e-06	2.98527e-06	chr4:188916606-188916876
cg00663972	0.457539	0.318246	-9.94577	6.81871e-15	5.49114e-14	chr13:112720565-112723582
cg00664634	0.306896	0.259496	-6.51908	1.03121e-08	2.91469e-08	chr19:58513456-58514498
cg00665420	0.45895	0.226487	-8.48855	2.84329e-12	1.45374e-11	chr9:133534535-133542394
cg00665971	0.333468	0.213741	-5.28303	1.44544e-06	2.77856e-06	chr12:117318709-117319521
cg00666105	0.503662	0.276842	-7.53183	1.55058e-10	5.93522e-10	chr3:181430142-181431076
cg00667647	0.419034	0.223282	-6.91551	2.01309e-09	6.41836e-09	chr1:119543057-119543454
cg00667862	0.586869	0.219393	-6.52358	1.01238e-08	2.86559e-08	chr1:91300980-91301891
cg00668426	0.539698	0.219183	-6.2735	2.81155e-08	7.37269e-08	chrX:102318602-102319304
cg00673286	0.293663	0.200016	-7.9952	2.23579e-11	9.84342e-11	chr15:83348840-83349865
cg00673557	0.39826	0.339657	-7.29087	4.23505e-10	1.512e-09	chr6:89827135-89828122
cg00674004	0.74916	0.200144	-7.02892	1.25818e-09	4.14575e-09	chr10:101281182-101282116
cg00674365	0.630148	0.494704	-10.7099	3.07274e-16	3.14395e-15	chr19:57018744-57019506
cg00674706	0.612317	0.492476	-15.0904	2.15943e-23	9.75012e-22	chr6:29521111-29521833
cg00677866	0.445384	0.232248	-9.40075	6.41295e-14	4.36608e-13	chr20:61049362-61051897
cg00678890	0.339475	0.246058	-7.24346	5.15896e-10	1.81488e-09	chr20:44660343-44660948
cg00681106	0.396916	0.215847	-5.29868	1.36049e-06	2.62785e-06	chr1:75600675-75601415
cg00683984	0.332162	0.207528	-8.10556	1.40926e-11	6.41669e-11	chr7:45613387-45615504
cg00685836	0.361331	0.251529	-8.73129	1.03284e-12	5.68846e-12	chr12:82152321-82152674
cg00687686	0.510019	0.415748	-10.6915	3.30908e-16	3.36528e-15	chr16:58497034-58498595
cg00688447	0.52444	0.346474	-10.2666	1.84362e-15	1.63888e-14	chr8:55378929-55380186
cg00688962	0.527199	0.256239	-10.8584	1.69399e-16	1.81854e-15	chr4:21950539-21950865
cg00689225	0.772536	0.24678	-8.18056	1.02989e-11	4.7927e-11	chr14:35873048-35873990
cg00690148	0.589599	0.3008	-9.85558	9.86447e-15	7.7238e-14	chr2:119914127-119916663
cg00691830	0.446325	0.247244	-11.4255	1.77975e-17	2.29767e-16	chr15:37390176-37390380
cg00692611	0.614791	0.20747	-5.63843	3.59865e-07	7.74177e-07	chr4:111553080-111554210
cg00697992	0.749255	0.384639	-13.4524	7.71727e-21	1.94593e-19	chr2:139537693-139538650
cg00698204	0.644792	0.228966	-10.2261	2.17318e-15	1.90747e-14	chr21:38079942-38081833
cg00698685	0.52349	0.262629	-7.02413	1.28343e-09	4.22301e-09	chr5:174870754-174872345
cg00698908	0.603612	0.309027	-9.3501	7.90653e-14	5.30608e-13	chr12:128751042-128753151
cg00699392	0.633141	0.312682	-9.69575	1.90108e-14	1.41622e-13	chr2:223170487-223171140
cg00699993	0.526332	0.329281	-10.2997	1.6118e-15	1.44703e-14	chr4:158141405-158141836
cg00701692	0.38726	0.259201	-6.42646	1.50675e-08	4.13861e-08	chr10:134597358-134602649
cg00701741	0.477924	0.213549	-10.3129	1.52738e-15	1.37698e-14	chr1:78956625-78957516
cg00701946	0.707444	0.36031	-17.7235	3.4331e-27	3.9615e-25	chr2:54086777-54087266
cg00703445	0.710381	0.21402	-6.30563	2.46695e-08	6.53585e-08	chr17:53498244-53499546
cg00705059	0.586414	0.269585	-7.86351	3.87779e-11	1.64071e-10	chr1:244080541-244081093
cg00705808	0.611109	0.22167	-7.58289	1.25287e-10	4.86742e-10	chr4:154712074-154712706
cg00708105	0.37068	0.224562	-6.26966	2.85588e-08	7.48176e-08	chr12:101109864-101111622
cg00708598	0.611766	0.26325	-9.76845	1.41025e-14	1.07556e-13	chr13:53313128-53314045
cg00708678	0.530754	0.219073	-6.12444	5.38355e-08	1.34337e-07	chr10:91294948-91295925
cg00711088	0.596359	0.327967	-10.477	7.85704e-16	7.48701e-15	chr4:1396292-1401730
cg00712857	0.627967	0.258336	-9.04055	2.85222e-13	1.73244e-12	chr11:63766059-63768666
cg00713567	0.651008	0.21953	-12.2191	8.08338e-19	1.35467e-17	chr8:143545446-143546178
cg00714184	0.483197	0.355781	-11.6325	7.88852e-18	1.08729e-16	chr4:155663810-155664315
cg00714725	0.667702	0.313249	-8.62112	1.63504e-12	8.70392e-12	chr10:94825547-94826320
cg00719143	0.37781	0.306996	-6.95213	1.72979e-09	5.5712e-09	chr8:30769265-30770122
cg00720475	0.327181	0.267303	-11.2513	3.54154e-17	4.31246e-16	chr8:16884364-16885339
cg00721315	0.513954	0.270259	-7.52067	1.62449e-10	6.19752e-10	chr12:113900751-113906442
cg00721530	0.442641	0.236111	-11.1376	5.56217e-17	6.53269e-16	chr15:89952272-89953061
cg00721572	0.314515	0.205365	-5.88258	1.36227e-07	3.15925e-07	chr1:147775222-147775584
cg00721603	0.37827	0.27111	-6.86406	2.49061e-09	7.81992e-09	chr4:42399153-42400802
cg00723271	0.398032	0.369485	-9.37168	7.23157e-14	4.88688e-13	chr14:102247661-102248279
cg00723997	0.444665	0.241883	-6.1656	4.35685e-08	1.10475e-07	chrX:48689590-48690827
cg00727630	0.497521	0.33371	-9.3198	8.96234e-14	5.96034e-13	chr20:50721311-50721912
cg00727675	0.769723	0.405364	-13.6796	3.346e-21	9.13253e-20	chr7:27169573-27170638
cg00730561	0.654775	0.219167	-9.64594	2.33329e-14	1.71003e-13	chr10:102279163-102279730
cg00731411	0.314732	0.230296	-6.43343	1.4644e-08	4.03056e-08	chr2:71126721-71129209
cg00731608	0.828525	0.207308	-9.10311	2.19978e-13	1.36389e-12	chr14:103593235-103593923
cg00731917	0.282664	0.213454	-5.55381	5.02445e-07	1.05264e-06	chr18:60263381-60264248
cg00732432	0.381091	0.209102	-8.34285	5.22588e-12	2.55335e-11	chr4:788826-789738
cg00732845	0.597013	0.214874	-5.68961	2.9386e-07	6.4277e-07	chr7:155246391-155251955
cg00733728	0.631167	0.429869	-13.8565	1.75318e-21	5.0869e-20	chr13:79170115-79171231
cg00733780	0.694446	0.542006	-16.6396	1.13515e-25	8.98252e-24	chr10:26504384-26507434
cg00734629	0.690164	0.207954	-12.3992	4.05005e-19	7.22112e-18	chr7:128470444-128471161
cg00737840	0.540408	0.345458	-9.52625	3.82015e-14	2.69445e-13	chr11:125034897-125036426
cg00740088	0.464072	0.349313	-7.92919	2.94658e-11	1.27111e-10	chr18:19744937-19752363
cg00741609	0.597764	0.280633	-11.6313	7.92429e-18	1.09142e-16	chr10:102893661-102895059
cg00741836	0.636002	0.554157	-23.2639	4.28785e-34	4.19568e-31	chr20:53091734-53092993
cg00744351	0.605795	0.340807	-7.57229	1.3096e-10	5.07311e-10	chr17:4802266-4805402
cg00745231	0.338527	0.2753	-7.07638	1.03326e-09	3.45657e-09	chr14:94253953-94255733
cg00745389	0.61063	0.28537	-10.6039	4.70828e-16	4.66769e-15	chr7:32467435-32467948
cg00745399	0.389673	0.344001	-6.68314	5.25499e-09	1.56197e-08	chr19:52839445-52839937
cg00745555	0.273805	0.233309	-4.56854	2.12686e-05	3.25916e-05	chr10:135048798-135052077
cg00745606	0.323063	0.279613	-6.48669	1.17758e-08	3.29656e-08	chr16:89268493-89268865
cg00747944	0.393514	0.205975	-5.25248	1.62654e-06	3.09492e-06	chr16:54970302-54972846
cg00748373	0.399359	0.253567	-8.31089	5.97268e-12	2.89023e-11	chr16:68676451-68676843
cg00748938	0.434607	0.254557	-4.38014	4.19968e-05	6.04746e-05	chr14:94640367-94641648
cg00750428	0.37515	0.22522	-7.92398	3.0114e-11	1.29711e-10	chr12:106975196-106975714
cg00752628	0.320354	0.246742	-8.59864	1.79583e-12	9.4882e-12	chr6:127441554-127441760
cg00755043	0.322531	0.202942	-4.56569	2.14911e-05	3.29007e-05	chr9:91149946-91150648
cg00755448	0.348617	0.257955	-6.55462	8.91314e-09	2.54544e-08	chr8:73448660-73449725
cg00756058	0.313267	0.285012	-7.24114	5.2092e-10	1.83147e-09	chr13:96296144-96297059
cg00757082	0.323688	0.268041	-5.60743	4.06737e-07	8.6685e-07	chr19:30716329-30719970
cg00758069	0.34455	0.22934	-5.59537	4.26554e-07	9.05553e-07	chr1:107682890-107684463
cg00758296	0.384476	0.254555	-5.94444	1.06309e-07	2.51264e-07	chr22:45403037-45406372
cg00762613	0.479307	0.357823	-10.9532	1.15962e-16	1.28203e-15	chr13:36044845-36045481
cg00765312	0.290581	0.249186	-5.16531	2.27495e-06	4.21738e-06	chr12:85673879-85674700
cg00765783	0.582256	0.278367	-6.03401	7.415e-08	1.80354e-07	chr16:12994575-12997690
cg00765828	0.690249	0.410566	-12.3202	5.48167e-19	9.5149e-18	chr12:130387610-130389139
cg00766845	0.44005	0.246172	-6.84622	2.68126e-09	8.3754e-09	chr14:52534582-52536722
cg00767010	0.700738	0.318833	-8.78277	8.33437e-13	4.66431e-12	chr9:99481903-99482470
cg00767642	0.297438	0.238391	-4.35713	4.55938e-05	6.51836e-05	chr1:183386001-183387664
cg00768439	0.49332	0.262846	-7.2277	5.50884e-10	1.92901e-09	chrX:92928547-92928786
cg00769064	0.778711	0.25857	-11.0593	7.59454e-17	8.70754e-16	chrX:136651179-136651656
cg00772922	0.379334	0.28551	-9.83949	1.05372e-14	8.21035e-14	chr6:84562821-84563758
cg00773413	0.436185	0.339099	-6.4487	1.37572e-08	3.80526e-08	chr10:77155129-77169600
cg00773902	0.586358	0.521764	-9.68847	1.95881e-14	1.45584e-13	chr19:19006032-19007546
cg00774005	0.525042	0.239833	-5.47327	6.89263e-07	1.40797e-06	chr7:96634623-96634915
cg00778995	0.2477	0.221512	-5.04565	3.59314e-06	6.40887e-06	chr2:105468852-105473488
cg00779065	0.488955	0.250097	-5.79335	1.94558e-07	4.3888e-07	chr14:61114103-61116552
cg00779763	0.674304	0.225554	-5.54805	5.13945e-07	1.07474e-06	chrX:47478671-47479515
cg00779924	0.395808	0.242801	-5.45579	7.38083e-07	1.49863e-06	chr10:8091375-8098329
cg00780845	0.562623	0.426358	-11.3847	2.0904e-17	2.6611e-16	chr15:79724100-79725643
cg00781110	0.514214	0.255736	-7.01053	1.35793e-09	4.44839e-09	chr15:74419871-74423044
cg00783748	0.415377	0.271101	-7.76988	5.73591e-11	2.36291e-10	chr1:197885061-197885389
cg00784153	0.653077	0.201811	-5.64949	3.44467e-07	7.4381e-07	chr19:10077032-10077444
cg00784263	0.523384	0.271328	-8.56214	2.09131e-12	1.09239e-11	chr19:52800400-52800871
cg00786952	0.501903	0.294421	-6.74986	3.99165e-09	1.21201e-08	chr1:21763071-21763416
cg00788028	0.574969	0.235383	-9.2223	1.34194e-13	8.64896e-13	chr2:114048829-114049055
cg00789528	0.549951	0.207271	-8.76508	8.97199e-13	4.99323e-12	chr20:42543098-42545137
cg00790098	0.513335	0.321111	-8.66638	1.35378e-12	7.30933e-12	chr2:223167206-223167560
cg00790395	0.386407	0.211505	-4.89108	6.44411e-06	1.09464e-05	chr10:94820027-94823252
cg00792424	0.615984	0.239837	-8.69172	1.21804e-12	6.62721e-12	chr6:10384966-10385492
cg00793935	0.717802	0.37953	-10.8956	1.45959e-16	1.58423e-15	chr2:234847648-234847857
cg00794378	0.387663	0.272453	-6.11886	5.26433e-08	1.3158e-07	chr17:41984149-41985012
cg00794881	0.462491	0.286277	-10.8666	1.6393e-16	1.7643e-15	chr1:19043391-19043828
cg00795341	0.579049	0.477918	-11.3588	2.31486e-17	2.92243e-16	chr5:79330929-79331488
cg00796569	0.73366	0.202949	-10.893	1.47474e-16	1.59953e-15	chr15:27112031-27113479
cg00797102	0.698475	0.320668	-8.80188	7.6969e-13	4.33512e-12	chr17:68164914-68165720
cg00800383	0.339563	0.269981	-6.99126	1.47085e-09	4.79196e-09	chr13:95363153-95366051
cg00800512	0.571449	0.204797	-11.2332	3.80561e-17	4.60791e-16	chr19:58094740-58095764
cg00803088	0.436319	0.396978	-8.61385	1.68538e-12	8.95155e-12	chr10:43600147-43601165
cg00803453	0.345314	0.204324	-4.2523	6.61183e-05	9.14186e-05	chr2:220348956-220349784
cg00804628	0.566112	0.40591	-19.6257	1.02529e-29	2.45769e-27	chr2:139537693-139538650
cg00805880	0.669488	0.378619	-16.7649	7.51988e-26	6.22871e-24	chr1:203044723-203045390
cg00806490	0.418569	0.264431	-9.69212	1.92962e-14	1.43602e-13	chr16:82660652-82661813
cg00807871	0.708712	0.41434	-12.4197	3.74571e-19	6.71501e-18	chr6:37616723-37617179
cg00809111	0.64032	0.290311	-10.8335	1.87142e-16	1.99286e-15	chrX:130192132-130192735
cg00809969	0.735728	0.338589	-9.02259	3.0731e-13	1.8556e-12	chr7:27182614-27185562
cg00809988	0.384518	0.260812	-5.54769	5.14674e-07	1.07614e-06	chr9:23822413-23822667
cg00810956	0.654475	0.413224	-12.1761	9.53857e-19	1.57558e-17	chr3:27771639-27771942
cg00811065	0.668855	0.22234	-10.1694	2.73716e-15	2.36007e-14	chr7:1286023-1287658
cg00811132	0.441423	0.272106	-7.76802	5.78071e-11	2.37948e-10	chr22:19510872-19512254
cg00812438	0.703524	0.296842	-13.0167	3.90621e-20	8.49671e-19	chr12:127940452-127940907
cg00812833	0.545258	0.426097	-13.9509	1.24387e-21	3.74417e-20	chr1:242686917-242687476
cg00813378	0.670776	0.555526	-22.3007	5.47488e-33	3.60736e-30	chr1:1474963-1475220
cg00813890	0.511096	0.363274	-7.6356	1.0053e-10	3.97129e-10	chr19:54927903-54928225
cg00817100	0.486643	0.284745	-6.95721	1.69376e-09	5.4632e-09	chr1:229542944-229543770
cg00817367	0.711675	0.666534	-22.6675	2.05528e-33	1.62342e-30	chr12:52400468-52401696
cg00819078	0.852475	0.258244	-10.2545	1.93665e-15	1.71402e-14	chr5:16616510-16617428
cg00819619	0.369514	0.229477	-8.27936	6.8141e-12	3.2663e-11	chr7:93204086-93204381
cg00820718	0.479082	0.262009	-8.82559	6.973e-13	3.95338e-12	chr2:119914127-119916663
cg00821731	0.527585	0.225197	-8.43491	3.55732e-12	1.78854e-11	chr2:219744987-219745780
cg00824018	0.600182	0.202027	-9.12273	2.02775e-13	1.26609e-12	chr10:105036629-105038084
cg00824767	0.636357	0.26547	-11.8733	3.08143e-18	4.58559e-17	chr10:23487758-23488543
cg00828602	0.271911	0.224625	-5.00141	4.25016e-06	7.47675e-06	chr3:55520227-55522344
cg00829961	0.49959	0.442106	-10.4177	9.98879e-16	9.30799e-15	chr8:25909293-25909686
cg00830735	0.383473	0.261282	-7.08448	9.99098e-10	3.35025e-09	chr10:93392668-93393147
cg00830817	0.534255	0.352821	-9.01996	3.10688e-13	1.87407e-12	chr11:109293520-109294983
cg00833989	0.304421	0.209737	-5.59501	4.27169e-07	9.0674e-07	chr4:93226349-93227007
cg00836101	0.875826	0.3319	-12.8448	7.45462e-20	1.52488e-18	chr15:39872528-39873567
cg00838874	0.492149	0.360501	-9.34551	8.05804e-14	5.40113e-13	chr12:5018586-5021171
cg00838898	0.40393	0.217975	-6.81043	3.10857e-09	9.61015e-09	chr16:49311414-49312308
cg00841760	0.75866	0.299495	-9.85151	1.00307e-14	7.84505e-14	chr7:158361910-158362970
cg00842299	0.354144	0.220895	-8.34774	5.1202e-12	2.50535e-11	chr3:147130343-147130577
cg00843236	0.406872	0.381559	-6.476	1.23029e-08	3.43165e-08	chr16:28073818-28075296
cg00843352	0.386907	0.272755	-8.22517	8.54628e-12	4.03219e-11	chr6:28602854-28603295
cg00844600	0.300588	0.208097	-5.58012	4.53e-07	9.56923e-07	chr19:52839445-52839937
cg00845942	0.477863	0.401416	-9.57916	3.07164e-14	2.20493e-13	chr12:64061837-64062774
cg00846300	0.393605	0.352653	-6.538	9.54244e-09	2.71242e-08	chr19:57831600-57832250
cg00849191	0.563789	0.310824	-8.0255	1.96968e-11	8.75263e-11	chrX:152938635-152939544
cg00849610	0.599733	0.272212	-10.1352	3.14627e-15	2.6837e-14	chr17:59528980-59530266
cg00849692	0.472086	0.245716	-11.0434	8.09103e-17	9.23319e-16	chr6:99295742-99296454
cg00849713	0.495853	0.296307	-9.40225	6.37315e-14	4.34003e-13	chr6:166267510-166268461
cg00850538	0.577839	0.209077	-6.43902	1.43128e-08	3.94651e-08	chr2:36582398-36584260
cg00851770	0.522137	0.268566	-9.65146	2.2809e-14	1.67397e-13	chr18:12254148-12255089
cg00852549	0.256393	0.200867	-4.21575	7.51885e-05	0.000102664	chr7:8473140-8475199
cg00852573	0.595413	0.307832	-11.6303	7.95533e-18	1.09523e-16	chr6:73330943-73333109
cg00852622	0.360135	0.286687	-6.87687	2.3621e-09	7.44533e-09	chr1:112531560-112533773
cg00853103	0.433618	0.379117	-9.8727	9.19636e-15	7.23827e-14	chr16:6533020-6533983
cg00853480	0.436663	0.289251	-5.91684	1.18755e-07	2.78378e-07	chr19:20011911-20012238
cg00853733	0.259947	0.218637	-5.5258	5.6094e-07	1.16484e-06	chr12:122240900-122243390
cg00853940	0.620402	0.286429	-9.4274	5.74443e-14	3.94143e-13	chr2:234847648-234847857
cg00854166	0.35226	0.292072	-7.60211	1.15623e-10	4.52077e-10	chr7:100318107-100318684
cg00854242	0.266617	0.229714	-6.56341	8.59745e-09	2.46167e-08	chr18:74961557-74963822
cg00854817	0.562284	0.227945	-9.22965	1.30167e-13	8.41383e-13	chr12:113013100-113013529
cg00857907	0.549805	0.291013	-5.97975	9.22481e-08	2.20611e-07	chr2:202897387-202901046
cg00859478	0.458384	0.284741	-9.01196	3.21192e-13	1.9316e-12	chr14:60975733-60978180
cg00860379	0.338605	0.266923	-6.22645	3.40408e-08	8.79891e-08	chr15:53097562-53098476
cg00861009	0.44503	0.340494	-8.91763	5.37495e-13	3.1055e-12	chr2:176973428-176973718
cg00862894	0.536058	0.20931	-7.18648	6.5391e-10	2.26103e-09	chr20:982653-983252
cg00866399	0.324577	0.228065	-6.3731	1.87371e-08	5.05879e-08	chr2:73143056-73148260
cg00866976	0.506056	0.445835	-17.6214	4.7446e-27	5.28107e-25	chr16:56224732-56224980
cg00868383	0.416608	0.362073	-10.4107	1.0277e-15	9.55419e-15	chr19:58951215-58952250
cg00871358	0.529712	0.410833	-11.0686	7.31669e-17	8.4125e-16	chr9:13278313-13279805
cg00875960	0.54446	0.510909	-15.4919	5.38542e-24	2.80546e-22	chr19:12266999-12267686
cg00876112	0.405932	0.267733	-6.28587	2.67356e-08	7.03632e-08	chr3:150802997-150805168
cg00876266	0.772824	0.232062	-6.76709	3.71775e-09	1.13458e-08	chr19:5915008-5915301
cg00878023	0.647487	0.371593	-7.09868	9.41895e-10	3.17239e-09	chrX:21391836-21393408
cg00880018	0.455166	0.371669	-8.21331	8.98074e-12	4.22183e-11	chr13:43148278-43149282
cg00880079	0.33025	0.21506	-7.21024	5.9238e-10	2.06313e-09	chr19:37157633-37158119
cg00880452	0.600526	0.275227	-8.58542	1.89771e-12	9.97781e-12	chr19:39694477-39694994
cg00881552	0.372718	0.272839	-6.99201	1.4663e-09	4.77869e-09	chr14:90526697-90528951
cg00881585	0.40861	0.266183	-6.16004	4.45611e-08	1.12811e-07	chr4:41753670-41753947
cg00885682	0.370996	0.226223	-8.81961	7.14906e-13	4.04532e-12	chr16:22824617-22826459
cg00888463	0.294073	0.233961	-6.54289	9.35275e-09	2.66269e-08	chr7:106684814-106685765
cg00889398	0.653233	0.348029	-16.4574	2.07183e-25	1.52788e-23	chr13:28501860-28502090
cg00890485	0.619335	0.251426	-7.85779	3.97174e-11	1.67764e-10	chr14:70655096-70656077
cg00891278	0.537384	0.331775	-16.8409	5.86525e-26	4.99707e-24	chr3:126113548-126113967
cg00895705	0.490575	0.316351	-8.72826	1.04598e-12	5.75528e-12	chrX:54383873-54385477
cg00899400	0.683317	0.241367	-7.58575	1.23799e-10	4.81407e-10	chr7:27155000-27155426
cg00901051	0.50781	0.386538	-10.4931	7.36438e-16	7.05498e-15	chr1:208132328-208133117
cg00901765	0.36344	0.259311	-7.52547	1.59232e-10	6.08241e-10	chr4:168155006-168155765
cg00902104	0.602987	0.295366	-7.44635	2.21515e-10	8.27092e-10	chr10:124901908-124902617
cg00902636	0.416243	0.295264	-8.35723	4.92107e-12	2.41522e-11	chr8:21644909-21647845
cg00902823	0.392632	0.239211	-5.80952	1.82406e-07	4.13431e-07	chr17:71160923-71162350
cg00903099	0.673589	0.28433	-11.4736	1.47207e-17	1.93268e-16	chr7:154862681-154863245
cg00903242	0.581019	0.357763	-8.65756	1.40454e-12	7.56128e-12	chr3:238392-240140
cg00903308	0.430583	0.30003	-6.45366	1.3481e-08	3.73413e-08	chr7:27179063-27179511
cg00904966	0.760468	0.240936	-5.38073	9.89283e-07	1.96192e-06	chr16:1122630-1123009
cg00907288	0.753962	0.405631	-8.8656	5.90321e-13	3.38698e-12	chr3:9177692-9178189
cg00908291	0.552564	0.301281	-10.7193	2.95896e-16	3.03653e-15	chr3:140769887-140771080
cg00908526	0.373495	0.265851	-7.83199	4.42407e-11	1.85555e-10	chr5:11903551-11904703
cg00908733	0.463059	0.329559	-7.65693	9.1958e-11	3.65711e-10	chr19:51069360-51069600
cg00909646	0.443553	0.384618	-11.6312	7.92936e-18	1.092e-16	chr8:67873389-67875600
cg00910518	0.33832	0.244313	-6.31503	2.37427e-08	6.30581e-08	chr1:91190490-91192804
cg00910695	0.592341	0.506879	-20.2223	1.7948e-30	5.36067e-28	chr8:109094486-109095849
cg00912625	0.378771	0.282299	-6.94105	1.81101e-09	5.81607e-09	chr3:2140030-2141784
cg00913949	0.53917	0.371501	-9.73916	1.59051e-14	1.20137e-13	chr1:217311468-217311773
cg00914033	0.309615	0.202137	-6.9088	2.06979e-09	6.58669e-09	chr10:81664390-81665076
cg00914041	0.515722	0.272617	-8.29098	6.49101e-12	3.1233e-11	chr8:91997231-91997906
cg00916536	0.749265	0.32344	-10.1224	3.31463e-15	2.81704e-14	chr2:87015975-87018182
cg00917018	0.745596	0.386665	-11.5297	1.18062e-17	1.57656e-16	chrX:140270951-140271553
cg00917569	0.711178	0.300211	-11.5437	1.11767e-17	1.49921e-16	chr16:51183700-51188763
cg00918522	0.596974	0.202869	-7.01848	1.31387e-09	4.31612e-09	chr4:175135260-175135496
cg00919971	0.456165	0.228629	-5.81658	1.77343e-07	4.02847e-07	chr7:1286023-1287658
cg00920327	0.601902	0.365722	-10.6429	4.0236e-16	4.04146e-15	chr6:72129509-72130756
cg00920970	0.572628	0.450381	-17.7635	3.02604e-27	3.5585e-25	chr6:152128823-152129771
cg00922781	0.368598	0.235357	-7.29952	4.08512e-10	1.46222e-09	chr10:128076156-128077482
cg00924004	0.528979	0.429508	-11.502	1.31647e-17	1.74377e-16	chr8:65491084-65491319
cg00925557	0.322808	0.234142	-6.39324	1.7258e-08	4.68802e-08	chr15:93631429-93633173
cg00926215	0.513128	0.223407	-9.97494	6.05177e-15	4.91396e-14	chr2:223162947-223163912
cg00926400	0.508617	0.405276	-17.817	2.55591e-27	3.08876e-25	chr2:198649752-198651599
cg00927495	0.349028	0.264049	-7.49495	1.80859e-10	6.84707e-10	chr9:96713327-96718186
cg00927554	0.649001	0.516521	-15.8454	1.61216e-24	9.56065e-23	chr12:95941907-95942979
cg00929376	0.682515	0.276956	-12.8947	6.17583e-20	1.28699e-18	chr1:25255528-25259005
cg00929855	0.353794	0.26225	-6.34072	2.13832e-08	5.72008e-08	chr6:31782873-31785190
cg00930873	0.314425	0.224392	-6.46362	1.29425e-08	3.59582e-08	chr15:58357310-58358776
cg00931558	0.535095	0.419159	-14.1989	5.07526e-22	1.6665e-20	chr8:77594256-77594860
cg00931644	0.503854	0.314934	-5.34768	1.12498e-06	2.20733e-06	chr13:77459323-77461099
cg00932276	0.490586	0.26121	-6.14213	4.79133e-08	1.20627e-07	chrX:13587649-13588221
cg00933210	0.374392	0.223592	-8.78441	8.27783e-13	4.63578e-12	chr16:3232836-3234048
cg00937263	0.469093	0.243611	-5.91223	1.20971e-07	2.83219e-07	chrX:74143853-74145176
cg00937982	0.470801	0.204008	-6.12915	2.00746e-07	4.51807e-07	chr21:38079942-38081833
cg00938816	0.692902	0.213555	-9.95081	6.6796e-15	5.38904e-14	chr17:8059557-8060237
cg00939495	0.582768	0.347009	-14.957	3.44088e-23	1.48264e-21	chr4:9783036-9784960
cg00939735	0.414677	0.328446	-7.45126	2.17029e-10	8.11567e-10	chr4:185939223-185942747
cg00942551	0.418585	0.352317	-8.05113	1.76945e-11	7.92384e-11	chr19:3585358-3585947
cg00944193	0.328579	0.278655	-5.49715	6.27688e-07	1.29156e-06	chr13:36044845-36045481
cg00945234	0.441098	0.299278	-10.5399	6.09405e-16	5.92284e-15	chr1:50884229-50891471
cg00945238	0.460098	0.257401	-9.93224	7.20666e-15	5.77342e-14	chr4:134069163-134070442
cg00945293	0.47657	0.433599	-8.90936	4.92064e-13	2.86269e-12	chr1:2983926-2987962
cg00945810	0.68486	0.301225	-8.18738	1.00092e-11	4.6673e-11	chr7:813628-814392
cg00947032	0.642638	0.499806	-14.1933	5.17894e-22	1.69511e-20	chr13:36919738-36921004
cg00950846	0.557328	0.226318	-7.08133	1.01224e-09	3.39103e-09	chr16:62069122-62070634
cg00953355	0.419	0.349541	-11.3221	2.67668e-17	3.33504e-16	chr17:70112825-70114271
cg00954382	0.488105	0.296488	-10.4419	9.05625e-16	8.51221e-15	chr4:156129169-156130209
cg00955035	0.747088	0.216355	-12.0374	1.62996e-18	2.56813e-17	chr2:233251362-233253414
cg00955497	0.514741	0.27847	-8.96816	3.85322e-13	2.28395e-12	chr15:89147661-89149198
cg00956199	0.651282	0.204151	-7.24847	5.05258e-10	1.78056e-09	chr10:8077830-8078378
cg00960395	0.443199	0.282471	-7.147	7.70544e-10	2.63266e-09	chr17:46800534-46800746
cg00960898	0.707262	0.269268	-9.6296	2.49554e-14	1.82099e-13	chrX:136113584-136114232
cg00961866	0.401397	0.210823	-5.98711	8.95583e-08	2.1467e-07	chr10:102905715-102906693
cg00962913	0.260404	0.24239	-7.3621	3.14755e-10	1.14599e-09	chr1:179711948-179713951
cg00963169	0.559904	0.324975	-11.0342	8.3936e-17	9.5527e-16	chr1:50513645-50514320
cg00963378	0.737035	0.424079	-16.9696	3.85527e-26	3.41555e-24	chr13:20716138-20717372
cg00964997	0.7065	0.241824	-12.3976	4.07563e-19	7.26278e-18	chr4:13530848-13531244
cg00965748	0.558337	0.264196	-15.1598	1.696e-23	7.86348e-22	chr20:39316551-39319987
cg00966099	0.565531	0.441448	-10.9297	1.27342e-16	1.39689e-15	chr4:184718264-184719754
cg00966398	0.349588	0.245924	-9.07136	2.50968e-13	1.53986e-12	chr12:3599967-3603008
cg00969119	0.680681	0.292465	-7.54446	1.47095e-10	5.65174e-10	chr3:13323439-13324929
cg00969405	0.689836	0.330863	-8.11787	1.33852e-11	6.11799e-11	chr7:27182614-27185562
cg00970325	0.584296	0.367577	-11.8887	2.90229e-18	4.34663e-17	chr3:142681138-142683268
cg00970361	0.54416	0.283451	-8.00771	2.12184e-11	9.37461e-11	chr15:60289326-60289533
cg00973653	0.336791	0.227676	-5.92908	1.13065e-07	2.66064e-07	chr1:70032968-70034495
cg00973677	0.43627	0.247987	-8.26963	7.09682e-12	3.39264e-11	chr7:136553855-136556194
cg00974941	0.322545	0.26163	-5.98675	8.96879e-08	2.14953e-07	chr7:48074839-48075985
cg00980319	0.454422	0.314034	-7.04545	1.17479e-09	3.89025e-09	chr1:2559893-2561055
cg00981472	0.343686	0.309241	-7.15638	7.41104e-10	2.53935e-09	chr2:31456741-31457653
cg00981837	0.448999	0.389207	-11.8005	4.09073e-18	5.94059e-17	chr5:33936169-33938309
cg00982136	0.475035	0.363169	-9.9397	6.99018e-15	5.6144e-14	chr2:201728893-201729577
cg00982919	0.370891	0.225172	-6.47994	1.21061e-08	3.38151e-08	chr9:126773247-126780953
cg00984146	0.649778	0.388094	-14.1559	5.92486e-22	1.91111e-20	chr5:38257826-38259136
cg00984694	0.354997	0.317626	-6.79902	3.25862e-09	1.00347e-08	chr16:58497034-58498595
cg00987031	0.624609	0.313713	-11.1552	5.18506e-17	6.12434e-16	chr5:140892914-140893189
cg00987080	0.358744	0.284893	-5.59167	4.32829e-07	9.17894e-07	chr1:32930501-32931061
cg00989765	0.605521	0.365959	-7.02184	1.29567e-09	4.26039e-09	chr4:55991403-55992171
cg00990022	0.435801	0.241994	-6.12846	5.06377e-08	1.26947e-07	chr1:40136989-40138087
cg00991794	0.308445	0.220085	-4.82013	8.40487e-06	1.39568e-05	chr6:125283125-125284389
cg00991875	0.835544	0.227277	-9.79849	1.24666e-14	9.59791e-14	chr6:161100093-161100456
cg00992239	0.436608	0.263927	-7.65861	1.17961e-10	4.60492e-10	chr3:154797399-154797988
cg00993118	0.377619	0.298888	-7.09169	9.69614e-10	3.25871e-09	chr5:50683286-50683615
cg00995327	0.484634	0.431104	-11.9154	2.61583e-18	3.95648e-17	chr3:142837886-142840838
cg00995520	0.787944	0.229524	-9.64842	2.30958e-14	1.69341e-13	chr1:111216245-111217937
cg00996262	0.23768	0.219518	-6.24704	3.13089e-08	8.14608e-08	chr17:7554140-7555338
cg00996758	0.425962	0.262626	-6.25217	3.06626e-08	7.989e-08	chr3:137487430-137488021
cg00997079	0.527977	0.272609	-14.0755	7.91969e-22	2.49802e-20	chr2:80529678-80530846
cg00997551	0.625042	0.270186	-6.45308	1.35129e-08	3.74218e-08	chr8:109094486-109095849
cg00998387	0.589041	0.265737	-8.30658	6.08115e-12	2.93914e-11	chr8:65281904-65283043
cg00998451	0.365937	0.238843	-6.6435	6.18634e-09	1.81783e-08	chr13:100608123-100609686
cg00998744	0.66248	0.201096	-10.0691	4.1204e-15	3.44448e-14	chr3:147142182-147142391
cg00998784	0.584329	0.224319	-8.65868	1.39795e-12	7.52952e-12	chr5:176046144-176047641
cg01001098	0.309474	0.203106	-5.83611	1.6404e-07	3.74973e-07	chr1:47690981-47691727
cg01002253	0.430372	0.209638	-5.18674	2.09519e-06	3.91017e-06	chr4:164264822-164265772
cg01002529	0.622253	0.200081	-10.3818	1.15536e-15	1.06407e-14	chr3:69591012-69592050
cg01009664	0.692541	0.268132	-9.8863	8.69799e-15	6.87159e-14	chr3:129693128-129694841
cg01010188	0.438363	0.237413	-5.99224	8.77304e-08	2.10627e-07	chr5:172754057-172757098
cg01011748	0.448456	0.361057	-9.68701	2.28755e-14	1.67828e-13	chr2:154728945-154729328
cg01013590	0.538158	0.401003	-13.9956	1.05771e-21	3.24793e-20	chr2:120281662-120282211
cg01018701	0.443223	0.385138	-8.60206	1.77036e-12	9.36912e-12	chr3:157155268-157155826
cg01019028	0.370573	0.265408	-6.95641	1.69943e-09	5.4793e-09	chr6:132722094-132722901
cg01019600	0.500421	0.268431	-4.91118	5.97521e-06	1.02123e-05	chrX:119124497-119125671
cg01020744	0.602979	0.205178	-5.82581	1.70925e-07	3.89403e-07	chr5:63256549-63257886
cg01025398	0.245903	0.210422	-5.99909	8.53464e-08	2.05325e-07	chr3:71834069-71834653
cg01028163	0.467745	0.310484	-7.57311	1.30511e-10	5.05707e-10	chr16:19894966-19897156
cg01028849	0.399554	0.219074	-5.0535	3.4874e-06	6.2348e-06	chr8:65491084-65491319
cg01029347	0.433638	0.23993	-5.92548	1.14713e-07	2.69618e-07	chr14:77605886-77608304
cg01029623	0.540246	0.421	-28.7277	9.38707e-40	6.83795e-36	chr12:122016171-122017693
cg01030121	0.580578	0.354684	-12.0676	1.45027e-18	2.31281e-17	chr12:72665684-72667551
cg01030534	0.784163	0.60776	-23.0853	6.83267e-34	6.39927e-31	chr7:143582126-143582610
cg01031441	0.664565	0.244616	-6.33795	2.16259e-08	5.78054e-08	chr12:64784011-64784664
cg01032359	0.431999	0.309564	-12.1043	1.25831e-18	2.0284e-17	chr12:111471961-111473546
cg01033865	0.505933	0.40058	-12.9433	5.14573e-20	1.09035e-18	chr11:115630399-115631117
cg01034396	0.82177	0.232552	-8.85613	6.14063e-13	3.51215e-12	chr13:37493897-37494752
cg01035160	0.390108	0.297446	-6.55068	9.05858e-09	2.58399e-08	chr4:90758009-90758870
cg01036409	0.345622	0.314104	-5.78855	1.98315e-07	4.46817e-07	chr17:66596073-66597578
cg01037890	0.354164	0.292487	-6.80717	3.15075e-09	9.73114e-09	chr10:60935828-60937049
cg01040523	0.580514	0.34575	-9.26813	1.10993e-13	7.26177e-13	chr13:37005582-37006453
cg01043019	0.556665	0.492547	-10.2939	1.64992e-15	1.47933e-14	chr6:127439266-127441072
cg01043119	0.477085	0.40168	-8.19693	9.61761e-12	4.498e-11	chr10:119000436-119001530
cg01043865	0.416332	0.20087	-5.37992	9.92396e-07	1.96729e-06	chr5:37836748-37840726
cg01045118	0.479262	0.214776	-6.48555	1.18312e-08	3.31072e-08	chr17:33814235-33814947
cg01045612	0.330321	0.305374	-9.97711	5.99832e-15	4.87418e-14	chr14:100437382-100438863
cg01046104	0.703758	0.262333	-11.0267	8.6458e-17	9.81332e-16	chr19:58094740-58095764
cg01047025	0.504762	0.311747	-8.01447	2.06268e-11	9.13835e-11	chr9:841375-843364
cg01047586	0.579599	0.370447	-11.2279	3.88643e-17	4.69926e-16	chr2:176933132-176933449
cg01048445	0.434902	0.280891	-7.18862	6.48131e-10	2.24282e-09	chr2:241771656-241772194
cg01048962	0.653657	0.285925	-9.45674	5.089e-14	3.52232e-13	chr19:21646329-21646536
cg01049530	0.370196	0.303687	-6.54781	9.16605e-09	2.61272e-08	chr4:81951942-81952808
cg01051310	0.37553	0.341165	-6.81277	3.07874e-09	9.5251e-09	chr1:228194097-228196512
cg01052879	0.56642	0.390131	-16.5176	1.69779e-25	1.28455e-23	chr20:61806255-61810867
cg01053260	0.430685	0.26928	-8.98817	3.54564e-13	2.1156e-12	chr15:47476370-47477499
cg01054478	0.566021	0.217376	-9.07236	2.49923e-13	1.53396e-12	chr5:180100701-180101209
cg01056653	0.326372	0.302942	-10.5343	6.23523e-16	6.04705e-15	chr10:7449377-7455339
cg01058294	0.459885	0.287825	-7.94029	2.81293e-11	1.21754e-10	chr15:89147661-89149198
cg01059449	0.632668	0.26393	-10.5159	6.7159e-16	6.47681e-15	chr18:44337511-44338100
cg01059913	0.388512	0.263345	-8.62816	1.58774e-12	8.47034e-12	chr12:120031495-120033212
cg01060861	0.371544	0.314843	-7.99462	2.24118e-11	9.86549e-11	chr10:28030183-28035211
cg01061391	0.845273	0.270163	-11.4272	1.76736e-17	2.28338e-16	chr13:79170115-79171231
cg01064265	0.545394	0.361838	-10.3713	1.20552e-15	1.10614e-14	chr16:55362738-55363287
cg01066602	0.54185	0.210618	-7.85103	4.08565e-11	1.72276e-10	chr7:35301151-35301731
cg01070209	0.528671	0.32495	-8.93664	4.39266e-13	2.57725e-12	chr12:119419106-119419810
cg01070987	0.613768	0.279792	-6.1641	4.38341e-08	1.11084e-07	chr3:149687878-149689537
cg01072057	0.576952	0.341751	-8.59798	1.80075e-12	9.51266e-12	chr2:233283398-233285959
cg01072076	0.54548	0.451699	-8.29763	6.31307e-12	3.04259e-11	chr5:1930755-1931986
cg01072217	0.462071	0.292776	-10.2163	2.26149e-15	1.97882e-14	chr7:1269166-1282864
cg01072952	0.551139	0.330459	-11.534	1.16095e-17	1.55188e-16	chr5:83679585-83680720
cg01076272	0.685355	0.216993	-10.4555	8.57053e-16	8.09805e-15	chr16:86320176-86321055
cg01078989	0.465577	0.314122	-13.8507	1.79053e-21	5.18149e-20	chr10:15761424-15762101
cg01080998	0.443753	0.205901	-9.16427	1.70681e-13	1.08045e-12	chr5:87980879-87981272
cg01082512	0.546825	0.306044	-10.1058	3.54726e-15	2.9992e-14	chr10:23462225-23463889
cg01082843	0.609943	0.281866	-11.0375	8.28208e-17	9.43478e-16	chr2:210636345-210636935
cg01083633	0.60811	0.248782	-8.76233	9.07513e-13	5.04699e-12	chr10:44162851-44163531
cg01085210	0.296126	0.246269	-7.47748	1.94535e-10	7.32927e-10	chr14:38067447-38069207
cg01085837	0.303977	0.24181	-5.21688	1.86584e-06	3.5144e-06	chr12:22093955-22095357
cg01086895	0.33812	0.266668	-5.51484	5.85609e-07	1.21183e-06	chr11:6676497-6677096
cg01087008	0.506887	0.287	-10.4026	1.0619e-15	9.84554e-15	chr14:38067447-38069207
cg01088410	0.274618	0.226594	-4.12402	0.00010356	0.000137268	chr5:170735170-170739863
cg01089249	0.577031	0.251935	-8.98836	3.5428e-13	2.114e-12	chr2:171676553-171676980
cg01089319	0.532949	0.237882	-8.51238	2.57404e-12	1.32532e-11	chr2:171676553-171676980
cg01090089	0.398796	0.277073	-7.8036	4.98163e-11	2.07257e-10	chr7:6570454-6571095
cg01090834	0.580876	0.504661	-13.0429	3.54101e-20	7.77194e-19	chr21:38079942-38081833
cg01098237	0.250386	0.232579	-6.05935	6.69486e-08	1.64092e-07	chr11:65601070-65601551
cg01099231	0.242658	0.215953	-4.48906	2.83856e-05	4.23527e-05	chr10:8076003-8077261
cg01101647	0.379421	0.20197	-8.25595	1.7951e-11	8.02991e-11	chr4:66536066-66536674
cg01102073	0.694013	0.343186	-9.43701	5.52092e-14	3.79741e-13	chr3:128205496-128212274
cg01104047	0.461618	0.321334	-13.055	3.38433e-20	7.45177e-19	chr5:136834017-136835146
cg01105058	0.519382	0.359368	-15.3746	8.06311e-24	4.03883e-22	chr13:102068117-102069258
cg01107142	0.515161	0.231302	-7.68257	8.26168e-11	3.31184e-10	chr5:37836748-37840726
cg01108106	0.36187	0.259459	-10.8382	1.83638e-16	1.95822e-15	chr7:93204086-93204381
cg01108118	0.586852	0.437515	-14.7807	6.39351e-23	2.57231e-21	chr6:391189-393790
cg01109169	0.54376	0.290075	-8.38443	4.39245e-12	2.17507e-11	chr2:71134586-71134792
cg01112805	0.652596	0.342256	-16.5794	1.38415e-25	1.06696e-23	chr13:39261237-39262299
cg01114937	0.589709	0.484509	-10.9124	1.36445e-16	1.48841e-15	chr6:85472703-85474132
cg01120173	0.761096	0.214532	-9.70349	1.84151e-14	1.37497e-13	chr17:5019638-5019879
cg01122187	0.330887	0.30219	-9.61998	2.59637e-14	1.88884e-13	chr7:21582444-21583313
cg01132696	0.686284	0.371937	-10.4137	1.01539e-15	9.45113e-15	chr6:33048417-33048814
cg01134282	0.561858	0.4765	-11.9147	2.62322e-18	3.96673e-17	chr8:85096760-85097247
cg01135754	0.406861	0.243909	-6.18641	4.00449e-08	1.02247e-07	chr16:54317822-54324604
cg01135780	0.386114	0.326308	-12.0115	1.80174e-18	2.81586e-17	chr5:158527375-158527983
cg01136167	0.332404	0.220191	-7.1654	7.13811e-10	2.45218e-09	chr7:65037625-65037864
cg01137532	0.255419	0.217253	-5.19907	1.99826e-06	3.74388e-06	chr10:64133790-64134420
cg01138867	0.37287	0.27347	-6.15065	4.62887e-08	1.16903e-07	chr5:160974693-160975384
cg01139508	0.585797	0.501893	-9.87475	9.11929e-15	7.18236e-14	chr3:44626326-44626794
cg01142635	0.711707	0.216727	-9.27035	1.09977e-13	7.20055e-13	chr4:6223567-6224224
cg01142710	0.580576	0.239454	-10.3069	1.56512e-15	1.4083e-14	chr5:145713642-145713913
cg01144053	0.47745	0.334114	-13.2428	1.67872e-20	3.95745e-19	chr2:7571072-7571642
cg01145903	0.743594	0.291268	-10.9456	1.19493e-16	1.31795e-15	chr5:115697135-115697589
cg01146232	0.721931	0.262174	-11.0891	6.74466e-17	7.80407e-16	chr16:51183700-51188763
cg01146320	0.441379	0.212209	-6.89424	2.19826e-09	6.96844e-09	chr11:120081488-120082345
cg01148781	0.748053	0.238469	-4.85161	7.4718e-06	1.25299e-05	chr8:99960498-99961438
cg01149449	0.344881	0.293332	-7.04576	1.17329e-09	3.88607e-09	chr11:79148359-79152200
cg01150270	0.453986	0.298578	-10.5268	1.34186e-15	1.22183e-14	chr15:95869956-95870322
cg01150433	0.624413	0.22486	-11.6097	8.62587e-18	1.18011e-16	chr3:147142182-147142391
cg01151966	0.567428	0.431093	-18.345	4.91497e-28	7.35745e-26	chr10:83633821-83635729
cg01152302	0.57819	0.227929	-7.5411	1.49174e-10	5.72625e-10	chr15:84322323-84323771
cg01156077	0.497841	0.269605	-9.5763	3.108e-14	2.22932e-13	chr2:63274476-63279430
cg01156513	0.377084	0.286359	-7.60513	1.14175e-10	4.46763e-10	chr3:24870675-24871369
cg01157070	0.500289	0.455227	-11.8559	3.29644e-18	4.87402e-17	chr16:56224732-56224980
cg01157261	0.412415	0.323194	-8.25396	7.57713e-12	3.60399e-11	chr7:100209595-100210655
cg01157404	0.405481	0.216517	-8.72592	1.0562e-12	5.80546e-12	chr1:237205127-237206644
cg01158680	0.648531	0.264509	-9.97709	5.99881e-15	4.87418e-14	chr7:79082175-79082427
cg01159623	0.522196	0.295869	-10.2917	1.66501e-15	1.49164e-14	chr7:70596229-70598382
cg01160692	0.641837	0.309156	-10.4263	9.64581e-16	9.01915e-15	chr17:1952920-1962328
cg01161204	0.668018	0.385136	-11.689	6.32242e-18	8.85015e-17	chr11:115529998-115530548
cg01162672	0.4866	0.368367	-17.8884	2.04125e-27	2.56123e-25	chr6:133562087-133563586
cg01163837	0.408858	0.271582	-10.6201	4.41185e-16	4.39609e-15	chr2:31456741-31457653
cg01163842	0.581856	0.531861	-11.1121	6.15439e-17	7.17683e-16	chr14:95234613-95236569
cg01165402	0.647299	0.285567	-8.40607	4.01275e-12	2.0005e-11	chr5:115912002-115912384
cg01165776	0.467257	0.238885	-6.66035	5.77178e-09	1.70372e-08	chr2:119602617-119604486
cg01166145	0.505377	0.208883	-5.07161	3.25499e-06	5.85451e-06	chr4:55094322-55094593
cg01166979	0.311674	0.217216	-5.79036	1.96885e-07	4.43794e-07	chr3:13919940-13922335
cg01167755	0.481521	0.31267	-8.86763	5.85363e-13	3.36059e-12	chr5:139283351-139284282
cg01172903	0.472641	0.422098	-10.4215	9.83453e-16	9.18055e-15	chr19:12203029-12203503
cg01174140	0.344721	0.201656	-6.58919	7.7337e-09	2.2317e-08	chr5:180017100-180019062
cg01175020	0.621904	0.443116	-19.9315	4.17669e-30	1.1019e-27	chr10:102896343-102896665
cg01175550	0.787807	0.369367	-14.0122	9.95872e-22	3.07461e-20	chr7:27147590-27148389
cg01175812	0.349064	0.200261	-8.12767	1.28478e-11	5.88896e-11	chr12:4918274-4919657
cg01177167	0.402114	0.280278	-6.73624	4.22226e-09	1.27627e-08	chr10:101281182-101282116
cg01178624	0.590997	0.41204	-10.7169	2.98776e-16	3.06417e-15	chr11:65359293-65360328
cg01179012	0.433491	0.25091	-6.57266	8.27716e-09	2.37645e-08	chr2:131594140-131595302
cg01180552	0.599626	0.336571	-9.28101	1.05226e-13	6.91443e-13	chr16:54316904-54317149
cg01181227	0.540019	0.259796	-10.7917	2.21326e-16	2.32347e-15	chr4:1396292-1401730
cg01184975	0.668355	0.2902	-9.54026	3.60577e-14	2.55547e-13	chr12:114851958-114852360
cg01185433	0.501673	0.217277	-7.33432	3.53389e-10	1.27719e-09	chr4:175135260-175135496
cg01188592	0.507399	0.362068	-12.1543	1.03758e-18	1.70081e-17	chr20:982653-983252
cg01189783	0.513365	0.267417	-9.96225	6.37431e-15	5.15798e-14	chr6:100441407-100442152
cg01190024	0.735408	0.229417	-9.82375	1.12395e-14	8.72124e-14	chr10:8077830-8078378
cg01190692	0.391695	0.31553	-7.91766	3.09208e-11	1.32968e-10	chr12:106977389-106977713
cg01192900	0.416108	0.326371	-13.1473	2.39662e-20	5.45943e-19	chr11:111383169-111383892
cg01193064	0.509763	0.223892	-8.88145	5.52654e-13	3.18677e-12	chr21:44494625-44496989
cg01193769	0.475133	0.30182	-10.8251	1.93577e-16	2.05338e-15	chr18:55103155-55108853
cg01194057	0.370872	0.319916	-9.06942	2.52999e-13	1.55118e-12	chr4:96469860-96470994
cg01194371	0.575796	0.327795	-7.75448	6.11732e-11	2.50644e-10	chr5:79330929-79331488
cg01196322	0.566489	0.227305	-7.71921	7.08884e-11	2.87544e-10	chr5:122433879-122435551
cg01196531	0.546718	0.293876	-9.76423	1.43488e-14	1.09302e-13	chr15:53080459-53083699
cg01196788	0.473716	0.287644	-5.37885	9.96548e-07	1.97472e-06	chr2:19562750-19562965
cg01196950	0.59637	0.266263	-9.44388	5.36632e-14	3.69884e-13	chr16:3232836-3234048
cg01198033	0.76797	0.410759	-12.8732	6.69762e-20	1.38298e-18	chr7:155302254-155303158
cg01200640	0.532671	0.263069	-9.63365	2.45431e-14	1.79241e-13	chr8:686831-689496
cg01201519	0.378444	0.253353	-6.21421	3.57745e-08	9.21252e-08	chr7:121950250-121950927
cg01202526	0.332799	0.298417	-8.66362	1.36948e-12	7.38774e-12	chr1:110692989-110694264
cg01202666	0.534973	0.291572	-15.3858	7.75591e-24	3.90085e-22	chr7:19156051-19158042
cg01204210	0.463319	0.284579	-8.7593	9.19065e-13	5.10603e-12	chr10:103043991-103044480
cg01204305	0.572548	0.273883	-8.86283	5.97182e-13	3.42335e-12	chr3:49755764-49757317
cg01210880	0.472004	0.239334	-5.47534	6.83698e-07	1.39749e-06	chrX:122318753-122319149
cg01211065	0.658258	0.241901	-10.907	1.39478e-16	1.51884e-15	chr10:43393477-43394417
cg01212887	0.51035	0.291479	-11.8091	3.95641e-18	5.76212e-17	chr13:95363153-95366051
cg01213381	0.471795	0.329236	-11.4284	1.75955e-17	2.27459e-16	chr14:57278069-57278287
cg01217071	0.573835	0.219016	-4.65509	1.54921e-05	2.44099e-05	chr2:201450527-201451027
cg01217984	0.764136	0.265793	-13.8048	2.1165e-21	6.04125e-20	chr7:27143182-27143479
cg01218180	0.688087	0.405217	-10.1789	2.63312e-15	2.27905e-14	chr6:168079012-168079213
cg01222180	0.793888	0.229289	-10.238	2.07053e-15	1.82402e-14	chrX:150345616-150346577
cg01225698	0.455033	0.295228	-6.8446	2.69933e-09	8.42722e-09	chr11:27743473-27744564
cg01228667	0.510225	0.315715	-6.80319	3.20297e-09	9.87986e-09	chrX:136113584-136114232
cg01229798	0.507513	0.47443	-10.3817	1.15579e-15	1.06427e-14	chr10:88122925-88127364
cg01234044	0.55526	0.342297	-8.76437	8.99831e-13	5.00681e-12	chr7:1269166-1282864
cg01236132	0.613086	0.304056	-8.8233	7.03992e-13	3.9889e-12	chr13:112720565-112723582
cg01237056	0.604019	0.266306	-12.0348	1.64635e-18	2.59239e-17	chr22:43738883-43740285
cg01240056	0.590484	0.351397	-9.27802	1.06539e-13	6.9924e-13	chr7:1263497-1264364
cg01241721	0.44963	0.342777	-9.42824	5.72442e-14	3.92853e-13	chr8:143531119-143534495
cg01243371	0.736099	0.250003	-6.81803	3.01247e-09	9.33152e-09	chr16:86549070-86550512
cg01243879	0.418353	0.209002	-4.21285	7.59586e-05	0.000103614	chr6:166720240-166722275
cg01245966	0.58521	0.324366	-10.9492	1.17785e-16	1.30076e-15	chr8:132052204-132054749
cg01246835	0.36147	0.32135	-11.0468	7.98012e-17	9.11455e-16	chr7:6703504-6704075
cg01247426	0.228859	0.204623	-5.98606	8.99372e-08	2.15527e-07	chr12:45269831-45270835
cg01247522	0.456973	0.407349	-8.97191	3.79357e-13	2.25104e-12	chr8:140714586-140718259
cg01254303	0.592428	0.234851	-7.30935	3.9213e-10	1.40785e-09	chr12:119591857-119592176
cg01255414	0.574619	0.279862	-13.1891	2.05071e-20	4.74732e-19	chr3:192125822-192127994
cg01255417	0.653765	0.264013	-13.8924	1.5385e-21	4.52598e-20	chr6:10422322-10422648
cg01256089	0.388483	0.315186	-8.56337	2.08057e-12	1.087e-11	chr16:77822376-77823134
cg01256674	0.265026	0.20238	-5.69088	2.92387e-07	6.3981e-07	chr5:72715408-72715997
cg01257828	0.502771	0.286134	-11.9351	2.4233e-18	3.68653e-17	chr3:192125822-192127994
cg01257975	0.52831	0.244792	-6.8108	3.10391e-09	9.59685e-09	chr22:40057942-40058844
cg01258201	0.490337	0.331658	-15.7178	2.48666e-24	1.39996e-22	chr6:36807679-36808808
cg01258751	0.564306	0.306413	-10.6864	3.37829e-16	3.43061e-15	chr6:100912072-100913337
cg01259029	0.395385	0.299567	-12.5228	2.52646e-19	4.68423e-18	chr5:10562817-10565680
cg01261798	0.495962	0.409235	-12.4649	3.15079e-19	5.73475e-18	chr10:133998913-134001500
cg01263292	0.291065	0.273117	-6.76645	3.72758e-09	1.13734e-08	chr12:66582696-66583345
cg01269620	0.417076	0.222968	-4.88562	6.57758e-06	1.11579e-05	chr6:166073883-166077752
cg01269718	0.489234	0.305348	-9.84572	1.02714e-14	8.01798e-14	chr18:13868533-13869026
cg01270424	0.479177	0.267381	-6.58644	7.82167e-09	2.25535e-08	chr2:237071795-237078762
cg01275523	0.495853	0.381245	-9.26709	1.11468e-13	7.29034e-13	chr10:102503914-102506146
cg01276475	0.466575	0.290718	-9.48752	4.48191e-14	3.12855e-13	chr6:72596037-72596404
cg01277542	0.551103	0.464703	-15.7791	2.01867e-24	1.16654e-22	chr16:55689599-55690895
cg01277615	0.33124	0.220625	-6.62429	6.6949e-09	1.95469e-08	chr7:107220345-107221075
cg01278387	0.407518	0.375474	-13.4112	8.98871e-21	2.23304e-19	chr20:58152281-58152847
cg01281157	0.718666	0.270503	-11.9156	2.61342e-18	3.95328e-17	chr5:178421226-178422337
cg01283246	0.52217	0.401788	-14.069	8.10812e-22	2.55071e-20	chr5:135265849-135266517
cg01283417	0.390525	0.300062	-5.29793	1.36444e-06	2.63499e-06	chr18:5894867-5896249
cg01285706	0.403142	0.25581	-6.25984	2.97212e-08	7.76069e-08	chr4:81951942-81952808
cg01286665	0.753938	0.261909	-13.3726	1.03684e-20	2.54322e-19	chr5:54527320-54527760
cg01287514	0.426965	0.353658	-6.97344	1.58361e-09	5.13103e-09	chr5:166405485-166405917
cg01287975	0.613583	0.221329	-5.22329	1.82039e-06	3.43442e-06	chr7:97361133-97363018
cg01288372	0.469311	0.317432	-9.01724	3.14216e-13	1.89269e-12	chr2:209271338-209271987
cg01291404	0.329591	0.257837	-6.41624	1.57099e-08	4.29947e-08	chr12:48397890-48398731
cg01293271	0.451454	0.227351	-5.69616	2.86328e-07	6.27372e-07	chrX:139585868-139588578
cg01295203	0.525845	0.339812	-9.71321	1.76938e-14	1.32504e-13	chr8:70981874-70984888
cg01295518	0.551861	0.440711	-9.78475	1.319e-14	1.01132e-13	chr3:238392-240140
cg01296360	0.412281	0.207653	-7.34566	3.37078e-10	1.22214e-09	chr8:145925411-145926101
cg01297721	0.547121	0.244925	-6.88525	2.28157e-09	7.20876e-09	chr19:19371676-19372393
cg01297808	0.409619	0.252971	-8.02398	1.98222e-11	8.80417e-11	chr10:94180316-94180754
cg01302649	0.309154	0.208615	-6.83038	2.8627e-09	8.89934e-09	chr16:86530748-86532994
cg01304890	0.510926	0.22881	-9.92432	7.44414e-15	5.94877e-14	chr4:81104762-81105527
cg01306747	0.758524	0.294557	-7.86426	3.86571e-11	1.63597e-10	chr16:68678687-68680149
cg01307130	0.795157	0.246604	-6.46383	1.29315e-08	3.59315e-08	chr10:71331450-71331691
cg01307939	0.422288	0.335095	-18.8685	9.88491e-29	1.7902e-26	chr7:98467024-98468058
cg01308913	0.584299	0.226217	-5.68946	2.94029e-07	6.43085e-07	chrX:25040879-25041362
cg01309744	0.474267	0.347273	-9.99108	5.66542e-15	4.61991e-14	chr7:155164558-155167854
cg01311971	0.374578	0.247382	-9.5035	4.19597e-14	2.94179e-13	chr1:244080541-244081093
cg01313387	0.688511	0.223829	-6.59996	7.39888e-09	2.14372e-08	chr12:113515165-113515970
cg01313514	0.348685	0.226764	-6.38807	1.76262e-08	4.78082e-08	chr1:228194097-228196512
cg01322214	0.658174	0.309585	-11.5426	1.12258e-17	1.50519e-16	chr7:25219409-25219962
cg01322975	0.564607	0.358461	-13.2323	1.74556e-20	4.10311e-19	chr10:118030733-118034230
cg01323049	0.303707	0.210228	-7.54675	1.45696e-10	5.60224e-10	chr2:19555790-19558403
cg01323148	0.691236	0.412175	-12.8145	8.35662e-20	1.69432e-18	chr2:206549600-206551316
cg01323381	0.628375	0.364514	-8.35415	4.98486e-12	2.44415e-11	chr7:27182614-27185562
cg01325460	0.32275	0.300358	-6.14493	4.7374e-08	1.19391e-07	chr19:57831600-57832250
cg01327552	0.257114	0.227509	-4.19654	8.04272e-05	0.000109153	chr6:167275721-167276626
cg01328892	0.647135	0.507892	-19.6453	9.67414e-30	2.34468e-27	chr6:133562087-133563586
cg01333350	0.439817	0.382092	-10.4192	9.9301e-16	9.26088e-15	chr4:5713036-5713451
cg01335162	0.516334	0.31889	-8.64285	1.49337e-12	8.00433e-12	chr22:50064656-50064984
cg01337391	0.509072	0.248126	-13.8385	1.87163e-21	5.3995e-20	chr16:54317822-54324604
cg01337813	0.503703	0.23057	-10.7625	2.48848e-16	2.58754e-15	chr7:127806678-127808849
cg01348424	0.640852	0.2072	-6.79496	3.31372e-09	1.01932e-08	chr6:28753870-28754138
cg01349775	0.584408	0.349149	-9.45219	5.18533e-14	3.58389e-13	chr6:166666838-166667541
cg01350077	0.556535	0.510851	-15.917	1.26479e-24	7.69554e-23	chr6:41604584-41606663
cg01350680	0.625667	0.24658	-9.74594	1.54678e-14	1.17084e-13	chr10:124901908-124902617
cg01353586	0.376532	0.212892	-5.25791	1.59278e-06	3.03638e-06	chr16:25702956-25704631
cg01357292	0.370844	0.286455	-7.28437	4.3512e-10	1.55043e-09	chr3:42947481-42948170
cg01360618	0.785038	0.295105	-10.2163	2.26173e-15	1.9789e-14	chr3:69591012-69592050
cg01362243	0.70364	0.279118	-15.7916	1.93483e-24	1.12403e-22	chr2:45161428-45163058
cg01363714	0.471485	0.219821	-6.01977	7.85263e-08	1.90134e-07	chr14:103655242-103655928
cg01363734	0.745769	0.242837	-11.5933	9.19946e-18	1.25258e-16	chr12:117484306-117484627
cg01366419	0.535825	0.214967	-8.19025	9.88974e-12	4.61605e-11	chr7:70596229-70598382
cg01366595	0.335041	0.204679	-5.14245	2.48329e-06	4.57051e-06	chr5:42951077-42952410
cg01370449	0.568419	0.317818	-7.38566	2.85309e-10	1.04616e-09	chr7:27182614-27185562
cg01370541	0.542687	0.274321	-9.11591	2.08596e-13	1.29952e-12	chr4:41882451-41882964
cg01371799	0.517231	0.257876	-12.9603	4.82605e-20	1.02976e-18	chr7:1263497-1264364
cg01373911	0.427407	0.313511	-9.26715	1.11445e-13	7.28916e-13	chr1:6268821-6269588
cg01375976	0.32477	0.256429	-5.96375	9.83753e-08	2.33979e-07	chr3:12837993-12838359
cg01376826	0.657584	0.255758	-9.44687	5.30064e-14	3.65703e-13	chr3:147130343-147130577
cg01377358	0.376351	0.21292	-8.59043	1.85838e-12	9.79145e-12	chr20:30945648-30947033
cg01378667	0.473979	0.20594	-5.94665	1.0537e-07	2.49203e-07	chr15:27112031-27113479
cg01379240	0.37623	0.331871	-6.03943	7.25473e-08	1.76738e-07	chr3:138663719-138666346
cg01382100	0.42353	0.21503	-4.99489	4.35645e-06	7.64835e-06	chr4:57396749-57397269
cg01382110	0.49215	0.291359	-7.47907	1.93248e-10	7.28392e-10	chr18:4453970-4455647
cg01382137	0.553001	0.318626	-8.18543	1.00913e-11	4.70142e-11	chr13:53424942-53425995
cg01383228	0.483258	0.22676	-6.12494	5.13643e-08	1.28604e-07	chrX:124336771-124336991
cg01383274	0.327737	0.228412	-8.95409	4.08522e-13	2.411e-12	chr2:7571072-7571642
cg01384290	0.523962	0.222745	-5.43397	8.03803e-07	1.62133e-06	chr3:168867212-168867413
cg01384488	0.341779	0.248121	-5.98817	8.91773e-08	2.13834e-07	chr10:134597358-134602649
cg01385327	0.318351	0.219838	-6.54788	9.16337e-09	2.61201e-08	chr10:123356617-123358285
cg01386424	0.513082	0.226047	-6.54653	9.21395e-09	2.62571e-08	chr6:100038656-100039477
cg01388649	0.3978	0.274777	-5.63592	3.63452e-07	7.81306e-07	chr17:46810610-46810945
cg01390574	0.291543	0.21636	-4.9475	5.21112e-06	9.00985e-06	chr7:129425487-129425859
cg01392518	0.269932	0.204538	-7.09838	9.43042e-10	3.17568e-09	chr6:166579974-166583423
cg01392772	0.372232	0.282822	-6.51945	1.02964e-08	2.91076e-08	chr17:53342199-53343061
cg01394819	0.406373	0.377379	-6.18171	4.08154e-08	1.0404e-07	chr1:53527573-53528974
cg01395667	0.634402	0.223517	-8.47487	3.01046e-12	1.53294e-11	chr1:17018684-17020959
cg01396387	0.415605	0.244336	-8.90229	5.06734e-13	2.94281e-12	chr16:82660652-82661813
cg01396587	0.430977	0.260734	-7.53041	1.55978e-10	5.96733e-10	chr7:191876-193799
cg01397679	0.453334	0.412885	-11.5398	1.13503e-17	1.52002e-16	chr20:21485933-21496714
cg01398912	0.615053	0.229478	-7.74185	6.44871e-11	2.63281e-10	chrX:147582277-147583283
cg01401376	0.449297	0.361349	-11.6039	8.82295e-18	1.20494e-16	chr6:133562087-133563586
cg01402746	0.630817	0.231646	-4.86156	7.19865e-06	1.21083e-05	chr6:30614722-30615643
cg01404317	0.624307	0.427369	-12.1159	1.20351e-18	1.94842e-17	chr13:36919738-36921004
cg01404615	0.404925	0.26393	-7.48416	1.89193e-10	7.14157e-10	chr4:107956556-107957453
cg01405004	0.563688	0.24243	-8.73552	1.01481e-12	5.59527e-12	chr3:68980784-68982035
cg01405040	0.753334	0.247832	-7.53301	1.54298e-10	5.90856e-10	chr2:176964063-176965509
cg01406482	0.307199	0.244441	-6.97018	1.60514e-09	5.19719e-09	chr11:15136059-15136545
cg01406988	0.455014	0.36185	-7.74819	6.28004e-11	2.56859e-10	chr2:66661119-66661657
cg01407244	0.478285	0.208559	-4.54779	2.29385e-05	3.49321e-05	chr8:22960385-22960927
cg01407406	0.605047	0.360439	-10.6667	3.65629e-16	3.69119e-15	chr16:77468310-77469074
cg01408654	0.533344	0.342585	-11.0416	8.14777e-17	9.2933e-16	chr4:134069163-134070442
cg01410472	0.510105	0.248843	-12.7063	1.25796e-19	2.47663e-18	chr8:75896529-75897116
cg01410878	0.539196	0.363675	-13.8834	1.58986e-21	4.66149e-20	chr17:32905966-32908951
cg01414268	0.621082	0.277841	-5.14091	2.49798e-06	4.59484e-06	chr8:2480426-2480920
cg01416891	0.569744	0.281578	-10.7061	3.12065e-16	3.18799e-15	chr10:94820027-94823252
cg01418256	0.404131	0.285085	-9.26873	1.10714e-13	7.24564e-13	chr2:137522461-137523696
cg01418667	0.266477	0.221855	-4.97212	4.74846e-06	8.27639e-06	chr20:3387966-3388901
cg01419567	0.537204	0.479196	-12.994	4.25334e-20	9.18623e-19	chr8:77594256-77594860
cg01419831	0.500111	0.441593	-10.0025	5.40663e-15	4.42519e-14	chr2:162283582-162284677
cg01419914	0.672023	0.223601	-8.60693	1.73478e-12	9.19639e-12	chr17:79366807-79374742
cg01420688	0.671799	0.294774	-8.60012	1.7848e-12	9.43562e-12	chr6:99272395-99273014
cg01421342	0.448756	0.287852	-10.1939	2.47727e-15	2.1534e-14	chr11:14995129-14995908
cg01422476	0.530582	0.364407	-11.1299	5.7345e-17	6.72004e-16	chr16:1921898-1922426
cg01422797	0.447335	0.201424	-5.62837	3.74458e-07	8.03069e-07	chr6:100054687-100054988
cg01423335	0.595809	0.50028	-12.3952	4.11246e-19	7.31648e-18	chr13:93879246-93880877
cg01423964	0.547513	0.355434	-12.4869	2.89704e-19	5.30753e-18	chr1:111216245-111217937
cg01426853	0.235334	0.203809	-3.78318	0.000329401	0.000390646	chr7:123672064-123673691
cg01427575	0.489099	0.269409	-11.251	3.54673e-17	4.31838e-16	chr19:51169660-51172023
cg01430218	0.469568	0.317718	-7.86835	3.80023e-11	1.61075e-10	chr7:1269166-1282864
cg01432561	0.493349	0.203968	-5.51948	5.75017e-07	1.19173e-06	chr8:24812947-24814299
cg01433610	0.438479	0.377959	-7.49795	1.78613e-10	6.76849e-10	chr17:5403132-5404602
cg01434608	0.679583	0.51756	-13.0198	3.8604e-20	8.40821e-19	chr16:66638255-66639561
cg01435643	0.586314	0.283951	-6.91966	1.97875e-09	6.31564e-09	chr13:113687422-113687828
cg01436998	0.495384	0.336843	-8.68486	1.25337e-12	6.80533e-12	chr19:38307879-38308526
cg01438685	0.878475	0.272847	-15.8608	1.52968e-24	9.12104e-23	chr7:905609-905886
cg01439876	0.499613	0.400202	-11.0738	7.16703e-17	8.24984e-16	chr1:119543057-119543454
cg01440841	0.530654	0.381704	-12.1165	1.20056e-18	1.94414e-17	chr4:154680775-154681377
cg01441497	0.325545	0.215044	-4.92438	5.6856e-06	9.75868e-06	chr3:167967247-167968130
cg01442601	0.649172	0.22124	-8.34491	5.18107e-12	2.53306e-11	chr14:102025990-102031567
cg01444578	0.407142	0.28862	-9.21618	1.37639e-13	8.85359e-13	chr21:28216559-28218117
cg01445580	0.67273	0.310205	-8.60562	1.74425e-12	9.24288e-12	chr1:34628784-34630976
cg01446950	0.446877	0.390898	-9.07008	2.52302e-13	1.54747e-12	chr2:222436035-222438941
cg01447112	0.548382	0.405982	-13.9699	1.16074e-21	3.52387e-20	chr7:6703504-6704075
cg01448276	0.503215	0.322386	-8.86492	5.92011e-13	3.39549e-12	chr7:96653468-96654199
cg01449136	0.558254	0.28043	-10.9193	1.32735e-16	1.45022e-15	chr14:61108955-61109786
cg01449663	0.494426	0.218204	-11.0512	7.84219e-17	8.96639e-16	chr17:8924168-8926920
cg01450642	0.251556	0.209839	-5.06525	3.33485e-06	5.98438e-06	chr8:54791846-54795141
cg01451328	0.26444	0.206598	-5.78802	1.98734e-07	4.47676e-07	chr14:61114103-61116552
cg01454215	0.414073	0.321558	-7.25998	4.81615e-10	1.70351e-09	chr2:27529084-27531465
cg01455568	0.481904	0.290289	-12.1173	1.19705e-18	1.9394e-17	chr7:155258828-155261403
cg01458504	0.441935	0.354198	-10.8767	1.57412e-16	1.69917e-15	chr4:156588298-156589292
cg01459807	0.295814	0.225343	-4.89668	6.31004e-06	1.07368e-05	chr19:2289896-2291904
cg01460227	0.465631	0.315493	-12.0004	1.8811e-18	2.92864e-17	chr7:93204086-93204381
cg01460436	0.678878	0.26821	-9.09	2.32278e-13	1.43391e-12	chr20:44685772-44687610
cg01461410	0.499843	0.355252	-10.9729	1.07177e-16	1.19265e-15	chr6:85472703-85474132
cg01461552	0.6334	0.243589	-8.06218	1.68955e-11	7.59198e-11	chr11:20690580-20691845
cg01462053	0.395228	0.359726	-7.45879	2.10318e-10	7.87932e-10	chr19:18117909-18118305
cg01463154	0.465722	0.257481	-5.86627	1.45412e-07	3.35458e-07	chr8:65492936-65494452
cg01463565	0.338996	0.269005	-8.94881	4.17593e-13	2.45911e-12	chr17:8924168-8926920
cg01464835	0.600449	0.276816	-11.682	6.49941e-18	9.07659e-17	chr19:30015782-30021367
cg01465073	0.51021	0.205269	-5.70818	2.72993e-07	6.00301e-07	chrX:153151017-153152219
cg01465596	0.744569	0.236489	-7.87003	3.77351e-11	1.60051e-10	chr1:42383641-42384003
cg01466288	0.494569	0.40047	-11.9877	1.97608e-18	3.06124e-17	chr1:119549145-119551320
cg01466678	0.411089	0.388015	-11.8946	2.83577e-18	4.25965e-17	chr16:58497034-58498595
cg01467266	0.436014	0.271326	-7.68001	8.35042e-11	3.34383e-10	chr19:2250561-2253959
cg01468514	0.381353	0.290525	-10.7049	3.13526e-16	3.20167e-15	chr5:10562817-10565680
cg01468621	0.316221	0.231541	-5.85097	1.54583e-07	3.54884e-07	chr11:1410120-1412346
cg01470551	0.402062	0.307499	-9.82002	1.1413e-14	8.84696e-14	chr13:95619884-95620977
cg01471153	0.320584	0.233231	-6.63916	6.29781e-09	1.8476e-08	chr15:34874862-34876425
cg01471196	0.64058	0.333269	-10.9462	1.19217e-16	1.31502e-15	chr20:45142001-45142337
cg01471384	0.475551	0.337467	-10.3256	1.45072e-15	1.31248e-14	chr4:107956556-107957453
cg01472176	0.693414	0.237758	-5.46111	7.22859e-07	1.47e-06	chr1:226075151-226075680
cg01473336	0.444367	0.241105	-7.34493	3.38104e-10	1.22549e-09	chr16:1967800-1968970
cg01477985	0.553841	0.440002	-8.56387	2.07627e-12	1.08499e-11	chr13:112726282-112728419
cg01479413	0.459767	0.214778	-3.56693	0.000667061	0.000735011	chrX:135849031-135850178
cg01481159	0.696606	0.393995	-16.7798	7.16307e-26	5.96709e-24	chr20:21485933-21496714
cg01482645	0.482922	0.284658	-7.98963	2.28843e-11	1.00566e-10	chr8:104510871-104513913
cg01482790	0.383808	0.208161	-7.7768	5.57232e-11	2.29935e-10	chr19:8509636-8510765
cg01483681	0.291531	0.259034	-6.73276	4.28317e-09	1.29319e-08	chr11:44332315-44332757
cg01484487	0.517738	0.277018	-9.19073	1.52952e-13	9.76677e-13	chr2:74725040-74727038
cg01485075	0.68381	0.321213	-7.63666	1.00088e-10	3.95501e-10	chr19:22817275-22817546
cg01485117	0.589857	0.344204	-9.19709	1.48969e-13	9.52492e-13	chr6:32063534-32065044
cg01486020	0.441262	0.203648	-3.93843	0.000195738	0.000244073	chrX:71130680-71131820
cg01487187	0.56299	0.418534	-13.8496	1.79779e-21	5.19677e-20	chr11:6281077-6281307
cg01489686	0.52629	0.234831	-9.14575	1.8431e-13	1.16024e-12	chr6:96463870-96464136
cg01490094	0.583175	0.249207	-8.4998	2.71285e-12	1.39182e-11	chr8:72917306-72917641
cg01495122	0.60306	0.285604	-14.4337	2.18812e-22	7.8313e-21	chr8:41165853-41167140
cg01496199	0.720712	0.285543	-11.7586	4.81739e-18	6.90409e-17	chr19:39754974-39756540
cg01497613	0.56952	0.223262	-9.49046	4.42784e-14	3.09394e-13	chr17:48041283-48043064
cg01499172	0.420027	0.3118	-11.0682	7.32901e-17	8.42519e-16	chr6:39760067-39760426
cg01500945	0.697164	0.470031	-20.4078	1.05166e-30	3.34692e-28	chr16:51183700-51188763
cg01501819	0.326871	0.255984	-4.89708	6.30043e-06	1.07216e-05	chr19:49575130-49576076
cg01503348	0.469001	0.388624	-8.69447	1.20415e-12	6.55868e-12	chr9:113341214-113342029
cg01505767	0.294512	0.244156	-7.20579	6.03441e-10	2.09831e-09	chr20:25128765-25129610
cg01506298	0.755159	0.338999	-10.5656	5.49484e-16	5.38276e-15	chr2:89064494-89065513
cg01508023	0.405543	0.362232	-9.67183	2.09752e-14	1.54997e-13	chr4:82135889-82136535
cg01509065	0.348326	0.238001	-5.76693	2.16146e-07	4.8394e-07	chr8:11550367-11550585
cg01509237	0.276152	0.212625	-4.07547	0.000122505	0.000159874	chr8:63160599-63162064
cg01510388	0.728231	0.256964	-9.5881	2.96055e-14	2.13161e-13	chr8:65710991-65711722
cg01513081	0.263555	0.215705	-5.79519	1.93137e-07	4.35959e-07	chr6:105584149-105585621
cg01513307	0.418492	0.215219	-4.71109	1.2602e-05	2.02274e-05	chr6:108478524-108479558
cg01513392	0.741631	0.233588	-11.289	3.05128e-17	3.75824e-16	chr20:21485933-21496714
cg01514490	0.733342	0.351553	-11.3962	1.99764e-17	2.55153e-16	chr10:7449377-7455339
cg01514538	0.671527	0.268463	-9.44215	5.40497e-14	3.72313e-13	chr1:2979276-2980758
cg01514668	0.418092	0.238764	-6.57897	8.06519e-09	2.32016e-08	chr11:43602546-43603215
cg01517680	0.682632	0.444971	-11.3069	2.8428e-17	3.52313e-16	chr16:49498890-49499405
cg01517740	0.697839	0.34308	-10.6244	4.3354e-16	4.32616e-15	chr8:65290109-65290946
cg01518889	0.763978	0.392278	-9.42343	5.83942e-14	4.00263e-13	chr3:128205496-128212274
cg01519742	0.282902	0.203059	-5.69927	2.82814e-07	6.20285e-07	chr4:6200913-6202724
cg01519877	0.326878	0.288454	-5.78562	2.00642e-07	4.5161e-07	chr19:39989398-39990140
cg01520571	0.424482	0.202542	-6.46332	1.29584e-08	3.59987e-08	chr17:35291900-35300875
cg01523865	0.621302	0.283614	-6.68837	5.14288e-09	1.53143e-08	chrX:136651179-136651656
cg01527159	0.710222	0.305463	-12.3491	4.90717e-19	8.60541e-18	chr19:21657570-21658035
cg01527459	0.555804	0.489842	-11.6509	7.33898e-18	1.01668e-16	chr10:82116203-82117120
cg01527777	0.632211	0.214963	-7.22586	5.55112e-10	1.94298e-09	chr11:71954817-71955659
cg01528028	0.511206	0.229114	-8.27379	6.97447e-12	3.33841e-11	chr13:100649323-100650388
cg01530162	0.646693	0.412186	-8.99169	3.4941e-13	2.0877e-12	chrX:139589971-139590480
cg01532436	0.562277	0.412096	-8.03753	1.87305e-11	8.35269e-11	chr19:48983563-48984175
cg01533258	0.431933	0.37766	-15.5406	4.55536e-24	2.42213e-22	chr14:95234613-95236569
cg01533965	0.420671	0.315966	-8.81557	7.27033e-13	4.10845e-12	chr7:1269166-1282864
cg01534145	0.663997	0.437591	-17.6431	4.42933e-27	4.96811e-25	chr7:28448717-28450028
cg01535698	0.247131	0.229223	-5.62429	3.80548e-07	8.15063e-07	chr1:240254960-240257063
cg01538344	0.532486	0.203658	-4.64018	1.63643e-05	2.56701e-05	chrX:100546064-100546550
cg01538821	0.577139	0.341766	-13.1852	2.08063e-20	4.81149e-19	chr8:85096760-85097247
cg01539036	0.391038	0.361306	-8.08659	1.52562e-11	6.90837e-11	chr20:61339859-61341220
cg01541645	0.550738	0.232413	-10.2892	1.6815e-15	1.50527e-14	chr14:61103979-61104663
cg01543173	0.351422	0.320785	-6.30126	2.51122e-08	6.64467e-08	chr21:34442207-34444543
cg01545587	0.544581	0.499306	-10.7106	3.06449e-16	3.13624e-15	chr14:105992500-105996414
cg01546563	0.525155	0.265716	-9.66633	2.14557e-14	1.58348e-13	chr8:11565218-11567212
cg01546568	0.250403	0.208347	-4.65172	1.5685e-05	2.4689e-05	chr2:79739697-79740243
cg01546729	0.274774	0.232207	-6.52268	1.01612e-08	2.87568e-08	chr8:106330519-106332120
cg01550055	0.599599	0.275561	-8.92167	4.675e-13	2.72984e-12	chr1:119543057-119543454
cg01553209	0.43373	0.349085	-7.01146	1.3527e-09	4.43302e-09	chr10:22623351-22625875
cg01555431	0.513046	0.355781	-8.94875	4.177e-13	2.45952e-12	chr6:151561284-151562550
cg01557297	0.272513	0.249474	-5.30942	1.30504e-06	2.52926e-06	chr14:23821088-23822106
cg01557951	0.666222	0.22848	-9.59221	2.91094e-14	2.09969e-13	chr1:50892438-50893243
cg01558909	0.343489	0.284375	-7.17597	6.83126e-10	2.35509e-09	chr16:214344-216720
cg01559617	0.32464	0.310923	-7.6124	1.10758e-10	4.34547e-10	chr1:107682890-107684463
cg01559663	0.589559	0.302296	-15.1962	1.49489e-23	7.02542e-22	chr8:53851702-53854426
cg01560464	0.822196	0.270174	-9.63306	2.46029e-14	1.79647e-13	chrX:142721411-142722958
cg01562349	0.434017	0.367396	-8.66354	1.36994e-12	7.38991e-12	chr18:18821384-18823349
cg01563031	0.528123	0.455162	-14.6266	1.1021e-22	4.20935e-21	chr11:20690580-20691845
cg01565314	0.59573	0.357709	-13.3704	1.0453e-20	2.56043e-19	chr19:45737483-45738145
cg01565438	0.712183	0.2263	-12.4514	3.31789e-19	6.00553e-18	chr17:33776554-33776888
cg01566217	0.470143	0.303733	-10.7931	2.2009e-16	2.31105e-15	chr1:208084099-208084513
cg01566235	0.545292	0.238459	-9.90318	8.11721e-15	6.4446e-14	chr14:36990874-36991209
cg01566592	0.579539	0.511137	-9.74894	1.52786e-14	1.15759e-13	chr8:104510871-104513913
cg01567503	0.426731	0.214648	-8.42443	3.71649e-12	1.86329e-11	chr20:60794180-60796121
cg01567634	0.541177	0.309675	-13.8793	1.6132e-21	4.71937e-20	chr1:114695137-114696672
cg01568998	0.598835	0.431505	-18.6037	2.21647e-28	3.70692e-26	chr8:68864585-68864946
cg01569346	0.649303	0.220566	-7.17461	6.86995e-10	2.36768e-09	chr6:32063534-32065044
cg01570424	0.412316	0.210393	-4.64759	1.59248e-05	2.50345e-05	chr5:2038528-2038949
cg01571001	0.635503	0.399849	-8.55186	2.18294e-12	1.13686e-11	chr3:128215213-128216905
cg01572513	0.768988	0.2836	-8.64622	1.47252e-12	7.89904e-12	chr4:147558232-147558583
cg01574663	0.497866	0.23502	-11.6395	7.67379e-18	1.05959e-16	chr16:22824617-22826459
cg01574673	0.481098	0.261408	-8.17564	1.0513e-11	4.88503e-11	chr1:156593658-156595283
cg01576677	0.287806	0.242078	-6.12299	5.1771e-08	1.29558e-07	chr2:45029729-45030035
cg01577992	0.453145	0.222658	-10.4659	8.21932e-16	7.78977e-15	chr7:102920310-102921514
cg01578017	0.763476	0.421667	-12.6627	1.48413e-19	2.87444e-18	chr7:84814840-84816242
cg01578987	0.28991	0.242537	-6.79356	3.33289e-09	1.02483e-08	chr12:82152321-82152674
cg01580681	0.665821	0.321377	-15.1697	1.63875e-23	7.6148e-22	chr4:174450047-174451469
cg01581084	0.721394	0.2514	-5.94537	1.05913e-07	2.5042e-07	chr8:99960498-99961438
cg01582473	0.294084	0.21643	-4.8656	7.0906e-06	1.19435e-05	chr14:69726251-69728393
cg01583131	0.509696	0.27504	-10.3152	1.51359e-15	1.36541e-14	chr11:27743473-27744564
cg01583485	0.792504	0.232033	-8.90181	5.07749e-13	2.94792e-12	chr20:3026278-3027468
cg01583969	0.422471	0.278694	-6.88483	2.28558e-09	7.22087e-09	chr8:24770909-24772547
cg01585372	0.667643	0.233526	-7.70171	7.6268e-11	3.07454e-10	chr5:169931066-169931471
cg01586959	0.482229	0.290952	-7.794	5.18575e-11	2.15053e-10	chr16:86541431-86545228
cg01587682	0.577022	0.373147	-12.392	4.1642e-19	7.40452e-18	chr11:31820061-31821416
cg01587896	0.425073	0.283936	-5.37485	1.01218e-06	2.00303e-06	chr5:50678633-50679375
cg01588438	0.738267	0.63484	-28.2175	2.89277e-39	1.30793e-35	chr8:67344498-67344989
cg01590753	0.519394	0.352793	-10.0001	5.45972e-15	4.46586e-14	chr4:177713244-177714457
cg01593190	0.425035	0.339662	-9.17377	1.64093e-13	1.04193e-12	chr5:178770725-178772794
cg01593609	0.331672	0.229774	-6.2179	3.52427e-08	9.08612e-08	chr9:120175254-120177496
cg01596834	0.635877	0.332533	-8.80765	7.51409e-13	4.23744e-12	chr3:183993906-183994347
cg01596870	0.396288	0.225856	-4.83959	7.81564e-06	1.30607e-05	chr19:55962483-55964247
cg01597641	0.574163	0.300251	-8.34638	5.14942e-12	2.51852e-11	chr7:155241324-155243757
cg01598250	0.429039	0.205907	-7.37	3.04564e-10	1.11163e-09	chr5:145722468-145722925
cg01600222	0.565494	0.214485	-5.62151	3.84744e-07	8.23297e-07	chr6:33943605-33944027
cg01601746	0.474611	0.369881	-12.987	4.36586e-20	9.39985e-19	chr19:58038573-58039208
cg01602153	0.691917	0.213863	-10.0923	3.74821e-15	3.15587e-14	chr8:59058168-59059414
cg01603559	0.488256	0.226191	-8.81681	7.23293e-13	4.0889e-12	chr19:55944451-55945168
cg01603847	0.644639	0.308847	-8.67796	1.28997e-12	6.99103e-12	chr5:6448754-6449629
cg01603921	0.652214	0.25389	-9.19792	1.48459e-13	9.49556e-13	chr2:91634539-91636111
cg01604322	0.393856	0.30468	-8.25302	7.60722e-12	3.61759e-11	chr5:83679585-83680720
cg01604539	0.428359	0.26188	-7.60063	1.16343e-10	4.54745e-10	chr16:67188614-67189652
cg01609420	0.329706	0.248758	-5.44709	7.63608e-07	1.54617e-06	chr15:30260496-30261394
cg01610231	0.562339	0.384731	-14.7514	7.08737e-23	2.82374e-21	chr4:111554966-111555504
cg01610488	0.411945	0.27237	-9.28244	1.04608e-13	6.87702e-13	chr8:72987481-72988023
cg01610632	0.736934	0.258544	-9.13399	1.93525e-13	1.21336e-12	chr3:147126989-147128999
cg01610857	0.411572	0.303585	-11.4221	1.80311e-17	2.32585e-16	chr6:50787287-50788091
cg01612408	0.238937	0.20163	-4.82809	8.15881e-06	1.35835e-05	chr11:63803376-63804365
cg01613638	0.396832	0.32887	-11.8332	3.60149e-18	5.28632e-17	chr14:62583680-62584279
cg01614020	0.500598	0.297434	-8.03277	1.91073e-11	8.5097e-11	chr8:24812947-24814299
cg01614102	0.659024	0.289165	-7.83834	4.30823e-11	1.81009e-10	chr12:115135926-115136350
cg01615018	0.512155	0.384871	-8.44013	3.48059e-12	1.75259e-11	chr12:54393375-54394648
cg01615424	0.610668	0.430715	-20.0702	2.78881e-30	7.83015e-28	chr15:32638145-32639476
cg01616178	0.487626	0.433734	-8.65135	1.44136e-12	7.74137e-12	chr8:41753341-41755250
cg01616682	0.367221	0.202261	-4.75721	1.06231e-05	1.73018e-05	chr11:15094958-15095872
cg01618130	0.482866	0.317907	-7.56663	1.34089e-10	5.18467e-10	chr16:1967800-1968970
cg01620580	0.276778	0.243075	-4.64869	1.58607e-05	2.49422e-05	chr19:53696030-53696650
cg01620617	0.330462	0.201296	-8.91596	4.78733e-13	2.79083e-12	chr2:71126721-71129209
cg01622304	0.642686	0.290903	-12.0638	1.47179e-18	2.34285e-17	chr13:28498227-28499046
cg01622385	0.568627	0.286566	-10.7762	2.35496e-16	2.45732e-15	chr2:115419729-115420261
cg01625087	0.633574	0.269509	-13.0727	3.16705e-20	7.01219e-19	chr6:101841426-101841905
cg01626326	0.367325	0.293261	-9.74021	1.58364e-14	1.19701e-13	chr2:144694667-144695180
cg01627847	0.486886	0.445114	-14.2408	4.36522e-22	1.45307e-20	chr17:43339125-43339832
cg01629716	0.569862	0.239286	-6.44986	1.36922e-08	3.78888e-08	chr15:45996454-45996735
cg01630690	0.718668	0.446883	-15.4927	5.36882e-24	2.79793e-22	chr14:36991595-36992488
cg01634458	0.684917	0.280968	-8.90461	5.01885e-13	2.9162e-12	chr16:51168267-51169110
cg01635405	0.376506	0.229412	-5.70979	2.71253e-07	5.96715e-07	chr10:124894076-124897366
cg01637789	0.747673	0.346662	-9.73876	1.59306e-14	1.2031e-13	chr15:39872528-39873567
cg01638213	0.410582	0.238154	-4.88281	6.64745e-06	1.12654e-05	chr19:1776028-1776730
cg01638225	0.782369	0.204219	-5.3445	1.13894e-06	2.23249e-06	chr4:1202957-1203200
cg01638592	0.63523	0.394343	-13.1796	2.12433e-20	4.90735e-19	chr12:111471961-111473546
cg01639032	0.397651	0.206212	-4.48126	2.91975e-05	4.34602e-05	chr6:31782873-31785190
cg01642521	0.641288	0.357635	-10.7807	2.31256e-16	2.41727e-15	chr11:20618198-20619920
cg01642653	0.56216	0.368846	-9.39289	6.62474e-14	4.5014e-13	chr11:27743473-27744564
cg01643580	0.452816	0.223332	-8.35133	5.04393e-12	2.47089e-11	chr2:26915604-26916551
cg01645753	0.487089	0.413658	-12.1482	1.0625e-18	1.7386e-17	chr15:83315117-83317541
cg01646639	0.403596	0.318321	-8.31248	5.93296e-12	2.87302e-11	chr14:70655096-70656077
cg01649597	0.225873	0.202666	-5.66792	3.20233e-07	6.95641e-07	chr2:232394764-232395337
cg01650245	0.785035	0.247879	-11.9467	2.31699e-18	3.53917e-17	chr12:105629691-105630099
cg01650904	0.590955	0.22999	-9.27819	1.06464e-13	6.98777e-13	chr20:37352131-37357372
cg01651570	0.820962	0.271289	-9.45109	5.20892e-14	3.59886e-13	chr14:104193902-104194627
cg01653005	0.304374	0.274616	-6.21842	3.51677e-08	9.06748e-08	chr17:8868470-8869372
cg01654770	0.660845	0.219057	-7.07439	1.04183e-09	3.4832e-09	chr15:80544015-80544662
cg01655831	0.432835	0.326234	-8.5891	1.86872e-12	9.83724e-12	chr18:18821384-18823349
cg01656244	0.687794	0.30435	-11.7495	4.99165e-18	7.13122e-17	chr8:65286068-65286659
cg01656394	0.383468	0.2544	-11.5893	9.34274e-18	1.27129e-16	chr1:244080541-244081093
cg01656955	0.404019	0.246347	-6.16613	4.34765e-08	1.10264e-07	chr1:40136989-40138087
cg01657574	0.692159	0.284982	-11.545	1.11191e-17	1.49199e-16	chr6:5994910-5995203
cg01658421	0.571706	0.276283	-7.0766	1.0323e-09	3.45346e-09	chr2:176944088-176948446
cg01661350	0.59789	0.304795	-9.60608	2.74928e-14	1.99141e-13	chr13:70681733-70682219
cg01663016	0.656473	0.391686	-18.4336	3.73775e-28	5.7726e-26	chr5:168727430-168728275
cg01663018	0.362886	0.334455	-6.18799	3.97899e-08	1.01659e-07	chr15:53097562-53098476
cg01663469	0.297398	0.219727	-4.83508	7.9485e-06	1.3262e-05	chr3:119421856-119422334
cg01664666	0.493692	0.397801	-12.9931	4.26666e-20	9.20474e-19	chr1:242686917-242687476
cg01664670	0.416738	0.380631	-8.79883	7.79505e-13	4.38569e-12	chr20:39316040-39316322
cg01667319	0.335376	0.231267	-5.03202	3.78411e-06	6.72201e-06	chr11:2158952-2162484
cg01667646	0.332661	0.307857	-9.20835	1.42177e-13	9.12181e-13	chr15:84115763-84116921
cg01670677	0.516727	0.321753	-9.24858	1.20351e-13	7.82214e-13	chr11:71954817-71955659
cg01671895	0.449175	0.224554	-6.86139	2.51822e-09	7.89906e-09	chr11:100998031-100999774
cg01673082	0.436297	0.214828	-5.28777	1.41913e-06	2.73175e-06	chr18:5543438-5544241
cg01673674	0.732123	0.296505	-11.3743	2.17785e-17	2.76196e-16	chr8:97169732-97170432
cg01673994	0.657598	0.414236	-12.1084	1.23853e-18	2.00045e-17	chr8:89339966-89340481
cg01676962	0.473245	0.305634	-8.2374	8.12047e-12	3.84318e-11	chr8:91997231-91997906
cg01679043	0.53921	0.31068	-9.26168	1.13995e-13	7.44407e-13	chr6:152957811-152958472
cg01679167	0.663308	0.395318	-11.3883	2.06048e-17	2.62555e-16	chrX:6144121-6145906
cg01679690	0.444019	0.241748	-8.83413	6.72955e-13	3.82428e-12	chr10:133849677-133850826
cg01680010	0.692456	0.526222	-12.2756	6.50646e-19	1.11216e-17	chr7:96645787-96646599
cg01682504	0.538555	0.274706	-6.759	3.84385e-09	1.17025e-08	chr12:57618770-57619402
cg01683794	0.46712	0.282197	-10.1011	3.61502e-15	3.05117e-14	chr14:97058944-97059522
cg01683883	0.43305	0.279007	-8.7742	8.63734e-13	4.82092e-12	chr16:66612750-66613412
cg01684881	0.481438	0.360458	-19.0995	4.91988e-29	9.72991e-27	chr17:42634830-42636851
cg01685883	0.528375	0.337613	-10.5374	6.15815e-16	5.98026e-15	chr4:155254131-155254603
cg01686348	0.450275	0.293886	-5.91399	1.20122e-07	2.81341e-07	chr3:181430142-181431076
cg01687680	0.62262	0.279627	-13.1195	2.65812e-20	5.98134e-19	chr16:49311414-49312308
cg01688536	0.682229	0.535998	-15.526	4.78973e-24	2.52524e-22	chr7:35296922-35298218
cg01689438	0.649754	0.418895	-13.63	4.01289e-21	1.08043e-19	chr3:147142182-147142391
cg01689532	0.540286	0.229148	-14.1839	5.35712e-22	1.74689e-20	chr11:18812573-18814079
cg01690182	0.589703	0.244614	-10.1907	2.5105e-15	2.17911e-14	chr15:27016893-27018943
cg01691639	0.314912	0.242669	-5.75983	2.22344e-07	4.96841e-07	chr15:61520424-61521716
cg01692340	0.473961	0.448215	-9.42566	5.78569e-14	3.96746e-13	chr7:100318107-100318684
cg01693063	0.395186	0.305372	-7.4282	2.38933e-10	8.87678e-10	chr12:3599967-3603008
cg01695225	0.453937	0.317223	-6.8813	2.31923e-09	7.32057e-09	chr2:73151201-73152060
cg01696226	0.424301	0.325136	-7.94025	2.81343e-11	1.21772e-10	chr17:79448219-79448827
cg01697719	0.276658	0.248477	-4.43803	3.41228e-05	5.00842e-05	chr22:19753313-19755013
cg01697732	0.324607	0.30173	-5.08369	3.10853e-06	5.61202e-06	chr17:66596073-66597578
cg01698298	0.25616	0.207334	-4.69456	1.33952e-05	2.13806e-05	chr11:61061752-61063063
cg01701555	0.756333	0.217285	-8.53681	2.3245e-12	1.20589e-11	chr1:146543988-146544439
cg01702744	0.270884	0.203274	-4.719	1.22388e-05	1.96882e-05	chr16:84002270-84002860
cg01704474	0.630904	0.389477	-12.4862	2.90499e-19	5.32133e-18	chr11:506354-508009
cg01705052	0.540631	0.346613	-7.49935	1.77567e-10	6.73158e-10	chr16:12994575-12997690
cg01705934	0.551366	0.203624	-9.8165	1.15788e-14	8.96703e-14	chr7:155258828-155261403
cg01714811	0.613011	0.207052	-6.50809	1.07872e-08	3.03922e-08	chr3:27765197-27765675
cg01715266	0.485081	0.331913	-6.87218	2.73209e-09	8.52341e-09	chr17:38935800-38936093
cg01715455	0.563147	0.408786	-21.1738	1.20109e-31	5.46831e-29	chr20:25061762-25062928
cg01716975	0.773184	0.26314	-10.1775	2.64851e-15	2.29026e-14	chr8:65290109-65290946
cg01718116	0.5067	0.40934	-10.5363	6.18377e-16	6.0007e-15	chr2:115918738-115920765
cg01718322	0.651737	0.330451	-11.4908	1.37612e-17	1.81562e-16	chr14:96342210-96343570
cg01718447	0.620486	0.414496	-13.4443	7.95431e-21	1.99649e-19	chr7:30721373-30722445
cg01720455	0.49673	0.287111	-7.42052	2.46715e-10	9.1426e-10	chr2:176944088-176948446
cg01722994	0.387963	0.316954	-10.3043	1.58158e-15	1.42243e-14	chr16:10273944-10277424
cg01723148	0.384049	0.220051	-4.98221	4.57068e-06	7.99352e-06	chr12:58021295-58022037
cg01727145	0.634255	0.432005	-15.8233	1.73741e-24	1.0234e-22	chr2:220312699-220314094
cg01729717	0.719777	0.30398	-8.13408	1.25084e-11	5.74245e-11	chr13:84453665-84453897
cg01729827	0.577277	0.31411	-8.66131	1.38272e-12	7.45302e-12	chr20:54578604-54580678
cg01730928	0.835582	0.285435	-7.40067	2.68005e-10	9.8724e-10	chrX:74143853-74145176
cg01730970	0.65453	0.423888	-13.8912	1.54532e-21	4.54309e-20	chr1:27687025-27687743
cg01733176	0.659217	0.27223	-5.77145	2.12289e-07	4.7585e-07	chr4:111560564-111560808
cg01735384	0.723561	0.315928	-8.94772	4.19498e-13	2.46934e-12	chr6:28602854-28603295
cg01740146	0.489662	0.358354	-10.444	8.97855e-16	8.4416e-15	chr8:23571923-23572208
cg01742897	0.301801	0.21423	-4.86363	7.143e-06	1.20233e-05	chr18:53257019-53257309
cg01743841	0.677883	0.40423	-17.1051	2.48383e-26	2.28707e-24	chr20:61992187-61993599
cg01744019	0.401362	0.317841	-8.9586	4.0094e-13	2.36945e-12	chr16:214344-216720
cg01748892	0.546848	0.240161	-8.99628	3.42817e-13	2.05036e-12	chr7:27182614-27185562
cg01749491	0.621648	0.307003	-6.46978	1.26201e-08	3.51215e-08	chr2:176949512-176949795
cg01750032	0.48479	0.263495	-9.65335	2.26318e-14	1.66236e-13	chr12:5539896-5540703
cg01750714	0.630982	0.386384	-10.4381	9.19872e-16	8.63745e-15	chr12:119418592-119418834
cg01755562	0.44729	0.399738	-10.744	2.67984e-16	2.76961e-15	chr3:139653431-139655115
cg01757168	0.594763	0.327174	-9.32767	8.67522e-14	5.78376e-13	chr3:128215213-128216905
cg01757312	0.403925	0.204554	-5.0981	2.94226e-06	5.33845e-06	chr13:112720565-112723582
cg01758805	0.359198	0.263572	-8.54389	2.25684e-12	1.17283e-11	chr4:184826254-184828177
cg01759761	0.315455	0.218536	-5.62405	3.80911e-07	8.15774e-07	chr5:7849946-7850439
cg01759889	0.52282	0.275664	-4.74896	1.09534e-05	1.779e-05	chrX:68723732-68726051
cg01763051	0.507888	0.300409	-11.9684	2.12987e-18	3.27703e-17	chr6:150284683-150286515
cg01763575	0.512484	0.239535	-5.5288	5.54355e-07	1.15241e-06	chr20:44875254-44875454
cg01764020	0.579388	0.380128	-13.449	7.81579e-21	1.96624e-19	chr13:38443683-38444228
cg01764198	0.558785	0.240334	-7.59015	1.21547e-10	4.73267e-10	chr6:1379694-1380014
cg01765111	0.694272	0.264769	-7.21595	5.78485e-10	2.01806e-09	chr1:37783612-37784258
cg01765249	0.237583	0.208331	-4.28833	5.82185e-05	8.14389e-05	chr17:59473061-59483266
cg01765545	0.387406	0.268554	-6.287	2.66133e-08	7.00765e-08	chr5:81045905-81047849
cg01765758	0.556311	0.274524	-7.33181	3.57105e-10	1.2896e-09	chrX:106749880-106750862
cg01766908	0.415597	0.247594	-6.75885	3.84618e-09	1.17085e-08	chr16:78079753-78080166
cg01767631	0.67884	0.2655	-13.564	5.11576e-21	1.34263e-19	chr13:20716138-20717372
cg01767732	0.405128	0.219866	-6.20517	3.71112e-08	9.53446e-08	chr14:72398665-72399554
cg01768201	0.480322	0.21283	-6.63034	6.53044e-09	1.91035e-08	chr5:72529100-72529976
cg01769232	0.5363	0.256712	-6.93999	1.81904e-09	5.83988e-09	chr6:110299366-110301267
cg01772332	0.43495	0.22395	-7.50445	1.73832e-10	6.59973e-10	chr15:89147661-89149198
cg01773217	0.373866	0.261521	-7.67503	8.52631e-11	3.40792e-10	chr13:27334227-27335205
cg01775260	0.39084	0.309184	-10.7681	2.43239e-16	2.53223e-15	chr15:27016893-27018943
cg01775414	0.460593	0.373725	-11.1934	4.45606e-17	5.3242e-16	chr22:45403037-45406372
cg01776229	0.747989	0.247137	-9.32824	8.65458e-14	5.77206e-13	chrX:82763572-82764462
cg01776298	0.82039	0.267804	-9.53239	3.7247e-14	2.63292e-13	chr16:23765970-23766869
cg01777019	0.339721	0.249531	-6.26821	2.87269e-08	7.52189e-08	chr6:152128823-152129771
cg01777397	0.674156	0.370468	-15.3988	7.41603e-24	3.75005e-22	chr2:29337984-29338909
cg01777643	0.56347	0.22191	-12.22	8.05756e-19	1.35086e-17	chr1:224803638-224805314
cg01778589	0.782528	0.204978	-7.69634	7.79983e-11	3.13908e-10	chr7:96631384-96631800
cg01779383	0.571866	0.250105	-8.90924	4.92307e-13	2.86372e-12	chr10:94180316-94180754
cg01779765	0.624974	0.358077	-10.6916	3.30766e-16	3.3641e-15	chr14:62583680-62584279
cg01781867	0.419815	0.247429	-8.5216	2.47685e-12	1.2788e-11	chr9:139024317-139025832
cg01781974	0.445141	0.333294	-6.9493	1.75021e-09	5.63436e-09	chr14:52534582-52536722
cg01782371	0.423133	0.287619	-10.1716	2.71259e-15	2.34089e-14	chr13:25945994-25946953
cg01783070	0.484832	0.343656	-9.04618	2.78624e-13	1.69574e-12	chr20:21686200-21687689
cg01783662	0.601007	0.41863	-9.73217	1.63683e-14	1.23367e-13	chr3:181444410-181445000
cg01785568	0.593213	0.252092	-9.77444	1.37597e-14	1.05138e-13	chr4:4864457-4864834
cg01789478	0.50549	0.261932	-6.79388	3.32856e-09	1.02362e-08	chr2:182547874-182549177
cg01790894	0.728116	0.229022	-7.46842	2.0203e-10	7.58898e-10	chr2:223162947-223163912
cg01791371	0.66689	0.274354	-9.84359	1.03613e-14	8.08289e-14	chr6:50818181-50818431
cg01791410	0.395179	0.305717	-8.24403	7.89847e-12	3.74555e-11	chr3:150802997-150805168
cg01791587	0.462012	0.255831	-9.93588	7.10037e-15	5.69592e-14	chr1:110692989-110694264
cg01791874	0.450865	0.367701	-11.2098	4.17465e-17	5.0186e-16	chr5:16179065-16180420
cg01794426	0.430034	0.319573	-9.85175	1.00207e-14	7.83878e-14	chr14:37131182-37132785
cg01794473	0.335532	0.290959	-6.5193	1.03028e-08	2.91229e-08	chr1:241587602-241587883
cg01796166	0.542057	0.342012	-13.6079	4.35198e-21	1.16147e-19	chr14:95239376-95239679
cg01798157	0.329539	0.248567	-5.77121	2.12494e-07	4.76244e-07	chr1:203274306-203275338
cg01799653	0.382528	0.307578	-9.2333	1.28217e-13	8.29799e-13	chr5:10562817-10565680
cg01800345	0.578558	0.234753	-10.4221	9.81105e-16	9.16059e-15	chr3:156008992-156009320
cg01801603	0.396065	0.202356	-6.00675	8.27537e-08	1.9957e-07	chr8:123792370-123794942
cg01802258	0.587669	0.370325	-11.826	3.70331e-18	5.42362e-17	chr14:92789495-92790712
cg01803925	0.35623	0.319434	-10.0997	3.63593e-15	3.06785e-14	chr14:37131182-37132785
cg01803928	0.667464	0.218184	-5.2516	1.63206e-06	3.10471e-06	chr13:50697985-50702286
cg01805282	0.604093	0.307453	-11.9047	2.72665e-18	4.11176e-17	chr6:133563702-133563905
cg01806520	0.241767	0.201547	-4.77659	9.88503e-06	1.61971e-05	chr8:93114057-93115979
cg01807407	0.578556	0.310805	-9.2343	1.27684e-13	8.26594e-13	chr6:6002472-6005125
cg01807768	0.604128	0.308139	-7.86448	1.03363e-10	4.07546e-10	chr6:10390889-10391098
cg01808545	0.529014	0.457219	-10.5195	6.61806e-16	6.38668e-15	chr2:193058996-193060812
cg01809408	0.529501	0.238947	-5.06084	3.39136e-06	6.07678e-06	chrX:53111282-53112016
cg01811325	0.432928	0.280868	-10.3571	1.27699e-15	1.16771e-14	chr10:131756691-131758787
cg01812599	0.558202	0.364231	-8.7006	1.17377e-12	6.40683e-12	chr10:103043991-103044480
cg01815529	0.603154	0.353527	-8.52725	2.41915e-12	1.25078e-11	chr20:17206529-17206952
cg01815538	0.469235	0.225085	-5.49542	6.3196e-07	1.29964e-06	chr6:100054687-100054988
cg01815567	0.575078	0.390487	-9.75344	1.49988e-14	1.13837e-13	chr4:4866439-4866813
cg01815671	0.582441	0.422041	-13.9692	1.1639e-21	3.53264e-20	chr3:126113548-126113967
cg01817029	0.524409	0.359461	-12.8705	6.76495e-20	1.39534e-18	chr12:72665684-72667551
cg01817364	0.747623	0.413652	-9.71917	1.72662e-14	1.29568e-13	chr5:43037260-43037520
cg01817965	0.606327	0.231351	-7.50125	1.76165e-10	6.68194e-10	chr5:139283351-139284282
cg01821058	0.606403	0.384622	-11.4612	1.54613e-17	2.02202e-16	chr16:55513221-55513526
cg01822130	0.587047	0.448683	-17.9034	1.94711e-27	2.45722e-25	chr3:96532024-96533625
cg01824969	0.524993	0.443562	-10.709	3.08413e-16	3.15364e-15	chr8:67873389-67875600
cg01825213	0.578816	0.300269	-10.2875	1.69361e-15	1.51519e-14	chr9:98980494-98980759
cg01826211	0.410145	0.209053	-7.33761	3.48571e-10	1.26095e-09	chr16:28890955-28891868
cg01826574	0.621578	0.396555	-10.2809	1.73966e-15	1.55278e-14	chr9:841375-843364
cg01826682	0.532287	0.411306	-14.4018	2.45242e-22	8.64962e-21	chr2:105459128-105461770
cg01826863	0.461883	0.323355	-7.97344	2.44873e-11	1.07033e-10	chr2:47796924-47799166
cg01828474	0.523541	0.220296	-3.15215	0.00241125	0.00230707	chrX:21674019-21677066
cg01828753	0.616293	0.432385	-15.7463	2.25649e-24	1.28807e-22	chr6:99272395-99273014
cg01830023	0.619152	0.273036	-15.0065	2.89359e-23	1.27105e-21	chr5:134374386-134376751
cg01830294	0.588739	0.280846	-14.5468	1.46267e-22	5.46178e-21	chr7:116962842-116964803
cg01831771	0.901647	0.399039	-15.982	1.01557e-24	6.30199e-23	chr13:113429178-113429393
cg01831896	0.314007	0.274873	-10.2999	1.61029e-15	1.44577e-14	chr15:32638145-32639476
cg01832036	0.417732	0.216114	-5.29139	1.39938e-06	2.69691e-06	chr17:48048954-48050616
cg01833196	0.541666	0.480919	-10.7859	2.26465e-16	2.37153e-15	chr10:105452339-105453230
cg01834022	0.662738	0.370684	-12.0719	1.42617e-18	2.27687e-17	chr4:5709986-5710495
cg01837719	0.473684	0.319013	-8.12248	1.31297e-11	6.00897e-11	chr6:96463870-96464136
cg01838004	0.644153	0.228845	-6.19752	3.82809e-08	9.81e-08	chr9:100069891-100070351
cg01839396	0.432586	0.285782	-8.43072	3.62011e-12	1.81823e-11	chr6:85482570-85484718
cg01839464	0.60547	0.344519	-11.3536	2.36274e-17	2.97715e-16	chr18:49868378-49868759
cg01844539	0.303851	0.249161	-7.03129	1.2459e-09	4.10869e-09	chr5:77140543-77140914
cg01851378	0.784572	0.219029	-8.53087	2.38287e-12	1.23358e-11	chr16:51183700-51188763
cg01856162	0.672456	0.308408	-16.1679	5.43614e-25	3.6127e-23	chr2:233350279-233352974
cg01856525	0.315582	0.253284	-7.37015	3.04367e-10	1.11112e-09	chr3:44036408-44041104
cg01856645	0.521471	0.259602	-10.8133	2.02905e-16	2.14434e-15	chr5:78365299-78365711
cg01857475	0.596581	0.489273	-12.6305	1.67738e-19	3.21781e-18	chr12:104697349-104697984
cg01859616	0.55724	0.241856	-8.82117	7.10257e-13	4.0211e-12	chr11:44971049-44972685
cg01860328	0.39093	0.216871	-6.31167	2.40699e-08	6.38718e-08	chr5:94619460-94621121
cg01860370	0.513148	0.27775	-8.56714	2.04805e-12	1.07146e-11	chr7:158785262-158785771
cg01861913	0.591739	0.370718	-10.9479	1.18442e-16	1.30725e-15	chr3:61550347-61550577
cg01863682	0.553476	0.207791	-5.44859	7.5915e-07	1.53791e-06	chr2:182547874-182549177
cg01864564	0.293864	0.21207	-4.09047	0.000116323	0.000152515	chr1:152487979-152488270
cg01865609	0.422456	0.296663	-7.44318	2.24462e-10	8.37189e-10	chr18:43913346-43914477
cg01866955	0.439299	0.283563	-9.84876	1.01444e-14	7.92739e-14	chr6:19691911-19692305
cg01867395	0.556854	0.219009	-7.1345	8.11655e-10	2.76211e-09	chr11:31839364-31839813
cg01868405	0.533405	0.409969	-11.9409	2.36956e-18	3.61162e-17	chr1:54203403-54205310
cg01869243	0.304477	0.279335	-5.83364	1.65667e-07	3.78422e-07	chr2:233350279-233352974
cg01870995	0.414514	0.356354	-10.9873	1.01182e-16	1.13199e-15	chr12:3599967-3603008
cg01871214	0.652356	0.252545	-7.39428	2.75238e-10	1.01199e-09	chr4:41881178-41881418
cg01873311	0.450551	0.257234	-7.82411	4.57235e-11	1.91389e-10	chr16:89268493-89268865
cg01873886	0.50301	0.439205	-9.25248	1.18423e-13	7.70793e-13	chr14:54420185-54422958
cg01875459	0.334488	0.223849	-6.68314	5.2549e-09	1.56197e-08	chr5:72715408-72715997
cg01876338	0.729079	0.372862	-20.4593	9.07158e-31	2.97366e-28	chr2:54086777-54087266
cg01878345	0.401382	0.329536	-6.21532	3.56129e-08	9.17507e-08	chr2:105468852-105473488
cg01881524	0.508286	0.391573	-19.9353	4.13125e-30	1.09432e-27	chr5:54179364-54180171
cg01882866	0.461954	0.202277	-7.90338	3.28237e-11	1.40538e-10	chr14:103686559-103687376
cg01882870	0.470222	0.27937	-9.36678	7.3797e-14	4.97852e-13	chr15:89910522-89912177
cg01883425	0.556928	0.488727	-18.9064	8.8116e-29	1.61817e-26	chr6:41606995-41607238
cg01885503	0.580446	0.319424	-13.8361	1.88812e-21	5.4423e-20	chr16:54317822-54324604
cg01886556	0.425186	0.29376	-7.55354	1.41619e-10	5.45637e-10	chr4:17782643-17783624
cg01886957	0.49715	0.434865	-9.65333	2.26339e-14	1.66242e-13	chr2:115918738-115920765
cg01889143	0.535603	0.462786	-9.87379	9.15519e-15	7.20847e-14	chr5:134825399-134826496
cg01889237	0.595469	0.23193	-10.0985	3.6548e-15	3.08237e-14	chr6:137816475-137817223
cg01890845	0.328806	0.259647	-9.45162	5.19765e-14	3.59146e-13	chr11:8102359-8102913
cg01891172	0.492473	0.216868	-3.22672	0.00192724	0.00189192	chrX:21674019-21677066
cg01891252	0.589205	0.200043	-10.2464	2.00094e-15	1.76711e-14	chr1:50880917-50881516
cg01893212	0.681042	0.638427	-14.5981	1.21909e-22	4.61453e-21	chr7:49813009-49815752
cg01896761	0.524431	0.391789	-6.55168	9.02131e-09	2.57403e-08	chr3:13590415-13591008
cg01897498	0.417194	0.203484	-12.041	1.60719e-18	2.53684e-17	chr9:95569430-95572255
cg01898698	0.607848	0.293574	-16.4353	2.22999e-25	1.63167e-23	chr2:105468852-105473488
cg01898964	0.569519	0.21328	-5.05242	3.50178e-06	6.25846e-06	chr2:175204844-175207553
cg01899797	0.499421	0.24784	-8.85809	6.09059e-13	3.48559e-12	chr1:57887964-57890637
cg01901262	0.745331	0.540461	-17.5297	6.35294e-27	6.76918e-25	chr16:54962423-54967805
cg01907051	0.537879	0.325927	-10.727	2.86901e-16	2.9493e-15	chr6:159589637-159591319
cg01907106	0.791497	0.206252	-7.99766	2.21291e-11	9.74822e-11	chr22:29875920-29877242
cg01907584	0.283034	0.225256	-4.27763	6.04634e-05	8.43174e-05	chr1:228603707-228604567
cg01908010	0.348769	0.254208	-11.2711	3.27504e-17	4.01027e-16	chr18:70208975-70211790
cg01908338	0.468627	0.331794	-10.8907	1.48844e-16	1.61333e-15	chr1:2983926-2987962
cg01908462	0.557857	0.45113	-9.16135	1.72761e-13	1.09247e-12	chr4:184718264-184719754
cg01908537	0.297504	0.268925	-5.30901	1.30709e-06	2.53292e-06	chr2:175546863-175547880
cg01910869	0.572093	0.225501	-10.1537	2.91815e-15	2.50411e-14	chr13:78492426-78493382
cg01911708	0.509585	0.2409	-11.4607	1.54895e-17	2.0251e-16	chr20:61884645-61886387
cg01912955	0.586709	0.229332	-8.99878	3.39274e-13	2.03093e-12	chr6:100905953-100906686
cg01913604	0.601547	0.24968	-10.1703	2.72721e-15	2.35226e-14	chr17:16569939-16570517
cg01914621	0.692659	0.311372	-12.4496	3.34094e-19	6.04474e-18	chr7:155258828-155261403
cg01915019	0.286836	0.20895	-5.23925	1.71176e-06	3.24544e-06	chr5:112823257-112824304
cg01915516	0.282463	0.245116	-4.83192	8.04288e-06	1.34065e-05	chr1:3566446-3569636
cg01919632	0.69883	0.255277	-8.37588	4.55213e-12	2.24786e-11	chr14:85999533-86000478
cg01920232	0.419756	0.300607	-8.03582	1.88652e-11	8.40872e-11	chr12:106977389-106977713
cg01920578	0.335117	0.210555	-7.13397	8.13421e-10	2.76776e-09	chr12:45269831-45270835
cg01921432	0.585022	0.371758	-11.4306	1.74431e-17	2.25623e-16	chr1:91182510-91182857
cg01922936	0.386238	0.295546	-9.03614	2.90496e-13	1.76219e-12	chr5:100238723-100239138
cg01923218	0.352576	0.278831	-6.00999	8.16803e-08	1.97138e-07	chr11:93063599-93064076
cg01924596	0.428232	0.246269	-5.95354	1.02493e-07	2.42943e-07	chr5:31855004-31855426
cg01924880	0.473037	0.299571	-10.6497	3.91583e-16	3.93714e-15	chr4:5891982-5892365
cg01925699	0.328604	0.207924	-5.02272	3.92021e-06	6.94309e-06	chr11:33850452-33850970
cg01926707	0.384172	0.28131	-8.45117	3.32367e-12	1.6799e-11	chr12:96883287-96883737
cg01927745	0.528305	0.223902	-7.15545	7.43979e-10	2.5484e-09	chr5:72676121-72678421
cg01928807	0.334306	0.236179	-6.00145	8.45397e-08	2.03552e-07	chr6:6006690-6007043
cg01930417	0.467135	0.4119	-10.1679	2.75372e-15	2.3731e-14	chr11:122854931-122855582
cg01932956	0.455101	0.31251	-8.96011	3.9843e-13	2.35611e-12	chr16:22959427-22959876
cg01933308	0.70493	0.254601	-8.81479	7.29381e-13	4.12012e-12	chr7:8483133-8483711
cg01933836	0.555625	0.37345	-9.1038	2.19348e-13	1.36037e-12	chr11:122854931-122855582
cg01934626	0.300717	0.273819	-5.0844	3.10013e-06	5.59816e-06	chr5:180017100-180019062
cg01934790	0.434034	0.29871	-9.7205	1.7172e-14	1.28898e-13	chr16:755038-756696
cg01934883	0.338778	0.221995	-6.29715	2.55364e-08	6.74808e-08	chr10:81664390-81665076
cg01937068	0.581457	0.341165	-8.77757	8.5171e-13	4.75926e-12	chr1:156405161-156406350
cg01937650	0.399052	0.288321	-9.10716	2.16313e-13	1.343e-12	chr8:75896529-75897116
cg01938650	0.455057	0.345301	-12.5919	1.94221e-19	3.67424e-18	chr4:30721205-30724842
cg01939274	0.702888	0.620531	-15.8384	1.65052e-24	9.76166e-23	chr5:127872564-127874945
cg01939477	0.591118	0.455669	-13.6978	3.13027e-21	8.59562e-20	chr11:43602546-43603215
cg01940855	0.527747	0.402734	-12.0929	1.31495e-18	2.11165e-17	chr12:104850254-104852395
cg01941755	0.406801	0.228742	-6.39138	1.73897e-08	4.72126e-08	chr1:200004475-200004933
cg01941895	0.519119	0.355101	-16.8752	5.24277e-26	4.5107e-24	chr20:25061762-25062928
cg01942962	0.656793	0.201998	-6.64034	6.26727e-09	1.83938e-08	chr4:158143297-158144053
cg01943874	0.558652	0.315799	-8.69796	1.18679e-12	6.47355e-12	chr20:44746823-44747060
cg01944044	0.536505	0.294324	-9.60365	2.77696e-14	2.01057e-13	chr16:20084708-20085305
cg01944655	0.604269	0.21356	-9.23694	1.26293e-13	8.18279e-13	chr12:119418592-119418834
cg01946530	0.373546	0.299355	-8.4967	2.74819e-12	1.4088e-11	chr3:173115405-173115775
cg01946574	0.487932	0.416313	-12.6935	1.32071e-19	2.58696e-18	chr18:7566558-7568830
cg01947130	0.408072	0.328547	-9.64843	2.3095e-14	1.69341e-13	chr15:60287108-60287663
cg01950845	0.516015	0.485711	-14.6695	9.46644e-23	3.67013e-21	chr15:93631429-93633173
cg01951086	0.726132	0.285072	-5.61751	3.90876e-07	8.35478e-07	chr4:111553080-111554210
cg01952234	0.422548	0.38793	-8.65902	1.39599e-12	7.51988e-12	chr11:32454875-32457311
cg01953658	0.416243	0.205692	-4.95813	5.00616e-06	8.68772e-06	chr15:96904723-96905050
cg01956420	0.55284	0.434949	-13.067	3.2348e-20	7.14531e-19	chr13:110958892-110960590
cg01957732	0.620185	0.423225	-11.2302	3.85081e-17	4.65791e-16	chr6:133562087-133563586
cg01958086	0.559836	0.291351	-9.99498	5.57591e-15	4.55323e-14	chr15:37390176-37390380
cg01959730	0.654387	0.291651	-9.04425	2.80876e-13	1.7081e-12	chr1:119549145-119551320
cg01961105	0.661918	0.324877	-9.95547	6.55335e-15	5.29436e-14	chr16:54970302-54972846
cg01961447	0.279886	0.247067	-8.08037	1.5658e-11	7.0781e-11	chr22:38220590-38221619
cg01962428	0.522907	0.420722	-15.1296	1.88378e-23	8.63033e-22	chr4:107956556-107957453
cg01962676	0.336463	0.26449	-6.39077	1.74332e-08	4.73228e-08	chr1:18436552-18437673
cg01963134	0.327508	0.27242	-5.09668	2.95825e-06	5.36449e-06	chr12:39299249-39299629
cg01964852	0.72444	0.376969	-17.6221	4.73423e-27	5.27401e-25	chr7:27146070-27146600
cg01965173	0.425522	0.276444	-6.81044	3.10847e-09	9.61006e-09	chr6:84562821-84563758
cg01965462	0.602091	0.213434	-5.12388	2.6662e-06	4.87887e-06	chr2:213402181-213403867
cg01966612	0.314776	0.226091	-7.17168	6.95414e-10	2.39406e-09	chr1:12123489-12124148
cg01966674	0.842576	0.22607	-15.687	2.76219e-24	1.54184e-22	chr7:905609-905886
cg01966816	0.702291	0.237452	-6.12949	5.04279e-08	1.26458e-07	chr3:131245722-131246021
cg01968493	0.539746	0.265023	-8.67537	1.30399e-12	7.06001e-12	chr2:185463209-185463589
cg01968793	0.639127	0.214972	-8.45349	3.2916e-12	1.66484e-11	chr10:101089011-101090655
cg01971137	0.291331	0.222559	-4.07361	0.000123293	0.000160784	chr17:14202633-14203258
cg01971813	0.473269	0.287076	-10.7175	2.9813e-16	3.05803e-15	chr1:155264319-155265536
cg01972751	0.622296	0.249774	-4.6946	1.33935e-05	2.13782e-05	chr6:137814356-137815202
cg01972979	0.756495	0.257964	-4.39847	3.93306e-05	5.70114e-05	chrX:133680249-133680689
cg01973695	0.637186	0.247912	-7.22192	5.64288e-10	1.97252e-09	chr11:128560104-128560537
cg01975483	0.557357	0.405007	-10.6304	4.2317e-16	4.2304e-15	chr2:145273457-145275378
cg01978237	0.741148	0.207242	-8.76012	9.159e-13	5.08975e-12	chr6:100897081-100897621
cg01978544	0.275048	0.201348	-6.82591	2.91606e-09	9.0545e-09	chr6:30418845-30419630
cg01978558	0.444248	0.37926	-8.20622	9.25097e-12	4.34015e-11	chr8:93114057-93115979
cg01981601	0.526977	0.320562	-8.82931	6.86605e-13	3.89679e-12	chr8:60032533-60032746
cg01981762	0.501676	0.269105	-10.3466	1.33258e-15	1.21406e-14	chr10:104170169-104170872
cg01983682	0.609548	0.261801	-9.59549	2.87183e-14	2.07365e-13	chr2:162283582-162284677
cg01984304	0.330559	0.223981	-6.09157	5.87821e-08	1.45567e-07	chr1:91190490-91192804
cg01984858	0.320603	0.281662	-7.25779	4.86037e-10	1.71795e-09	chr6:28554864-28555124
cg01985390	0.493421	0.261037	-7.36195	3.14953e-10	1.14655e-09	chr2:27529084-27531465
cg01988129	0.68272	0.454481	-23.8442	9.61606e-35	1.16746e-31	chr8:67344498-67344989
cg01992382	0.667957	0.404216	-8.38068	4.46186e-12	2.20644e-11	chr6:32063534-32065044
cg01992935	0.823905	0.225751	-7.68829	8.06666e-11	3.2396e-10	chrX:108867763-108868486
cg01994307	0.598738	0.435666	-17.1191	2.37346e-26	2.19809e-24	chr5:113391072-113392005
cg01995480	0.361496	0.328025	-8.77524	8.60015e-13	4.803e-12	chr22:45403037-45406372
cg01995743	0.59183	0.458949	-14.656	9.92896e-23	3.83245e-21	chr6:118228043-118229811
cg01996653	0.476452	0.220095	-8.684	1.25788e-12	6.82874e-12	chr11:61322733-61323285
cg01996714	0.328852	0.2517	-6.25479	3.03382e-08	7.90875e-08	chr20:3218579-3220930
cg01997590	0.577152	0.230827	-6.09495	5.79852e-08	1.43767e-07	chr2:223176494-223177515
cg02000808	0.654388	0.407094	-11.2568	3.46567e-17	4.22635e-16	chr7:27155000-27155426
cg02000882	0.319901	0.265498	-6.43554	1.45179e-08	3.9987e-08	chr16:86541431-86545228
cg02002231	0.536066	0.504546	-13.6144	4.24978e-21	1.13628e-19	chr4:81187495-81187913
cg02002551	0.689436	0.219972	-7.83858	4.30399e-11	1.80855e-10	chr8:24770909-24772547
cg02005600	0.568351	0.302859	-6.78202	3.49556e-09	1.07116e-08	chr7:27182614-27185562
cg02005873	0.817131	0.331436	-13.5342	5.70753e-21	1.48104e-19	chr6:10383526-10384114
cg02006257	0.257576	0.209031	-4.61825	1.77347e-05	2.76379e-05	chr6:153450993-153452792
cg02006615	0.556336	0.282629	-9.40259	6.36436e-14	4.33458e-13	chr7:157476887-157486719
cg02006647	0.722185	0.30336	-11.2139	4.10821e-17	4.9448e-16	chr19:45737483-45738145
cg02008416	0.618471	0.249335	-7.09177	9.69288e-10	3.2577e-09	chr1:55446088-55446846
cg02008651	0.751599	0.285982	-8.63532	1.72624e-12	9.15557e-12	chr14:29247325-29247624
cg02009585	0.531092	0.270525	-10.2246	2.18639e-15	1.9181e-14	chr3:179754521-179755245
cg02010196	0.479459	0.266488	-7.39453	2.74953e-10	1.01104e-09	chr5:146888751-146889840
cg02011351	0.494103	0.225081	-7.2736	4.55075e-10	1.61666e-09	chr1:110610266-110613303
cg02011723	0.62559	0.298314	-15.3253	9.55715e-24	4.71634e-22	chr19:12831794-12832225
cg02012576	0.348708	0.314612	-6.63191	6.48823e-09	1.89888e-08	chr12:133484659-133485739
cg02012703	0.688816	0.37666	-14.1765	5.50175e-22	1.79004e-20	chr19:30015782-30021367
cg02013838	0.737104	0.353258	-12.1274	1.15094e-18	1.87119e-17	chr2:105459128-105461770
cg02014003	0.394778	0.241888	-8.1446	1.19696e-11	5.50995e-11	chr14:27066314-27066578
cg02017282	0.530234	0.272407	-10.5286	6.37916e-16	6.17704e-15	chr17:44895801-44897025
cg02017926	0.586981	0.441001	-9.20672	1.43139e-13	9.17991e-13	chr12:123754050-123754373
cg02018277	0.617404	0.398359	-14.0109	1.00041e-21	3.08543e-20	chr15:65116014-65116567
cg02019774	0.462909	0.260809	-8.49198	2.80288e-12	1.4347e-11	chr3:138656628-138659107
cg02020829	0.418464	0.220227	-10.014	5.15993e-15	4.23809e-14	chr5:92906240-92908875
cg02020945	0.503308	0.334644	-11.3993	1.97331e-17	2.52405e-16	chr6:1381744-1385211
cg02022733	0.688219	0.441664	-20.2807	1.5161e-30	4.62305e-28	chr5:140864528-140864748
cg02023345	0.625241	0.218392	-6.55843	8.77482e-09	2.50862e-08	chr10:63212496-63213009
cg02024077	0.584202	0.299744	-9.07377	2.48465e-13	1.52543e-12	chr7:145813031-145814084
cg02026062	0.490182	0.342345	-9.745	1.55275e-14	1.17505e-13	chr6:117085740-117086942
cg02027945	0.813992	0.5135	-13.1609	2.27814e-20	5.22127e-19	chr11:20618198-20619920
cg02030008	0.698014	0.601279	-16.8268	6.14219e-26	5.2127e-24	chr7:157476887-157486719
cg02031245	0.409085	0.31579	-7.36207	3.14795e-10	1.14607e-09	chr1:34628784-34630976
cg02033213	0.480597	0.311089	-8.8209	7.11066e-13	4.02516e-12	chr12:41086523-41087102
cg02033258	0.348429	0.317435	-6.60228	7.32891e-09	2.1257e-08	chr5:131593040-131593813
cg02034311	0.694404	0.273123	-12.7806	9.49723e-20	1.90759e-18	chr13:112547459-112548130
cg02035060	0.580083	0.360043	-9.54615	3.51926e-14	2.49835e-13	chr4:5889204-5890645
cg02036261	0.648047	0.32827	-12.3802	4.35622e-19	7.71562e-18	chr14:57274608-57276840
cg02037307	0.757741	0.523489	-28.6738	1.05636e-39	7.28999e-36	chr5:134363093-134365146
cg02038168	0.346904	0.315065	-5.99842	8.55741e-08	2.05831e-07	chr22:39784355-39785104
cg02039267	0.388727	0.268962	-7.7037	7.56352e-11	3.05142e-10	chr10:118893528-118894432
cg02043159	0.613544	0.423062	-11.8029	4.05327e-18	5.8888e-17	chr4:134069163-134070442
cg02043373	0.369827	0.298358	-9.80746	1.2016e-14	9.2782e-14	chr3:157155268-157155826
cg02044223	0.437714	0.362845	-11.6727	6.73944e-18	9.3878e-17	chr3:24870675-24871369
cg02051616	0.704467	0.219462	-12.3774	4.40282e-19	7.79288e-18	chr5:172660721-172661133
cg02053896	0.597605	0.281229	-6.90714	2.08399e-09	6.62832e-09	chrX:70150676-70151002
cg02054776	0.56919	0.200584	-7.72827	6.82546e-11	2.77548e-10	chr1:165324192-165326328
cg02055132	0.483275	0.422777	-10.7887	2.24002e-16	2.34855e-15	chr3:96532024-96533625
cg02055404	0.773994	0.24677	-8.0947	1.4747e-11	6.69192e-11	chrX:82765443-82765776
cg02056062	0.564133	0.206815	-9.28966	1.01527e-13	6.68653e-13	chr3:149374710-149376300
cg02057391	0.710277	0.431047	-13.1926	2.02377e-20	4.69243e-19	chr13:38443683-38444228
cg02058267	0.478322	0.261607	-11.2284	3.87793e-17	4.68941e-16	chr14:76605000-76605268
cg02058624	0.562153	0.254446	-8.33403	5.42219e-12	2.64276e-11	chr13:112715360-112716234
cg02058715	0.581123	0.323823	-11.9689	2.12544e-18	3.27141e-17	chr1:228651448-228652529
cg02058731	0.461921	0.367902	-10.5704	5.38891e-16	5.28609e-15	chr2:232791576-232792016
cg02060566	0.385183	0.206297	-7.15724	7.38441e-10	2.53095e-09	chr12:114878144-114879155
cg02062480	0.640179	0.39429	-10.7288	2.84811e-16	2.92874e-15	chr6:108485672-108490539
cg02063759	0.656342	0.287679	-10.4353	9.30349e-16	8.72583e-15	chr1:119543057-119543454
cg02065637	0.668557	0.403399	-16.7566	7.72797e-26	6.3769e-24	chr20:61806255-61810867
cg02066331	0.673019	0.268796	-7.41448	2.53004e-10	9.35818e-10	chr6:17280740-17282334
cg02066621	0.396908	0.255018	-7.28815	4.28326e-10	1.52793e-09	chr15:73659861-73662015
cg02066682	0.306966	0.210597	-6.25202	3.06814e-08	7.99329e-08	chr9:79633327-79636030
cg02070685	0.260315	0.233278	-4.85491	7.54601e-06	1.26461e-05	chr16:84002270-84002860
cg02071076	0.342551	0.282117	-8.4224	3.74804e-12	1.87752e-11	chr4:184826254-184828177
cg02071243	0.384471	0.246263	-6.32237	2.30436e-08	6.13514e-08	chr4:186048542-186050220
cg02071825	0.326021	0.271651	-6.95171	1.73281e-09	5.58039e-09	chr17:56832962-56833986
cg02072170	0.408179	0.232868	-7.08383	1.00177e-09	3.35871e-09	chr3:194406441-194409045
cg02076785	0.555218	0.26035	-10.7966	2.16947e-16	2.2808e-15	chr2:98962874-98964187
cg02076869	0.486547	0.302351	-8.28781	6.57751e-12	3.16109e-11	chr7:155302254-155303158
cg02078690	0.782149	0.253477	-10.1774	2.64964e-15	2.29108e-14	chr11:122852412-122852699
cg02078943	0.548495	0.361124	-15.9462	1.14599e-24	7.04795e-23	chr7:155174129-155175248
cg02079377	0.371113	0.347843	-6.67731	5.38259e-09	1.59758e-08	chr10:91294948-91295925
cg02079933	0.329531	0.313329	-7.10775	9.07069e-10	3.06288e-09	chr1:167599465-167599839
cg02081006	0.800418	0.268732	-7.08899	9.80541e-10	3.29274e-09	chr5:122430677-122431443
cg02081019	0.629903	0.366836	-9.04691	2.77786e-13	1.69104e-12	chr5:92930530-92930830
cg02081266	0.539261	0.377877	-13.9389	1.29904e-21	3.89415e-20	chr17:59528980-59530266
cg02081701	0.738034	0.528795	-16.8648	5.42434e-26	4.65166e-24	chr2:139537693-139538650
cg02081733	0.545008	0.266854	-8.22389	8.59245e-12	4.05266e-11	chr15:68115486-68122575
cg02083234	0.435587	0.26305	-10.9524	1.16306e-16	1.28551e-15	chr3:62357640-62359774
cg02084669	0.364656	0.250285	-11.9098	2.67366e-18	4.03602e-17	chr14:74706189-74708192
cg02090656	0.390679	0.262024	-8.83797	6.62277e-13	3.76784e-12	chr3:153838788-153840380
cg02091109	0.436812	0.250408	-5.53245	5.46459e-07	1.13718e-06	chr5:76941396-76941888
cg02093112	0.6729	0.306988	-8.79052	8.06973e-13	4.52761e-12	chr17:6679206-6679710
cg02093732	0.502634	0.20792	-9.51718	3.96569e-14	2.79019e-13	chr15:30515267-30518445
cg02095995	0.664933	0.362381	-7.79293	5.20903e-11	2.15943e-10	chrX:138773797-138774673
cg02099543	0.501312	0.42284	-8.43106	3.6149e-12	1.81578e-11	chr22:45898295-45899357
cg02099814	0.752317	0.416959	-17.4052	9.45447e-27	9.7089e-25	chr1:77747315-77748224
cg02100373	0.376725	0.242995	-8.03227	1.91473e-11	8.52606e-11	chr5:134366914-134367438
cg02100602	0.388999	0.271426	-6.53927	9.49283e-09	2.69929e-08	chr21:34395129-34400245
cg02100674	0.515529	0.391264	-11.8756	3.05402e-18	4.54997e-17	chr10:83633821-83635729
cg02102424	0.466126	0.25186	-8.80638	7.55378e-13	4.2589e-12	chr3:12045653-12046627
cg02105691	0.290191	0.21742	-7.2486	5.04988e-10	1.7798e-09	chr20:62693943-62695282
cg02106377	0.509445	0.303495	-6.75189	4.46332e-09	1.34362e-08	chr2:237080189-237080432
cg02106682	0.581959	0.22039	-7.93598	2.86409e-11	1.2383e-10	chr7:27182614-27185562
cg02107879	0.363386	0.268297	-7.67512	8.52288e-11	3.40686e-10	chr11:45376932-45377243
cg02108033	0.51283	0.419129	-11.4761	1.45802e-17	1.9154e-16	chr4:17782643-17783624
cg02108850	0.267068	0.247151	-5.14803	2.43077e-06	4.48223e-06	chr3:154797399-154797988
cg02111032	0.466733	0.229362	-5.6757	3.10517e-07	6.76283e-07	chr7:20817456-20818227
cg02114924	0.320072	0.240181	-7.86515	3.85131e-11	1.63045e-10	chr4:134069163-134070442
cg02115911	0.665021	0.266263	-9.12274	2.0277e-13	1.26609e-12	chr21:34395129-34400245
cg02116953	0.449231	0.314989	-9.29347	9.99389e-14	6.58921e-13	chr20:20344401-20350605
cg02119363	0.479142	0.21421	-10.4098	1.03126e-15	9.58318e-15	chr3:179754521-179755245
cg02119792	0.741456	0.443739	-11.3287	2.60724e-17	3.25489e-16	chr21:47009997-47011163
cg02120046	0.673123	0.209594	-8.38098	4.45627e-12	2.20393e-11	chrX:132090364-132092617
cg02120582	0.477612	0.452583	-10.7848	2.27489e-16	2.38063e-15	chr11:104034537-104035058
cg02120584	0.663608	0.245245	-12.2451	7.31563e-19	1.23707e-17	chr2:45169506-45171884
cg02120658	0.357141	0.207721	-6.11527	5.34137e-08	1.33369e-07	chr2:223159726-223160487
cg02120774	0.639869	0.451372	-12.6298	1.68171e-19	3.22565e-18	chr7:45960138-45961347
cg02121529	0.373108	0.208984	-4.48497	2.88082e-05	4.29275e-05	chr13:40746370-40746696
cg02123280	0.42527	0.211253	-5.95776	1.00773e-07	2.39232e-07	chr11:22454301-22454518
cg02124022	0.60944	0.256576	-7.97767	2.40579e-11	1.05331e-10	chr4:54975388-54976202
cg02124383	0.623669	0.259905	-9.34275	8.15057e-14	5.4598e-13	chr7:8473140-8475199
cg02127807	0.529632	0.278995	-7.42989	2.37258e-10	8.81932e-10	chrX:114468096-114468453
cg02128325	0.27686	0.255133	-6.40112	1.67111e-08	4.55145e-08	chr5:139422077-139423150
cg02129603	0.385299	0.21092	-7.00305	1.40072e-09	4.5793e-09	chr17:78449508-78452783
cg02132470	0.343197	0.307461	-7.2259	5.55005e-10	1.94266e-09	chr7:98467024-98468058
cg02134353	0.283074	0.223798	-5.31343	1.28491e-06	2.49411e-06	chr6:108437999-108441208
cg02136132	0.253388	0.215429	-5.60291	4.14064e-07	8.81106e-07	chr14:90526697-90528951
cg02136452	0.568449	0.257464	-11.4051	1.92814e-17	2.47279e-16	chr16:49872450-49872926
cg02138264	0.310285	0.22744	-5.5169	5.80879e-07	1.20289e-06	chr5:172754057-172757098
cg02139871	0.281127	0.227763	-4.79077	9.37708e-06	1.54325e-05	chr2:127782614-127782829
cg02144933	0.355469	0.213058	-6.25521	3.02869e-08	7.89631e-08	chr2:201450527-201451027
cg02147443	0.23879	0.206094	-4.92724	5.62464e-06	9.66239e-06	chr7:31232678-31232900
cg02147695	0.58634	0.373843	-9.86562	9.467e-15	7.43567e-14	chr13:78492426-78493382
cg02147764	0.498542	0.370955	-12.6248	1.71418e-19	3.27986e-18	chr2:45169506-45171884
cg02148787	0.56431	0.274875	-11.516	1.24624e-17	1.65592e-16	chr5:133449321-133451260
cg02149189	0.535449	0.441504	-14.8445	5.10612e-23	2.1034e-21	chr6:29521111-29521833
cg02149708	0.391994	0.297685	-9.01213	3.20958e-13	1.93028e-12	chr6:166579974-166583423
cg02150135	0.458833	0.279461	-10.9909	9.97301e-17	1.1167e-15	chr6:27279795-27280635
cg02150867	0.329869	0.289173	-8.48382	2.90001e-12	1.48104e-11	chr14:42075859-42076329
cg02151625	0.33663	0.200873	-4.81336	8.61998e-06	1.42804e-05	chr6:166720240-166722275
cg02152475	0.584924	0.303801	-8.21175	9.03947e-12	4.24715e-11	chr9:37029933-37030295
cg02155398	0.612191	0.482946	-19.6632	9.17909e-30	2.24127e-27	chr2:45161428-45163058
cg02155658	0.514841	0.243771	-8.1705	1.07413e-11	4.98371e-11	chr20:21689759-21690048
cg02155884	0.43115	0.314612	-10.4582	8.48067e-16	8.02181e-15	chr13:112715360-112716234
cg02156712	0.377019	0.276593	-5.15133	2.40023e-06	4.43121e-06	chrX:8698858-8700500
cg02157015	0.432046	0.307501	-10.8768	1.57369e-16	1.69899e-15	chr9:100615235-100617510
cg02157467	0.497491	0.294657	-9.86224	9.59906e-15	7.52992e-14	chr14:36002599-36005013
cg02159731	0.255839	0.203463	-5.77668	2.07912e-07	4.66892e-07	chr11:119613006-119613521
cg02160062	0.559663	0.235403	-7.75717	6.04884e-11	2.48029e-10	chr19:1718831-1719154
cg02161900	0.59791	0.239324	-8.53193	2.37233e-12	1.22851e-11	chr10:28030183-28035211
cg02162886	0.306346	0.266954	-5.30796	1.3124e-06	2.54269e-06	chr14:61114103-61116552
cg02165099	0.536325	0.230362	-9.15258	1.79158e-13	1.12987e-12	chr14:85999533-86000478
cg02165301	0.606576	0.250404	-12.1028	1.26582e-18	2.039e-17	chr17:1173536-1174733
cg02165355	0.640379	0.251148	-11.5676	1.01761e-17	1.3757e-16	chr5:178367621-178368725
cg02165743	0.513275	0.371574	-9.04505	2.79937e-13	1.70302e-12	chr6:28602854-28603295
cg02166450	0.365599	0.216819	-5.45567	7.38408e-07	1.4992e-06	chr13:112709885-112712665
cg02167020	0.389114	0.236538	-7.73402	6.66333e-11	2.71418e-10	chr10:102899823-102900263
cg02167438	0.476566	0.366477	-9.47532	4.71323e-14	3.27989e-13	chr20:9819272-9819861
cg02168857	0.460028	0.36003	-7.83019	4.45753e-11	1.86875e-10	chr6:94126273-94129677
cg02169734	0.283004	0.262185	-7.11167	8.92407e-10	3.01785e-09	chr6:80656745-80657593
cg02172150	0.61751	0.226514	-8.2566	7.49396e-12	3.56728e-11	chr7:70596229-70598382
cg02172312	0.647861	0.20388	-8.34287	5.22542e-12	2.55322e-11	chr16:62069122-62070634
cg02173289	0.589079	0.224439	-11.3928	2.02426e-17	2.58266e-16	chr14:101923576-101925995
cg02173749	0.336773	0.304008	-6.1266	5.10208e-08	1.27822e-07	chr2:121101801-121104534
cg02174225	0.409739	0.355263	-16.5661	1.44645e-25	1.11171e-23	chr11:133938851-133939681
cg02177231	0.679064	0.351819	-10.2728	1.79802e-15	1.60149e-14	chr1:119529820-119530712
cg02177951	0.435596	0.262483	-6.6862	5.18916e-09	1.54394e-08	chr11:69831572-69832484
cg02179455	0.53918	0.271893	-7.37994	2.92197e-10	1.06992e-09	chr7:19184222-19184686
cg02179652	0.537563	0.281786	-8.64637	1.4716e-12	7.89442e-12	chr11:122852412-122852699
cg02181639	0.572119	0.305183	-11.1378	5.55699e-17	6.52896e-16	chr14:77736734-77737772
cg02181847	0.517685	0.227562	-13.0252	3.78387e-20	8.25661e-19	chr6:10410110-10410690
cg02182795	0.597125	0.392893	-12.9238	5.53608e-20	1.1659e-18	chr8:57069688-57070047
cg02183671	0.515262	0.283628	-6.13523	4.927e-08	1.23815e-07	chr4:15779999-15780729
cg02184008	0.648958	0.294191	-15.5027	5.18922e-24	2.71295e-22	chr11:44330543-44331761
cg02186542	0.509371	0.288931	-13.1793	2.12654e-20	4.9116e-19	chr16:77468310-77469074
cg02190985	0.255762	0.209732	-4.14357	9.67571e-05	0.000129108	chr10:125851152-125853233
cg02191044	0.374642	0.241082	-5.67174	3.15416e-07	6.86121e-07	chr1:232941055-232941707
cg02191228	0.390784	0.219184	-8.16896	1.08107e-11	5.01486e-11	chr13:112547459-112548130
cg02192204	0.74477	0.258999	-7.70439	7.5417e-11	3.04369e-10	chr16:88947777-88948015
cg02192967	0.383479	0.342887	-7.19457	6.32277e-10	2.19126e-09	chr4:90758009-90758870
cg02193611	0.505766	0.248237	-9.07579	2.46397e-13	1.5138e-12	chr10:23983367-23984978
cg02194243	0.452752	0.312164	-13.2979	1.36789e-20	3.27175e-19	chr16:54317822-54324604
cg02197293	0.266211	0.211939	-4.85675	7.3294e-06	1.23101e-05	chr19:39522265-39523227
cg02201071	0.492627	0.374319	-8.75805	9.23858e-13	5.12962e-12	chr19:18899038-18902284
cg02202141	0.383809	0.27435	-14.0691	8.10485e-22	2.55029e-20	chr3:35680510-35681628
cg02202980	0.239533	0.220857	-4.33551	4.9244e-05	6.99309e-05	chr3:119421856-119422334
cg02211449	0.534125	0.427329	-11.4877	1.39255e-17	1.83545e-16	chr10:110671725-110672326
cg02213260	0.545491	0.307606	-13.7807	2.31163e-21	6.54502e-20	chr14:23834436-23835947
cg02213684	0.457325	0.330711	-8.96508	3.90285e-13	2.31124e-12	chr5:134366914-134367438
cg02214096	0.244843	0.205211	-7.72262	6.98847e-11	2.83763e-10	chr16:77822376-77823134
cg02215070	0.444195	0.424876	-10.9866	1.01455e-16	1.13475e-15	chr7:134143116-134144063
cg02216246	0.611462	0.399779	-17.8413	2.36723e-27	2.89543e-25	chr11:128562672-128565011
cg02217159	0.503794	0.381514	-14.4452	2.10016e-22	7.54652e-21	chr6:62995856-62996228
cg02221750	0.300408	0.21302	-5.37217	1.02278e-06	2.02246e-06	chr19:17392384-17393775
cg02221866	0.320038	0.251999	-5.57643	4.59632e-07	9.69665e-07	chr6:26044204-26044469
cg02224374	0.386552	0.207296	-5.27758	1.4762e-06	2.83266e-06	chr19:53465731-53466323
cg02224864	0.438612	0.356204	-7.16316	7.20483e-10	2.47387e-09	chr11:132934060-132934291
cg02224980	0.704277	0.216777	-7.60954	1.12093e-10	4.39325e-10	chr2:223170487-223171140
cg02225599	0.644735	0.428937	-13.5825	4.77781e-21	1.26457e-19	chr7:27143182-27143479
cg02226645	0.626523	0.351568	-8.31735	5.81353e-12	2.81925e-11	chr8:65290109-65290946
cg02228111	0.553866	0.283644	-9.17562	1.62835e-13	1.03474e-12	chr12:132905450-132906206
cg02229993	0.27627	0.246229	-5.5757	4.60953e-07	9.72126e-07	chr1:166134259-166136448
cg02230593	0.481918	0.279294	-6.1943	3.87838e-08	9.92878e-08	chr10:119293918-119297675
cg02230854	0.331852	0.314953	-7.55343	1.4169e-10	5.45876e-10	chr8:48100164-48100914
cg02231404	0.571592	0.282231	-8.93935	4.34351e-13	2.55081e-12	chr20:62679425-62680883
cg02232208	0.629274	0.312169	-11.3962	1.99772e-17	2.55153e-16	chr3:147136904-147137328
cg02233848	0.354328	0.251939	-5.79334	1.94561e-07	4.3888e-07	chr11:98891544-98891821
cg02235562	0.73783	0.27103	-11.1321	5.68478e-17	6.66535e-16	chr13:36728963-36729267
cg02237470	0.554427	0.304791	-11.9755	2.07161e-18	3.19413e-17	chr8:53851702-53854426
cg02237629	0.487542	0.314366	-12.1015	1.27233e-18	2.04847e-17	chr14:57264639-57265561
cg02239862	0.614002	0.322143	-14.2742	3.87226e-22	1.30254e-20	chr3:33259920-33260763
cg02239968	0.575766	0.262507	-10.1346	3.15401e-15	2.68977e-14	chr15:53086630-53086858
cg02241330	0.598184	0.216509	-12.0128	1.79279e-18	2.80279e-17	chr19:15121591-15122143
cg02241363	0.236675	0.20719	-5.33083	1.20104e-06	2.34473e-06	chr17:78449508-78452783
cg02242289	0.299462	0.233695	-5.50271	6.14153e-07	1.26608e-06	chr1:224803638-224805314
cg02243714	0.274942	0.249588	-5.58836	4.38518e-07	9.28907e-07	chr16:87636507-87637284
cg02243785	0.438698	0.289177	-6.20719	3.6808e-08	9.46158e-08	chr1:82265999-82269048
cg02245020	0.668552	0.529069	-16.3875	2.61341e-25	1.87764e-23	chr7:143582126-143582610
cg02245378	0.585105	0.23266	-11.9038	2.73614e-18	4.12512e-17	chr2:223161532-223161919
cg02245612	0.381834	0.262989	-6.49627	1.13226e-08	3.17822e-08	chr19:5293011-5294211
cg02246055	0.454511	0.263382	-5.19246	2.04968e-06	3.83156e-06	chr16:72821141-72821592
cg02246645	0.353036	0.289053	-7.534	1.53659e-10	5.88686e-10	chr12:103351580-103352695
cg02248486	0.597502	0.389619	-7.95503	2.64479e-11	1.15031e-10	chr7:27182614-27185562
cg02249074	0.474291	0.218944	-7.80813	4.88834e-11	2.03634e-10	chr9:99639590-99640054
cg02249292	0.678456	0.269347	-13.0536	3.40134e-20	7.48294e-19	chr10:28030183-28035211
cg02250846	0.503763	0.318357	-7.6432	1.05836e-10	4.16533e-10	chr19:23257958-23258518
cg02251742	0.558475	0.311335	-11.695	6.17676e-18	8.66383e-17	chr3:156008992-156009320
cg02252323	0.515095	0.207216	-9.11207	2.11946e-13	1.31864e-12	chr3:22413493-22414365
cg02253760	0.7614	0.374975	-10.8743	1.58951e-16	1.71424e-15	chr3:147077116-147077672
cg02256049	0.619451	0.451215	-10.8244	1.94079e-16	2.05804e-15	chr11:115529998-115530548
cg02256631	0.605837	0.491713	-12.9324	5.35953e-20	1.13199e-18	chr16:31342453-31343140
cg02257090	0.28863	0.214427	-7.09839	9.42997e-10	3.17561e-09	chr6:149068180-149069775
cg02259324	0.453175	0.37169	-8.09558	1.46928e-11	6.66963e-11	chr15:78110842-78112853
cg02264079	0.907118	0.226841	-10.689	3.34241e-16	3.39707e-15	chr16:31053480-31053800
cg02264082	0.625753	0.272334	-10.4926	7.37738e-16	7.06486e-15	chr3:130235990-130236203
cg02264922	0.508237	0.350802	-11.1536	5.21821e-17	6.16072e-16	chr12:58025662-58027056
cg02266732	0.580304	0.203441	-9.71031	1.79062e-14	1.33956e-13	chr5:63256549-63257886
cg02268225	0.449818	0.23022	-6.20254	3.75094e-08	9.62921e-08	chr14:100437382-100438863
cg02269161	0.508385	0.359107	-13.5107	6.22389e-21	1.60109e-19	chr11:7272758-7274235
cg02270183	0.34986	0.330469	-9.21204	1.4002e-13	8.99308e-13	chr10:1778785-1780018
cg02272993	0.665023	0.275308	-12.0227	1.72565e-18	2.70686e-17	chr2:45159894-45160112
cg02273398	0.678167	0.326278	-13.2054	1.92955e-20	4.48833e-19	chr6:50818181-50818431
cg02273846	0.536377	0.265937	-6.8258	2.91735e-09	9.05829e-09	chr14:29243404-29243763
cg02278437	0.309662	0.242453	-8.00585	2.1384e-11	9.44315e-11	chr18:59000684-59001692
cg02278768	0.546554	0.20032	-8.73187	1.03036e-12	5.67601e-12	chr15:89910522-89912177
cg02279670	0.217536	0.200595	-4.30383	5.51081e-05	7.74515e-05	chr13:79175611-79177985
cg02280281	0.25004	0.205105	-4.87416	6.86662e-06	1.16021e-05	chr2:119592603-119593845
cg02280912	0.452529	0.27852	-7.34715	3.34985e-10	1.21489e-09	chr19:58399946-58400276
cg02281970	0.788664	0.20173	-4.921	5.75848e-06	9.87395e-06	chr19:1265855-1269943
cg02282120	0.293159	0.228725	-4.36575	4.42126e-05	6.33533e-05	chr14:77605886-77608304
cg02282631	0.796854	0.362611	-13.1789	2.12978e-20	4.91821e-19	chr5:42951077-42952410
cg02283366	0.490955	0.363245	-9.44781	5.28005e-14	3.64416e-13	chr1:63782395-63790471
cg02283535	0.711681	0.253133	-6.74647	4.04772e-09	1.2279e-08	chrX:103811551-103812043
cg02285263	0.434311	0.348431	-9.39364	6.60404e-14	4.48803e-13	chr6:152128823-152129771
cg02285579	0.80593	0.257602	-5.9884	8.90939e-08	2.13642e-07	chrX:106515699-106516368
cg02286715	0.46674	0.217447	-10.1551	2.90173e-15	2.49071e-14	chr4:6472176-6474534
cg02288088	0.431649	0.272719	-9.47144	4.78941e-14	3.33096e-13	chr2:119616134-119616826
cg02288301	0.493011	0.389586	-11.6299	7.9701e-18	1.09692e-16	chr2:193058996-193060812
cg02288754	0.578782	0.253624	-12.7043	1.26766e-19	2.49385e-18	chr16:51183700-51188763
cg02290238	0.277267	0.241841	-5.52632	5.59795e-07	1.1627e-06	chr1:49242372-49242810
cg02291532	0.523044	0.216669	-8.3886	4.31658e-12	2.14001e-11	chr15:39872528-39873567
cg02293118	0.38087	0.323793	-7.60753	1.13037e-10	4.42705e-10	chr7:44349112-44349716
cg02293437	0.511252	0.401414	-8.39894	4.13399e-12	2.05664e-11	chr16:71264361-71264659
cg02295078	0.266898	0.230911	-5.11791	2.72779e-06	4.9813e-06	chr17:16472075-16472800
cg02298116	0.400681	0.231791	-7.66933	8.73183e-11	3.48517e-10	chr14:57264639-57265561
cg02298862	0.429671	0.273345	-6.67237	5.49317e-09	1.62753e-08	chr8:77594256-77594860
cg02300154	0.65691	0.328904	-9.46529	4.91243e-14	3.41001e-13	chr7:70596229-70598382
cg02301805	0.294319	0.210746	-5.46254	7.18822e-07	1.46256e-06	chr7:18125915-18127009
cg02305135	0.542103	0.306912	-9.04335	2.81922e-13	1.71404e-12	chr2:85359957-85362593
cg02305242	0.583309	0.33086	-9.09316	2.29252e-13	1.4171e-12	chr14:85996495-85996958
cg02305377	0.448817	0.289682	-4.81887	8.44453e-06	1.40177e-05	chr12:103359249-103359629
cg02305765	0.432127	0.238943	-4.56559	2.1499e-05	3.29116e-05	chr12:53107913-53108471
cg02310733	0.232452	0.213595	-4.92522	5.66766e-06	9.73087e-06	chr12:65672392-65673250
cg02312409	0.336522	0.266264	-4.96116	4.94927e-06	8.5976e-06	chr6:125283125-125284389
cg02313554	0.515668	0.294325	-6.01748	7.92553e-08	1.9179e-07	chr10:125732221-125732843
cg02315940	0.527522	0.415925	-12.2158	8.18865e-19	1.36968e-17	chr3:139653431-139655115
cg02318567	0.607406	0.3479	-13.3828	9.98594e-21	2.45473e-19	chr16:31548738-31549184
cg02318926	0.512289	0.257248	-12.2906	6.1422e-19	1.05649e-17	chr15:83951981-83953930
cg02318971	0.495082	0.223888	-8.8607	6.02499e-13	3.45051e-12	chr11:64739011-64739750
cg02320454	0.30677	0.249479	-4.90615	6.08924e-06	1.03915e-05	chr5:94955631-94957244
cg02320543	0.55855	0.343961	-11.0351	8.36332e-17	9.52237e-16	chr14:61108955-61109786
cg02320740	0.41864	0.239416	-8.58152	1.9288e-12	1.01316e-11	chr10:106399568-106402812
cg02320862	0.734851	0.333004	-11.2955	2.97391e-17	3.67e-16	chr17:75368689-75370506
cg02325324	0.365689	0.25809	-6.13601	4.91145e-08	1.23447e-07	chr13:23489631-23490058
cg02325540	0.482409	0.34897	-15.8243	1.7317e-24	1.02049e-22	chr10:94833273-94835256
cg02326568	0.548213	0.437591	-9.27607	1.074e-13	7.04395e-13	chr5:158533558-158534000
cg02327465	0.318347	0.24505	-6.50145	1.10852e-08	3.11715e-08	chr1:236558460-236559336
cg02327997	0.568821	0.29744	-11.9816	2.02305e-18	3.12845e-17	chr10:128076156-128077482
cg02328010	0.283268	0.203834	-7.48009	1.92434e-10	7.25431e-10	chr1:237205127-237206644
cg02328332	0.537759	0.316114	-7.41888	2.48411e-10	9.20024e-10	chr12:113908888-113910681
cg02329576	0.34754	0.250486	-5.75917	2.2292e-07	4.98028e-07	chr7:3340355-3341216
cg02329935	0.362359	0.343165	-6.85214	2.6164e-09	8.18489e-09	chr5:76506030-76507189
cg02330121	0.270603	0.241918	-10.1857	2.56154e-15	2.22047e-14	chr6:118228043-118229811
cg02331262	0.76457	0.254199	-10.1753	2.67257e-15	2.30984e-14	chr16:87991288-87991596
cg02332982	0.621659	0.210574	-9.10807	2.15498e-13	1.33858e-12	chr12:45444203-45445386
cg02340053	0.294507	0.256959	-5.6502	3.43492e-07	7.41888e-07	chr13:36044845-36045481
cg02340083	0.604812	0.477701	-12.2649	6.77933e-19	1.15367e-17	chr1:50881885-50882103
cg02340541	0.423359	0.202943	-5.20291	1.96891e-06	3.69332e-06	chr11:68451360-68452846
cg02340556	0.499109	0.218292	-5.53446	5.42154e-07	1.12899e-06	chr17:46796235-46797292
cg02343318	0.410976	0.231962	-6.706	4.78274e-09	1.4316e-08	chr19:37328897-37329518
cg02343823	0.726352	0.221323	-6.70972	4.71e-09	1.41147e-08	chr5:150284386-150284635
cg02344833	0.645932	0.202309	-6.37243	1.87885e-08	5.07172e-08	chr19:58545116-58545897
cg02345991	0.582703	0.332871	-10.6002	4.77971e-16	4.73099e-15	chr12:119418592-119418834
cg02346713	0.430841	0.262897	-7.93626	2.86078e-11	1.23695e-10	chr15:51387533-51387755
cg02346970	0.345564	0.329209	-6.72828	4.36303e-09	1.31537e-08	chr5:31855004-31855426
cg02347074	0.446832	0.219787	-6.31568	2.36804e-08	6.29046e-08	chr2:223155727-223156154
cg02347527	0.583144	0.257926	-11.6049	8.78898e-18	1.20055e-16	chr12:113917395-113918107
cg02348151	0.322401	0.217573	-5.03405	3.75511e-06	6.67429e-06	chr21:34442207-34444543
cg02348751	0.433168	0.34796	-7.19765	6.24223e-10	2.16512e-09	chr4:183063397-183066370
cg02353184	0.462159	0.357028	-15.8795	1.43608e-24	8.61778e-23	chr10:7449377-7455339
cg02355411	0.790837	0.260497	-8.62152	1.63235e-12	8.69029e-12	chr19:49699699-49700070
cg02355420	0.42154	0.312936	-6.61254	7.02631e-09	2.04408e-08	chr4:66536066-66536674
cg02356993	0.674537	0.203057	-9.17856	1.60865e-13	1.02312e-12	chr15:27112031-27113479
cg02360514	0.525259	0.256797	-8.58331	1.91443e-12	1.00617e-11	chr19:45975849-45976262
cg02361557	0.338031	0.29489	-7.21973	5.69457e-10	1.9891e-09	chr1:107682890-107684463
cg02361878	0.571722	0.226913	-7.65632	9.21927e-11	3.66589e-10	chr1:165324192-165326328
cg02362467	0.360707	0.327478	-8.0473	1.79805e-11	8.04176e-11	chr8:104510871-104513913
cg02364610	0.490477	0.339616	-12.5585	2.20576e-19	4.13228e-18	chr11:46316876-46317485
cg02367144	0.514685	0.330928	-9.34249	8.15912e-14	5.46468e-13	chr2:237145614-237146576
cg02367660	0.438959	0.413687	-9.89408	8.42527e-15	6.67383e-14	chr2:238535562-238536840
cg02367696	0.464347	0.265705	-7.6026	1.15389e-10	4.51218e-10	chr10:102996035-102996646
cg02367930	0.335731	0.287414	-8.04199	1.8384e-11	8.20934e-11	chr21:32929928-32932017
cg02368058	0.346915	0.248788	-5.88677	1.3396e-07	3.11107e-07	chr1:91190490-91192804
cg02368096	0.405739	0.203357	-4.80996	8.73006e-06	1.44479e-05	chr7:98245806-98247759
cg02370395	0.287784	0.236522	-4.929	5.58752e-06	9.60366e-06	chr11:35639630-35641485
cg02370417	0.349074	0.325306	-11.0464	7.99356e-17	9.12832e-16	chr19:37406932-37407463
cg02370605	0.400213	0.277689	-7.36546	3.10378e-10	1.13156e-09	chr18:63417776-63418640
cg02371408	0.360966	0.24819	-6.25689	3.00798e-08	7.847e-08	chr5:82768388-82769268
cg02372786	0.456444	0.20081	-6.17775	4.14769e-08	1.05576e-07	chr2:45169506-45171884
cg02374207	0.71147	0.220862	-5.25422	1.61565e-06	3.07599e-06	chr11:63852804-63853082
cg02374745	0.653579	0.245166	-6.73749	4.20055e-09	1.2703e-08	chr17:6679206-6679710
cg02376827	0.552012	0.213143	-8.74394	9.79817e-13	5.41465e-12	chr17:1952920-1962328
cg02381539	0.721701	0.240503	-9.65065	2.28846e-14	1.67867e-13	chr8:65290109-65290946
cg02381898	0.535479	0.350688	-10.0313	4.80775e-15	3.97297e-14	chr4:54966164-54968063
cg02382400	0.714693	0.282886	-15.2035	1.45727e-23	6.87953e-22	chr20:3218579-3220930
cg02383130	0.529975	0.503266	-13.9185	1.39903e-21	4.16059e-20	chr7:38670440-38671008
cg02383154	0.329095	0.248434	-6.24175	3.19897e-08	8.30953e-08	chr17:53342199-53343061
cg02383368	0.635304	0.272643	-7.95979	2.59267e-11	1.12914e-10	chr19:7685153-7686182
cg02385791	0.294275	0.250894	-5.1996	1.99415e-06	3.73708e-06	chr19:37959853-37960615
cg02386159	0.699699	0.421938	-14.4461	2.09322e-22	7.53079e-21	chr7:22589311-22589513
cg02386403	0.422934	0.278565	-9.27617	1.07358e-13	7.04222e-13	chr6:1389140-1391393
cg02387326	0.53413	0.304229	-8.31181	5.94975e-12	2.88025e-11	chr12:54345564-54345916
cg02387803	0.602918	0.220847	-6.23015	3.35322e-08	8.6789e-08	chr3:147126989-147128999
cg02388378	0.459681	0.314235	-7.02462	1.28085e-09	4.21528e-09	chr16:54970302-54972846
cg02390209	0.427935	0.29328	-9.11577	2.08716e-13	1.30021e-12	chr16:25702956-25704631
cg02391509	0.684704	0.345483	-9.56429	3.2657e-14	2.33401e-13	chr3:27765197-27765675
cg02391713	0.866629	0.267559	-7.04786	1.16312e-09	3.85532e-09	chr6:105400878-105401149
cg02391906	0.319533	0.223814	-6.46411	1.29164e-08	3.58919e-08	chr9:103791945-103792173
cg02392179	0.49245	0.211425	-7.05799	1.11522e-09	3.70891e-09	chr10:106399568-106402812
cg02392619	0.377456	0.285666	-7.07328	1.04662e-09	3.49771e-09	chr1:213123648-213125092
cg02392634	0.50163	0.312944	-8.83399	6.73351e-13	3.82607e-12	chr8:41733536-41733911
cg02394955	0.702604	0.231924	-11.8961	2.82018e-18	4.23916e-17	chr10:47083342-47083633
cg02397176	0.446158	0.396545	-8.37904	4.49241e-12	2.22013e-11	chr1:11750702-11752651
cg02398612	0.270007	0.213522	-5.18736	2.09021e-06	3.90137e-06	chr3:150802997-150805168
cg02399249	0.411441	0.288643	-7.02824	1.26173e-09	4.15703e-09	chr17:38935800-38936093
cg02400433	0.466557	0.207331	-5.90163	1.26219e-07	2.94481e-07	chr6:100054687-100054988
cg02400572	0.626722	0.243486	-10.6402	4.06751e-16	4.08106e-15	chr14:77736734-77737772
cg02400740	0.572493	0.34368	-10.9219	1.31412e-16	1.43733e-15	chr7:19156051-19158042
cg02401399	0.731398	0.236641	-6.62893	6.56824e-09	1.92045e-08	chr19:36523392-36523887
cg02401454	0.471244	0.284994	-8.736	1.01277e-12	5.58476e-12	chr16:230302-231761
cg02402368	0.57466	0.300079	-9.87409	9.14391e-15	7.20045e-14	chr8:6424216-6424888
[truncated: 18,009 more rows]

## Sheet: LUAD DMCs
CpG site	intercept	beta	t	pval	qval	hg19 CpG islands
cg00000165	0.222801	0.243356	5.69165	1.28196e-06	8.54297e-06	chr1:91190490-91192804
cg00001747	0.0829187	0.26076	5.17671	6.73148e-06	3.37499e-05	chr2:105459128-105461770
cg00002719	0.0415608	0.202097	5.57512	1.86799e-06	1.16757e-05	chr1:169396622-169396869
cg00003298	0.042699	0.228015	5.86381	7.3452e-07	5.37915e-06	chr12:113900751-113906442
cg00005847	0.281288	0.259854	6.68872	5.10047e-08	5.86905e-07	chr2:177029414-177029941
cg00011482	0.222857	0.216157	7.08186	1.44297e-08	2.04915e-07	chr14:37126787-37128274
cg00014998	0.372066	0.304615	10.8962	1.53476e-13	1.85248e-11	chr2:177014949-177015214
cg00017221	0.0916615	0.307424	6.95438	2.17093e-08	2.87776e-07	chr1:149719315-149719640
cg00017437	0.0723255	0.261719	10.0482	1.68109e-12	1.25867e-10	chr1:2706026-2706961
cg00017489	0.273412	0.258469	8.50262	1.66837e-10	5.30931e-09	chr7:153583318-153585666
cg00018128	0.146497	0.305887	7.99211	8.10222e-10	1.93697e-08	chr2:162275162-162275596
cg00018606	0.388453	0.21788	8.48333	1.77014e-10	5.57502e-09	chr2:208988835-208989269
cg00019759	0.313855	0.205645	13.0143	5.81619e-16	2.1242e-13	chr1:212688032-212688448
cg00028211	0.427279	0.202987	4.86622	1.81168e-05	7.71525e-05	chr2:45028956-45029318
cg00028678	0.279346	0.233384	5.83055	8.17998e-07	5.88848e-06	chr2:131673687-131674150
cg00028935	0.11837	0.316792	8.79574	6.82208e-11	2.52957e-09	chr3:147113609-147114479
cg00034076	0.163584	0.246188	5.69861	1.25343e-06	8.38987e-06	chr8:85096760-85097247
cg00035316	0.20357	0.213669	4.68223	3.24014e-05	0.000125339	chr2:176992951-176993186
cg00036011	0.124299	0.209178	4.84801	1.91939e-05	8.09835e-05	chr6:26272471-26272696
cg00037457	0.283663	0.363394	12.3874	2.85631e-15	7.40374e-13	chr17:59531724-59535254
cg00040312	0.132463	0.246133	4.69764	3.08671e-05	0.000120426	chr12:54424611-54425173
cg00042837	0.130335	0.207361	7.65149	2.36011e-09	4.63106e-08	chr17:37025738-37027104
cg00044796	0.35318	0.23566	6.35419	1.50204e-07	1.43599e-06	chr1:146552329-146552577
cg00048743	0.251405	0.234785	7.12672	1.25009e-08	1.82094e-07	chr5:140779014-140779659
cg00058879	0.187363	0.278256	9.33815	1.3395e-11	6.75764e-10	chr22:40081520-40082390
cg00061629	0.289577	0.214145	3.6326	0.00103651	0.00218399	chr11:44325658-44326517
cg00073837	0.236237	0.223106	6.50135	9.33524e-08	9.68731e-07	chr2:223176494-223177515
cg00074145	0.219603	0.374733	10.3606	6.88526e-13	6.19572e-11	chr15:53076188-53077926
cg00076538	0.111863	0.268695	7.0504	1.59581e-08	2.22457e-07	chr5:38257826-38259136
cg00082664	0.12673	0.245337	5.00088	1.18068e-05	5.4055e-05	chr4:154709513-154710827
cg00084338	0.29674	0.366729	10.5034	4.59744e-13	4.46777e-11	chr6:170597247-170597499
cg00087368	0.255484	0.289313	10.2275	1.00549e-12	8.40933e-11	chr6:100897081-100897621
cg00088183	0.221995	0.24037	6.22753	2.26275e-07	2.01148e-06	chr1:91185157-91185577
cg00089798	0.139382	0.250272	6.47748	1.00834e-07	1.03273e-06	chr12:62584769-62586268
cg00090261	0.196093	0.215771	4.91216	1.56582e-05	6.8434e-05	chr8:101117923-101118693
cg00097146	0.0944845	0.371768	10.8264	1.86234e-13	2.15269e-11	chr2:45169506-45171884
cg00098144	0.225998	0.260661	6.01301	6.67698e-07	4.96895e-06	chr4:13524063-13526083
cg00100121	0.0386706	0.201578	4.71788	2.89605e-05	0.00011427	chr1:169396622-169396869
cg00106345	0.268102	0.208772	3.84143	0.000427315	0.00105668	chr7:27135343-27136736
cg00107772	0.157921	0.229054	7.03757	1.66277e-08	2.30427e-07	chr14:57260879-57262123
cg00110654	0.104341	0.294344	7.35055	6.12307e-09	1.00735e-07	chr6:10384966-10385492
cg00116092	0.254944	0.307544	9.81093	3.3393e-12	2.18387e-10	chr1:217310750-217311178
cg00123055	0.164523	0.236127	6.84024	3.13198e-08	3.9171e-07	chr8:55370171-55372525
cg00123762	0.17865	0.316324	5.32585	4.1708e-06	2.26552e-05	chr6:41340668-41342543
cg00126638	0.340359	0.229112	8.88799	5.15934e-11	2.02195e-09	chr6:29795554-29796594
cg00127167	0.123798	0.212319	5.38474	3.45095e-06	1.9365e-05	chr5:5139442-5140941
cg00133595	0.0386599	0.24878	4.64704	3.6192e-05	0.000137475	chr16:31225957-31228264
cg00135497	0.576196	0.209641	9.10092	2.71789e-11	1.202e-09	chr4:155661679-155661984
cg00143249	0.273862	0.217676	5.42415	3.03968e-06	1.74441e-05	chr7:156795356-156799394
cg00152008	0.118897	0.206562	5.10204	8.54854e-06	4.12103e-05	chr1:50884229-50891471
cg00154357	0.359929	0.23629	9.85325	2.95294e-12	1.9786e-10	chr3:147108512-147111703
cg00157199	0.41205	0.222928	3.97896	0.000283297	0.000752584	chr20:29550850-29551855
cg00157572	0.27083	0.216567	6.86391	2.90264e-08	3.67279e-07	chr14:60975733-60978180
cg00157668	0.141777	0.228649	5.97427	5.13699e-07	3.99738e-06	chr10:109674197-109674964
cg00158528	0.165592	0.206977	5.05871	9.81775e-06	4.62904e-05	chr7:121956544-121957341
cg00158789	0.231128	0.223739	7.8783	1.15666e-09	2.60243e-08	chr17:59531724-59535254
cg00162231	0.148768	0.221638	5.96325	5.3237e-07	4.11734e-06	chr3:11034447-11035384
cg00164949	0.0514013	0.291551	5.46752	2.64322e-06	1.55703e-05	chr17:43037167-43037740
cg00168191	0.594535	0.226226	10.0416	1.713e-12	1.27825e-10	chr19:3097565-3097793
cg00169412	0.14345	0.21696	5.82772	8.25541e-07	5.93489e-06	chr6:27463177-27463379
cg00169725	0.242183	0.233267	6.427	1.18699e-07	1.18292e-06	chr5:176543901-176544228
cg00173659	0.194055	0.227474	6.95875	2.14069e-08	2.84179e-07	chr7:156871055-156871297
cg00174428	0.233842	0.210908	5.18257	6.6062e-06	3.32403e-05	chr1:165204502-165205507
cg00177388	0.216943	0.323994	12.571	1.78294e-15	5.0672e-13	chr5:72676121-72678421
cg00178897	0.148193	0.279459	8.28413	3.26991e-10	9.2031e-09	chr2:175208416-175209076
cg00181125	0.153952	0.205905	5.1364	7.65877e-06	3.76179e-05	chr12:22093955-22095357
cg00190206	0.535635	0.217867	10.374	6.62724e-13	5.99823e-11	chr2:177001222-177001783
cg00206356	0.271709	0.210314	7.83901	1.3083e-09	2.87352e-08	chr4:56659627-56660144
cg00210271	0.292571	0.218053	7.23436	8.86499e-09	1.37226e-07	chr12:54089212-54089413
cg00229754	0.29666	0.217562	9.00589	3.61549e-11	1.51612e-09	chr15:25018175-25018533
cg00231504	0.181988	0.212848	7.01873	1.76621e-08	2.42266e-07	chr6:100905953-100906686
cg00231728	0.188983	0.203707	7.46779	4.21966e-09	7.41553e-08	chr4:113444182-113444389
cg00249511	0.0874824	0.464837	12.2911	3.66293e-15	8.98888e-13	chr11:626729-628037
cg00254133	0.0929424	0.276241	7.22735	9.06535e-09	1.39695e-07	chr20:61339859-61341220
cg00257047	0.105586	0.236743	7.16274	1.11418e-08	1.65742e-07	chr2:88849436-88849692
cg00259834	0.194786	0.204907	5.76005	1.02758e-06	7.11952e-06	chr3:16554328-16555413
cg00262132	0.293262	0.219586	7.21217	9.51523e-09	1.45296e-07	chr4:113431826-113432596
cg00268840	0.0637052	0.20028	4.19464	0.000147279	0.000438914	chr11:44332315-44332757
cg00272971	0.204924	0.218132	6.3999	1.29567e-07	1.2724e-06	chr10:102419148-102419668
cg00279790	0.115028	0.23225	5.97561	5.11475e-07	3.98306e-06	chr1:46913787-46914343
cg00282510	0.173603	0.260901	7.65739	2.31665e-09	4.56218e-08	chr9:100610697-100611517
cg00287096	0.437817	0.245692	7.83804	1.3123e-09	2.88048e-08	chr7:63642040-63643802
cg00287312	0.11009	0.235191	5.56707	1.91717e-06	1.19284e-05	chr13:53419898-53422872
cg00295794	0.130999	0.339579	7.62027	2.60457e-09	5.01493e-08	chr13:100641335-100642188
cg00298065	0.506905	0.233824	10.8646	1.67513e-13	1.97438e-11	chr19:58715221-58716033
cg00305281	0.228731	0.204382	8.75605	7.69586e-11	2.80346e-09	chr22:42315503-42316409
cg00316839	0.213684	0.23608	5.79346	9.22325e-07	6.50791e-06	chr4:85413998-85414874
cg00332937	0.185992	0.287441	6.89735	2.60698e-08	3.35572e-07	chr5:72740052-72740800
cg00334063	0.157512	0.475107	10.8713	1.64399e-13	1.94668e-11	chr3:147108512-147111703
cg00336164	0.175272	0.209831	6.83008	3.23597e-08	4.02548e-07	chr2:219906108-219906328
cg00339556	0.0380415	0.313106	6.3973	1.30659e-07	1.28078e-06	chr5:16179065-16180420
cg00343633	0.141417	0.238679	4.70587	3.00768e-05	0.000117942	chr11:105481127-105481422
cg00344443	0.143866	0.216199	4.32689	9.81096e-05	0.000313649	chr11:115529998-115530548
cg00346208	0.235603	0.262312	6.67027	5.41301e-08	6.17299e-07	chr1:20669567-20670018
cg00346985	0.502812	0.264861	10.5613	3.90554e-13	3.9406e-11	chr1:46940237-46940437
cg00347563	0.0709049	0.208311	5.28887	4.69713e-06	2.50343e-05	chr1:78511578-78512161
cg00347677	0.0873462	0.274681	6.3858	1.35609e-07	1.32106e-06	chr1:63795364-63796140
cg00348389	0.562299	0.201674	10.1257	1.34552e-12	1.05462e-10	chr16:31235526-31236104
cg00349061	0.425536	0.222595	6.12153	3.18902e-07	2.68311e-06	chr1:26372282-26373313
cg00366850	0.279123	0.359072	11.7436	1.54052e-14	2.86016e-12	chr2:45231782-45232550
cg00379720	0.175754	0.326051	8.9153	4.75073e-11	1.88364e-09	chr19:23185563-23186050
cg00384539	0.126755	0.267155	5.70411	1.23136e-06	8.26885e-06	chr8:70981874-70984888
cg00388812	0.363721	0.236686	12.0386	7.07036e-15	1.53637e-12	chr8:99960498-99961438
cg00396667	0.154636	0.369514	9.01401	3.52826e-11	1.48563e-09	chr5:134363093-134365146
cg00397673	0.206325	0.205941	6.10345	3.38121e-07	2.81603e-06	chr18:56939625-56941540
cg00400448	0.371119	0.292549	8.11875	5.46046e-10	1.39915e-08	chr15:60287108-60287663
cg00400532	0.272762	0.206389	8.01026	7.65587e-10	1.85045e-08	chr15:53096015-53096482
cg00400832	0.170809	0.20178	5.20598	6.12868e-06	3.12427e-05	chr7:96650222-96651551
cg00401745	0.23641	0.205006	5.03272	1.06671e-05	4.96363e-05	chr2:131673687-131674150
cg00418216	0.130311	0.312162	6.11041	3.30587e-07	2.76261e-06	chr7:27227521-27229043
cg00423153	0.275959	0.311932	6.85457	2.99109e-08	3.76724e-07	chr2:229045958-229046553
cg00423871	0.534742	0.210167	9.54663	7.23438e-12	4.10787e-10	chr19:4831434-4831892
cg00425918	0.196469	0.213549	7.71628	1.92422e-09	3.92422e-08	chr8:23562476-23565175
cg00436476	0.0615948	0.216628	4.59748	4.22814e-05	0.000156374	chr6:26240698-26240951
cg00445405	0.36273	0.256769	9.06914	2.98969e-11	1.29821e-09	chr2:63282515-63283122
cg00446413	0.220271	0.238204	7.50315	3.77237e-09	6.77739e-08	chr7:153748408-153750444
cg00456892	0.183105	0.245972	8.3746	2.47312e-10	7.31935e-09	chr11:124629724-124629926
cg00458878	0.117436	0.336057	12.0586	6.71024e-15	1.47251e-12	chr7:27260102-27260467
cg00459623	0.0571297	0.346086	6.84454	3.08905e-08	3.87104e-07	chr2:176936247-176936809
cg00463767	0.303147	0.260281	9.76773	3.7867e-12	2.42449e-10	chr2:63282515-63283122
cg00466108	0.0571619	0.211319	5.75277	1.05207e-06	7.25717e-06	chr1:65731412-65731849
cg00466334	0.428686	0.201853	8.96915	4.03841e-11	1.65389e-09	chr1:119531992-119532196
cg00469207	0.0591895	0.236496	5.19571	6.33379e-06	3.21021e-05	chr7:152622344-152623305
cg00469602	0.297831	0.285796	9.84819	2.99658e-12	1.99924e-10	chr2:172959268-172962054
cg00470636	0.550206	0.200947	5.58822	1.79062e-06	1.12709e-05	chr8:26434373-26436785
cg00480389	0.128079	0.250834	10.2458	9.54327e-13	8.04762e-11	chr20:54578604-54580678
cg00483562	0.127745	0.213393	5.03355	1.06387e-05	4.95216e-05	chr5:1930755-1931986
cg00487232	0.214058	0.220057	5.31377	1.88155e-05	7.96383e-05	chr18:32847285-32848130
cg00489401	0.224732	0.210624	5.24454	5.41554e-06	2.81851e-05	chr5:180075689-180076906
cg00491255	0.530617	0.20848	8.82036	6.3314e-11	2.39036e-09	chr16:58019664-58020012
cg00495860	0.111583	0.283687	6.25243	2.08758e-07	1.88385e-06	chr21:38065180-38066185
cg00498591	0.0725356	0.362137	5.68533	1.30843e-06	8.68887e-06	chr3:9904332-9904811
cg00503302	0.227565	0.276882	8.81491	6.4368e-11	2.41608e-09	chr3:62355316-62355534
cg00503383	0.139903	0.344527	9.48947	8.56086e-12	4.69488e-10	chr1:91300980-91301891
cg00504705	0.175728	0.222368	5.49728	2.40139e-06	1.43805e-05	chr5:140221008-140221381
cg00505045	0.230574	0.258615	11.1031	8.68033e-14	1.15036e-11	chr4:147559206-147561901
cg00516513	0.0398672	0.276336	5.91827	6.15807e-07	4.65188e-06	chr4:41753670-41753947
cg00525823	0.251514	0.204462	7.81571	1.40757e-09	3.04628e-08	chr18:11148308-11149936
cg00529958	0.186043	0.242167	7.39168	5.37264e-09	9.05143e-08	chr13:100620242-100624348
cg00530925	0.0423388	0.204414	5.19838	6.27989e-06	3.18705e-05	chr10:23462225-23463889
cg00532474	0.265186	0.235425	5.57469	1.87058e-06	1.1689e-05	chr18:43651797-43652455
cg00551679	0.243548	0.209331	6.07844	3.66633e-07	3.01544e-06	chr16:86549070-86550512
cg00553149	0.23612	0.224689	6.12109	3.19353e-07	2.68604e-06	chr7:99774734-99775583
cg00556112	0.111732	0.230546	4.80607	2.19198e-05	9.0492e-05	chr11:636907-640628
cg00557947	0.0657557	0.370529	7.20591	9.70731e-09	1.47823e-07	chr10:102419148-102419668
cg00558689	0.325825	0.202105	4.94007	1.4329e-05	6.35422e-05	chr6:41606995-41607238
cg00561194	0.413834	0.219303	5.69415	1.27164e-06	8.48473e-06	chr10:38069587-38069946
cg00563824	0.196338	0.42027	11.898	1.02349e-14	2.07343e-12	chr1:209404846-209405473
cg00573835	0.143612	0.23022	6.99333	1.91602e-08	2.59355e-07	chr16:51183700-51188763
cg00574563	0.212705	0.205758	5.58609	1.80299e-06	1.13378e-05	chr17:35291900-35300875
cg00579520	0.186483	0.261227	11.0745	9.38742e-14	1.22837e-11	chr12:128751042-128753151
cg00582524	0.129291	0.267059	5.23717	5.54525e-06	2.87365e-05	chr16:51183700-51188763
cg00582971	0.0938339	0.352619	7.21628	9.39136e-09	1.43714e-07	chr5:178421226-178422337
cg00584450	0.276416	0.210769	7.40146	5.20831e-09	8.81274e-08	chr16:86612189-86613821
cg00592781	0.22015	0.244192	7.13689	1.2101e-08	1.77298e-07	chr12:66122789-66123328
cg00599564	0.149128	0.225556	6.12913	3.11148e-07	2.62661e-06	chr6:29944403-29945169
cg00605063	0.243412	0.215587	5.94394	5.66704e-07	4.34379e-06	chr7:27291120-27292197
cg00608151	0.204335	0.24313	6.71424	4.69799e-08	5.47927e-07	chrX:90689603-90690119
cg00619126	0.0937586	0.266971	7.83331	1.33193e-09	2.91664e-08	chr2:105459128-105461770
cg00626856	0.195105	0.240744	6.30263	1.77459e-07	1.64786e-06	chr5:1881925-1887743
cg00627029	0.167687	0.205949	3.99859	0.000267042	0.000716969	chr17:72321949-72322461
cg00629117	0.679517	0.213595	7.63832	2.46031e-09	4.78782e-08	chr16:1840624-1842688
cg00637687	0.156064	0.24319	10.5723	3.7869e-13	3.84082e-11	chr5:95768875-95769080
cg00644823	0.271	0.200369	6.08591	3.57874e-07	2.95493e-06	chr1:91300980-91301891
cg00646019	0.0813513	0.281435	8.6572	1.03978e-10	3.59177e-09	chr15:29033879-29034710
cg00647217	0.0381061	0.23594	6.18774	2.57378e-07	2.24244e-06	chr1:165086757-165087026
cg00650640	0.246693	0.302857	6.30029	1.98286e-07	1.80474e-06	chrX:13587649-13588221
cg00650641	0.440185	0.208564	7.95259	9.167e-10	2.14626e-08	chr7:27127501-27128368
cg00663077	0.133907	0.308402	6.75484	4.1222e-08	4.91494e-07	chr4:188916606-188916876
cg00674679	0.152188	0.350764	8.88679	5.17811e-11	2.02828e-09	chr2:176931576-176932663
cg00683332	0.19532	0.391605	10.7563	2.26326e-13	2.5206e-11	chr16:51183700-51188763
cg00688447	0.0795595	0.264479	5.83792	7.98721e-07	5.77188e-06	chr8:55378929-55380186
cg00688962	0.192099	0.200939	4.93125	1.47365e-05	6.50339e-05	chr4:21950539-21950865
cg00689580	0.115155	0.221388	5.14832	7.37215e-06	3.64448e-05	chr6:10421415-10421727
cg00692611	0.143878	0.263828	7.17642	1.06655e-08	1.59971e-07	chr4:111553080-111554210
cg00697992	0.204439	0.225616	5.50222	2.36345e-06	1.41953e-05	chr2:139537693-139538650
cg00699219	0.27033	0.245443	8.07287	6.29853e-10	1.57271e-08	chr4:174422025-174422443
cg00711072	0.43265	0.284588	9.42489	1.03595e-11	5.4785e-10	chr17:46669435-46669811
cg00711088	0.110614	0.224573	5.61946	1.61879e-06	1.03675e-05	chr4:1396292-1401730
cg00716257	0.462794	0.294635	14.4479	1.82204e-17	1.55759e-14	chr14:75894309-75895469
cg00721170	0.14062	0.216132	6.64516	5.86924e-08	6.60802e-07	chr4:74864114-74864329
cg00725401	0.159926	0.21564	5.80883	8.77561e-07	6.24388e-06	chr8:70946891-70947299
cg00731785	0.0333792	0.205743	7.27828	7.70688e-09	1.22055e-07	chr4:15704641-15705000
cg00733728	0.191592	0.20467	5.4414	2.8754e-06	1.66565e-05	chr13:79170115-79171231
cg00741900	0.258558	0.210604	7.16371	1.11072e-08	1.65369e-07	chr14:102025990-102031567
cg00756032	0.337816	0.206221	6.41187	1.24647e-07	1.23186e-06	chr12:81102035-81102716
cg00765922	0.1598	0.208017	4.9715	1.29653e-05	5.84526e-05	chr1:156627343-156627576
cg00766188	0.107895	0.226306	7.16243	1.11528e-08	1.65847e-07	chr15:89954604-89955182
cg00767010	0.233673	0.278882	8.45439	1.93468e-10	6.0057e-09	chr9:99481903-99482470
cg00767581	0.311172	0.215353	6.11913	3.21382e-07	2.69937e-06	chr2:177014949-177015214
cg00768993	0.119268	0.20234	7.62796	2.54209e-09	4.9156e-08	chr2:200335498-200336413
cg00779065	0.28256	0.235993	6.17443	2.68701e-07	2.3237e-06	chr14:61114103-61116552
cg00783748	0.313491	0.246262	7.11247	1.30836e-08	1.88902e-07	chr1:197885061-197885389
cg00786305	0.272912	0.202817	5.49982	2.3818e-06	1.42843e-05	chr2:176977285-176977540
cg00788028	0.263258	0.2604	11.7044	1.70956e-14	3.12918e-12	chr2:114048829-114049055
cg00790098	0.086463	0.284821	6.2507	2.09928e-07	1.89244e-06	chr2:223167206-223167560
cg00792424	0.200056	0.270292	7.51972	3.57948e-09	6.48402e-08	chr6:10384966-10385492
cg00792513	0.313585	0.315081	9.89764	2.59626e-12	1.78842e-10	chr6:100066406-100067277
cg00793935	0.118056	0.346881	7.72936	1.84657e-09	3.80074e-08	chr2:234847648-234847857
cg00795248	0.18721	0.239917	6.32229	1.66524e-07	1.56424e-06	chr1:197887089-197887791
cg00795341	0.0774698	0.214628	5.48299	2.51467e-06	1.49352e-05	chr5:79330929-79331488
cg00803827	0.252662	0.232321	6.67803	5.27921e-08	6.04032e-07	chr10:43393477-43394417
cg00805880	0.243523	0.300475	8.41733	2.16819e-10	6.57796e-09	chr1:203044723-203045390
cg00806481	0.424834	0.224981	6.07135	3.75155e-07	3.07428e-06	chr1:2997273-2997473
cg00806704	0.267253	0.311756	9.18332	2.12404e-11	9.8588e-10	chr13:28540357-28541279
cg00811065	0.240907	0.208526	5.93695	5.79678e-07	4.4258e-06	chr7:1286023-1287658
cg00812438	0.107809	0.225746	4.84347	1.94718e-05	8.19471e-05	chr12:127940452-127940907
cg00813378	0.134383	0.231063	6.48408	9.87078e-08	1.0149e-06	chr1:1474963-1475220
cg00817367	0.0348557	0.324716	6.26064	2.03281e-07	1.84309e-06	chr12:52400468-52401696
cg00817598	0.228061	0.283776	10.375	6.6098e-13	5.98593e-11	chr17:44895801-44897025
cg00823843	0.396566	0.218897	8.31025	3.01636e-10	8.61573e-09	chr1:244094756-244095117
cg00824018	0.122495	0.216794	4.89968	1.62916e-05	7.07449e-05	chr10:105036629-105038084
cg00824767	0.165111	0.226846	6.08161	3.629e-07	2.98976e-06	chr10:23487758-23488543
cg00827893	0.39091	0.279217	8.94561	4.33543e-11	1.75384e-09	chr13:33161193-33161835
cg00835279	0.301242	0.228474	8.45483	1.93206e-10	5.99997e-09	chr2:3642548-3642751
cg00840332	0.170691	0.36164	8.0943	5.89204e-10	1.49083e-08	chr7:127880751-127881375
cg00840960	0.192406	0.208773	4.71991	2.87757e-05	0.000113671	chr5:148033473-148034080
cg00849610	0.156642	0.226737	6.98395	1.9745e-08	2.65883e-07	chr17:59528980-59530266
cg00849713	0.150421	0.304198	9.84326	3.03979e-12	2.02226e-10	chr6:166267510-166268461
cg00853940	0.174141	0.217563	5.96961	5.21524e-07	4.04713e-06	chr2:234847648-234847857
cg00857907	0.3596	0.217072	4.18527	0.000151558	0.000449307	chr2:202897387-202901046
cg00860379	0.126129	0.219083	5.75631	1.04008e-06	7.18847e-06	chr15:53097562-53098476
cg00865849	0.297974	0.236484	9.2051	1.99025e-11	9.33951e-10	chr5:54519055-54519628
cg00869668	0.435891	0.204958	10.3978	6.19596e-13	5.66723e-11	chr17:1546743-1547324
cg00872726	0.175707	0.282884	8.56693	1.37e-10	4.49673e-09	chr14:97499606-97500176
cg00875511	0.19647	0.219374	5.63135	1.55781e-06	1.00462e-05	chr4:104640560-104640797
cg00875805	0.215045	0.25052	6.85637	2.97374e-08	3.74812e-07	chr4:140655963-140657135
cg00881585	0.189211	0.229994	7.28962	7.43347e-09	1.18412e-07	chr4:41753670-41753947
cg00890363	0.247516	0.203692	6.08479	3.59176e-07	2.96441e-06	chr4:13543563-13546494
cg00890485	0.152725	0.238905	6.98241	1.98429e-08	2.6697e-07	chr14:70655096-70656077
cg00891541	0.465186	0.267553	9.01066	3.56395e-11	1.49783e-09	chr16:68480865-68482822
cg00893471	0.264174	0.23364	6.96504	2.0979e-08	2.79236e-07	chr2:177029414-177029941
cg00901320	0.194649	0.252521	7.87704	1.16126e-09	2.61013e-08	chr12:129337871-129338653
cg00904966	0.147209	0.313235	5.5247	2.19811e-06	1.33846e-05	chr16:1122630-1123009
cg00907288	0.187986	0.241535	4.46018	6.49167e-05	0.000222821	chr3:9177692-9178189
cg00910518	0.0952858	0.333628	8.8751	5.36431e-11	2.08703e-09	chr1:91190490-91192804
cg00913949	0.18936	0.249528	6.52878	8.54394e-08	9.00551e-07	chr1:217311468-217311773
cg00914726	0.237371	0.231778	4.57811	4.4927e-05	0.000164365	chr1:60539316-60539540
cg00918522	0.243063	0.218271	6.50535	9.21549e-08	9.58671e-07	chr4:175135260-175135496
cg00920139	0.450129	0.225501	9.61735	5.87729e-12	3.47379e-10	chr8:22456092-22456508
cg00929523	0.228944	0.233232	6.5185	8.83235e-08	9.26182e-07	chr1:157948721-157949053
cg00939495	0.123671	0.311823	8.14965	4.96055e-10	1.28932e-08	chr4:9783036-9784960
cg00947782	0.359619	0.208776	6.29164	1.83885e-07	1.69488e-06	chr6:30038882-30039477
cg00956199	0.151449	0.24996	7.22237	9.21058e-09	1.41419e-07	chr10:8077830-8078378
cg00957698	0.460846	0.206413	5.05095	1.0064e-05	4.72682e-05	chr4:121992004-121993703
cg00963169	0.0766474	0.289406	9.16809	2.2229e-11	1.02322e-09	chr1:50513645-50514320
cg00963378	0.163894	0.344098	6.9848	1.96911e-08	2.65293e-07	chr13:20716138-20717372
cg00969405	0.394248	0.247237	8.03521	7.08275e-10	1.73211e-08	chr7:27182614-27185562
cg00983904	0.174619	0.371191	9.76747	3.78966e-12	2.42539e-10	chr12:6664426-6665336
cg00983948	0.277166	0.208757	5.79493	9.17932e-07	6.48221e-06	chr6:158937286-158937491
cg00984146	0.0452226	0.221614	5.47602	2.57177e-06	1.52122e-05	chr5:38257826-38259136
cg00986824	0.060862	0.33678	10.1432	1.27959e-12	1.01058e-10	chr12:75601082-75601752
cg00989365	0.297414	0.305394	10.6147	3.36149e-13	3.48431e-11	chr14:70014544-70014993
cg00991875	0.212045	0.341217	11.1224	8.23285e-14	1.10233e-11	chr6:161100093-161100456
cg00992850	0.328387	0.216148	6.70836	4.7877e-08	5.56624e-07	chr7:25902122-25902472
cg00995986	0.302935	0.285184	6.85362	3.00021e-08	3.77597e-07	chr2:66661119-66661657
cg00998387	0.12782	0.247536	7.30694	7.03445e-09	1.13133e-07	chr8:65281904-65283043
cg01002529	0.163829	0.213379	5.7653	1.01029e-06	7.01751e-06	chr3:69591012-69592050
cg01004363	0.446164	0.221692	8.81968	6.34436e-11	2.39337e-09	chr10:88730555-88731632
cg01006802	0.243354	0.221266	6.10256	3.39101e-07	2.82254e-06	chr16:2892580-2892810
cg01009664	0.161038	0.273792	6.26	2.03706e-07	1.8464e-06	chr3:129693128-129694841
cg01012445	0.573935	0.209414	12.835	9.12509e-16	2.97636e-13	chr4:151504012-151505085
cg01014615	0.327225	0.304155	8.61681	1.17622e-10	3.96621e-09	chr2:177027618-177028014
cg01016662	0.0358663	0.202905	4.6243	3.88713e-05	0.000145751	chr1:110672811-110673339
cg01020413	0.34745	0.221945	4.49263	5.86768e-05	0.000205086	chr2:66808569-66809404
cg01022219	0.255221	0.36208	8.39616	2.31421e-10	6.94016e-09	chr18:13641585-13642415
cg01024444	0.254779	0.253729	6.75946	4.06144e-08	4.8529e-07	chr19:52222424-52223208
cg01029623	0.162806	0.214532	6.8374	3.1607e-08	3.94921e-07	chr12:122016171-122017693
cg01030534	0.0792607	0.244767	4.29535	0.000108125	0.000339693	chr7:143582126-143582610
cg01031032	0.0764717	0.228776	4.34339	9.32359e-05	0.000300638	chr3:112051894-112052406
cg01031101	0.231514	0.350151	10.9964	1.16362e-13	1.47308e-11	chr6:28226980-28227483
cg01035261	0.149406	0.236837	4.61814	3.96302e-05	0.000148123	chr16:57917882-57918351
cg01044293	0.317266	0.286171	9.23668	1.81136e-11	8.60778e-10	chr2:173292100-173293183
cg01046746	0.298929	0.277874	6.77666	3.84268e-08	4.63926e-07	chrX:150863180-150864078
cg01047586	0.194251	0.312151	7.5776	2.98048e-09	5.59976e-08	chr2:176933132-176933449
cg01049205	0.136514	0.220229	4.94595	1.40636e-05	6.25449e-05	chr10:85997110-85997427
cg01054478	0.0673482	0.220949	5.6641	1.40138e-06	9.20422e-06	chr5:180100701-180101209
cg01059331	0.339689	0.22624	9.78004	3.6534e-12	2.35855e-10	chr1:16847281-16847892
cg01064725	0.405525	0.259076	10.7026	2.62895e-13	2.85075e-11	chr1:204463294-204464086
cg01066472	0.444825	0.205445	4.24617	0.000125773	0.000385181	chr1:75590818-75591354
cg01070209	0.0376567	0.203265	5.28619	4.73767e-06	2.5214e-05	chr12:119419106-119419810
cg01075271	0.228697	0.235932	7.01446	1.79053e-08	2.4512e-07	chr14:38080240-38080678
cg01083633	0.161618	0.200104	4.18602	0.000151215	0.000448511	chr10:44162851-44163531
cg01088410	0.0646147	0.207732	4.35016	9.13068e-05	0.000295514	chr5:170735170-170739863
cg01089249	0.290597	0.233962	7.49156	3.91342e-09	6.98403e-08	chr2:171676553-171676980
cg01089319	0.255375	0.212379	6.58376	7.1546e-08	7.79061e-07	chr2:171676553-171676980
cg01089498	0.0938648	0.337244	7.57447	3.01013e-09	5.63804e-08	chr4:11429415-11429633
cg01102073	0.263105	0.220062	5.38527	3.44505e-06	1.93423e-05	chr3:128205496-128212274
cg01104724	0.157506	0.364324	8.35081	2.66141e-10	7.78043e-09	chr7:56297433-56297662
cg01105140	0.136182	0.226179	7.41815	4.93951e-09	8.44085e-08	chr1:149137543-149138399
cg01109169	0.236191	0.263218	8.88747	5.16739e-11	2.02459e-09	chr2:71134586-71134792
cg01120173	0.29588	0.225197	7.67455	2.19457e-09	4.3668e-08	chr17:5019638-5019879
cg01128482	0.252923	0.262436	4.72115	2.86631e-05	0.000113287	chr2:177029414-177029941
cg01132696	0.389502	0.208645	4.1718	0.000157925	0.000464741	chr6:33048417-33048814
cg01132893	0.430443	0.299596	11.0831	9.16942e-14	1.2039e-11	chr17:46713927-46714131
cg01134282	0.114798	0.207299	4.41777	7.40592e-05	0.000248495	chr8:85096760-85097247
cg01136167	0.190401	0.247853	7.79715	1.49206e-09	3.18963e-08	chr7:65037625-65037864
cg01148781	0.44834	0.223816	8.40844	2.22838e-10	6.72424e-09	chr8:99960498-99961438
cg01150433	0.240555	0.209895	5.36748	3.64811e-06	2.0274e-05	chr3:147142182-147142391
cg01150683	0.215074	0.260428	9.82698	3.18705e-12	2.09842e-10	chr10:111216605-111217083
cg01152019	0.191618	0.21991	5.49261	2.4378e-06	1.45593e-05	chr2:177014949-177015214
cg01157146	0.382987	0.255343	13.8931	6.76748e-17	4.09576e-14	chr21:42878752-42880674
cg01158680	0.178208	0.221495	7.4466	4.51298e-09	7.8435e-08	chr7:79082175-79082427
cg01159576	0.202698	0.200554	7.21967	9.29026e-09	1.42457e-07	chr9:129386113-129389231
cg01163842	0.0501161	0.23389	3.97358	0.000287915	0.000762846	chr14:95234613-95236569
cg01175020	0.14646	0.243073	5.37138	3.60264e-06	2.00693e-05	chr10:102896343-102896665
cg01184975	0.141313	0.292474	6.1685	2.7391e-07	2.3606e-06	chr12:114851958-114852360
cg01185626	0.167908	0.217045	6.54563	8.09157e-08	8.60802e-07	chr1:75595814-75596162
cg01187920	0.273144	0.233521	7.47793	4.08617e-09	7.22274e-08	chr5:71014918-71015715
cg01190024	0.226375	0.201719	5.25368	5.25907e-06	2.75044e-05	chr10:8077830-8078378
cg01193690	0.125233	0.266107	7.86929	1.1898e-09	2.66428e-08	chr13:28491489-28492518
cg01198033	0.330713	0.332794	12.4037	2.73892e-15	7.15256e-13	chr7:155302254-155303158
cg01202519	0.45533	0.243287	8.96559	4.08198e-11	1.66891e-09	chr11:85645715-85646191
cg01213381	0.199259	0.214262	7.0001	1.87487e-08	2.54649e-07	chr14:57278069-57278287
cg01213519	0.392333	0.222107	9.40608	1.09522e-11	5.74336e-10	chr5:134385968-134386370
cg01215762	0.320441	0.220324	4.96796	1.31122e-05	5.90156e-05	chr7:27212417-27214396
cg01218619	0.190162	0.322059	7.63056	2.52129e-09	4.88144e-08	chr4:25090107-25090510
cg01224715	0.502564	0.213916	9.10753	2.66463e-11	1.18348e-09	chr5:140810495-140812617
cg01227537	0.301423	0.302265	9.59495	6.27674e-12	3.66715e-10	chr3:147126989-147128999
cg01231108	0.112383	0.300901	8.11828	5.46848e-10	1.40097e-08	chr2:155554006-155556069
cg01235820	0.2983	0.331252	6.4549	1.08466e-07	1.09931e-06	chr20:642673-642895
cg01236132	0.301156	0.208465	7.42993	4.7582e-09	8.19099e-08	chr13:112720565-112723582
cg01237333	0.265413	0.217248	8.48791	1.74543e-10	5.50724e-09	chr9:112917-114839
cg01240056	0.0660087	0.333947	7.04541	1.62154e-08	2.25355e-07	chr7:1263497-1264364
cg01240795	0.279171	0.295681	9.52409	7.73057e-12	4.3218e-10	chr5:72529100-72529976
cg01243371	0.236122	0.285742	6.89249	2.64799e-08	3.40006e-07	chr16:86549070-86550512
cg01248745	0.341391	0.219932	5.91427	6.23851e-07	4.70181e-06	chr5:140563511-140564361
cg01255417	0.308791	0.219029	7.29963	7.20025e-09	1.1524e-07	chr6:10422322-10422648
cg01258751	0.219443	0.238536	7.97673	8.50094e-10	2.01403e-08	chr6:100912072-100913337
cg01268824	0.172156	0.207761	4.40056	7.81183e-05	0.000259778	chr19:58220190-58220517
cg01271455	0.27425	0.228264	5.3954	3.33453e-06	1.8847e-05	chr7:157361513-157361805
cg01271812	0.387458	0.233994	8.88598	5.19068e-11	2.03167e-09	chr2:66672432-66673636
cg01281157	0.204447	0.246786	6.87993	2.75703e-08	3.51876e-07	chr5:178421226-178422337
cg01283834	0.135469	0.238	6.17238	2.70494e-07	2.33622e-06	chr4:141489963-141490378
cg01285926	0.461534	0.235024	8.09692	5.84418e-10	1.48137e-08	chr7:56242407-56243298
cg01287000	0.359264	0.287695	13.3797	2.35167e-16	1.06053e-13	chr8:145938493-145939708
cg01287975	0.228255	0.206803	4.91789	1.53757e-05	6.73544e-05	chr7:97361133-97363018
cg01293179	0.236598	0.252165	6.57099	7.45554e-08	8.06083e-07	chr2:176993480-176995557
cg01294808	0.396124	0.317359	10.0721	1.56905e-12	1.19108e-10	chr5:3594468-3603054
cg01295203	0.256225	0.218672	6.98949	1.93974e-08	2.61996e-07	chr8:70981874-70984888
cg01295392	0.278309	0.267907	8.1787	4.53271e-10	1.19529e-08	chr12:108168987-108169570
cg01297721	0.158096	0.205776	5.20426	6.16263e-06	3.13819e-05	chr19:19371676-19372393
cg01301382	0.258639	0.219924	5.94164	5.70945e-07	4.36963e-06	chr18:15197651-15198309
cg01302656	0.309324	0.20612	7.86093	1.22141e-09	2.71902e-08	chr14:29254366-29255069
cg01307130	0.118808	0.254803	5.72601	1.14715e-06	7.79181e-06	chr10:71331450-71331691
cg01311151	0.406236	0.204571	8.99153	3.77522e-11	1.56966e-09	chr12:85673879-85674700
cg01315916	0.293874	0.212106	7.80613	1.45056e-09	3.12279e-08	chr5:3590645-3592000
cg01323381	0.303624	0.245833	6.98475	1.96944e-08	2.65293e-07	chr7:27182614-27185562
cg01345315	0.211725	0.216965	8.44597	1.9854e-10	6.14232e-09	chr12:43944720-43946285
cg01348293	0.209189	0.287833	9.95427	2.20385e-12	1.56822e-10	chr7:27260102-27260467
cg01350680	0.250496	0.208002	8.22119	3.97317e-10	1.07507e-08	chr10:124901908-124902617
cg01352175	0.179039	0.21299	8.07626	6.23238e-10	1.55869e-08	chr18:44772993-44775577
cg01353903	0.275084	0.236835	8.55153	1.43613e-10	4.67448e-09	chrX:99661654-99665358
cg01354473	0.296792	0.204568	6.58242	7.1857e-08	7.8197e-07	chr7:27203916-27206462
cg01357292	0.112299	0.209904	5.5817	1.82873e-06	1.14699e-05	chr3:42947481-42948170
cg01362243	0.361178	0.23347	6.72726	4.50497e-08	5.29064e-07	chr2:45161428-45163058
cg01363714	0.133229	0.250486	7.04329	1.63256e-08	2.26702e-07	chr14:103655242-103655928
cg01370541	0.169377	0.216733	5.46914	2.62943e-06	1.55044e-05	chr4:41882451-41882964
cg01371799	0.135474	0.206229	6.10158	3.4017e-07	2.83007e-06	chr7:1263497-1264364
cg01381846	0.264999	0.286078	6.48706	9.77608e-08	1.00662e-06	chr7:27203916-27206462
cg01382864	0.223259	0.210274	5.56792	1.91195e-06	1.19042e-05	chr2:220173871-220174283
cg01385708	0.472187	0.219843	7.2548	8.30549e-09	1.29988e-07	chr16:4377509-4378162
cg01388649	0.111834	0.263076	6.2682	1.98371e-07	1.80541e-06	chr17:46810610-46810945
cg01392518	0.101623	0.228828	6.61445	6.48032e-08	7.17454e-07	chr6:166579974-166583423
cg01405040	0.123254	0.421834	10.8729	1.63708e-13	1.94504e-11	chr2:176964063-176965509
cg01407477	0.454459	0.236452	8.97373	3.98307e-11	1.6351e-09	chr8:99952021-99954686
cg01414185	0.139089	0.275686	6.43491	1.15702e-07	1.15855e-06	chr2:177017267-177017489
cg01414268	0.21138	0.227724	3.64259	0.000822069	0.00180697	chr8:2480426-2480920
cg01416712	0.28139	0.235758	7.82628	1.36165e-09	2.9671e-08	chr4:41752281-41752502
cg01419831	0.0478785	0.385695	8.07747	6.20885e-10	1.5543e-08	chr2:162283582-162284677
cg01429449	0.243509	0.250172	8.27611	3.35203e-10	9.37992e-09	chr2:176936247-176936809
cg01434649	0.35643	0.257007	10.4192	5.8306e-13	5.39329e-11	chr1:3566446-3569636
cg01443020	0.354353	0.213061	9.51815	7.86702e-12	4.38415e-10	chr17:15652535-15653138
cg01445580	0.101073	0.243775	5.37801	3.52652e-06	1.97158e-05	chr1:34628784-34630976
cg01447112	0.0751977	0.244085	6.36599	1.4458e-07	1.39061e-06	chr7:6703504-6704075
cg01448276	0.118985	0.242599	5.60884	1.67527e-06	1.06652e-05	chr7:96653468-96654199
cg01449136	0.302695	0.25374	10.4556	5.26043e-13	4.97835e-11	chr14:61108955-61109786
cg01452847	0.131969	0.384336	8.64955	1.06433e-10	3.65789e-09	chr17:46710813-46711419
cg01454487	0.157467	0.226015	7.05153	1.59006e-08	2.21853e-07	chr15:45427297-45428206
cg01464835	0.0367994	0.234974	5.08944	8.89988e-06	4.2624e-05	chr19:30015782-30021367
cg01469864	0.307277	0.233069	4.32013	0.000276034	0.000736744	chr5:175298516-175300066
cg01473155	0.29108	0.242439	5.78625	9.4408e-07	6.63554e-06	chr2:177012372-177012675
cg01481989	0.212755	0.242672	6.27898	1.91573e-07	1.75483e-06	chr2:183730809-183731357
cg01485075	0.165659	0.310786	6.28539	1.8764e-07	1.72439e-06	chr19:22817275-22817546
cg01492523	0.385601	0.231493	7.8681	1.19424e-09	2.67211e-08	chr4:155410624-155413393
cg01496199	0.151605	0.251905	5.27335	4.93721e-06	2.60921e-05	chr19:39754974-39756540
cg01499197	0.232849	0.288174	9.14679	2.36906e-11	1.07554e-09	chr13:28544525-28544890
cg01503065	0.197158	0.206724	8.55389	1.42581e-10	4.64671e-09	chr4:155410624-155413393
cg01511828	0.187807	0.202188	4.77643	2.40737e-05	9.78931e-05	chr18:57363715-57365001
cg01517740	0.175373	0.213353	5.6152	1.64123e-06	1.04853e-05	chr8:65290109-65290946
cg01518889	0.11614	0.350656	6.69266	5.0361e-08	5.807e-07	chr3:128205496-128212274
cg01524278	0.236284	0.301929	8.304	3.07513e-10	8.75627e-09	chr12:54354530-54355491
cg01524853	0.170482	0.219466	6.74085	4.31211e-08	5.09882e-07	chr12:54447745-54448091
cg01525538	0.386295	0.264421	11.4185	3.68027e-14	5.72879e-12	chr1:228785987-228786204
cg01527777	0.320856	0.208491	6.33312	1.60795e-07	1.52108e-06	chr11:71954817-71955659
cg01528052	0.100321	0.309033	7.86983	1.18777e-09	2.66051e-08	chr6:30095174-30095610
cg01532168	0.0488207	0.216748	4.74398	2.66719e-05	0.000106751	chr8:140714586-140718259
cg01544903	0.10871	0.442063	9.36816	1.22543e-11	6.28405e-10	chr16:56696893-56697293
cg01552919	0.600959	0.21021	12.1224	5.6791e-15	1.29938e-12	chr4:899775-899985
cg01558212	0.168701	0.281647	9.18805	2.09423e-11	9.7379e-10	chr2:200320503-200329681
cg01561869	0.491532	0.208656	7.69909	2.03125e-09	4.10005e-08	chr5:140725052-140725891
cg01564135	0.339753	0.268758	8.16843	4.67957e-10	1.22839e-08	chr7:27282087-27283136
cg01566592	0.0716464	0.249944	4.36728	8.65988e-05	0.000282794	chr8:104510871-104513913
cg01571001	0.29962	0.297735	6.70021	4.91513e-08	5.69115e-07	chr3:128215213-128216905
cg01576677	0.0832724	0.207033	5.35366	3.81397e-06	2.10249e-05	chr2:45029729-45030035
cg01577475	0.263329	0.205098	6.13297	3.07301e-07	2.59957e-06	chr2:114033360-114033617
cg01580681	0.238395	0.221454	6.83129	3.22344e-08	4.01266e-07	chr4:174450047-174451469
cg01581084	0.306019	0.338702	11.0369	1.041e-13	1.34075e-11	chr8:99960498-99961438
cg01587682	0.223854	0.204954	4.92458	1.50523e-05	6.61406e-05	chr11:31820061-31821416
cg01587896	0.100862	0.250621	4.9632	1.33123e-05	5.97549e-05	chr5:50678633-50679375
cg01603847	0.146447	0.208542	4.62556	3.87175e-05	0.000145254	chr5:6448754-6449629
cg01610231	0.145932	0.231961	6.90749	2.52343e-08	3.27117e-07	chr4:111554966-111555504
cg01610632	0.273796	0.299577	10.6476	3.066e-13	3.22748e-11	chr3:147126989-147128999
cg01613010	0.338617	0.272358	7.44758	4.49906e-09	7.82408e-08	chr7:20837552-20838369
cg01616529	0.468376	0.215478	6.87913	2.76408e-08	3.52639e-07	chr11:636907-640628
cg01629240	0.283462	0.233414	6.1738	2.6925e-07	2.32767e-06	chr17:46641535-46642110
cg01629716	0.194052	0.206974	5.86642	7.28355e-07	5.34229e-06	chr15:45996454-45996735
cg01635405	0.139051	0.209726	6.09854	3.43534e-07	2.85272e-06	chr10:124894076-124897366
cg01636354	0.583263	0.214484	14.9669	5.5074e-18	6.03427e-15	chr3:134080391-134080596
cg01642521	0.062205	0.35208	8.20144	4.22402e-10	1.13192e-08	chr11:20618198-20619920
cg01656244	0.238409	0.248755	5.98699	4.92984e-07	3.86265e-06	chr8:65286068-65286659
cg01658421	0.273055	0.254224	6.97278	2.04648e-08	2.73569e-07	chr2:176944088-176948446
cg01663018	0.0464854	0.275599	5.61607	1.63659e-06	1.04613e-05	chr15:53097562-53098476
cg01664864	0.301344	0.226825	7.49458	3.87613e-09	6.9278e-08	chr14:102025990-102031567
cg01673674	0.349234	0.230941	7.09692	1.37508e-08	1.96908e-07	chr8:97169732-97170432
cg01681847	0.391314	0.239106	7.39529	5.31135e-09	8.96564e-08	chr11:43600713-43601409
cg01682504	0.189666	0.204489	3.91566	0.000342504	0.00088055	chr12:57618770-57619402
cg01687680	0.129076	0.264998	9.31219	1.44686e-11	7.20347e-10	chr16:49311414-49312308
cg01688536	0.103462	0.379242	6.75667	4.09805e-08	4.89101e-07	chr7:35296922-35298218
cg01689438	0.16129	0.252421	6.05747	3.92396e-07	3.19186e-06	chr3:147142182-147142391
cg01693026	0.0781025	0.207595	6.13596	3.04346e-07	2.57835e-06	chr14:102025990-102031567
cg01693350	0.321243	0.264021	6.76521	3.98692e-08	4.78223e-07	chr11:32452145-32452708
cg01695225	0.154523	0.250119	5.94263	5.69126e-07	4.35849e-06	chr2:73151201-73152060
cg01708273	0.200073	0.36263	10.926	1.41324e-13	1.73268e-11	chr2:176971707-176972305
cg01716975	0.308947	0.273562	8.99131	3.77769e-11	1.57027e-09	chr8:65290109-65290946
cg01718447	0.053902	0.280508	5.43996	2.88878e-06	1.67237e-05	chr7:30721373-30722445
cg01718742	0.118759	0.208262	5.37176	3.59819e-06	2.00483e-05	chr16:62069122-62070634
cg01720455	0.215725	0.242419	6.46303	1.05654e-07	1.07474e-06	chr2:176944088-176948446
cg01727145	0.289574	0.213032	4.53781	5.0961e-05	0.000182484	chr2:220312699-220314094
cg01729491	0.319995	0.21459	6.32886	1.63026e-07	1.53785e-06	chr7:27227521-27229043
cg01733176	0.158227	0.263928	6.54598	8.08242e-08	8.60005e-07	chr4:111560564-111560808
cg01735384	0.159773	0.225958	4.72886	2.79748e-05	0.000111103	chr6:28602854-28603295
cg01739725	0.113753	0.303123	6.88032	2.75355e-08	3.51472e-07	chr14:38067447-38069207
cg01743841	0.0796789	0.234748	5.27945	4.84139e-06	2.56782e-05	chr20:61992187-61993599
cg01749436	0.129691	0.202482	6.35257	1.50991e-07	1.44175e-06	chr8:9756178-9756993
cg01749491	0.139676	0.356838	6.22238	2.30077e-07	2.04096e-06	chr2:176949512-176949795
cg01754525	0.467923	0.212396	4.49901	5.75226e-05	0.000201786	chr8:43131178-43131487
cg01757168	0.298333	0.219386	6.72785	4.49648e-08	5.28265e-07	chr3:128215213-128216905
cg01765111	0.131515	0.242423	5.03159	1.07054e-05	4.97652e-05	chr1:37783612-37784258
cg01774704	0.240056	0.231372	14.9826	5.31291e-18	5.90433e-15	chr1:148760452-148761299
cg01774894	0.143948	0.436284	8.096	5.861e-10	1.48466e-08	chr17:46675045-46675589
cg01777643	0.0830296	0.227139	5.18711	6.5108e-06	3.28303e-05	chr1:224803638-224805314
cg01779765	0.078604	0.261376	5.33729	4.02011e-06	2.19616e-05	chr14:62583680-62584279
cg01783070	0.0513345	0.211255	5.62821	1.57365e-06	1.01301e-05	chr20:21686200-21687689
cg01783662	0.345248	0.214616	5.44729	2.82134e-06	1.6401e-05	chr3:181444410-181445000
cg01789499	0.534464	0.237428	12.6269	1.54631e-15	4.56512e-13	chr4:81109888-81110460
cg01790002	0.093164	0.200927	4.05927	0.000222342	0.00061653	chr7:27283409-27283614
cg01791371	0.15468	0.276853	7.6808	2.15176e-09	4.29811e-08	chr6:50818181-50818431
cg01791874	0.0578633	0.306983	6.27815	1.92083e-07	1.75836e-06	chr5:16179065-16180420
cg01792403	0.13104	0.200759	4.86578	1.81422e-05	7.72376e-05	chr13:100620242-100624348
cg01795955	0.454348	0.223303	8.93213	4.51534e-11	1.81061e-09	chr2:200468552-200468958
cg01796166	0.101465	0.230444	5.67752	1.34187e-06	8.87418e-06	chr14:95239376-95239679
cg01798157	0.269674	0.296241	6.4542	1.08712e-07	1.10131e-06	chr1:203274306-203275338
cg01804925	0.327239	0.201813	5.69418	1.27153e-06	8.48468e-06	chr6:27107139-27107394
cg01805540	0.0428992	0.22372	4.64502	3.64228e-05	0.000138144	chr10:18429126-18430234
cg01807407	0.22923	0.219543	6.36621	1.60646e-07	1.51983e-06	chr6:6002472-6005125
cg01807768	0.251207	0.267056	6.99009	3.38252e-08	4.1754e-07	chr6:10390889-10391098
cg01812599	0.249408	0.226008	6.26185	2.02491e-07	1.83711e-06	chr10:103043991-103044480
cg01815671	0.0560909	0.228419	4.50922	5.5719e-05	0.000196577	chr3:126113548-126113967
cg01821058	0.104409	0.214935	4.58751	4.36236e-05	0.00016043	chr16:55513221-55513526
cg01824466	0.340311	0.274354	9.18101	2.13873e-11	9.9063e-10	chr8:95960752-95962372
cg01832036	0.0880101	0.285199	6.20899	2.40269e-07	2.11725e-06	chr17:48048954-48050616
cg01839464	0.155546	0.227624	6.13072	3.0955e-07	2.61561e-06	chr18:49868378-49868759
cg01843946	0.259047	0.270875	7.63685	2.47176e-09	4.8041e-08	chr14:37125220-37125661
cg01858517	0.271746	0.229746	6.06549	3.82343e-07	3.12287e-06	chr10:79396096-79398495
cg01859340	0.151904	0.215717	6.75224	4.15681e-08	4.94967e-07	chr18:44772993-44775577
cg01871127	0.166799	0.260538	8.1867	4.42169e-10	1.17353e-08	chr2:177027618-177028014
cg01871214	0.278772	0.217613	6.39716	1.45538e-07	1.39818e-06	chr4:41881178-41881418
cg01878345	0.133592	0.288296	5.47772	2.55774e-06	1.51459e-05	chr2:105468852-105473488
cg01882866	0.10807	0.228353	7.21194	9.52226e-09	1.45389e-07	chr14:103686559-103687376
cg01889143	0.0851713	0.204035	4.07556	0.000211635	0.000592183	chr5:134825399-134826496
cg01891252	0.190985	0.254155	8.81984	6.34127e-11	2.39292e-09	chr1:50880917-50881516
cg01893212	0.070292	0.300248	4.8097	2.16699e-05	8.9639e-05	chr7:49813009-49815752
cg01898698	0.245705	0.205217	5.85149	7.64418e-07	5.56067e-06	chr2:105468852-105473488
cg01900413	0.265442	0.25557	8.66706	1.009e-10	3.50414e-09	chr11:128419199-128419513
cg01913196	0.371043	0.210525	3.77135	0.000525827	0.00125173	chrX:125685712-125686941
cg01914621	0.200677	0.238805	5.75393	1.04812e-06	7.23505e-06	chr7:155258828-155261403
cg01921432	0.142072	0.254725	6.44584	1.11686e-07	1.12579e-06	chr1:91182510-91182857
cg01925738	0.495672	0.271082	8.06201	6.51528e-10	1.6154e-08	chr5:140481547-140482460
cg01926238	0.151667	0.213778	4.80573	2.19433e-05	9.05726e-05	chr6:117584585-117584816
cg01926906	0.17232	0.222818	6.16443	2.77545e-07	2.38626e-06	chr8:65499749-65500145
cg01927745	0.24416	0.252427	8.57738	1.32687e-10	4.3793e-09	chr5:72676121-72678421
cg01933308	0.159568	0.216497	5.23101	5.65584e-06	2.92191e-05	chr7:8483133-8483711
cg01933405	0.364927	0.201811	5.31731	4.28691e-06	2.31839e-05	chr7:128864321-128865655
cg01937068	0.22783	0.206219	5.32663	4.16037e-06	2.26107e-05	chr1:156405161-156406350
cg01939477	0.0472323	0.245102	6.45559	1.08225e-07	1.09745e-06	chr11:43602546-43603215
cg01942962	0.134419	0.23312	5.295	4.60557e-06	2.46247e-05	chr4:158143297-158144053
cg01947130	0.0844252	0.207485	5.27695	4.88051e-06	2.5847e-05	chr15:60287108-60287663
cg01951086	0.233711	0.242058	6.47225	1.02554e-07	1.04724e-06	chr4:111553080-111554210
cg01959730	0.146055	0.337353	7.99052	8.14248e-10	1.9448e-08	chr1:119549145-119551320
cg01964152	0.176494	0.255562	7.90874	1.05149e-09	2.40334e-08	chr6:30095174-30095610
cg01971813	0.0971428	0.259978	7.28643	7.50933e-09	1.19422e-07	chr1:155264319-155265536
cg01972751	0.130793	0.342588	6.71948	4.61935e-08	5.40213e-07	chr6:137814356-137815202
cg01978237	0.257705	0.279704	8.68149	9.65582e-11	3.39579e-09	chr6:100897081-100897621
cg01988129	0.138928	0.227009	6.23098	2.23763e-07	1.99317e-06	chr8:67344498-67344989
cg01992935	0.375136	0.260787	4.62948	3.82444e-05	0.000143809	chrX:108867763-108868486
cg01995289	0.560948	0.224322	9.83962	3.07214e-12	2.03796e-10	chr8:145938493-145939708
cg01997272	0.144225	0.212852	5.47247	2.60142e-06	1.53625e-05	chr14:103739579-103740892
cg01997461	0.371717	0.20265	5.9165	6.19351e-07	4.67456e-06	chr13:98828564-98829385
cg02004851	0.289594	0.268056	5.60396	1.70188e-06	1.08086e-05	chr5:140207726-140208078
cg02005873	0.306327	0.29069	8.72598	8.43261e-11	3.03138e-09	chr6:10383526-10384114
cg02011392	0.163024	0.263133	7.55266	3.22507e-09	5.95715e-08	chr6:101846767-101847135
cg02012703	0.0677183	0.209626	3.70822	0.0006331	0.00145879	chr19:30015782-30021367
cg02013838	0.194165	0.301936	6.97086	2.05915e-08	2.7494e-07	chr2:105459128-105461770
cg02017282	0.164117	0.274447	9.44394	9.79234e-12	5.22116e-10	chr17:44895801-44897025
cg02017926	0.114135	0.253024	4.36164	8.81215e-05	0.000286923	chr12:123754050-123754373
cg02018277	0.0806669	0.29692	7.18136	1.04984e-08	1.57785e-07	chr15:65116014-65116567
cg02022808	0.255828	0.24871	7.93057	9.82057e-10	2.27168e-08	chr5:140745532-140745893
cg02023345	0.0949209	0.285446	6.05781	3.9196e-07	3.18932e-06	chr10:63212496-63213009
cg02027945	0.0915618	0.448618	8.34165	2.73764e-10	7.95437e-09	chr11:20618198-20619920
cg02029665	0.477519	0.201452	6.44213	1.13034e-07	1.13665e-06	chr22:46440394-46441019
cg02034689	0.289165	0.35288	10.6477	3.06488e-13	3.22748e-11	chr5:54519055-54519628
cg02036261	0.166584	0.302488	7.97855	8.45283e-10	2.00477e-08	chr14:57274608-57276840
cg02037307	0.253331	0.370641	11.2714	5.48268e-14	7.96285e-12	chr5:134363093-134365146
cg02039267	0.141738	0.208626	5.59753	1.7376e-06	1.09967e-05	chr10:118893528-118894432
cg02051616	0.290165	0.220954	9.16259	2.25972e-11	1.0368e-09	chr5:172660721-172661133
cg02052915	0.411257	0.245997	10.9859	1.19804e-13	1.50928e-11	chr17:46796235-46797292
cg02055404	0.366108	0.248184	6.47611	1.01283e-07	1.03651e-06	chrX:82765443-82765776
cg02058408	0.213367	0.350204	10.2481	9.48146e-13	8.01271e-11	chr17:20687570-20687913
cg02058628	0.246611	0.238016	8.79902	6.75453e-11	2.50815e-09	chr1:2158213-2161173
cg02066277	0.356409	0.215132	7.9447	9.39595e-10	2.18908e-08	chr12:54343623-54343848
cg02070685	0.0445929	0.217367	3.85481	0.000410652	0.00102234	chr16:84002270-84002860
cg02072400	0.0969041	0.209022	5.44402	2.85118e-06	1.65398e-05	chr12:127630512-127631199
cg02074191	0.454844	0.241106	8.74071	8.06301e-11	2.91197e-09	chr5:140779014-140779659
cg02075410	0.661686	0.26251	19.7913	2.85699e-22	8.89008e-18	chr4:151504012-151505085
cg02076785	0.101464	0.200778	6.71844	4.63476e-08	5.4173e-07	chr2:98962874-98964187
cg02076869	0.195549	0.202525	4.94254	1.58841e-05	6.92633e-05	chr7:155302254-155303158
cg02081006	0.220564	0.324959	8.77428	7.28127e-11	2.67182e-09	chr5:122430677-122431443
cg02081019	0.225467	0.258497	6.00289	4.6825e-07	3.69941e-06	chr5:92930530-92930830
cg02081266	0.0524314	0.213987	4.78216	2.36419e-05	9.6407e-05	chr17:59528980-59530266
cg02081277	0.0877826	0.202587	7.10107	1.35696e-08	1.94869e-07	chr20:57875318-57876126
cg02081701	0.119015	0.205561	4.67144	3.35203e-05	0.000128994	chr2:139537693-139538650
cg02086467	0.210031	0.200022	7.35712	5.99639e-09	9.91229e-08	chr14:57274608-57276840
cg02090762	0.12074	0.228324	3.7806	0.000511659	0.00122379	chr17:79503587-79504181
cg02092102	0.23512	0.262331	7.35211	6.09276e-09	1.00322e-07	chr7:128555330-128556650
cg02093112	0.150411	0.204462	4.37899	8.35176e-05	0.00027453	chr17:6679206-6679710
cg02093732	0.110244	0.279219	8.39028	2.35652e-10	7.03179e-09	chr15:30515267-30518445
cg02109484	0.395415	0.203977	8.68123	9.66334e-11	3.39633e-09	chr2:74875129-74875562
cg02120584	0.31748	0.223885	8.0452	6.86547e-10	1.68852e-08	chr2:45169506-45171884
cg02125910	0.177612	0.234733	7.53487	3.41182e-09	6.23955e-08	chr5:140481547-140482460
cg02127888	0.379856	0.226596	6.83385	3.19708e-08	3.98656e-07	chr16:1660055-1665095
cg02132714	0.26447	0.249444	5.82643	8.28978e-07	5.9543e-06	chr17:46655216-46655604
cg02155398	0.142089	0.299065	6.37418	1.40798e-07	1.3607e-06	chr2:45161428-45163058
cg02155658	0.119114	0.230646	5.71889	1.17388e-06	7.94422e-06	chr20:21689759-21690048
cg02159731	0.0865175	0.200853	5.88515	6.85497e-07	5.08185e-06	chr11:119613006-119613521
cg02164046	0.138106	0.340397	12.2824	3.74636e-15	9.12168e-13	chr3:187387915-187388176
cg02164225	0.16687	0.298386	8.19024	4.37334e-10	1.16411e-08	chr2:176977285-176977540
cg02164574	0.143137	0.284175	6.45512	1.08388e-07	1.09874e-06	chr2:176986425-176988291
cg02165355	0.172431	0.200085	6.04481	4.08819e-07	3.30438e-06	chr5:178367621-178368725
cg02166450	0.110486	0.203894	6.34619	1.54136e-07	1.46577e-06	chr13:112709885-112712665
cg02167020	0.086371	0.26015	6.91996	2.42446e-08	3.16e-07	chr10:102899823-102900263
cg02168303	0.110863	0.317495	9.91282	2.48462e-12	1.72729e-10	chr7:27265159-27265493
cg02172150	0.0917082	0.208674	5.69241	1.27882e-06	8.52535e-06	chr7:70596229-70598382
cg02177231	0.223545	0.228972	5.64376	1.49656e-06	9.72607e-06	chr1:119529820-119530712
cg02179455	0.0936219	0.213558	5.15648	7.18193e-06	3.56472e-05	chr7:19184222-19184686
cg02182795	0.126669	0.222255	5.36333	3.69718e-06	2.04991e-05	chr8:57069688-57070047
cg02184673	0.251493	0.201408	4.48054	6.09298e-05	0.000211403	chr11:123066518-123066986
cg02191312	0.0325969	0.204094	5.95949	5.38879e-07	4.16075e-06	chr14:52734208-52735486
cg02213684	0.173725	0.243167	6.76212	4.02676e-08	4.82106e-07	chr5:134366914-134367438
cg02225599	0.16369	0.204112	6.45212	1.09443e-07	1.10716e-06	chr7:27143182-27143479
cg02226645	0.172057	0.243787	6.25035	2.10166e-07	1.89426e-06	chr8:65290109-65290946
cg02229135	0.330274	0.225186	6.65067	5.76601e-08	6.50734e-07	chr13:36052554-36053119
cg02229993	0.0653945	0.217441	4.73586	2.73636e-05	0.000109058	chr1:166134259-166136448
cg02230593	0.21954	0.200115	5.33427	4.05936e-06	2.21426e-05	chr10:119293918-119297675
cg02232704	0.116809	0.26753	7.03241	1.69047e-08	2.33497e-07	chr10:26500608-26501126
cg02232839	0.240854	0.213585	6.70301	4.87097e-08	5.65051e-07	chr1:156405161-156406350
cg02235562	0.153609	0.341033	7.98428	8.30264e-10	1.97487e-08	chr13:36728963-36729267
cg02237629	0.196029	0.207052	5.86762	7.25517e-07	5.32524e-06	chr14:57264639-57265561
cg02239968	0.289538	0.203617	6.06284	4.23592e-07	3.40362e-06	chr15:53086630-53086858
cg02241330	0.195021	0.227228	6.64178	5.93358e-08	6.66888e-07	chr19:15121591-15122143
cg02245004	0.229729	0.23445	4.4087	7.61718e-05	0.000254393	chr15:76632263-76635515
cg02245378	0.210348	0.237293	7.25435	8.31753e-09	1.3011e-07	chr2:223161532-223161919
cg02249074	0.178204	0.210144	8.14902	4.97032e-10	1.29142e-08	chr9:99639590-99640054
cg02249292	0.228239	0.20168	5.9107	6.31095e-07	4.74708e-06	chr10:28030183-28035211
cg02251742	0.140855	0.202402	5.92428	6.03957e-07	4.57627e-06	chr3:156008992-156009320
cg02253760	0.167953	0.327838	5.41824	3.09807e-06	1.77249e-05	chr3:147077116-147077672
cg02256049	0.118043	0.203311	4.24111	0.000127742	0.000390073	chr11:115529998-115530548
cg02259324	0.11037	0.233703	5.66853	1.38142e-06	9.09171e-06	chr15:78110842-78112853
cg02261780	0.537513	0.237635	10.3764	6.58345e-13	5.96554e-11	chr19:3097565-3097793
cg02261899	0.242196	0.290151	4.8954	1.83972e-05	7.81542e-05	chrX:125685712-125686941
cg02263932	0.248081	0.255428	11.2435	5.9153e-14	8.4589e-12	chr20:50108796-50109456
cg02264229	0.514251	0.22291	12.4035	2.73994e-15	7.15256e-13	chr14:95239376-95239679
cg02267483	0.324263	0.220526	6.6611	5.57522e-08	6.32736e-07	chr5:140810495-140812617
cg02272993	0.329306	0.218031	5.76025	1.0269e-06	7.11551e-06	chr2:45159894-45160112
cg02282631	0.418011	0.209547	5.43648	2.92128e-06	1.68773e-05	chr5:42951077-42952410
cg02283366	0.115151	0.300652	6.45679	1.07805e-07	1.09354e-06	chr1:63782395-63790471
cg02285579	0.327879	0.201051	2.96698	0.00505605	0.00793786	chrX:106515699-106516368
cg02286008	0.61341	0.202416	7.606	2.72459e-09	5.19882e-08	chr16:30134221-30134488
cg02287693	0.29844	0.23049	5.33255	4.08193e-06	2.22478e-05	chr22:46276366-46277064
cg02300154	0.0477477	0.201079	3.94013	0.000318315	0.000828632	chr7:70596229-70598382
cg02307239	0.42856	0.220216	8.55963	1.40095e-10	4.58297e-09	chr4:174421348-174421559
cg02317400	0.0916909	0.201316	5.27494	4.912e-06	2.59878e-05	chr10:135048798-135052077
cg02318784	0.320438	0.222652	7.04606	1.61818e-08	2.24989e-07	chr15:27212903-27213396
cg02318926	0.0550211	0.200546	5.25929	5.1652e-06	2.71054e-05	chr15:83951981-83953930
cg02320543	0.270106	0.312627	10.49	4.77471e-13	4.60267e-11	chr14:61108955-61109786
cg02331883	0.394369	0.230441	7.34187	6.29453e-09	1.03272e-07	chr5:140798758-140799359
cg02332982	0.0905115	0.235166	6.65597	5.66835e-08	6.41527e-07	chr12:45444203-45445386
cg02340083	0.0815672	0.245123	5.36774	3.64506e-06	2.02606e-05	chr1:50881885-50882103
cg02344833	0.0666145	0.207932	5.48406	2.50596e-06	1.48994e-05	chr19:58545116-58545897
cg02348751	0.0658636	0.244003	5.21726	5.91101e-06	3.03059e-05	chr4:183063397-183066370
cg02352240	0.292047	0.224062	10.3259	7.59818e-13	6.68917e-11	chr16:51183700-51188763
cg02361027	0.495981	0.213479	9.06396	3.03658e-11	1.31344e-09	chr2:170218315-170219203
cg02362103	0.208477	0.388872	12.5538	1.86342e-15	5.25216e-13	chr1:119531992-119532196
cg02368274	0.675324	0.214461	8.36059	2.58229e-10	7.58333e-09	chr5:176693341-176693631
cg02372786	0.289476	0.228922	6.92193	2.40913e-08	3.14211e-07	chr2:45169506-45171884
cg02374745	0.181519	0.207794	4.27802	0.000114048	0.000355136	chr17:6679206-6679710
cg02381279	0.261124	0.338849	8.44242	2.00721e-10	6.19378e-09	chr19:16394451-16394662
cg02381539	0.223648	0.205057	7.15034	1.15921e-08	1.7118e-07	chr8:65290109-65290946
cg02381898	0.166882	0.226177	5.98264	4.99971e-07	3.90756e-06	chr4:54966164-54968063
cg02387803	0.140794	0.309361	6.16432	2.77648e-07	2.38688e-06	chr3:147126989-147128999
cg02390319	0.148113	0.2015	4.42698	7.19707e-05	0.00024267	chr1:3310103-3311035
cg02391509	0.287138	0.225405	7.60786	2.70864e-09	5.1757e-08	chr3:27765197-27765675
cg02391713	0.277878	0.466633	12.0112	7.59839e-15	1.63286e-12	chr6:105400878-105401149
cg02394955	0.243933	0.254457	7.06071	1.54402e-08	2.16517e-07	chr10:47083342-47083633
cg02395846	0.196341	0.364024	9.15573	2.30658e-11	1.05302e-09	chr17:43037167-43037740
cg02400740	0.0477476	0.226147	6.18341	2.61007e-07	2.26927e-06	chr7:19156051-19158042
cg02401454	0.054788	0.268149	6.2768	1.92926e-07	1.76514e-06	chr16:230302-231761
cg02407720	0.134147	0.211578	5.78683	9.42321e-07	6.62497e-06	chr6:10421415-10421727
cg02409878	0.197864	0.216745	4.54152	5.03744e-05	0.000180741	chr8:99960498-99961438
cg02423064	0.16953	0.207795	8.73282	8.25898e-11	2.97447e-09	chr17:32484008-32484280
cg02429905	0.298831	0.253685	7.15178	1.15387e-08	1.70504e-07	chr6:32121830-32122529
cg02430935	0.156089	0.240043	7.44679	4.51029e-09	7.8397e-08	chr10:124907284-124911035
cg02432280	0.128041	0.263955	6.30157	1.78072e-07	1.65276e-06	chr7:152622344-152623305
cg02434121	0.43314	0.211923	5.74499	1.07887e-06	7.41409e-06	chr7:4901337-4901753
cg02438781	0.231476	0.224486	7.99579	8.00971e-10	1.91898e-08	chr19:22469368-22469687
cg02442693	0.422785	0.231152	6.9504	2.19876e-08	2.9097e-07	chrX:133118082-133118494
cg02447304	0.260786	0.306417	9.52929	7.61318e-12	4.26691e-10	chr6:74024403-74025020
cg02452944	0.236181	0.2968	7.43707	4.65162e-09	8.03865e-08	chr5:140810495-140812617
cg02455094	0.146619	0.212854	7.76107	1.67126e-09	3.50717e-08	chr18:55103155-55108853
cg02455820	0.168158	0.23443	5.51605	2.26035e-06	1.36908e-05	chr16:51147491-51147944
cg02456226	0.0996063	0.206721	4.85446	1.88053e-05	7.96094e-05	chr10:18429126-18430234
cg02456451	0.260486	0.209895	6.41735	1.22458e-07	1.21346e-06	chr7:156871055-156871297
cg02457328	0.190892	0.206865	6.50929	9.09882e-08	9.48881e-07	chr12:103351580-103352695
cg02457680	0.0767162	0.217071	4.19042	0.000149193	0.000443733	chr1:154474108-154475699
cg02460251	0.0504682	0.372914	7.36806	5.79144e-09	9.63905e-08	chr5:176107069-176107521
cg02461363	0.253837	0.207633	5.93735	5.78933e-07	4.42097e-06	chr10:63212496-63213009
cg02462195	0.223426	0.200659	6.20304	2.44942e-07	2.15148e-06	chr21:28337857-28340237
cg02462868	0.53908	0.204059	9.32877	1.37733e-11	6.9126e-10	chr17:46713927-46714131
cg02467990	0.0579845	0.285659	5.12618	7.9135e-06	3.86665e-05	chr7:49813009-49815752
cg02469095	0.126498	0.211539	6.22105	2.31071e-07	2.04826e-06	chr8:99960498-99961438
cg02471153	0.299381	0.201342	6.99326	1.91643e-08	2.59389e-07	chr8:99438693-99440425
cg02480199	0.298525	0.222766	7.35563	6.02487e-09	9.94986e-08	chr5:145724295-145724551
cg02486253	0.18204	0.301092	5.52825	2.17305e-06	1.32582e-05	chr17:55122796-55124018
cg02488338	0.269496	0.243727	7.70034	2.02327e-09	4.08446e-08	chr5:63801782-63802605
cg02488942	0.234127	0.263837	10.6453	3.08574e-13	3.24606e-11	chr2:105480198-105480760
cg02490708	0.108879	0.209162	6.9381	2.28728e-08	3.00613e-07	chr1:147775222-147775584
cg02490942	0.739632	0.202206	15.0822	4.23831e-18	4.99557e-15	chr13:113492487-113492836
cg02495310	0.210201	0.230888	6.30823	1.74272e-07	1.62389e-06	chr5:134366914-134367438
cg02497558	0.540709	0.248162	9.30937	1.45902e-11	7.25244e-10	chr17:46607805-46608390
cg02503981	0.060352	0.236738	6.08342	3.60778e-07	2.97578e-06	chr13:112720565-112723582
cg02508651	0.185782	0.261109	12.1002	6.01743e-15	1.34708e-12	chr17:46604363-46604881
cg02509086	0.1477	0.210401	7.0094	1.81979e-08	2.48382e-07	chr8:70946891-70947299
cg02519751	0.374454	0.318831	7.40243	5.19237e-09	8.7896e-08	chr3:147126989-147128999
cg02521750	0.637755	0.209799	10.0638	1.60709e-12	1.21673e-10	chr16:81711865-81712214
cg02523640	0.0819934	0.273916	6.08207	3.62358e-07	2.98656e-06	chr10:129534411-129537366
cg02523844	0.129917	0.220547	5.10674	8.42107e-06	4.07017e-05	chr7:79082949-79083850
cg02526522	0.142512	0.201372	3.76787	0.000531248	0.00126235	chr11:128562672-128565011
cg02530022	0.243199	0.250101	7.43976	4.61204e-09	7.98266e-08	chr7:96645787-96646599
cg02531437	0.185911	0.231343	7.47347	4.14435e-09	7.30648e-08	chr10:120353693-120355821
cg02534363	0.212097	0.211516	4.69784	3.08478e-05	0.000120371	chr3:47050487-47051609
cg02541778	0.159292	0.267021	5.2649	5.07294e-06	2.67007e-05	chr8:55382640-55383189
cg02547394	0.177354	0.276677	7.61682	2.63307e-09	5.06258e-08	chr13:112720565-112723582
cg02551743	0.32173	0.210289	6.58015	7.23858e-08	7.8635e-07	chr2:66672432-66673636
cg02553516	0.1971	0.231905	6.1939	2.52291e-07	2.20632e-06	chr21:38079942-38081833
cg02561482	0.162407	0.291002	8.53033	1.53251e-10	4.94574e-09	chr6:50813315-50813699
cg02564291	0.207195	0.237865	7.3591	5.95875e-09	9.86685e-08	chr5:122430677-122431443
cg02574464	0.394567	0.234841	11.2048	6.5722e-14	9.14609e-12	chr16:57937637-57937865
cg02574502	0.139992	0.302825	5.65143	1.45992e-06	9.52575e-06	chr19:54485304-54486322
cg02575448	0.222689	0.250791	6.06253	3.86024e-07	3.14826e-06	chr5:140750051-140750264
cg02577387	0.425274	0.230288	8.99252	3.764e-11	1.56583e-09	chr2:231854998-231855957
cg02578368	0.06328	0.211219	4.31669	0.000101246	0.000321823	chr6:26250437-26250827
cg02578944	0.643527	0.227297	12.6038	1.63977e-15	4.74206e-13	chr6:28226980-28227483
cg02580005	0.589697	0.233788	16.9697	7.07158e-20	2.34091e-16	chr4:151504012-151505085
cg02583633	0.142245	0.246231	4.71787	2.89614e-05	0.000114271	chr2:175190867-175192123
cg02585702	0.263324	0.205291	7.56673	3.0847e-09	5.74975e-08	chr12:25055600-25056246
cg02587316	0.155247	0.254924	6.39742	1.30607e-07	1.28051e-06	chr19:37095681-37096589
cg02587648	0.328492	0.207934	5.04746	1.01768e-05	4.77113e-05	chr1:2025206-2026225
cg02595760	0.234851	0.253544	6.90384	2.55324e-08	3.30046e-07	chr6:100066406-100067277
cg02597246	0.565045	0.228847	11.9869	8.09849e-15	1.73077e-12	chr16:81711865-81712214
cg02597299	0.359194	0.214743	5.56101	1.95505e-06	1.21282e-05	chr5:151304227-151304824
cg02599464	0.214832	0.245483	6.66552	5.49649e-08	6.25352e-07	chr6:27107139-27107394
cg02602455	0.153602	0.239438	9.50732	8.1221e-12	4.48747e-10	chr9:36739535-36739782
cg02604524	0.0402586	0.245818	4.52484	5.30691e-05	0.000188764	chr3:128719866-128721245
cg02609127	0.0608773	0.259654	5.58188	1.82769e-06	1.14648e-05	chr14:102025990-102031567
cg02609692	0.205332	0.230985	8.58287	1.30479e-10	4.31743e-09	chr9:129386113-129389231
cg02611848	0.415651	0.210886	7.7604	1.67477e-09	3.51229e-08	chr2:74875129-74875562
cg02613510	0.310401	0.213213	6.08543	3.58439e-07	2.95896e-06	chr11:27721662-27722639
cg02613827	0.213472	0.266972	5.83649	8.02438e-07	5.79416e-06	chr4:41753670-41753947
cg02621130	0.0743449	0.253293	7.40981	5.07204e-09	8.6272e-08	chr6:166267510-166268461
cg02621287	0.279744	0.271701	4.96721	1.31437e-05	5.91353e-05	chr12:11653233-11653775
cg02623400	0.198533	0.267717	10.8783	1.6125e-13	1.92688e-11	chr1:50513645-50514320
cg02623991	0.0743139	0.281836	5.58211	1.8263e-06	1.14574e-05	chr19:54927903-54928225
cg02631462	0.14186	0.213459	5.51231	2.28774e-06	1.3825e-05	chr19:44324437-44325009
cg02640041	0.167727	0.21658	6.73543	4.38801e-08	5.17359e-07	chr5:33936169-33938309
cg02643054	0.190887	0.246412	6.49321	9.58384e-08	9.90433e-07	chr7:27203916-27206462
cg02644510	0.124313	0.294714	6.36205	1.46433e-07	1.40512e-06	chr7:121945346-121946235
cg02647941	0.123833	0.216696	6.5432	8.1553e-08	8.66425e-07	chr3:147126989-147128999
cg02649597	0.159942	0.228646	7.30402	7.10014e-09	1.13942e-07	chr2:45169506-45171884
cg02653559	0.0829049	0.243216	5.89364	6.66927e-07	4.96422e-06	chr3:147113609-147114479
cg02656891	0.114136	0.280747	7.43792	4.63896e-09	8.02122e-08	chr1:34642383-34643024
cg02657401	0.193921	0.359994	10.7605	2.23682e-13	2.50058e-11	chr19:22469368-22469687
cg02657654	0.36725	0.2895	10.4212	1.07129e-12	8.82349e-11	chr2:45155196-45157049
cg02664812	0.0579881	0.206987	3.52676	0.00107214	0.00224608	chr1:88928284-88928760
cg02671880	0.109842	0.262054	7.10067	1.35867e-08	1.95098e-07	chr13:95354190-95355184
cg02672759	0.464697	0.218219	6.85392	2.9973e-08	3.77323e-07	chr19:39737690-39739288
cg02681173	0.139258	0.203195	5.69481	1.26894e-06	8.46889e-06	chr12:130526916-130527117
cg02683197	0.230983	0.206241	6.56852	7.51538e-08	8.11322e-07	chr6:28175283-28175605
cg02688118	0.417745	0.206343	7.43226	4.72303e-09	8.1454e-08	chr13:114914537-114914753
cg02692313	0.392897	0.203018	3.5107	0.0012219	0.0024988	chr6:33048417-33048814
cg02694017	0.0822335	0.220109	5.31308	4.34556e-06	2.34578e-05	chr19:54485304-54486322
cg02694427	0.164381	0.376554	11.3753	4.13579e-14	6.27771e-12	chr2:176964063-176965509
cg02696327	0.28832	0.249864	7.57878	2.96938e-09	5.58498e-08	chr16:49314038-49316543
cg02699218	0.325873	0.202488	6.5651	7.59864e-08	8.18152e-07	chr5:132148855-132150918
cg02700891	0.0810061	0.263186	6.17309	2.69872e-07	2.33265e-06	chr3:129693128-129694841
cg02707176	0.403595	0.310502	7.56827	3.06974e-09	5.72805e-08	chr5:140798758-140799359
cg02710296	0.427515	0.230665	4.5865	4.37622e-05	0.000160852	chr1:182921820-182922644
cg02711479	0.588418	0.277302	9.72518	4.28707e-12	2.6798e-10	chr1:36851090-36851873
cg02719752	0.147051	0.208074	4.96735	1.31379e-05	5.91142e-05	chr3:62859618-62861190
cg02721000	0.154821	0.204061	5.48074	2.53296e-06	1.50266e-05	chr12:54440643-54441543
cg02721665	0.115157	0.201054	6.79097	3.66971e-08	4.47068e-07	chr10:125425496-125426642
cg02722596	0.360388	0.225858	5.22414	5.78201e-06	2.97608e-05	chr5:140764302-140764680
cg02723395	0.214832	0.23474	6.0777	3.67518e-07	3.02188e-06	chr2:171678547-171680358
cg02725370	0.0891727	0.252141	6.02452	4.36573e-07	3.49134e-06	chr4:111553080-111554210
cg02727079	0.394937	0.24746	7.16849	1.0939e-08	1.63334e-07	chr6:17987416-17988405
cg02727104	0.118829	0.205799	8.1317	5.24511e-10	1.35198e-08	chr13:36728963-36729267
cg02742906	0.0912923	0.261931	6.27758	1.92439e-07	1.7611e-06	chr13:112758599-112760491
cg02742969	0.408795	0.209763	11.7556	1.49219e-14	2.81067e-12	chr5:172175481-172175883
cg02743222	0.123556	0.263523	6.14592	2.94682e-07	2.50796e-06	chr5:170735170-170739863
cg02743713	0.245656	0.229644	5.35792	3.76208e-06	2.07907e-05	chr2:157176252-157177346
cg02745636	0.256995	0.234568	7.93175	9.78439e-10	2.26503e-08	chr14:61103979-61104663
cg02751731	0.379488	0.200726	5.84024	7.92756e-07	5.73703e-06	chr20:642673-642895
cg02757432	0.213817	0.209363	8.06694	6.41581e-10	1.59559e-08	chr10:125425496-125426642
cg02758612	0.157835	0.259447	4.78623	2.33398e-05	9.54202e-05	chr19:53540736-53541233
cg02760031	0.0796742	0.211376	5.46527	2.6625e-06	1.56578e-05	chr20:590223-591222
cg02773086	0.253249	0.350626	11.2391	5.98652e-14	8.50603e-12	chr2:177027618-177028014
cg02783918	0.230838	0.214231	7.24791	8.48995e-09	1.324e-07	chr16:86549070-86550512
cg02792792	0.121009	0.25736	6.46552	1.04808e-07	1.06746e-06	chr5:115151349-115152713
cg02798576	0.194871	0.361676	8.21961	3.99267e-10	1.07978e-08	chr10:101290026-101290338
cg02800810	0.187806	0.208447	6.11954	3.20958e-07	2.69663e-06	chr21:28337857-28340237
cg02801786	0.100672	0.327193	7.63588	2.47929e-09	4.81631e-08	chr12:113913616-113914322
cg02803819	0.350179	0.253316	5.3818	3.48374e-06	1.95159e-05	chr7:27143182-27143479
cg02809746	0.0400097	0.276042	8.55824	1.40692e-10	4.59672e-09	chr16:49311414-49312308
cg02829688	0.245661	0.284084	9.88619	2.68381e-12	1.83866e-10	chr1:119526783-119527192
cg02829743	0.314459	0.2911	8.55281	1.4305e-10	4.65907e-09	chr6:105400878-105401149
cg02835467	0.157183	0.210433	5.42105	3.07023e-06	1.75908e-05	chr18:63417776-63418640
cg02837536	0.107449	0.22364	5.01416	1.13175e-05	5.2179e-05	chr1:4771653-4772545
cg02842496	0.142565	0.214137	5.47509	2.57955e-06	1.52536e-05	chr8:132052204-132054749
cg02852670	0.368817	0.301573	10.7707	2.17438e-13	2.44967e-11	chr14:20903396-20903720
cg02853616	0.252657	0.313606	8.15303	4.90875e-10	1.27863e-08	chr4:94755787-94756310
cg02861380	0.0653339	0.254282	5.40909	3.19081e-06	1.817e-05	chr1:75596724-75596947
cg02863073	0.0931336	0.231782	5.06766	9.54139e-06	4.51928e-05	chr19:39694477-39694994
cg02864844	0.0615382	0.356568	8.2686	3.43082e-10	9.56008e-09	chr7:149916641-149918264
cg02866628	0.0561987	0.202057	5.61528	1.64079e-06	1.04839e-05	chr7:54612325-54612558
cg02871995	0.308973	0.20016	5.81919	8.48638e-07	6.07057e-06	chr11:111410933-111412199
cg02874376	0.0632799	0.25488	7.57371	3.01735e-09	5.64789e-08	chr14:101192852-101193499
cg02876258	0.225464	0.208536	5.24374	5.4295e-06	2.8242e-05	chr4:81187495-81187913
cg02878244	0.129178	0.280553	7.28192	7.61788e-09	1.20867e-07	chr11:20181201-20182325
cg02885007	0.189207	0.218875	9.80844	3.36356e-12	2.19697e-10	chr2:176986425-176988291
cg02886077	0.212506	0.208459	5.49447	2.42329e-06	1.44899e-05	chr4:48781332-48782339
cg02892286	0.12146	0.297371	9.52481	7.71422e-12	4.31576e-10	chr1:214153215-214153668
cg02892388	0.277689	0.224796	6.21449	2.36026e-07	2.08578e-06	chr7:155258828-155261403
cg02895156	0.248643	0.216379	6.9666	2.08743e-08	2.78034e-07	chr6:105400878-105401149
cg02897989	0.142935	0.22691	5.73692	1.1074e-06	7.58073e-06	chr1:170633275-170634178
cg02899206	0.0587651	0.213309	4.40389	7.73176e-05	0.000257522	chr10:1778785-1780018
cg02909136	0.0692466	0.212413	5.29342	4.6289e-06	2.47282e-05	chr20:44941343-44941569
cg02909688	0.149083	0.218463	5.03025	1.07514e-05	4.99508e-05	chr1:147752860-147753165
cg02916102	0.064052	0.210654	5.17155	6.84369e-06	3.42238e-05	chr15:74658039-74658574
cg02919422	0.277462	0.223276	7.94613	9.35407e-10	2.18128e-08	chr8:55370171-55372525
cg02919936	0.100709	0.249196	6.90156	2.572e-08	3.3203e-07	chr8:70981874-70984888
cg02925039	0.261745	0.263437	9.70167	4.59174e-12	2.83044e-10	chr12:43944720-43946285
cg02925601	0.259378	0.237229	5.91877	6.14816e-07	4.64574e-06	chr6:27647794-27648005
cg02935338	0.246409	0.207947	6.5346	8.38496e-08	8.86317e-07	chr18:25755415-25758175
cg02938205	0.16672	0.260286	6.56375	7.63185e-08	8.2116e-07	chr3:49236568-49237328
cg02940147	0.362725	0.287774	6.90135	2.57368e-08	3.32193e-07	chr11:124745910-124746773
cg02943578	0.0906282	0.219951	6.69829	4.94555e-08	5.7221e-07	chr16:86599356-86602649
cg02946934	0.0456439	0.202303	4.85008	1.90683e-05	8.05498e-05	chr10:17495408-17496721
cg02959108	0.200217	0.20962	7.16135	1.11913e-08	1.66239e-07	chr9:1042418-1042973
cg02961004	0.26889	0.269293	5.64024	1.51367e-06	9.8169e-06	chr10:57388069-57388528
cg02970297	0.0727821	0.206583	4.63925	3.70887e-05	0.000140181	chr7:102920310-102921514
cg02973171	0.102591	0.3104	5.39443	3.34498e-06	1.88903e-05	chr11:82443436-82444976
cg02974928	0.0686748	0.203239	4.14744	0.000170108	0.000494197	chr1:181451312-181452049
cg02979457	0.155023	0.204588	5.74113	1.09241e-06	7.49064e-06	chr7:27143182-27143479
cg02984614	0.0435853	0.221317	4.2469	0.000125492	0.000384457	chr17:31618346-31620465
cg02992546	0.318433	0.225959	9.20485	1.99177e-11	9.34245e-10	chr18:14747517-14748231
cg02994349	0.267857	0.20834	6.0604	3.88695e-07	3.16713e-06	chr1:66998729-66999060
cg02996583	0.59942	0.212903	9.11978	2.56859e-11	1.14903e-09	chr8:142237038-142237360
cg03002848	0.0890925	0.216012	5.78347	9.52598e-07	6.68333e-06	chr10:135048798-135052077
cg03007522	0.0951054	0.24001	5.03062	1.07388e-05	4.98983e-05	chr8:11559597-11562956
cg03011535	0.048588	0.236096	5.9774	5.08532e-07	3.96449e-06	chr20:42543098-42545137
cg03014326	0.141636	0.335922	9.16952	2.21339e-11	1.01975e-09	chr18:14747517-14748231
cg03020554	0.161017	0.230291	6.75684	4.09583e-08	4.88969e-07	chr8:99952021-99954686
cg03024760	0.0956141	0.233055	6.55381	7.88074e-08	8.43357e-07	chr15:27215952-27216856
cg03032214	0.121866	0.222896	6.58418	7.14495e-08	7.78189e-07	chr18:74961557-74963822
cg03035653	0.355315	0.208245	6.38372	1.36524e-07	1.32773e-06	chrX:99661654-99665358
cg03036592	0.123346	0.262754	6.10266	3.38992e-07	2.82178e-06	chr10:101287163-101287920
cg03044249	0.0722062	0.210335	4.02216	0.00024873	0.000676039	chr7:70596229-70598382
cg03044444	0.659669	0.21124	8.76351	7.52335e-11	2.74894e-09	chr13:113350479-113351511
cg03045635	0.169082	0.360474	8.7102	8.84735e-11	3.15713e-09	chr4:9783036-9784960
cg03048654	0.10588	0.398549	7.89142	1.11009e-09	2.51438e-08	chr10:118893528-118894432
cg03052128	0.246277	0.259277	8.0477	6.81233e-10	1.67704e-08	chr12:85673879-85674700
cg03053579	0.208023	0.219841	10.2162	1.03852e-12	8.61746e-11	chr10:102984183-102990063
cg03063639	0.0467318	0.217446	3.92314	0.000334925	0.000864164	chr15:83775862-83776922
cg03065447	0.232371	0.273483	5.2825	4.79424e-06	2.54672e-05	chr8:49293202-49293547
cg03072621	0.130193	0.24307	7.68453	2.12663e-09	4.25777e-08	chr16:6068915-6070401
cg03075534	0.136498	0.218113	5.73023	1.13162e-06	7.71019e-06	chr1:240160838-240161616
cg03078269	0.107103	0.435047	9.95267	2.21408e-12	1.57245e-10	chr12:54354530-54355491
cg03078363	0.0756968	0.313369	8.83013	6.14668e-11	2.33137e-09	chr12:54408427-54408713
cg03079395	0.289196	0.227717	6.0404	4.14696e-07	3.34329e-06	chr8:23571923-23572208
cg03080142	0.196606	0.243196	7.26371	8.07308e-09	1.2695e-07	chr8:50822271-50822860
cg03086707	0.345739	0.205482	5.95409	5.48389e-07	4.22318e-06	chr5:140741175-140741738
cg03091551	0.20741	0.290474	9.1737	2.18595e-11	1.0077e-09	chr14:57274608-57276840
cg03096746	0.384079	0.232978	8.02293	7.35916e-10	1.7907e-08	chr6:29795554-29796594
cg03098837	0.0811345	0.20595	3.84199	0.000426606	0.00105534	chr7:89747893-89749036
cg03099208	0.192789	0.264661	8.7668	7.44854e-11	2.72613e-09	chr7:8473140-8475199
cg03109827	0.0627367	0.281217	6.0481	4.04483e-07	3.27409e-06	chr10:133109194-133111052
cg03112087	0.0521233	0.20826	4.08621	0.000204913	0.00057667	chr4:142053328-142054601
cg03117976	0.0523788	0.249712	5.44564	2.83639e-06	1.64701e-05	chr18:11148308-11149936
cg03120185	0.201819	0.265435	9.43385	1.00887e-11	5.35254e-10	chr6:100054687-100054988
cg03120289	0.0593046	0.226166	5.39693	3.31814e-06	1.87666e-05	chr1:99469933-99470968
cg03132824	0.321643	0.432989	13.5208	1.66489e-16	8.22322e-14	chr4:3374734-3374998
cg03133735	0.354565	0.244538	8.70239	9.06019e-11	3.22126e-09	chr4:111560564-111560808
cg03144922	0.215649	0.32735	8.5143	1.60968e-10	5.15216e-09	chr4:111542063-111544464
cg03146625	0.283233	0.319021	6.88344	2.72608e-08	3.48381e-07	chr12:54447745-54448091
cg03146993	0.0490126	0.207352	5.48362	2.50952e-06	1.49161e-05	chr17:35291900-35300875
cg03148184	0.229407	0.270165	8.40095	2.28034e-10	6.86105e-09	chr4:111560564-111560808
cg03149560	0.0851441	0.302421	6.8834	2.72645e-08	3.48385e-07	chr6:29795554-29796594
cg03151469	0.313886	0.233122	8.198	4.26929e-10	1.14189e-08	chr2:176936247-176936809
cg03156893	0.0929198	0.242108	6.03551	4.21309e-07	3.38825e-06	chr16:23846942-23848102
cg03157027	0.321072	0.229713	7.58294	2.93061e-09	5.52429e-08	chr8:99960498-99961438
cg03161803	0.23581	0.406679	8.64587	1.65451e-10	5.27061e-09	chr6:27647794-27648005
cg03171770	0.157552	0.333098	7.36525	5.84343e-09	9.70689e-08	chr10:43393477-43394417
cg03175771	0.184337	0.267932	6.36653	1.44325e-07	1.38841e-06	chr16:30661984-30663253
cg03181248	0.106624	0.222982	5.33664	4.0285e-06	2.20023e-05	chr2:175199464-175202639
cg03184290	0.141129	0.37665	9.42251	1.04327e-11	5.50788e-10	chr4:111549880-111550203
cg03190219	0.497836	0.269769	10.1156	1.38491e-12	1.07787e-10	chr7:25898238-25898771
cg03192598	0.113949	0.268477	5.31555	4.31123e-06	2.33e-05	chr19:12305553-12306304
cg03199564	0.130608	0.279113	6.34123	1.56629e-07	1.48656e-06	chr4:5021004-5021329
cg03199745	0.477248	0.205435	9.08993	2.80893e-11	1.23295e-09	chr12:54454250-54454458
cg03202526	0.282851	0.216261	3.34107	0.00181725	0.00345847	chrX:139585868-139588578
cg03202564	0.479373	0.22365	11.9227	9.58743e-15	1.96529e-12	chr10:50976348-50977137
cg03204678	0.0742598	0.217434	5.93168	5.89651e-07	4.48653e-06	chr6:26614014-26614851
cg03205103	0.040164	0.262795	6.59921	6.80686e-08	7.47304e-07	chr5:38257826-38259136
cg03207666	0.486833	0.210381	7.19615	1.00144e-08	1.51817e-07	chr7:27182614-27185562
cg03217253	0.0690478	0.247539	6.71325	4.713e-08	5.49224e-07	chr19:53757820-53758148
cg03217795	0.0392093	0.240545	5.75419	1.04725e-06	7.23006e-06	chr16:23846942-23848102
cg03219968	0.198929	0.249759	5.45918	2.71526e-06	1.59068e-05	chr1:217310750-217311178
cg03222323	0.149825	0.204065	6.06913	3.77856e-07	3.09202e-06	chr17:59531724-59535254
cg03224572	0.0947316	0.287187	5.8676	7.25564e-07	5.32534e-06	chr8:97171806-97172022
cg03225817	0.0383324	0.227616	4.80502	2.19929e-05	9.07339e-05	chr11:105481127-105481422
cg03226000	0.182564	0.20756	6.26046	2.034e-07	1.84395e-06	chr16:55689599-55690895
cg03226737	0.0661616	0.208919	4.58146	4.4458e-05	0.000163017	chr11:7272758-7274235
cg03229780	0.159096	0.211937	5.45625	2.74104e-06	1.60222e-05	chr12:108237438-108238721
cg03230154	0.113486	0.216904	5.76791	1.00177e-06	6.96863e-06	chr19:22817275-22817546
cg03230711	0.131688	0.208537	6.17302	2.69939e-07	2.33285e-06	chr2:45227645-45228783
cg03234072	0.559628	0.226616	10.2499	9.43177e-13	7.9752e-11	chr13:99127040-99127344
cg03234186	0.162523	0.220893	5.16402	7.01066e-06	3.49219e-05	chr19:58220190-58220517
cg03236397	0.127199	0.220225	7.35824	5.97516e-09	9.8877e-08	chr10:100992157-100992687
cg03239552	0.0986273	0.304451	6.30887	1.73912e-07	1.62112e-06	chr12:54338762-54339168
cg03242698	0.314095	0.2613	5.85036	7.67218e-07	5.57791e-06	chr10:102996035-102996646
cg03243226	0.160094	0.283371	6.01965	4.43514e-07	3.53618e-06	chr11:105481127-105481422
cg03255182	0.202756	0.268469	8.28339	3.2774e-10	9.21981e-09	chr12:54423428-54423712
cg03257172	0.215136	0.202983	4.76584	2.48932e-05	0.000100723	chr1:200010626-200010832
cg03257575	0.0442702	0.258957	4.92909	1.4838e-05	6.53929e-05	chr1:46951169-46951792
cg03260566	0.0989384	0.27902	6.40399	1.42398e-07	1.37361e-06	chr4:20253277-20256868
cg03287111	0.176133	0.254262	8.15968	4.80839e-10	1.25648e-08	chr2:121624828-121625209
cg03287574	0.205612	0.230141	6.9281	2.36192e-08	3.0909e-07	chr5:1881925-1887743
cg03306374	0.0512669	0.323102	5.65527	1.44195e-06	9.42425e-06	chr16:23846942-23848102
cg03308092	0.382264	0.228497	7.38534	5.48201e-09	9.21134e-08	chr22:17488275-17489194
cg03321592	0.0873291	0.232653	4.39681	7.90308e-05	0.000262275	chr1:19991147-19992788
cg03323462	0.159847	0.268936	7.8292	1.34923e-09	2.94665e-08	chr17:35291900-35300875
cg03326762	0.181056	0.295337	8.39633	2.31304e-10	6.93933e-09	chr1:75595814-75596162
cg03329165	0.101876	0.204422	5.08755	8.95368e-06	4.28368e-05	chr3:112051894-112052406
cg03329976	0.21542	0.273818	8.6137	1.18744e-10	3.99885e-09	chr8:55370171-55372525
cg03330485	0.189664	0.20532	5.35706	3.77248e-06	2.08364e-05	chr8:21644909-21647845
cg03331474	0.429274	0.203536	5.55314	2.00537e-06	1.239e-05	chr7:27163820-27164098
cg03333634	0.150421	0.265404	7.08253	1.43989e-08	2.04569e-07	chr8:11555100-11555603
cg03340119	0.117921	0.208442	6.65639	5.66056e-08	6.40878e-07	chr1:246952215-246952511
cg03340466	0.177093	0.206715	5.3711	3.60588e-06	2.0083e-05	chr1:179711948-179713951
cg03340649	0.0611112	0.202496	4.78126	2.37095e-05	9.66193e-05	chr3:44626326-44626794
cg03348397	0.2086	0.223489	5.85312	7.6039e-07	5.53655e-06	chr8:54789582-54790665
cg03354113	0.0697594	0.217808	4.95375	1.37188e-05	6.12548e-05	chr10:79396096-79398495
cg03356595	0.149317	0.313624	7.47592	4.11234e-09	7.26039e-08	chr16:51183700-51188763
cg03361164	0.218603	0.26385	7.24182	8.65654e-09	1.34534e-07	chr6:100915603-100915883
cg03361585	0.118658	0.218821	5.20605	6.1272e-06	3.12362e-05	chr20:47443735-47445181
cg03362215	0.221682	0.26604	7.94243	9.4628e-10	2.20201e-08	chr6:78172232-78174088
cg03363161	0.341586	0.252119	8.42613	2.11032e-10	6.45295e-09	chr3:147138917-147139564
cg03368099	0.270045	0.207723	8.25022	3.63163e-10	1.00093e-08	chr7:27182614-27185562
cg03371669	0.34676	0.207985	7.75171	1.72118e-09	3.59303e-08	chr2:176964063-176965509
cg03388193	0.16652	0.232239	6.37565	1.4013e-07	1.35551e-06	chr10:100993821-100994188
cg03388789	0.27793	0.22835	7.41625	4.96935e-09	8.48129e-08	chr3:147115765-147116421
cg03389653	0.112423	0.239554	5.79762	9.09973e-07	6.43593e-06	chr16:49314038-49316543
cg03398865	0.306649	0.221856	9.51001	8.05794e-12	4.46312e-10	chr5:1879690-1879928
cg03401096	0.0415822	0.259019	4.65466	3.53362e-05	0.000134809	chr11:123301050-123302149
cg03401357	0.0261685	0.246978	4.87153	1.78141e-05	7.61281e-05	chr1:46951169-46951792
cg03404143	0.187604	0.218628	4.61337	4.02265e-05	0.000149979	chr10:102984183-102990063
cg03405909	0.228726	0.39355	14.1687	3.51066e-17	2.55236e-14	chr11:31847133-31847958
cg03416562	0.163948	0.21951	5.32101	4.23626e-06	2.29498e-05	chr3:85008285-85008837
cg03420881	0.23685	0.286088	6.95695	2.15309e-08	2.85631e-07	chr2:130763484-130763764
cg03437479	0.111877	0.275453	6.51366	8.97126e-08	9.3803e-07	chr18:32847285-32848130
cg03440588	0.375829	0.233452	7.21655	9.38315e-09	1.43603e-07	chr1:47899662-47900385
cg03442425	0.131118	0.203341	4.63794	3.72421e-05	0.000140628	chr17:32905966-32908951
cg03449108	0.241831	0.218031	5.09322	8.79302e-06	4.21927e-05	chr2:118981770-118982466
cg03457195	0.376973	0.211399	10.903	1.50609e-13	1.82496e-11	chr2:162283582-162284677
cg03457729	0.179593	0.326238	8.39077	2.35299e-10	7.02754e-09	chr15:89954604-89955182
cg03462380	0.207902	0.226302	8.63872	1.1001e-10	3.75925e-09	chr15:27112031-27113479
cg03465513	0.187315	0.235157	6.70162	4.89282e-08	5.67164e-07	chr13:28549840-28550246
cg03475285	0.140173	0.263087	7.03811	1.65987e-08	2.30108e-07	chr8:54789582-54790665
cg03480337	0.200153	0.237921	6.42315	1.20184e-07	1.19489e-06	chr8:65286068-65286659
cg03485608	0.447066	0.220118	6.61885	6.38901e-08	7.08908e-07	chr2:139537693-139538650
cg03496114	0.139711	0.219985	6.71483	4.68901e-08	5.47002e-07	chr17:80329067-80330208
cg03502002	0.0922374	0.405405	7.68809	2.10291e-09	4.21735e-08	chr18:74961557-74963822
cg03505117	0.131242	0.217284	4.44832	6.73541e-05	0.000229597	chr4:113444182-113444389
cg03507241	0.120479	0.233856	5.4457	2.83584e-06	1.64687e-05	chr18:12307555-12309043
cg03514351	0.189975	0.214363	5.7102	1.20732e-06	8.13445e-06	chr1:65991002-65991811
cg03514404	0.0693675	0.232052	4.56415	4.69331e-05	0.000170406	chr7:143582126-143582610
cg03521696	0.113954	0.309955	8.60997	1.20105e-10	4.03336e-09	chr6:29795554-29796594
cg03526459	0.390428	0.251623	7.74456	1.76033e-09	3.65709e-08	chr1:146549851-146550075
cg03530754	0.0875148	0.282857	6.36558	1.44772e-07	1.39202e-06	chr12:128751042-128753151
cg03531247	0.112957	0.267331	7.47475	4.12761e-09	7.28109e-08	chr2:50574046-50574817
cg03532926	0.154205	0.437941	12.4336	2.53571e-15	6.77534e-13	chr7:153583318-153585666
cg03536474	0.0887553	0.2371	5.61625	1.63564e-06	1.04565e-05	chr12:54366816-54369103
cg03536885	0.408377	0.214733	7.34567	6.21889e-09	1.0215e-07	chr7:27163820-27164098
cg03543893	0.21557	0.211086	5.13602	7.66806e-06	3.76529e-05	chr20:21080930-21082824
cg03544320	0.132099	0.367869	7.63733	2.46801e-09	4.79741e-08	chr4:5894072-5895116
cg03546235	0.187729	0.217643	7.63804	2.46249e-09	4.79054e-08	chr10:102590123-102590402
cg03554749	0.195199	0.299572	7.57666	2.98932e-09	5.61163e-08	chr4:85404987-85405252
cg03560973	0.410942	0.221806	9.13871	2.42709e-11	1.09741e-09	chr2:25391073-25391875
cg03561565	0.328516	0.235639	6.151	3.19522e-07	2.68703e-06	chr8:99438693-99440425
cg03563308	0.0522859	0.202406	6.75348	4.14028e-08	4.93423e-07	chr18:56887092-56887665
cg03563630	0.149372	0.257124	9.58432	6.47558e-12	3.76173e-10	chr20:37434207-37435592
cg03566142	0.13062	0.207574	4.65913	3.48435e-05	0.000133302	chr16:56701864-56702208
cg03574723	0.107826	0.256092	9.77137	3.74678e-12	2.40487e-10	chr10:125425496-125426642
cg03575641	0.161275	0.283703	7.7143	1.93625e-09	3.94462e-08	chr7:128809090-128809393
cg03576469	0.215655	0.250433	5.34844	3.87856e-06	2.13161e-05	chr19:46915312-46915802
cg03581459	0.187061	0.208064	7.16064	1.12166e-08	1.66584e-07	chr14:105780340-105782027
cg03583016	0.192226	0.218709	6.01068	4.56587e-07	3.62364e-06	chr2:200320503-200329681
cg03585912	0.204253	0.365056	13.2613	3.14812e-16	1.33098e-13	chr6:10383526-10384114
cg03593550	0.241792	0.206128	5.23921	5.50908e-06	2.85842e-05	chr19:54485304-54486322
cg03593578	0.188085	0.296243	7.91617	1.02731e-09	2.35639e-08	chr2:45028956-45029318
cg03596016	0.0816656	0.410059	8.14576	5.02084e-10	1.30216e-08	chr1:246952215-246952511
cg03599078	0.22708	0.272027	7.5523	3.22873e-09	5.96178e-08	chr10:8077830-8078378
cg03602029	0.387247	0.214176	6.13212	3.08147e-07	2.6051e-06	chr6:137814356-137815202
cg03602280	0.095883	0.350965	7.52129	3.5617e-09	6.45707e-08	chr18:11148308-11149936
cg03609960	0.149072	0.274497	6.82003	3.3423e-08	4.13395e-07	chr12:99288223-99289374
cg03614193	0.27491	0.274576	8.0794	6.17177e-10	1.54676e-08	chr18:55019708-55021605
cg03630821	0.451852	0.233578	6.99515	1.90485e-08	2.58046e-07	chr19:58861342-58862406
cg03631131	0.220289	0.210557	7.19116	1.01752e-08	1.53685e-07	chr3:147115765-147116421
cg03631455	0.42692	0.333822	11.477	3.14306e-14	5.03616e-12	chr5:140595009-140595880
cg03632704	0.23598	0.249076	7.57932	2.96428e-09	5.57674e-08	chr5:87973952-87974294
cg03637815	0.104441	0.217329	5.20801	6.08896e-06	3.10738e-05	chr13:95359642-95359874
cg03638905	0.1708	0.248189	7.4181	4.94024e-09	8.44085e-08	chr5:72594148-72595808
cg03655683	0.193824	0.302353	8.93772	4.43982e-11	1.78539e-09	chr2:63282515-63283122
cg03659519	0.0595824	0.254614	7.25541	8.28941e-09	1.29775e-07	chr18:74961557-74963822
cg03662014	0.223975	0.346141	8.19892	4.25721e-10	1.13924e-08	chr16:29086221-29086434
cg03669782	0.198202	0.233336	5.92811	5.96503e-07	4.5298e-06	chr4:54966164-54968063
cg03670393	0.370934	0.215114	7.58037	2.95448e-09	5.56098e-08	chr4:81128230-81128691
cg03671802	0.25616	0.213584	6.97373	2.04027e-08	2.72921e-07	chr18:56939625-56941540
cg03672274	0.194554	0.200441	6.50392	9.2582e-08	9.62277e-07	chr4:4861228-4862241
cg03672342	0.231246	0.216341	4.51943	5.39722e-05	0.00019139	chr10:8091375-8098329
cg03679755	0.0934061	0.399604	8.70378	9.02189e-11	3.21205e-09	chr10:101874822-101875139
cg03686402	0.475527	0.204999	8.6306	1.12771e-10	3.83455e-09	chr13:113350479-113351511
cg03686593	0.0763868	0.29852	5.18826	6.48687e-06	3.27372e-05	chr18:11148308-11149936
cg03690956	0.270312	0.294075	8.38445	2.39923e-10	7.13307e-09	chr10:118899248-118900329
cg03692563	0.293291	0.22943	7.62083	2.59996e-09	5.00821e-08	chr11:31847133-31847958
cg03692651	0.164676	0.461638	8.3443	3.30676e-10	9.27996e-09	chr19:22444442-22444715
cg03694580	0.115644	0.208312	3.94395	0.000314695	0.000820789	chr7:2272011-2272856
cg03694713	0.151799	0.259613	6.92989	2.34837e-08	3.07525e-07	chr8:23562476-23565175
cg03696599	0.156673	0.240592	9.34659	1.30637e-11	6.62417e-10	chr2:124782253-124783255
cg03696974	0.215998	0.223448	6.50162	9.32701e-08	9.6805e-07	chr16:29887789-29888316
cg03697308	0.404585	0.22765	9.28863	1.55182e-11	7.61636e-10	chr13:28544525-28544890
cg03707599	0.307248	0.210129	6.18898	2.5634e-07	2.23556e-06	chr7:75958866-75959074
cg03711485	0.282979	0.316809	7.90251	1.0722e-09	2.44313e-08	chr10:101294444-101297263
cg03713642	0.251132	0.274406	6.75763	4.61871e-08	5.40179e-07	chr16:22824617-22826459
cg03714110	0.238519	0.206439	7.57211	3.03262e-09	5.67146e-08	chr5:92923488-92924497
cg03714619	0.125753	0.348177	6.92045	2.42064e-08	3.15528e-07	chr2:45161428-45163058
cg03715846	0.315936	0.227808	8.96482	4.09146e-11	1.6721e-09	chr9:126762469-126762683
cg03719978	0.526764	0.202307	7.43111	4.7403e-09	8.17097e-08	chr17:7758608-7758980
cg03722396	0.150123	0.200669	6.10544	3.35951e-07	2.80057e-06	chr4:111539229-111539483
cg03726556	0.25616	0.210023	10.1844	1.13726e-12	9.22525e-11	chr2:119607379-119607910
cg03730428	0.120334	0.286486	9.84782	2.99986e-12	2.00056e-10	chr11:32008803-32009044
cg03731131	0.453502	0.205388	7.50236	3.78174e-09	6.78795e-08	chr19:44278274-44278777
cg03731268	0.164853	0.331644	9.08249	2.8723e-11	1.2553e-09	chr1:62660556-62660946
cg03733219	0.0965236	0.237465	5.73614	1.1102e-06	7.59587e-06	chr19:38886110-38886615
cg03736795	0.134402	0.285118	6.26411	2.01011e-07	1.82495e-06	chr4:174443366-174443948
cg03738025	0.238843	0.425058	10.6317	3.20508e-13	3.34671e-11	chr6:105388191-105389545
cg03740167	0.188401	0.259087	9.08817	2.82381e-11	1.23758e-09	chr10:23462225-23463889
cg03744332	0.228143	0.224569	5.63269	1.55106e-06	1.00108e-05	chr2:223170487-223171140
cg03744763	0.267484	0.234796	8.49842	1.69001e-10	5.36283e-09	chr7:27182614-27185562
cg03748376	0.272619	0.24195	4.09677	0.000198452	0.000561515	chr1:248100326-248100726
cg03757784	0.199796	0.217162	6.26731	1.98946e-07	1.80958e-06	chr16:22824617-22826459
cg03758150	0.0407482	0.288246	7.43888	4.6249e-09	8.00137e-08	chr19:30865684-30866490
cg03759824	0.214972	0.205145	7.93229	9.76791e-10	2.26286e-08	chr8:50822271-50822860
cg03760839	0.442028	0.218833	8.76816	7.41779e-11	2.71615e-09	chr1:119531992-119532196
cg03766449	0.23636	0.274852	6.63352	6.09365e-08	6.81384e-07	chr15:89920794-89922768
cg03771840	0.356501	0.247343	5.97304	5.1576e-07	4.01061e-06	chr6:30139719-30140263
cg03772567	0.346523	0.264166	9.23069	1.84399e-11	8.74151e-10	chr1:55680466-55681708
cg03774463	0.187573	0.299043	7.3932	5.34673e-09	9.01949e-08	chr7:96634623-96634915
cg03783110	0.54379	0.256996	11.6373	2.04482e-14	3.61526e-12	chr17:1465160-1466312
cg03793270	0.302649	0.209676	4.92762	1.49078e-05	6.56486e-05	chr11:89224417-89224718
cg03794801	0.242694	0.258518	7.53556	3.40434e-09	6.22765e-08	chr17:33814235-33814947
cg03807298	0.161076	0.20266	4.29289	0.000108946	0.000341857	chr5:174158681-174159729
cg03813151	0.684554	0.203744	9.08329	2.8654e-11	1.25263e-09	chr6:149777793-149778189
cg03816707	0.300828	0.264108	8.49173	1.72506e-10	5.45293e-09	chr20:43726298-43727372
cg03817667	0.158469	0.327512	6.9911	1.92976e-08	2.60898e-07	chr7:54609735-54610140
cg03826594	0.100232	0.23779	6.1468	2.93851e-07	2.50279e-06	chr12:54811982-54812202
cg03828328	0.353335	0.204904	8.49552	1.70513e-10	5.4031e-09	chr5:140743962-140744642
cg03830329	0.225594	0.207242	7.10672	1.33265e-08	1.9191e-07	chr6:100897081-100897621
cg03832522	0.349433	0.270525	8.60552	1.21748e-10	4.08146e-09	chr2:218898491-218898835
cg03835609	0.101188	0.262687	6.50228	9.30731e-08	9.66348e-07	chr5:140753655-140753952
cg03843000	0.123389	0.250007	7.18724	1.03034e-08	1.55274e-07	chr12:114845862-114847650
cg03850256	0.378277	0.214498	7.74652	1.7495e-09	3.63945e-08	chr2:176973428-176973718
cg03851159	0.16604	0.253874	6.40335	1.28126e-07	1.26e-06	chr10:118892162-118892639
cg03858673	0.342458	0.200562	7.00035	1.87338e-08	2.54513e-07	chr6:28583935-28584289
cg03867465	0.127521	0.302366	5.9985	4.74952e-07	3.74305e-06	chr4:183062279-183062481
cg03874199	0.177302	0.284165	9.5109	8.03677e-12	4.45298e-10	chr2:176964063-176965509
cg03876032	0.263333	0.219987	5.94724	5.60683e-07	4.30379e-06	chr10:26500608-26501126
cg03881775	0.16958	0.243388	9.58129	6.53356e-12	3.79016e-10	chr3:147108512-147111703
cg03884132	0.10735	0.209401	5.26403	5.08713e-06	2.6759e-05	chr15:33009531-33011696
cg03885399	0.153239	0.27799	6.2463	2.12941e-07	1.91417e-06	chr1:47690981-47691727
cg03890691	0.259731	0.31404	6.25149	2.09389e-07	1.88896e-06	chr16:30022652-30023007
cg03894892	0.315659	0.281232	12.5027	2.12365e-15	5.85049e-13	chr7:153445165-153446786
cg03900143	0.13028	0.385441	9.6437	5.44056e-12	3.25815e-10	chr3:147108512-147111703
cg03901660	0.272926	0.205498	5.28378	4.77457e-06	2.53783e-05	chr1:221050449-221050864
cg03906434	0.275423	0.254488	5.68563	1.30714e-06	8.68144e-06	chr7:27231806-27233097
cg03909983	0.449369	0.201929	5.68604	1.30544e-06	8.67199e-06	chr8:72755784-72756667
cg03923561	0.078916	0.215301	4.84485	1.93872e-05	8.16642e-05	chr12:54447745-54448091
cg03925294	0.276207	0.218776	10.6637	2.93098e-13	3.12339e-11	chr4:6247202-6247882
cg03936449	0.381129	0.201364	6.38544	1.35767e-07	1.32236e-06	chr16:56696893-56697293
cg03936495	0.178252	0.214125	5.58158	1.82948e-06	1.14741e-05	chr17:59539363-59539834
cg03940848	0.0546412	0.247995	5.93188	5.89282e-07	4.48416e-06	chr1:229542944-229543770
cg03942051	0.282438	0.244799	9.25291	1.72586e-11	8.28501e-10	chr1:119529820-119530712
cg03943218	0.0894474	0.341366	6.89241	2.64868e-08	3.4004e-07	chr10:102419148-102419668
cg03947979	0.166511	0.296746	9.55849	6.98631e-12	4.00354e-10	chr6:78172232-78174088
cg03948781	0.298461	0.230821	6.43482	1.29058e-07	1.2682e-06	chr1:205179964-205180910
cg03951219	0.0604055	0.211532	4.56879	4.62565e-05	0.000168374	chr1:159141203-159141718
cg03951603	0.191298	0.251726	6.37712	1.39466e-07	1.35002e-06	chr15:89903447-89903720
cg03954144	0.531235	0.215655	7.68931	2.09484e-09	4.20386e-08	chr13:20751257-20751946
cg03957481	0.169734	0.205417	6.28717	1.86562e-07	1.71661e-06	chr22:50984973-50988141
cg03964958	0.140142	0.378904	14.2789	2.70699e-17	2.08498e-14	chr2:176964063-176965509
cg03965496	0.342158	0.240401	7.08256	1.43971e-08	2.04564e-07	chr1:147718157-147718915
cg03965648	0.349899	0.248928	8.96711	4.06336e-11	1.66323e-09	chr2:200333688-200334172
cg03970036	0.102113	0.266303	4.94078	1.42969e-05	6.34177e-05	chr2:220173871-220174283
cg03971454	0.572948	0.239609	12.442	2.48175e-15	6.69188e-13	chr1:43770523-43770880
cg03972665	0.233811	0.203136	6.55095	7.95389e-08	8.49232e-07	chr4:111539907-111540127
cg03974889	0.193423	0.220489	6.95993	2.13258e-08	2.83272e-07	chr1:91190490-91192804
cg03975755	0.248796	0.218803	5.87078	7.18145e-07	5.2826e-06	chr17:7077022-7077888
cg03976877	0.0530963	0.226282	4.50686	5.6131e-05	0.000197801	chr7:158936508-158938492
cg03978375	0.045003	0.232987	5.20035	6.24029e-06	3.17047e-05	chr16:85932122-85932942
cg03981954	0.124576	0.284487	7.21161	9.53224e-09	1.45515e-07	chr7:121943868-121944538
cg03983645	0.120409	0.223465	6.20549	2.43008e-07	2.13666e-06	chr11:20181201-20182325
cg03996195	0.128538	0.215847	8.82072	6.32435e-11	2.38886e-09	chr18:55094826-55096310
cg03997176	0.159504	0.21428	7.87559	1.16654e-09	2.6205e-08	chr6:29795554-29796594
cg04003850	0.0998329	0.217929	5.07171	9.41865e-06	4.4693e-05	chr3:192125822-192127994
cg04004787	0.288518	0.23135	5.6748	1.35372e-06	8.93547e-06	chr7:27284640-27286237
cg04008601	0.284698	0.318187	13.2728	3.06002e-16	1.3008e-13	chr12:103696091-103696418
cg04008703	0.267289	0.218898	4.49626	5.80176e-05	0.000203161	chr7:27282087-27283136
cg04014105	0.0790179	0.270278	6.07454	3.71297e-07	3.04844e-06	chr6:110797298-110798201
cg04014328	0.371345	0.314379	9.10735	2.66603e-11	1.18377e-09	chr17:46654054-46654369
cg04017533	0.146586	0.234404	7.28186	7.6195e-09	1.20881e-07	chr18:55019708-55021605
cg04021697	0.0803161	0.393352	8.31086	3.01068e-10	8.60267e-09	chr1:3566446-3569636
cg04025150	0.105844	0.207375	5.69124	1.28366e-06	8.55285e-06	chr1:34642383-34643024
cg04028570	0.211909	0.222092	4.22129	0.000135746	0.000410189	chr1:248100326-248100726
cg04034767	0.0425027	0.219821	4.28095	0.000113026	0.00035252	chr12:52400468-52401696
cg04037038	0.0865941	0.34175	5.70254	1.2376e-06	8.30131e-06	chr2:183731820-183732093
cg04037905	0.475416	0.221016	6.45962	1.06825e-07	1.08488e-06	chr10:97050186-97051124
cg04043150	0.33282	0.219143	9.59788	6.22292e-12	3.63981e-10	chr1:110672811-110673339
cg04044203	0.443333	0.261878	10.0423	1.70964e-12	1.27636e-10	chr11:124632064-124633239
cg04044720	0.261767	0.203094	6.14595	2.94659e-07	2.5079e-06	chr3:22413493-22414365
cg04047221	0.135929	0.215371	7.41272	5.0254e-09	8.56004e-08	chr13:112720565-112723582
cg04048259	0.0816476	0.323527	8.31574	2.96563e-10	8.49108e-09	chr20:57875318-57876126
cg04059568	0.14968	0.273316	8.22956	3.87156e-10	1.05417e-08	chr7:157476887-157486719
cg04063945	0.0632327	0.21898	4.50277	5.68514e-05	0.000199869	chr10:23982383-23982589
cg04067139	0.0540718	0.212042	5.66994	1.37515e-06	9.05619e-06	chr11:58672852-58673288
cg04072323	0.120873	0.252414	6.35471	1.49949e-07	1.434e-06	chr2:229045958-229046553
cg04078410	0.112285	0.265138	6.11596	3.24696e-07	2.72312e-06	chr5:77268351-77268787
cg04079301	0.166501	0.241315	6.87109	2.83638e-08	3.6036e-07	chr3:147108512-147111703
cg04093349	0.558433	0.251371	9.8565	2.92519e-12	1.96764e-10	chr15:66993544-66996571
cg04097639	0.10274	0.307392	6.28831	1.85874e-07	1.71068e-06	chr1:200009808-200010036
cg04104463	0.197654	0.214666	6.67061	5.40708e-08	6.16803e-07	chr8:65290109-65290946
cg04105511	0.227769	0.213296	4.69837	3.07964e-05	0.00012021	chr12:54408427-54408713
cg04109898	0.0756446	0.279094	5.52153	2.22069e-06	1.3491e-05	chr6:29944403-29945169
cg04111071	0.161257	0.309591	6.85429	2.99372e-08	3.76994e-07	chr7:19812570-19813005
cg04115680	0.103891	0.245492	4.50678	5.6145e-05	0.000197841	chr7:75889087-75889345
cg04123776	0.0334654	0.249508	5.83804	7.98424e-07	5.77027e-06	chr1:170630457-170630851
cg04127342	0.215209	0.237745	6.10368	3.37872e-07	2.81471e-06	chr8:57358127-57359415
cg04129469	0.233419	0.226715	5.68129	1.32562e-06	8.78615e-06	chr1:18956896-18959829
cg04136610	0.0832868	0.266699	5.18982	6.45453e-06	3.25981e-05	chr5:5139442-5140941
cg04138112	0.0947216	0.210298	4.23266	0.000131094	0.000398465	chr1:167090576-167091010
cg04156293	0.203697	0.298295	5.67845	1.33784e-06	8.85285e-06	chr7:100489982-100490365
cg04158367	0.110394	0.262519	5.82018	8.45926e-07	6.05368e-06	chr1:92945908-92952609
cg04166042	0.170185	0.267173	7.04801	1.60809e-08	2.23806e-07	chr1:50892438-50893243
cg04168853	0.198385	0.200787	4.65012	3.58435e-05	0.000136439	chr19:38345809-38346160
cg04171235	0.313741	0.243695	8.46116	1.89484e-10	5.90441e-09	chr17:46604363-46604881
cg04176888	0.114866	0.241089	5.35577	3.78819e-06	2.09083e-05	chr19:41595896-41596140
cg04177426	0.336275	0.272862	5.06602	9.59122e-06	4.53901e-05	chrX:150863180-150864078
cg04177826	0.346018	0.234173	8.8921	5.09559e-11	2.00049e-09	chr22:50984973-50988141
cg04180086	0.17027	0.216717	5.62708	1.57945e-06	1.0162e-05	chr5:1874908-1879032
cg04184019	0.136373	0.249747	5.89936	6.54681e-07	4.89233e-06	chr4:85422930-85423190
cg04188862	0.287311	0.28308	7.0625	1.5352e-08	2.15486e-07	chr15:88799523-88801017
cg04190875	0.229092	0.230169	4.94537	1.40897e-05	6.26469e-05	chr10:101290626-101291178
cg04191427	0.352435	0.287287	6.47178	1.02709e-07	1.04869e-06	chr17:78831506-78831864
cg04194947	0.368213	0.338324	12.1255	5.63348e-15	1.29084e-12	chr2:177012372-177012675
cg04200224	0.187818	0.238881	7.32812	6.57584e-09	1.07075e-07	chr6:25652381-25652709
cg04207084	0.0983116	0.269521	7.45648	4.37373e-09	7.6356e-08	chr7:157476887-157486719
cg04208750	0.19227	0.223559	5.14211	7.52006e-06	3.70512e-05	chr6:7141037-7141576
cg04209913	0.168859	0.26209	5.13125	7.78614e-06	3.81324e-05	chr5:37836748-37840726
cg04221877	0.474025	0.256711	8.26355	3.48482e-10	9.6824e-09	chr1:25255528-25259005
cg04223420	0.180597	0.356321	10.1291	1.3322e-12	1.04734e-10	chr5:134363093-134365146
cg04223671	0.079325	0.209872	3.75017	0.000559687	0.00131778	chr1:201507780-201509317
cg04224064	0.181985	0.258739	4.45157	6.6677e-05	0.000227783	chr14:36991595-36992488
cg04227922	0.165234	0.324252	12.9227	7.31738e-16	2.51318e-13	chr2:119613032-119615565
cg04228935	0.090068	0.317245	8.27546	3.35882e-10	9.39553e-09	chr21:36398961-36399259
cg04236178	0.358155	0.21236	7.82353	1.37345e-09	2.98988e-08	chr1:217310750-217311178
cg04237997	0.324162	0.236016	7.11844	1.28363e-08	1.85831e-07	chr11:124629724-124629926
cg04242898	0.361786	0.207585	10.448	5.37477e-13	5.05581e-11	chr22:43045010-43045679
cg04243401	0.164375	0.230632	7.07724	1.46446e-08	2.07397e-07	chr14:37126787-37128274
cg04255230	0.472797	0.202362	4.96187	1.33687e-05	5.99603e-05	chr2:74725040-74727038
cg04262140	0.0814778	0.280972	5.65702	1.43377e-06	9.38109e-06	chr17:46827436-46827641
cg04264908	0.0763352	0.23621	5.0076	1.15566e-05	5.31127e-05	chr17:35303285-35303572
cg04274288	0.244152	0.225251	7.4684	4.21154e-09	7.40647e-08	chr6:27647794-27648005
cg04279973	0.132095	0.232339	5.97734	5.08633e-07	3.96449e-06	chr16:23846942-23848102
cg04281464	0.0363761	0.344796	8.25118	3.62079e-10	9.98473e-09	chr14:70014544-70014993
cg04286194	0.336933	0.276644	9.28368	1.57481e-11	7.70006e-10	chr5:54519055-54519628
cg04290346	0.105996	0.206786	5.35874	3.75219e-06	2.07434e-05	chr11:20177609-20178824
cg04294437	0.0785872	0.268607	5.49916	2.38689e-06	1.43091e-05	chr16:50875064-50875322
cg04299439	0.22291	0.236503	9.74136	4.08932e-12	2.57481e-10	chr2:182547874-182549177
cg04302194	0.184682	0.205696	6.25402	2.07684e-07	1.87546e-06	chr5:3594468-3603054
cg04306063	0.202571	0.232832	6.34632	1.54073e-07	1.46551e-06	chr5:76249436-76250528
cg04316624	0.155928	0.232347	7.11539	1.2962e-08	1.87442e-07	chr2:177036255-177037213
cg04317962	0.218026	0.338603	14.1219	3.92197e-17	2.78208e-14	chr16:79623492-79623957
cg04320956	0.673626	0.239727	10.6083	3.42315e-13	3.5388e-11	chr16:69143500-69143919
cg04322202	0.231848	0.203354	5.08911	8.90924e-06	4.26649e-05	chr4:66535194-66535620
cg04330449	0.0753532	0.222557	5.07489	9.32343e-06	4.43134e-05	chr5:134870741-134872051
cg04332534	0.0662037	0.274102	7.91258	1.03891e-09	2.37879e-08	chr19:37095681-37096589
cg04337653	0.227079	0.271317	7.83005	1.34562e-09	2.94124e-08	chr6:100905445-100905697
cg04339613	0.114664	0.219064	6.8315	3.22127e-08	4.01072e-07	chr10:131756691-131758787
cg04342955	0.0737139	0.208155	4.17781	0.000155052	0.000457789	chr16:12994575-12997690
cg04352272	0.165859	0.35138	11.8858	1.05692e-14	2.11634e-12	chr17:3289363-3290072
cg04359418	0.566169	0.264233	16.2451	3.26447e-19	6.95754e-16	chr10:76573196-76573507
cg04360793	0.274184	0.434052	12.8758	8.23194e-16	2.77395e-13	chr1:79472282-79472537
cg04362586	0.186121	0.326742	8.50942	1.63397e-10	5.21477e-09	chr2:45231782-45232550
cg04363624	0.0965383	0.24414	7.68796	2.10379e-09	4.21854e-08	chr1:47696505-47698197
cg04365202	0.258185	0.207708	5.80391	8.91639e-07	6.33015e-06	chr1:197890479-197890824
cg04366687	0.235565	0.203415	7.12041	1.27557e-08	1.84834e-07	chr8:145103286-145108027
cg04367486	0.0311026	0.208924	4.16263	0.000162406	0.000475692	chr3:112051894-112052406
cg04370314	0.0665732	0.204031	4.87181	1.77986e-05	7.60788e-05	chr13:100641335-100642188
cg04371726	0.205354	0.219292	7.15303	1.14929e-08	1.69909e-07	chr2:63285950-63287097
cg04384626	0.240361	0.242944	7.09716	1.37403e-08	1.9683e-07	chr4:41882451-41882964
cg04388989	0.310706	0.210203	5.32743	4.75512e-06	2.52905e-05	chr19:30715550-30715753
cg04389897	0.22295	0.300156	6.90637	2.53257e-08	3.28018e-07	chr6:10398574-10398812
cg04401986	0.0793076	0.331	7.43108	4.74079e-09	8.17097e-08	chr4:81187495-81187913
cg04402007	0.113679	0.315707	6.76293	4.01633e-08	4.81083e-07	chr8:35093901-35094111
cg04404489	0.259912	0.228079	6.05027	4.01651e-07	3.25421e-06	chr13:79175611-79177985
cg04406454	0.187353	0.219855	6.14291	2.97573e-07	2.52993e-06	chr6:10398574-10398812
cg04407470	0.0320863	0.225464	3.76324	0.000538543	0.00127633	chr6:108485672-108490539
cg04413320	0.178059	0.244084	7.12141	1.27149e-08	1.84469e-07	chr13:58206527-58208930
cg04415176	0.152483	0.284154	6.13349	3.06784e-07	2.59576e-06	chr2:176957055-176958279
cg04415672	0.401211	0.255929	9.08023	2.89188e-11	1.26173e-09	chr12:58238841-58241046
cg04415798	0.155239	0.435711	10.5512	4.01836e-13	4.0128e-11	chr14:37126787-37128274
cg04425920	0.145418	0.340684	8.1518	4.92753e-10	1.28223e-08	chr10:50602990-50606783
cg04431946	0.177731	0.201616	5.3777	3.53006e-06	1.97335e-05	chr2:47796924-47799166
cg04436207	0.339598	0.247765	9.60168	6.15391e-12	3.60895e-10	chr3:147136904-147137328
cg04445512	0.128029	0.202414	4.92788	1.48952e-05	6.56059e-05	chr8:70946891-70947299
cg04452311	0.252183	0.203451	6.65179	5.74511e-08	6.48803e-07	chr2:176936247-176936809
cg04456238	0.37716	0.214595	6.96753	2.08124e-08	2.77304e-07	chr11:32448262-32449744
cg04460771	0.119898	0.230304	5.68923	1.29202e-06	8.5975e-06	chr10:23483898-23484498
cg04461228	0.253405	0.208886	8.64131	1.09144e-10	3.73843e-09	chr5:92906240-92908875
cg04464276	0.169041	0.23324	5.27875	4.8523e-06	2.57212e-05	chr16:68480865-68482822
cg04467162	0.111718	0.205073	5.63461	1.54148e-06	9.9608e-06	chr3:128764541-128766055
cg04467618	0.295943	0.263983	10.0398	1.7221e-12	1.28382e-10	chr6:134210640-134211218
cg04470072	0.370269	0.27385	7.13836	1.20443e-08	1.76567e-07	chr8:87081654-87082046
cg04472725	0.14873	0.25682	7.6609	2.2911e-09	4.52474e-08	chr3:141516056-141516639
cg04475027	0.0718108	0.258658	7.00179	1.86472e-08	2.53536e-07	chr12:128751042-128753151
cg04481096	0.251923	0.312632	6.82596	3.27921e-08	4.06983e-07	chr7:27143182-27143479
cg04487296	0.367654	0.320836	5.89963	6.5411e-07	4.88899e-06	chr7:149389655-149389976
cg04492228	0.333203	0.218798	7.06905	1.50334e-08	2.12036e-07	chr10:8100385-8100768
cg04495670	0.108856	0.236274	4.57012	4.60648e-05	0.000167786	chr11:69632034-69634710
cg04502985	0.115659	0.244569	5.84545	7.79503e-07	5.65533e-06	chr5:77268351-77268787
cg04507915	0.500874	0.265376	6.58813	7.05446e-08	7.70167e-07	chr3:32861142-32861429
cg04508701	0.239039	0.214225	6.87781	2.77582e-08	3.53863e-07	chr6:137814356-137815202
cg04510788	0.0744228	0.220227	5.62125	1.60947e-06	1.03184e-05	chr1:37498378-37500624
cg04511041	0.167442	0.210771	6.77945	3.80836e-08	4.60318e-07	chr5:140615392-140616353
cg04513912	0.331584	0.244572	6.45003	1.10186e-07	1.11305e-06	chr7:156409578-156409865
cg04514249	0.123523	0.217309	5.01598	1.12521e-05	5.19306e-05	chr4:144620823-144622218
cg04515996	0.0836073	0.204036	5.12594	7.91954e-06	3.86899e-05	chr6:85472703-85474132
cg04521004	0.256141	0.240704	7.40749	5.10954e-09	8.67392e-08	chr3:157821233-157821604
cg04521510	0.0563763	0.292002	6.63951	5.97721e-08	6.70484e-07	chr7:27238691-27240311
cg04522045	0.286049	0.211021	5.1877	6.49854e-06	3.27791e-05	chr2:172959268-172962054
cg04527018	0.558161	0.255322	13.5146	1.69e-16	8.29455e-14	chr3:126260489-126261356
cg04528477	0.198531	0.244071	5.47415	2.58735e-06	1.52927e-05	chr2:176931576-176932663
cg04534765	0.0912704	0.312176	7.97252	8.61337e-10	2.03756e-08	chr18:74961557-74963822
cg04541368	0.233153	0.269011	5.98742	4.92291e-07	3.858e-06	chr5:92906240-92908875
cg04543008	0.042329	0.240618	5.0764	9.27846e-06	4.41355e-05	chr11:71954817-71955659
cg04543413	0.117327	0.278778	6.63049	6.15351e-08	6.87237e-07	chr12:25055600-25056246
cg04543938	0.23406	0.208762	4.33006	9.71543e-05	0.000311151	chr6:28956107-28956578
cg04548856	0.171934	0.285549	8.69869	9.16272e-11	3.24821e-09	chr14:57283968-57284558
cg04549162	0.221846	0.206459	7.06653	1.51553e-08	2.13368e-07	chr10:125425496-125426642
cg04549333	0.065231	0.228145	4.73686	2.72774e-05	0.000108773	chr11:44325658-44326517
cg04550052	0.095415	0.212142	5.09709	8.68502e-06	4.17501e-05	chr16:51183700-51188763
cg04550737	0.062319	0.288891	6.16385	2.78068e-07	2.38983e-06	chr1:119529820-119530712
cg04556126	0.271177	0.304199	7.96798	8.73642e-10	2.06166e-08	chr3:147108512-147111703
cg04557544	0.0484358	0.212461	4.49462	5.83148e-05	0.000204009	chr16:12994575-12997690
cg04559779	0.216425	0.317156	10.6528	3.02136e-13	3.19129e-11	chr8:65290109-65290946
cg04560225	0.239178	0.313277	8.43505	2.0532e-10	6.31066e-09	chr1:91190490-91192804
cg04562217	0.106978	0.238249	6.75583	4.10909e-08	4.90231e-07	chr3:79815639-79815900
cg04564920	0.0595352	0.235191	6.19193	2.5391e-07	2.21857e-06	chr3:122296613-122296828
cg04567731	0.21907	0.28367	8.83907	5.98239e-11	2.28201e-09	chr17:59531724-59535254
cg04568492	0.0780392	0.208155	4.59407	4.2736e-05	0.000157751	chr1:229567207-229570684
cg04572206	0.321847	0.231161	7.86618	1.20145e-09	2.68379e-08	chr3:75704573-75705061
cg04573550	0.190888	0.203547	6.23597	2.20179e-07	1.96661e-06	chr14:38678246-38680937
cg04574034	0.307633	0.225333	6.6926	5.03715e-08	5.80778e-07	chr17:46800534-46800746
cg04583232	0.205769	0.208983	7.82219	1.37925e-09	3.00041e-08	chr11:22362863-22363377
cg04591032	0.092973	0.290493	5.74958	1.06298e-06	7.3213e-06	chr17:46827436-46827641
cg04597433	0.120993	0.322813	8.28779	3.23311e-10	9.11437e-09	chr4:9783036-9784960
cg04599297	0.185123	0.214935	5.24943	5.33132e-06	2.78187e-05	chr10:26504384-26507434
cg04603391	0.226903	0.203672	4.801	2.22743e-05	9.17004e-05	chr19:31843881-31844183
cg04617948	0.137166	0.202652	6.44485	1.12044e-07	1.12889e-06	chr10:129534411-129537366
cg04618333	0.088815	0.232241	4.50617	5.62513e-05	0.000198126	chr17:46800534-46800746
cg04622024	0.35926	0.220099	8.52217	1.57131e-10	5.0509e-09	chr1:38200920-38201200
cg04623837	0.0900068	0.239171	5.32786	4.14396e-06	2.25361e-05	chr6:29944403-29945169
cg04628369	0.240176	0.218422	5.79331	9.22763e-07	6.51034e-06	chr20:56247250-56247651
cg04637478	0.250916	0.256992	10.8556	1.71711e-13	2.01627e-11	chr5:140753655-140753952
cg04645150	0.395974	0.206988	5.0856	9.00978e-06	4.30668e-05	chr6:28583935-28584289
cg04645545	0.0989975	0.2054	5.20521	6.1438e-06	3.13053e-05	chr10:103535637-103536505
cg04645914	0.313104	0.246902	6.70225	4.88296e-08	5.66214e-07	chr19:52452317-52452543
cg04648480	0.261137	0.213096	6.23468	2.21098e-07	1.97346e-06	chr21:38079942-38081833
cg04651137	0.313974	0.228362	7.57609	2.99473e-09	5.61773e-08	chr7:23287222-23287508
cg04651781	0.135745	0.212341	6.34628	1.54094e-07	1.46562e-06	chr4:1396292-1401730
cg04654288	0.266637	0.212182	7.47178	4.16658e-09	7.33902e-08	chr6:10390039-10390565
cg04654530	0.236059	0.327301	10.2895	8.42496e-13	7.24596e-11	chr2:63282515-63283122
cg04656042	0.161351	0.243938	5.03639	1.05428e-05	4.914e-05	chr19:39754974-39756540
cg04657224	0.0250783	0.218419	4.87274	1.77461e-05	7.59104e-05	chr8:11059012-11059242
cg04662532	0.411098	0.238241	8.22762	3.89483e-10	1.05866e-08	chr12:54332806-54333731
cg04669574	0.112103	0.295243	6.39206	1.32893e-07	1.29834e-06	chr12:50297581-50297988
cg04670802	0.0493734	0.216976	6.55282	7.90596e-08	8.45218e-07	chr6:100051019-100051972
cg04672706	0.0506899	0.223789	6.13223	3.08038e-07	2.60474e-06	chr8:55370171-55372525
cg04674956	0.286551	0.210395	7.0509	1.59328e-08	2.22183e-07	chr8:65499749-65500145
cg04688351	0.163166	0.312811	7.26178	8.12281e-09	1.27616e-07	chr2:223155727-223156154
cg04691908	0.196164	0.209422	5.51875	2.24074e-06	1.35921e-05	chr11:128562672-128565011
cg04692403	0.282337	0.218282	8.36322	2.56142e-10	7.53624e-09	chr6:134210640-134211218
cg04695882	0.291656	0.344618	14.3175	2.47216e-17	1.95243e-14	chr16:20752647-20753280
cg04697148	0.19258	0.213181	5.51912	2.23807e-06	1.35802e-05	chr7:24323559-24325080
cg04697262	0.185891	0.253228	6.9236	2.39625e-08	3.12795e-07	chr10:130338696-130338994
cg04698114	0.0714309	0.241619	5.20789	6.09122e-06	3.10833e-05	chr16:51183700-51188763
cg04701034	0.107621	0.27845	5.57009	1.8986e-06	1.18342e-05	chr14:52534582-52536722
cg04704531	0.119054	0.22839	4.93082	1.4757e-05	6.51021e-05	chr12:54408427-54408713
cg04707519	0.361272	0.356753	15.1327	3.78088e-18	4.56004e-15	chr10:21797633-21799341
cg04709035	0.337057	0.213072	5.7118	1.20113e-06	8.09901e-06	chr2:467850-468659
cg04709357	0.175558	0.216092	7.13539	1.21593e-08	1.78034e-07	chr7:27224268-27224596
cg04711162	0.179105	0.230619	5.56373	1.93795e-06	1.20423e-05	chr19:30015782-30021367
cg04728482	0.0615463	0.219461	4.51646	5.44755e-05	0.000192885	chr5:72529100-72529976
cg04733537	0.100789	0.220816	7.05211	1.58711e-08	2.21522e-07	chr12:130387610-130389139
cg04737131	0.105175	0.244023	4.57362	4.5563e-05	0.000166302	chr7:27143182-27143479
cg04738965	0.158585	0.404582	16.2312	3.36306e-19	7.0708e-16	chr3:147126989-147128999
cg04739647	0.132162	0.257617	7.32919	6.55348e-09	1.06789e-07	chr2:176986425-176988291
cg04747226	0.068237	0.21127	3.87839	0.000382818	0.000964716	chr11:105481127-105481422
cg04751631	0.143278	0.315988	11.6532	1.96005e-14	3.50119e-12	chr7:149916641-149918264
cg04751761	0.421454	0.215238	12.8846	8.05251e-16	2.72951e-13	chr16:2086421-2086892
cg04752871	0.351343	0.234286	7.74939	1.73375e-09	3.61201e-08	chr2:121411984-121412315
cg04761722	0.117155	0.217231	6.78301	3.7649e-08	4.56058e-07	chr16:10273944-10277424
cg04764012	0.0609585	0.267494	10.7188	2.51244e-13	2.74506e-11	chr16:31580560-31581023
cg04765848	0.136084	0.290108	6.10104	3.40765e-07	2.83427e-06	chr1:53527573-53528974
cg04768602	0.182894	0.264664	7.29081	7.40517e-09	1.1801e-07	chr8:99960498-99961438
cg04768697	0.151852	0.276158	8.44312	2.00288e-10	6.18289e-09	chr19:15121591-15122143
cg04778012	0.293491	0.279349	7.03575	1.67248e-08	2.31567e-07	chr7:99774734-99775583
cg04787024	0.0697645	0.264735	4.9446	1.41242e-05	6.27694e-05	chr2:99552186-99553831
cg04787888	0.243963	0.235059	7.27017	7.90862e-09	1.24806e-07	chr16:86549070-86550512
cg04794430	0.406047	0.204099	6.41487	1.23447e-07	1.22186e-06	chr17:3289363-3290072
cg04799343	0.136981	0.364711	9.15478	2.31313e-11	1.05508e-09	chr8:43101490-43102542
cg04805181	0.0994007	0.239192	5.37674	3.54097e-06	1.97852e-05	chr15:66914242-66914884
cg04807470	0.0667496	0.201149	3.98868	0.000275129	0.000734738	chr20:44452577-44453162
cg04819096	0.179502	0.209444	7.72273	1.88554e-09	3.86458e-08	chr12:54338762-54339168
cg04819760	0.183716	0.27844	9.87249	2.79263e-12	1.90065e-10	chr10:22764709-22767050
cg04835811	0.419568	0.250915	9.52259	7.76469e-12	4.33776e-10	chr4:174430387-174430861
cg04837832	0.327744	0.27014	8.57253	1.3467e-10	4.43441e-09	chr10:101290626-101291178
cg04838988	0.190533	0.21706	7.92531	9.98351e-10	2.30354e-08	chr8:70981874-70984888
cg04842146	0.0513141	0.281482	5.45599	2.74329e-06	1.6033e-05	chr8:85096760-85097247
cg04842426	0.0624764	0.207289	4.88492	1.70735e-05	7.3543e-05	chr7:136553855-136556194
cg04845915	0.482195	0.208045	6.33339	1.60653e-07	1.51983e-06	chr5:140802400-140802832
cg04849541	0.0629475	0.260352	5.08147	9.12948e-06	4.35427e-05	chr5:1930755-1931986
cg04849842	0.174066	0.230872	4.85289	1.88992e-05	7.99373e-05	chr8:140714586-140718259
cg04864807	0.260094	0.518314	17.909	1.04694e-20	6.51553e-17	chr2:121411984-121412315
cg04867749	0.244324	0.202337	5.32335	4.20451e-06	2.28056e-05	chr7:156810573-156814593
cg04875128	0.182762	0.269543	11.6188	2.14846e-14	3.72324e-12	chr15:31775541-31776988
cg04875162	0.173208	0.322266	8.62851	1.13491e-10	3.85563e-09	chrX:90689603-90690119
cg04878000	0.194942	0.220684	4.544	4.99848e-05	0.000179654	chr1:32237828-32238661
cg04880091	0.540452	0.206538	6.01619	4.48511e-07	3.57017e-06	chr8:43132046-43132478
cg04883903	0.0373964	0.200082	4.1118	0.000189596	0.000540863	chr12:117798077-117799448
cg04883911	0.314456	0.320663	13.0741	5.00937e-16	1.90558e-13	chr2:208976901-208977396
cg04886846	0.324276	0.224668	6.15245	2.88525e-07	2.46568e-06	chr10:102996035-102996646
cg04902729	0.15452	0.217292	6.98572	1.96329e-08	2.64649e-07	chr1:181452707-181453073
cg04904318	0.567296	0.347458	19.3681	6.26316e-22	1.62408e-17	chr17:46607805-46608390
cg04904331	0.041737	0.2178	4.36266	8.78461e-05	0.000286164	chr7:49813009-49815752
cg04910970	0.444946	0.23446	10.1763	1.16391e-12	9.41201e-11	chr6:100054687-100054988
cg04912843	0.0691701	0.241338	5.57823	1.84933e-06	1.15762e-05	chr1:78511578-78512161
cg04913979	0.206055	0.247589	6.22163	2.30637e-07	2.04511e-06	chr3:157822974-157823836
cg04917181	0.0746236	0.225923	4.69102	3.15175e-05	0.000122499	chr8:98289605-98290404
cg04917226	0.162658	0.233254	6.91378	2.47301e-08	3.21545e-07	chr7:19156051-19158042
cg04917446	0.280637	0.302677	9.7626	3.84382e-12	2.45702e-10	chr17:46698881-46699083
cg04918402	0.115453	0.205802	5.45814	2.72441e-06	1.59436e-05	chr17:61776891-61778733
cg04920358	0.0475449	0.211016	5.04829	1.015e-05	4.76042e-05	chr8:49468684-49468959
cg04927931	0.125571	0.398561	8.22263	3.95547e-10	1.07158e-08	chr6:100912072-100913337
cg04929703	0.268892	0.232621	8.15557	4.87024e-10	1.26987e-08	chr1:91300980-91301891
cg04931256	0.221851	0.220474	5.75964	1.02894e-06	7.12763e-06	chr3:147077116-147077672
cg04935434	0.170817	0.236767	5.99599	4.78827e-07	3.76995e-06	chr2:177024502-177025692
cg04937080	0.0613135	0.212881	4.4014	7.79151e-05	0.000259208	chr1:58715273-58716095
cg04945331	0.096264	0.203333	5.92822	5.96294e-07	4.52879e-06	chr3:137482965-137484454
cg04947680	0.425648	0.211889	7.44228	4.57528e-09	7.92963e-08	chr2:132585113-132588283
cg04954559	0.0951809	0.243838	5.47398	2.58876e-06	1.53002e-05	chr11:22362863-22363377
cg04958794	0.139753	0.218816	6.60336	6.71622e-08	7.39623e-07	chr14:97685060-97685946
cg04961235	0.334957	0.249049	7.68167	2.14589e-09	4.28804e-08	chr7:4901337-4901753
cg04961582	0.13277	0.256961	7.00201	1.86345e-08	2.53451e-07	chr14:95239376-95239679
cg04967578	0.309459	0.315118	9.83887	3.07882e-12	2.04097e-10	chr18:13641585-13642415
cg04972566	0.226865	0.237244	6.58038	7.23309e-08	7.85864e-07	chr11:69516932-69517218
cg04972745	0.260978	0.235159	4.84608	1.93115e-05	8.14157e-05	chr10:101287163-101287920
cg04974290	0.093491	0.226468	5.78207	9.56937e-07	6.70843e-06	chr17:5000370-5001205
cg04978078	0.175477	0.232274	5.6893	1.29175e-06	8.59606e-06	chr6:10383526-10384114
cg04981088	0.0922011	0.223775	4.53422	5.15362e-05	0.000184217	chr16:15489527-15490075
cg04991805	0.149547	0.222786	4.89482	1.6545e-05	7.16432e-05	chr10:99789615-99791320
cg05016408	0.216116	0.363543	8.53824	1.49578e-10	4.84331e-09	chr5:150325905-150326194
cg05017199	0.208288	0.20366	4.7081	2.98669e-05	0.000117268	chr7:150496810-150498206
cg05020604	0.0520976	0.303877	7.5586	3.16503e-09	5.87415e-08	chr19:37095681-37096589
cg05021643	0.216332	0.324632	12.4315	2.54946e-15	6.78544e-13	chr2:177029414-177029941
cg05022688	0.127481	0.232213	7.75074	1.72642e-09	3.60059e-08	chr3:170136243-170137886
cg05030680	0.141724	0.262685	8.05837	6.58948e-10	1.63014e-08	chr4:111542063-111544464
cg05031521	0.0496835	0.204629	5.02703	1.08624e-05	5.04e-05	chr16:1029879-1035327
cg05036656	0.25635	0.3303	9.20185	2.00967e-11	9.41506e-10	chr4:41875446-41875794
cg05039548	0.206763	0.265128	10.0482	1.681e-12	1.25867e-10	chr1:91190490-91192804
cg05050042	0.410023	0.292394	8.53314	1.51936e-10	4.91043e-09	chr4:154712074-154712706
cg05050657	0.209752	0.304732	7.86896	1.19104e-09	2.6663e-08	chr1:46954794-46957121
cg05052324	0.0726191	0.216909	5.08381	9.06149e-06	4.32768e-05	chr1:18956896-18959829
cg05052450	0.197757	0.268039	6.99698	1.89372e-08	2.56851e-07	chr3:147138917-147139564
cg05053440	0.304994	0.281412	9.95931	2.17202e-12	1.55086e-10	chr1:227748424-227748860
cg05057720	0.114697	0.379163	8.18279	4.47561e-10	1.18545e-08	chr14:38724255-38725537
cg05057910	0.269723	0.305078	8.66837	1.00498e-10	3.49405e-09	chr7:27260102-27260467
cg05068206	0.35096	0.222308	6.57847	7.27776e-08	7.89834e-07	chr6:30095174-30095610
cg05080154	0.0903861	0.290706	6.46327	1.05571e-07	1.07403e-06	chr18:76737006-76741244
cg05081498	0.242575	0.219158	5.71674	1.18208e-06	7.98965e-06	chr4:190935926-190936999
cg05085500	0.181961	0.275153	7.56049	3.14617e-09	5.84681e-08	chr6:19691911-19692305
cg05091238	0.139201	0.344963	8.36	2.58702e-10	7.59434e-09	chr3:157815582-157816095
cg05092308	0.239796	0.233548	8.14465	5.03818e-10	1.30579e-08	chr2:63285950-63287097
cg05095591	0.209499	0.25696	7.2127	9.49898e-09	1.45119e-07	chr3:147130343-147130577
cg05100070	0.320096	0.209439	8.43639	2.04474e-10	6.28714e-09	chr6:100897081-100897621
cg05107535	0.476785	0.210877	6.6956	4.98863e-08	5.76166e-07	chr16:3242623-3242912
cg05118960	0.412312	0.229306	6.72013	4.60962e-08	5.39359e-07	chr3:50359840-50360042
cg05121006	0.243362	0.261275	8.4457	1.98703e-10	6.1437e-09	chr4:85402765-85403175
cg05128414	0.17662	0.268346	8.47212	1.83212e-10	5.74232e-09	chr1:197880017-197881637
cg05129325	0.221188	0.258158	6.25773	2.05208e-07	1.85818e-06	chr1:215256052-215256636
cg05134041	0.375566	0.224261	4.1712	0.000158215	0.000465434	chrX:82763572-82764462
cg05139788	0.250662	0.298553	11.387	4.00689e-14	6.12387e-12	chr6:50692150-50692375
cg05156901	0.408258	0.265341	6.8106	3.44516e-08	4.24065e-07	chr22:51016254-51017020
cg05157140	0.0613899	0.277988	5.43957	2.89236e-06	1.67388e-05	chr7:1269166-1282864
cg05157171	0.0566355	0.250283	7.61732	2.62895e-09	5.05591e-08	chr6:29910203-29911367
cg05162306	0.341766	0.231239	6.06136	3.87488e-07	3.15822e-06	chr14:95826676-95826941
cg05164933	0.126135	0.261375	5.10372	8.50287e-06	4.10308e-05	chr4:154709513-154710827
cg05165940	0.176093	0.247122	7.67833	2.16861e-09	4.32729e-08	chr2:200320503-200329681
cg05166490	0.0459108	0.239927	5.48411	2.50558e-06	1.48977e-05	chr8:41753341-41755250
cg05167251	0.13042	0.326594	8.71969	8.59543e-11	3.07853e-09	chr2:176986425-176988291
cg05180443	0.209244	0.242536	4.74191	2.68461e-05	0.000107346	chr17:48545571-48546900
cg05183931	0.101653	0.268653	5.42555	3.02601e-06	1.73766e-05	chr11:17717506-17717767
cg05184377	0.236061	0.246166	10.0791	1.53819e-12	1.17026e-10	chr10:50976348-50977137
cg05191879	0.118451	0.272919	5.83253	8.12777e-07	5.85713e-06	chr8:144651573-144652288
cg05194102	0.635646	0.204566	8.67333	9.89882e-11	3.4578e-09	chr16:2088754-2088998
cg05196969	0.0740547	0.26931	5.51921	2.23737e-06	1.3577e-05	chr15:76627524-76627838
cg05210258	0.157402	0.226022	5.72364	1.156e-06	7.84195e-06	chr13:102568426-102569495
cg05214685	0.187716	0.20295	4.69109	3.15098e-05	0.000122475	chr2:223176494-223177515
cg05221057	0.117794	0.212725	7.16511	1.10576e-08	1.64781e-07	chr13:112709885-112712665
cg05221167	0.201294	0.244351	7.54982	3.25417e-09	5.9988e-08	chr19:9608805-9609343
cg05222982	0.270681	0.304564	10.0737	1.56211e-12	1.18672e-10	chr13:28542222-28543544
cg05224741	0.048322	0.363498	7.19392	1.0086e-08	1.5261e-07	chr6:10422322-10422648
cg05237374	0.468495	0.215494	9.72101	4.33952e-12	2.69849e-10	chr14:66974370-66976235
cg05237485	0.183118	0.244749	6.76964	3.93045e-08	4.72543e-07	chr8:11555100-11555603
cg05241355	0.135542	0.239297	6.36854	1.43389e-07	1.38162e-06	chr14:57278710-57279116
cg05241461	0.0977235	0.276467	5.87882	6.99698e-07	5.17012e-06	chr19:22817275-22817546
cg05249026	0.155701	0.229387	7.19627	1.00105e-08	1.51786e-07	chr16:11035497-11036696
cg05250768	0.0589653	0.233393	4.79393	2.2778e-05	9.3477e-05	chr7:27208872-27209616
cg05255275	0.168857	0.254474	6.31498	1.70508e-07	1.59511e-06	chr14:60951977-60952946
cg05255522	0.0838323	0.228757	6.28653	1.86948e-07	1.71945e-06	chr6:50682335-50683214
cg05256483	0.193442	0.234929	8.4567	1.92101e-10	5.97041e-09	chr2:119616134-119616826
cg05262829	0.380841	0.218294	7.16724	1.09827e-08	1.63907e-07	chr1:226924561-226926553
cg05268203	0.0798237	0.203351	5.45536	2.74892e-06	1.60586e-05	chr2:118981770-118982466
cg05270938	0.240697	0.267034	9.93897	2.30355e-12	1.62317e-10	chr2:119616134-119616826
cg05276469	0.259433	0.201535	4.10177	0.000195458	0.000554515	chr17:16569939-16570517
cg05297854	0.0847891	0.363358	6.88258	2.73364e-08	3.49246e-07	chr22:50623165-50625226
cg05298922	0.0976389	0.232137	4.20735	0.000141666	0.000425001	chr2:175190867-175192123
cg05302386	0.0412413	0.303311	5.86299	7.36476e-07	5.38966e-06	chr14:52734208-52735486
cg05311410	0.0665726	0.374245	7.81095	1.42877e-09	3.08443e-08	chr7:27225051-27225629
cg05323533	0.316565	0.265931	10.4481	5.37307e-13	5.05581e-11	chr4:41752281-41752502
cg05327864	0.152299	0.210614	5.29405	4.61965e-06	2.46847e-05	chr7:136553855-136556194
cg05328547	0.141631	0.242247	7.08831	1.4135e-08	2.01557e-07	chr7:19184222-19184686
cg05336395	0.277706	0.370526	14.8097	7.88682e-18	7.85017e-15	chr13:53419898-53422872
cg05342515	0.222473	0.234682	6.29383	1.82585e-07	1.6855e-06	chr2:177024502-177025692
cg05347927	0.108379	0.208014	5.22059	5.8482e-06	3.00343e-05	chr20:24449845-24452037
cg05353133	0.188121	0.241165	9.02084	3.4565e-11	1.45937e-09	chr1:229567207-229570684
cg05354921	0.432012	0.210604	6.82287	3.31189e-08	4.10287e-07	chr1:3102541-3103352
cg05355225	0.168581	0.25781	6.9391	2.27997e-08	2.9988e-07	chr8:86350766-86351196
cg05363616	0.309834	0.211267	5.89883	6.55824e-07	4.89875e-06	chr1:119529820-119530712
cg05369857	0.100841	0.249568	5.38429	3.45601e-06	1.93878e-05	chr14:101923576-101925995
cg05371578	0.334413	0.262803	11.9299	9.40713e-15	1.93598e-12	chr3:147126989-147128999
cg05372113	0.137084	0.283946	6.9093	2.50887e-08	3.2561e-07	chr19:41595896-41596140
cg05375728	0.0769882	0.246057	4.61012	4.0639e-05	0.000151255	chr1:58715273-58716095
cg05376374	0.0507894	0.271254	6.52041	8.778e-08	9.21352e-07	chr11:43602546-43603215
cg05380019	0.285224	0.227557	5.36783	3.64396e-06	2.02561e-05	chr7:19146924-19147308
cg05380821	0.180344	0.215781	8.18173	4.49028e-10	1.18792e-08	chr6:108491034-108491410
cg05387167	0.534554	0.216554	8.5027	1.66798e-10	5.30931e-09	chr17:46629554-46629816
cg05403433	0.144245	0.201588	6.17091	2.71784e-07	2.34578e-06	chr2:87088817-87089037
cg05404698	0.153752	0.20913	4.01979	0.000250509	0.000680221	chr6:28956107-28956578
cg05408649	0.389592	0.25427	5.56595	1.92412e-06	1.19659e-05	chr12:54445877-54446113
cg05415020	0.0810983	0.275415	5.94538	5.64078e-07	4.32473e-06	chr6:110797298-110798201
cg05422049	0.240226	0.23211	5.69741	1.25831e-06	8.41425e-06	chr2:1595403-1596020
cg05437823	0.101881	0.267252	7.49374	3.88641e-09	6.94139e-08	chr6:50813315-50813699
cg05441133	0.551542	0.214616	12.6111	1.6098e-15	4.67277e-13	chr10:48413742-48413968
cg05446629	0.0640765	0.219462	5.38977	3.39552e-06	1.91153e-05	chr11:134281381-134282919
cg05452406	0.124898	0.342685	7.35539	6.02947e-09	9.95323e-08	chr6:10881847-10882051
cg05455720	0.213784	0.285423	10.1617	1.21361e-12	9.68299e-11	chr8:65290109-65290946
cg05470554	0.140663	0.308048	6.04159	4.13098e-07	3.33342e-06	chr7:120969588-120970743
cg05471296	0.12756	0.203577	4.61086	4.05453e-05	0.000150965	chr7:27195602-27196567
cg05474265	0.410307	0.242367	10.9744	1.23656e-13	1.54903e-11	chr4:81128230-81128691
cg05474726	0.165893	0.282825	8.19154	4.35576e-10	1.16142e-08	chr8:65290109-65290946
cg05476956	0.389367	0.21293	10.6388	3.14218e-13	3.30321e-11	chr5:140595009-140595880
cg05477514	0.16431	0.2384	8.31669	2.95697e-10	8.47098e-09	chr8:23562476-23565175
cg05482942	0.0693581	0.32442	6.32774	1.63616e-07	1.54226e-06	chr10:102899178-102899489
cg05485137	0.166184	0.299036	7.99338	8.07015e-10	1.93049e-08	chr10:28030183-28035211
cg05486035	0.159907	0.259682	6.47371	1.0207e-07	1.04299e-06	chr16:56696893-56697293
cg05487105	0.527886	0.217825	9.07767	2.91414e-11	1.27037e-09	chr3:137728995-137729206
cg05490233	0.485736	0.203907	5.47856	2.55086e-06	1.51138e-05	chr3:129323916-129325332
cg05490712	0.124987	0.203438	5.70965	1.20947e-06	8.14456e-06	chr11:31831621-31839038
cg05496203	0.250343	0.263543	5.67649	1.34634e-06	8.89654e-06	chr2:66661119-66661657
cg05497345	0.130426	0.21466	4.06622	0.00021771	0.000605965	chr2:96990858-96991283
cg05511722	0.134131	0.20277	6.7026	4.87744e-08	5.65676e-07	chr8:55378929-55380186
cg05512561	0.276416	0.221142	6.89176	2.65419e-08	3.40578e-07	chr13:33923931-33924781
cg05513806	0.340718	0.245464	4.7232	2.84782e-05	0.000112722	chr3:181437185-181437478
cg05514256	0.158415	0.32623	10.0809	1.53021e-12	1.16704e-10	chr2:45231782-45232550
cg05516272	0.425752	0.240612	10.2531	9.34728e-13	7.90805e-11	chr11:66313170-66313822
cg05522011	0.568005	0.23445	7.47554	4.11723e-09	7.26607e-08	chr4:81123509-81124318
cg05523911	0.223963	0.320791	7.38584	5.47331e-09	9.19912e-08	chr1:152079998-152081705
cg05527869	0.0580859	0.285088	5.26816	5.02022e-06	2.64751e-05	chr17:35291900-35300875
cg05537653	0.531909	0.205284	9.11198	2.62931e-11	1.17241e-09	chr11:47611139-47612438
cg05545441	0.295992	0.251439	8.5613	1.39379e-10	4.56533e-09	chr4:174443366-174443948
cg05546863	0.23675	0.205039	6.35955	1.47619e-07	1.41485e-06	chr16:66612750-66613412
cg05555207	0.0949982	0.221593	4.97581	1.27886e-05	5.77898e-05	chr12:114845862-114847650
cg05560435	0.0683334	0.247616	5.78278	9.5473e-07	6.69677e-06	chr5:172670830-172671824
cg05571581	0.0695834	0.338068	10.1591	1.22274e-12	9.75085e-11	chr6:28753870-28754138
cg05573844	0.317543	0.283991	7.78678	1.54146e-09	3.28305e-08	chr12:54354530-54355491
cg05574272	0.302163	0.229725	7.85647	1.23859e-09	2.74939e-08	chr5:33936169-33938309
cg05575614	0.256047	0.236303	4.66445	3.42657e-05	0.000131437	chr6:106433985-106434459
cg05579037	0.497624	0.210192	8.29688	3.14351e-10	8.90859e-09	chr7:27182614-27185562
cg05581451	0.20643	0.223397	8.1454	5.02639e-10	1.30329e-08	chr4:111553080-111554210
cg05583608	0.0519822	0.219817	5.24323	5.43845e-06	2.828e-05	chr16:51147491-51147944
cg05589845	0.170025	0.220695	8.23522	3.80428e-10	1.03944e-08	chr7:27282087-27283136
cg05593641	0.0663226	0.206498	4.87548	1.75923e-05	7.53581e-05	chr10:106399568-106402812
cg05603527	0.29472	0.265377	8.46374	1.87989e-10	5.8637e-09	chr2:71131201-71132256
cg05617980	0.529779	0.276026	9.2786	1.5988e-11	7.80511e-10	chr4:3374734-3374998
cg05618934	0.412304	0.307002	11.4665	3.2334e-14	5.1491e-12	chr4:1407447-1408014
cg05627639	0.0749375	0.223016	4.48683	5.97473e-05	0.000208159	chr19:34112280-34114353
cg05638493	0.395668	0.219197	8.93754	4.44231e-11	1.78593e-09	chr5:140683196-140683773
cg05640128	0.177413	0.212593	6.17738	2.6615e-07	2.30574e-06	chr7:154001965-154002281
cg05644921	0.215509	0.236451	5.49396	2.42723e-06	1.45095e-05	chr4:141489963-141490378
cg05646686	0.183928	0.222747	8.4657	1.86859e-10	5.83781e-09	chr14:33402095-33404079
cg05649108	0.118951	0.224404	4.26461	0.000118849	0.000367614	chr18:34854248-34855163
cg05653707	0.101076	0.224852	5.89983	6.53696e-07	4.88711e-06	chr10:119301322-119305368
cg05658487	0.164354	0.244115	7.92131	1.01094e-09	2.32844e-08	chr5:1881925-1887743
cg05661282	0.0553126	0.271869	5.67385	1.3579e-06	8.95812e-06	chr19:58220190-58220517
cg05663341	0.0637754	0.227913	3.88736	0.000372715	0.000943938	chr7:96634623-96634915
cg05667348	0.112146	0.356836	6.86422	2.89968e-08	3.66994e-07	chr10:118892162-118892639
cg05678749	0.193509	0.204699	6.53415	8.39702e-08	8.8735e-07	chr15:27215952-27216856
cg05685892	0.52451	0.229466	7.72817	1.85349e-09	3.81044e-08	chr6:30418845-30419630
cg05697849	0.205218	0.363567	11.3472	4.46276e-14	6.68274e-12	chr1:50513645-50514320
cg05700079	0.36044	0.221568	8.59918	1.24131e-10	4.15152e-09	chr3:147126989-147128999
cg05707492	0.472759	0.200956	5.92255	6.07351e-07	4.5976e-06	chr17:78831506-78831864
cg05710540	0.0368223	0.22348	4.44441	6.81787e-05	0.000231971	chr4:13530848-13531244
cg05711235	0.357011	0.277553	9.61727	5.87878e-12	3.47379e-10	chr8:65498604-65498828
cg05714155	0.425814	0.231631	6.53761	8.30391e-08	8.79432e-07	chr2:172972805-172973242
cg05719164	0.0549795	0.26119	5.04678	1.0199e-05	4.77927e-05	chr1:180198120-180204975
cg05722981	0.270373	0.221416	6.58583	7.10703e-08	7.74693e-07	chr4:111532648-111533391
cg05726239	0.114381	0.248961	6.18956	2.55865e-07	2.23255e-06	chr6:107810067-107812733
cg05730368	0.295556	0.248439	11.388	3.99633e-14	6.11373e-12	chr6:42145848-42146053
cg05732750	0.177469	0.285882	7.47514	4.12244e-09	7.27444e-08	chr7:6703504-6704075
cg05735180	0.114883	0.420083	11.4252	3.61409e-14	5.65122e-12	chr18:55094826-55096310
cg05736768	0.121753	0.245802	5.87791	7.0177e-07	5.18125e-06	chr8:105478673-105479340
cg05740045	0.370863	0.248706	9.03536	3.30888e-11	1.40697e-09	chr8:65499749-65500145
cg05745631	0.478281	0.230982	5.5818	1.82815e-06	1.14667e-05	chr6:30095174-30095610
cg05758467	0.434661	0.229807	9.32104	1.4093e-11	7.04126e-10	chr2:240033148-240033453
cg05766489	0.256459	0.201471	5.17445	6.78027e-06	3.39514e-05	chr16:50875064-50875322
cg05766802	0.138367	0.274381	8.3959	2.31611e-10	6.9445e-09	chr2:118981770-118982466
cg05767159	0.340615	0.200361	7.46096	4.31206e-09	7.54996e-08	chr7:27231806-27233097
cg05769349	0.109681	0.221395	6.57859	7.27509e-08	7.89599e-07	chr12:114845862-114847650
cg05770946	0.219704	0.243996	7.62549	3.56099e-09	6.45653e-08	chr6:100903492-100903713
cg05771369	0.241722	0.254885	5.77695	9.72907e-07	6.79943e-06	chr12:58021295-58022037
cg05771518	0.117927	0.243969	7.83007	1.34553e-09	2.94124e-08	chr12:54338762-54339168
cg05774699	0.390478	0.206238	6.8731	2.81814e-08	3.58599e-07	chr7:27182614-27185562
cg05774978	0.368659	0.205353	6.59282	6.94866e-08	7.60484e-07	chr1:146649623-146649852
cg05783915	0.123475	0.261688	5.48063	2.53384e-06	1.50307e-05	chr10:119301322-119305368
cg05785155	0.171211	0.235182	8.35464	2.63012e-10	7.70053e-09	chr2:182547874-182549177
cg05787556	0.252749	0.241984	9.24358	1.77451e-11	8.48193e-10	chr5:170735170-170739863
cg05790451	0.161975	0.215971	5.36015	3.73516e-06	2.06679e-05	chr15:29395642-29396290
cg05791173	0.301928	0.203297	6.88889	2.6788e-08	3.43386e-07	chr10:130508444-130508658
cg05809668	0.106264	0.448673	9.78038	3.6498e-12	2.35721e-10	chr7:35301151-35301731
cg05821789	0.095915	0.252849	5.52266	2.21264e-06	1.34541e-05	chr11:122847495-122848608
cg05825073	0.167505	0.218165	6.47724	1.00912e-07	1.03339e-06	chr7:27282087-27283136
cg05835105	0.158152	0.265297	5.18249	6.60785e-06	3.32475e-05	chr4:111542063-111544464
cg05845376	0.654445	0.255482	10.5477	4.05789e-13	4.0419e-11	chr5:140683196-140683773
cg05852143	0.0997235	0.214288	5.18783	6.49571e-06	3.27691e-05	chr12:5539896-5540703
cg05855917	0.14298	0.297321	7.57487	3.00633e-09	5.63457e-08	chr3:147113609-147114479
cg05858889	0.151812	0.3186	9.00895	3.58235e-11	1.50475e-09	chr7:39649254-39649510
cg05860723	0.161058	0.310494	9.06173	3.05696e-11	1.31977e-09	chr12:81102035-81102716
cg05863502	0.170184	0.328155	6.67942	5.2556e-08	6.01641e-07	chr9:140771301-140773513
cg05864140	0.164309	0.246444	7.47953	4.06548e-09	7.19627e-08	chr2:220196432-220196768
cg05864326	0.258578	0.337117	9.23975	1.79487e-11	8.54773e-10	chr2:177029414-177029941
cg05875410	0.245723	0.231869	7.93378	9.7224e-10	2.25399e-08	chr16:51183700-51188763
cg05896714	0.61518	0.201625	7.97208	8.62541e-10	2.03979e-08	chr17:19247786-19248069
cg05904716	0.221359	0.218949	4.68199	3.24262e-05	0.000125401	chr5:179779115-179781279
cg05905176	0.0543741	0.244001	5.3567	3.7769e-06	2.08593e-05	chr15:51385862-51387203
cg05907933	0.0948586	0.201364	5.304	4.47429e-06	2.40393e-05	chr5:77268351-77268787
cg05920909	0.298222	0.200177	5.02266	1.1015e-05	5.10034e-05	chr1:197890479-197890824
cg05921905	0.127341	0.277165	5.49177	2.44445e-06	1.45878e-05	chr7:27143182-27143479
cg05922253	0.228863	0.203068	3.04403	0.00411456	0.00672029	chrX:50213659-50213983
cg05922610	0.155135	0.302237	8.81149	6.50382e-11	2.43302e-09	chr6:108495655-108495986
cg05923226	0.428741	0.210438	12.5146	2.05987e-15	5.71273e-13	chr19:15121591-15122143
cg05923687	0.0718925	0.274187	6.77304	3.88771e-08	4.68251e-07	chr1:63795364-63796140
cg05924485	0.306379	0.284947	10.0831	1.52039e-12	1.1624e-10	chr19:22990010-22990651
cg05927190	0.0576196	0.211456	4.88849	1.68808e-05	7.28479e-05	chr1:54203403-54205310
cg05927714	0.229928	0.221889	6.53573	8.35427e-08	8.83373e-07	chr17:36734660-36735246
cg05928342	0.113488	0.221843	6.16485	2.77169e-07	2.38342e-06	chr19:9473590-9474001
cg05930881	0.100791	0.263356	5.7955	9.16247e-07	6.47324e-06	chr8:11559597-11562956
cg05933904	0.0859986	0.224229	4.54969	4.91047e-05	0.00017694	chr16:1029879-1035327
cg05937737	0.251089	0.299395	7.70401	1.99999e-09	4.0464e-08	chr3:170303533-170303768
cg05938001	0.289972	0.233462	7.89445	1.0996e-09	2.49497e-08	chr2:172952810-172953160
cg05940231	0.187177	0.280656	8.787	7.00546e-11	2.58525e-09	chr1:119531992-119532196
cg05940452	0.466137	0.23495	9.27668	1.60794e-11	7.83254e-10	chr11:118842380-118842933
cg05940984	0.0576451	0.215517	5.79719	9.1125e-07	6.44262e-06	chr11:32448262-32449744
cg05942459	0.128765	0.3474	10.1918	1.11335e-12	9.09288e-11	chr6:101846767-101847135
cg05944137	0.283025	0.258296	9.12165	2.55422e-11	1.14425e-09	chr7:155302254-155303158
cg05945059	0.0987786	0.253676	6.14057	2.99832e-07	2.54635e-06	chr18:56939625-56941540
cg05948940	0.146786	0.242657	5.08838	8.92997e-06	4.2745e-05	chr16:68480865-68482822
cg05959459	0.125182	0.210703	5.5538	2.00111e-06	1.23671e-05	chr1:147752860-147753165
cg05961294	0.353336	0.252342	8.65023	1.06214e-10	3.65118e-09	chr2:45028956-45029318
cg05971966	0.122296	0.353938	8.41315	2.19626e-10	6.64019e-09	chr5:40679503-40682081
cg05979020	0.330043	0.221958	7.68809	2.10292e-09	4.21735e-08	chr2:176980766-176981423
cg05983315	0.204841	0.209965	5.15498	7.2165e-06	3.58003e-05	chr19:58545116-58545897
cg05984317	0.355869	0.235216	9.58423	6.47731e-12	3.76173e-10	chr7:20817456-20818227
cg05987154	0.157044	0.22701	5.7988	9.06523e-07	6.41754e-06	chrX:3263354-3265347
cg06000994	0.14977	0.233797	7.84718	1.27521e-09	2.81263e-08	chr19:30865684-30866490
cg06007271	0.169804	0.225624	6.42887	1.17984e-07	1.17718e-06	chr4:5021004-5021329
cg06007282	0.172319	0.338358	11.6086	2.2079e-14	3.79994e-12	chr2:45231212-45231482
cg06008926	0.084318	0.21912	5.2052	6.14397e-06	3.13053e-05	chr5:170741604-170742751
cg06010588	0.143816	0.202629	4.46756	6.34426e-05	0.00021863	chr8:35092680-35093559
cg06012215	0.295991	0.208824	10.7292	2.44069e-13	2.67795e-11	chr10:111216605-111217083
cg06014958	0.199642	0.239788	8.08401	6.08387e-10	1.52942e-08	chr6:10426201-10426638
cg06023661	0.251418	0.240445	4.67619	3.30226e-05	0.000127382	chr6:32163293-32164383
cg06023994	0.426958	0.229643	8.80189	6.69609e-11	2.49315e-09	chr3:170136243-170137886
cg06049868	0.308553	0.229948	9.215	1.93234e-11	9.09494e-10	chr13:112715360-112716234
cg06055873	0.300761	0.225829	6.52128	8.75333e-08	9.19196e-07	chr7:27143182-27143479
cg06060135	0.0574151	0.267253	5.10825	8.38047e-06	4.0547e-05	chr5:3594468-3603054
cg06062984	0.142883	0.221708	5.52765	2.17727e-06	1.32765e-05	chr3:22413493-22414365
cg06065125	0.126136	0.264676	8.04473	6.87567e-10	1.69023e-08	chr4:85402765-85403175
cg06077978	0.297405	0.211556	3.86896	0.000393725	0.000987275	chrX:48689590-48690827
cg06083330	0.0857632	0.407667	12.5204	2.02948e-15	5.67853e-13	chr4:147559206-147561901
cg06087421	0.0842376	0.224331	4.95733	1.35636e-05	6.06894e-05	chr1:47696505-47698197
cg06089463	0.552416	0.220994	9.01801	3.48606e-11	1.47027e-09	chr4:121992004-121993703
cg06092265	0.191712	0.223304	4.72767	2.80801e-05	0.000111424	chr12:65218246-65219143
cg06092815	0.216803	0.207982	7.32334	6.67676e-09	1.08321e-07	chr2:229045958-229046553
cg06103624	0.6053	0.229505	10.5263	4.30944e-13	4.25703e-11	chr15:66993544-66996571
cg06117072	0.270745	0.251718	8.5521	1.43364e-10	4.66831e-09	chr6:50791111-50791573
cg06122871	0.162044	0.348196	7.9062	1.05988e-09	2.42003e-08	chr6:85472703-85474132
cg06130360	0.540323	0.226341	4.81363	2.14019e-05	8.86932e-05	chrX:117629131-117629377
cg06132727	0.255122	0.30934	8.58953	1.27848e-10	4.24662e-09	chr4:174422025-174422443
cg06133145	0.170239	0.223013	6.25148	2.09397e-07	1.88896e-06	chr14:94253953-94255733
cg06133205	0.357625	0.220893	6.57544	7.34945e-08	7.96337e-07	chr13:50697985-50702286
cg06137852	0.2325	0.214523	6.42434	1.19724e-07	1.19108e-06	chr13:28542222-28543544
cg06143897	0.265714	0.200811	5.29744	4.56951e-06	2.44664e-05	chr10:112402954-112404328
cg06145336	0.295432	0.243178	6.52463	8.65924e-08	9.11038e-07	chr2:177027618-177028014
cg06148812	0.308611	0.25003	8.0934	5.90858e-10	1.49355e-08	chr22:19746156-19746369
cg06151243	0.184309	0.233723	5.80411	8.91068e-07	6.32667e-06	chr17:5000370-5001205
cg06158650	0.185456	0.317336	10.7609	2.23428e-13	2.50058e-11	chr1:119522386-119522638
cg06159352	0.114319	0.245901	4.96562	1.32102e-05	5.93845e-05	chr7:37487355-37488672
cg06163371	0.170125	0.225166	6.43466	1.15795e-07	1.1591e-06	chr1:38229839-38230888
cg06164660	0.0650729	0.206713	6.09619	3.46167e-07	2.8709e-06	chr12:128751042-128753151
cg06165395	0.186714	0.202256	6.4992	9.4002e-08	9.74562e-07	chr1:37498378-37500624
cg06169131	0.210777	0.203898	5.34245	3.95397e-06	2.16588e-05	chr10:103535637-103536505
cg06173536	0.319897	0.238776	4.44372	6.83254e-05	0.000232378	chr1:235814281-235814488
cg06179765	0.0517071	0.228708	8.45373	1.93858e-10	6.0166e-09	chr7:23287222-23287508
cg06183338	0.12043	0.401331	11.9068	9.99924e-15	2.03363e-12	chr5:178003624-178004247
cg06187770	0.120883	0.217786	5.59377	1.75886e-06	1.11051e-05	chr6:85482570-85484718
cg06188545	0.334178	0.337296	10.8802	1.60402e-13	1.92265e-11	chr1:156863416-156863711
cg06192497	0.107379	0.243562	5.41813	3.09918e-06	1.77293e-05	chr2:63274476-63279430
cg06204711	0.234419	0.242464	8.3905	2.35494e-10	7.02936e-09	chr1:119529820-119530712
cg06206801	0.298638	0.242188	5.81542	8.59065e-07	6.13303e-06	chr18:24126781-24131138
cg06208270	0.435592	0.216591	7.6099	2.69122e-09	5.14765e-08	chr1:156046344-156047384
cg06215107	0.460716	0.28053	14.4609	1.76733e-17	1.52812e-14	chr4:151504012-151505085
cg06215569	0.130796	0.343382	10.7501	2.30282e-13	2.55551e-11	chr1:110610266-110613303
cg06218338	0.222909	0.21151	6.5548	7.85547e-08	8.41381e-07	chr7:27231806-27233097
cg06223767	0.0670212	0.244464	4.69161	3.14585e-05	0.000122312	chr6:391189-393790
cg06247406	0.206941	0.24107	8.13466	5.19699e-10	1.3418e-08	chr6:101846767-101847135
cg06249604	0.399312	0.251678	7.1027	1.34991e-08	1.94054e-07	chr6:30038882-30039477
cg06261937	0.156145	0.210667	5.93537	5.8266e-07	4.44485e-06	chr18:49868378-49868759
cg06263461	0.0985423	0.229	6.05573	3.94612e-07	3.2072e-06	chr20:45279782-45280169
cg06273376	0.111775	0.205431	5.03528	1.05803e-05	4.92868e-05	chr22:48970858-48972947
cg06274159	0.248461	0.211818	5.09273	8.80675e-06	4.22469e-05	chr4:188916606-188916876
cg06275853	0.261945	0.235966	7.71088	1.9572e-09	3.97791e-08	chr11:20618198-20619920
cg06275859	0.230732	0.212673	8.17837	4.53738e-10	1.19632e-08	chr4:1407447-1408014
cg06282446	0.252894	0.2458	5.63891	1.5202e-06	9.85165e-06	chr5:140174574-140174888
cg06282524	0.152206	0.247851	6.10253	3.39129e-07	2.82262e-06	chrX:139593106-139593582
cg06299284	0.262002	0.320926	7.88263	1.14109e-09	2.57223e-08	chr11:636436-636668
cg06301178	0.284291	0.287577	8.7657	7.47345e-11	2.73332e-09	chr16:31580071-31580317
cg06304097	0.0680175	0.339012	6.77468	3.86721e-08	4.66509e-07	chr10:133109194-133111052
cg06316886	0.253065	0.291182	6.14905	2.91716e-07	2.48747e-06	chr2:177027618-177028014
cg06329574	0.170999	0.220944	5.15681	7.17432e-06	3.5614e-05	chr11:69632034-69634710
cg06335867	0.272114	0.357923	10.4358	5.56388e-13	5.196e-11	chr7:8481975-8482762
cg06354392	0.180153	0.21181	5.92174	6.08945e-07	4.60858e-06	chr2:176971707-176972305
cg06355129	0.221398	0.21764	4.12905	0.000179904	0.000517936	chr1:156646293-156647260
cg06360427	0.131437	0.255074	6.70226	4.88274e-08	5.66214e-07	chr18:74961557-74963822
cg06365535	0.291325	0.330183	9.86428	2.85991e-12	1.93263e-10	chr17:59531724-59535254
cg06369992	0.119258	0.246744	9.62969	5.66851e-12	3.36872e-10	chr10:119494494-119494991
cg06370771	0.136231	0.240339	6.26676	1.99297e-07	1.81193e-06	chr1:18962843-18963481
cg06371502	0.100966	0.296555	5.93562	5.82184e-07	4.44253e-06	chr1:197880017-197881637
cg06372962	0.132313	0.220956	6.82837	3.25381e-08	4.04255e-07	chr1:173638663-173639045
cg06374962	0.15519	0.215813	4.41767	7.40818e-05	0.000248549	chr4:111532648-111533391
cg06379721	0.227679	0.245478	8.34819	2.68294e-10	7.83251e-09	chr10:102590123-102590402
cg06382344	0.057198	0.266524	6.56574	7.58314e-08	8.16936e-07	chr2:162279836-162280709
cg06382559	0.145214	0.280594	7.65954	2.30098e-09	4.53965e-08	chr10:102896343-102896665
cg06386478	0.290554	0.202613	5.27716	4.87709e-06	2.58341e-05	chr8:19459906-19460137
cg06388730	0.332579	0.223111	7.85505	1.24411e-09	2.75851e-08	chr7:35296922-35298218
cg06389697	0.104698	0.220709	5.75652	1.03939e-06	7.1844e-06	chr10:102507483-102509646
cg06390536	0.143559	0.208493	4.08614	0.000204958	0.000576734	chr17:73583839-73586337
cg06390651	0.157597	0.262936	6.61819	6.40248e-08	7.102e-07	chr2:177024502-177025692
cg06391932	0.292024	0.247702	7.98243	8.3508e-10	1.9839e-08	chr2:45159894-45160112
cg06400704	0.226721	0.219243	5.43484	2.93676e-06	1.69491e-05	chr1:240254960-240257063
cg06404175	0.0695341	0.213929	3.92578	0.00033229	0.000858504	chr20:3052098-3053103
cg06410537	0.165563	0.250801	6.17491	2.6829e-07	2.32146e-06	chr5:170735170-170739863
cg06419750	0.158126	0.266728	6.97008	2.06428e-08	2.75494e-07	chr12:129337871-129338653
cg06419850	0.15986	0.22272	5.81528	8.59444e-07	6.13517e-06	chr17:4688629-4689563
cg06422883	0.217532	0.284536	7.98263	8.34578e-10	1.98301e-08	chr5:72529100-72529976
cg06424065	0.182137	0.427407	14.6545	1.12757e-17	1.06322e-14	chr4:6247202-6247882
cg06425919	0.101673	0.277128	8.26475	3.47192e-10	9.6529e-09	chr11:17740790-17743779
cg06437840	0.290145	0.224116	4.89612	1.64769e-05	7.13922e-05	chr6:33048417-33048814
cg06445348	0.107241	0.257188	4.82685	2.05248e-05	8.56926e-05	chr1:166916866-166917215
cg06457011	0.319968	0.213739	5.06605	9.59038e-06	4.53875e-05	chr20:39765230-39766832
cg06460568	0.0742482	0.208468	5.32679	4.15823e-06	2.26011e-05	chr11:2158952-2162484
cg06463958	0.0690901	0.296439	6.00151	4.70345e-07	3.7135e-06	chr6:166579974-166583423
cg06469345	0.103067	0.258473	9.3698	1.21947e-11	6.26171e-10	chr4:9783036-9784960
cg06476685	0.388452	0.251859	9.99192	1.97687e-12	1.43523e-10	chr2:241459633-241460047
cg06482428	0.214769	0.23016	6.08742	3.56132e-07	2.94272e-06	chr4:21950086-21950346
cg06488443	0.223499	0.211645	8.86264	5.57039e-11	2.15054e-09	chr2:162279836-162280709
cg06495961	0.22194	0.375836	14.4022	2.0271e-17	1.67758e-14	chr7:153583318-153585666
cg06498267	0.204414	0.215426	6.27299	1.95323e-07	1.78319e-06	chr5:45695395-45696510
cg06499647	0.0655921	0.263513	8.66002	1.03087e-10	3.56814e-09	chr2:106681983-106682403
cg06506966	0.088057	0.258331	6.38024	1.38066e-07	1.33929e-06	chr19:53757820-53758148
cg06507579	0.156444	0.200087	4.68681	3.19378e-05	0.000123874	chr7:1269166-1282864
cg06515771	0.296167	0.214972	8.11424	5.53761e-10	1.41612e-08	chr6:26614014-26614851
cg06516124	0.191379	0.230723	8.65209	1.05611e-10	3.63528e-09	chr11:32452145-32452708
cg06523224	0.129098	0.225585	5.52601	2.18884e-06	1.33387e-05	chr15:83951981-83953930
cg06528267	0.113089	0.229769	5.04714	1.01872e-05	4.77488e-05	chr7:49813009-49815752
cg06528306	0.129393	0.209743	4.16174	0.000162848	0.000476762	chr8:53851702-53854426
cg06528559	0.253886	0.226313	5.03975	1.04302e-05	4.87118e-05	chr2:63274476-63279430
cg06528645	0.342012	0.236986	7.66357	2.27193e-09	4.49325e-08	chr1:119535667-119535987
cg06530338	0.0636793	0.304047	5.58086	1.83373e-06	1.14985e-05	chr2:19560964-19561650
cg06530490	0.067885	0.237805	6.11892	3.21607e-07	2.70061e-06	chr2:118981770-118982466
cg06534752	0.219871	0.217481	8.52924	1.53763e-10	4.96023e-09	chr20:35443917-35444587
cg06544111	0.224621	0.334092	8.2062	4.16216e-10	1.1177e-08	chr7:27282087-27283136
cg06544405	0.218547	0.23472	8.15883	4.82114e-10	1.25918e-08	chr18:70533966-70536871
cg06546806	0.0800316	0.256093	4.98054	1.25972e-05	5.70694e-05	chr2:237071795-237078762
cg06550984	0.236268	0.230993	8.18597	4.43166e-10	1.17551e-08	chr10:23480698-23482455
cg06558014	0.0792725	0.294557	6.48015	9.99696e-08	1.02563e-06	chr6:100051019-100051972
cg06560887	0.0634993	0.253872	5.73403	1.1178e-06	7.63512e-06	chr11:33890358-33891495
cg06563089	0.26045	0.308979	9.91417	2.47491e-12	1.72131e-10	chr12:75601082-75601752
cg06564232	0.239567	0.276495	7.92001	1.01504e-09	2.33616e-08	chr6:50810643-50810994
cg06567373	0.174843	0.205982	5.13501	7.69292e-06	3.77475e-05	chr10:102484201-102484476
cg06571387	0.328408	0.220197	7.88126	1.14598e-09	2.58102e-08	chr2:176964063-176965509
cg06572465	0.0963143	0.27251	5.85529	7.5507e-07	5.50451e-06	chr5:140800761-140801072
cg06577205	0.11371	0.258984	4.6713	3.35354e-05	0.00012904	chr5:15500077-15500923
cg06581175	0.200461	0.2706	7.14101	1.19427e-08	1.75359e-07	chr7:96634623-96634915
cg06585233	0.152031	0.230984	6.49038	9.67193e-08	9.9788e-07	chr1:229542944-229543770
cg06585566	0.337377	0.248321	8.03097	1.03755e-09	2.37602e-08	chr19:57276615-57276942
cg06594404	0.181622	0.382709	14.8338	7.46388e-18	7.58996e-15	chr4:379900-380399
cg06598836	0.0852969	0.219971	4.584	4.41064e-05	0.000161922	chr3:2140030-2141784
cg06609094	0.320635	0.260985	9.11671	2.59228e-11	1.15796e-09	chr4:175135260-175135496
cg06610484	0.103837	0.208925	6.66383	5.52654e-08	6.28219e-07	chr6:100441407-100442152
cg06611922	0.0673577	0.283545	6.1575	2.83838e-07	2.43216e-06	chr10:118893528-118894432
cg06621744	0.226946	0.200033	6.75409	4.13223e-08	4.925e-07	chr14:37052538-37052838
cg06622151	0.114348	0.264722	6.21414	2.36297e-07	2.08781e-06	chr2:45169506-45171884
cg06623698	0.475949	0.213739	4.59472	4.26489e-05	0.00015749	chr6:34433412-34434371
cg06626847	0.190276	0.224924	8.6716	9.9512e-11	3.46979e-09	chr1:149332994-149333389
cg06629130	0.102799	0.308602	7.7558	1.69917e-09	3.5571e-08	chr18:44787407-44787838
cg06632027	0.117909	0.21064	4.79923	2.23997e-05	9.21311e-05	chr4:90758009-90758870
cg06632207	0.0653493	0.314924	6.88349	2.72566e-08	3.4837e-07	chr12:54071054-54071265
cg06633061	0.198218	0.22908	8.29639	3.14833e-10	8.919e-09	chr14:57260879-57262123
cg06633438	0.18005	0.266591	5.35954	3.74251e-06	2.07002e-05	chr19:6271960-6272176
cg06634716	0.229148	0.252144	7.72142	1.89329e-09	3.8769e-08	chr1:217310750-217311178
cg06635722	0.188577	0.218178	6.15986	2.81683e-07	2.41666e-06	chr4:13530848-13531244
cg06640630	0.513605	0.23426	13.1579	4.06662e-16	1.62232e-13	chr1:211652307-211652754
cg06645033	0.284039	0.212497	4.9247	1.50469e-05	6.61186e-05	chr1:50884229-50891471
cg06645921	0.264584	0.20745	6.16672	2.75494e-07	2.37124e-06	chr12:8025365-8025908
cg06649410	0.237472	0.234056	6.31421	1.70936e-07	1.59825e-06	chr6:154360587-154361008
cg06650546	0.206049	0.225301	4.24109	0.000127748	0.000390086	chrX:136632077-136633319
cg06651311	0.0901391	0.247721	6.02169	4.40595e-07	3.51718e-06	chr4:37245251-37246979
cg06655810	0.206001	0.276911	12.1003	6.01621e-15	1.34708e-12	chr7:27260102-27260467
cg06660332	0.142139	0.290634	8.49495	1.70814e-10	5.40821e-09	chr1:47009576-47010132
cg06661450	0.270612	0.235526	6.37908	1.38588e-07	1.34368e-06	chr1:197890479-197890824
cg06666008	0.117517	0.243978	6.31649	1.69681e-07	1.58863e-06	chr11:31820061-31821416
cg06666025	0.111512	0.278309	6.46428	1.05228e-07	1.07145e-06	chr16:66612750-66613412
cg06672120	0.111931	0.20947	4.31677	0.000101219	0.000321753	chr16:85932122-85932942
cg06675375	0.183303	0.209498	5.98319	4.99076e-07	3.90174e-06	chr13:79175611-79177985
cg06675538	0.393816	0.209878	6.62158	6.33285e-08	7.03882e-07	chr2:114033360-114033617
cg06679270	0.586628	0.212114	6.30101	1.78393e-07	1.65485e-06	chr15:101084429-101085178
cg06685737	0.314445	0.27298	6.32477	1.83372e-07	1.69096e-06	chr7:35301151-35301731
cg06688989	0.209414	0.202318	5.13619	7.66405e-06	3.76388e-05	chr6:41606995-41607238
cg06698795	0.394242	0.241791	9.83681	3.09735e-12	2.05064e-10	chr3:126260489-126261356
cg06702880	0.11302	0.297164	7.00012	1.87474e-08	2.54649e-07	chr4:155663810-155664315
cg06708634	0.402708	0.242176	10.1306	1.32678e-12	1.04414e-10	chr6:100905445-100905697
cg06710082	0.166438	0.272061	5.46138	2.69607e-06	1.58182e-05	chr6:29944403-29945169
cg06712559	0.148791	0.231848	4.05056	0.00022828	0.000630133	chr1:967967-970238
cg06714480	0.177656	0.230347	7.41576	4.97711e-09	8.4908e-08	chr2:182547874-182549177
cg06717850	0.273242	0.231606	8.36334	2.56049e-10	7.53496e-09	chr19:57617602-57618448
cg06720669	0.280908	0.234064	4.65812	3.49544e-05	0.000133617	chrX:108867763-108868486
cg06742719	0.188804	0.232711	10.4136	5.92415e-13	5.46358e-11	chr5:140723549-140723900
cg06746118	0.0642655	0.207341	4.0858	0.000205164	0.000577219	chr10:118922352-118923520
cg06747432	0.045981	0.209953	4.41719	7.41929e-05	0.000248874	chr19:46916588-46916862
cg06756919	0.253647	0.273121	8.17092	4.64346e-10	1.21994e-08	chr14:37135514-37136348
cg06757585	0.368263	0.243367	7.85377	1.24911e-09	2.76644e-08	chr5:140753655-140753952
cg06759629	0.259059	0.204124	5.56746	1.91476e-06	1.19178e-05	chr4:25090107-25090510
cg06760830	0.225674	0.240342	7.58771	2.88671e-09	5.45786e-08	chr1:47078581-47078967
cg06766541	0.476952	0.206711	10.2702	8.90098e-13	7.60491e-11	chr7:128555330-128556650
cg06769546	0.10618	0.224741	6.42393	1.19882e-07	1.19242e-06	chr10:134597358-134602649
cg06776146	0.235494	0.20863	5.71975	1.17061e-06	7.92415e-06	chr13:100649323-100650388
cg06779449	0.0677433	0.207013	5.16922	6.89496e-06	3.44245e-05	chr20:42543098-42545137
cg06779458	0.351235	0.235205	4.43365	7.04961e-05	0.000238504	chrX:152586899-152587152
cg06782035	0.168573	0.288298	5.80166	8.98153e-07	6.36932e-06	chr5:16179065-16180420
cg06783429	0.540183	0.238435	7.51323	3.65374e-09	6.59778e-08	chr7:127671159-127672853
cg06785999	0.0522431	0.270809	6.24655	2.12769e-07	1.91295e-06	chr14:60975733-60978180
cg06786372	0.424989	0.223447	6.06998	3.76816e-07	3.08546e-06	chr7:27143182-27143479
cg06791102	0.210801	0.204572	3.51745	0.00110121	0.00229549	chrX:153191470-153191740
cg06792262	0.575107	0.226297	9.97267	2.08982e-12	1.50043e-10	chr3:44622587-44622866
cg06793562	0.225423	0.226754	7.2644	8.0554e-09	1.26736e-07	chr6:85482570-85484718
cg06794323	0.518761	0.201238	5.13164	7.77645e-06	3.80985e-05	chrX:43514031-43514793
cg06796713	0.259249	0.248653	5.68583	1.30631e-06	8.67704e-06	chr2:66661119-66661657
cg06796779	0.29072	0.200239	3.86558	0.000397704	0.000995535	chr3:128205496-128212274
cg06797925	0.0458688	0.222718	4.24962	0.000124449	0.000381871	chr12:8548856-8549512
cg06802522	0.0639898	0.30002	5.38261	3.47477e-06	1.94762e-05	chr8:124172801-124173541
cg06804210	0.341556	0.253986	9.09604	2.75797e-11	1.2173e-09	chr2:87036601-87037001
cg06808498	0.156263	0.213341	4.60795	4.0917e-05	0.000152109	chr14:60975733-60978180
cg06809252	0.180192	0.395145	9.02586	3.40476e-11	1.44261e-09	chr1:110610266-110613303
cg06819546	0.348555	0.217409	6.44299	1.12719e-07	1.13448e-06	chr3:62362611-62363082
cg06820621	0.090468	0.253043	5.7535	1.04958e-06	7.24387e-06	chr5:92939796-92940216
cg06821999	0.339327	0.222624	8.21214	4.08617e-10	1.1001e-08	chr14:95237623-95238211
cg06822689	0.171068	0.285946	7.90665	1.05839e-09	2.41735e-08	chr3:141516056-141516639
cg06825142	0.0876337	0.235475	5.31551	4.31171e-06	2.3301e-05	chr11:636907-640628
cg06829299	0.18651	0.292529	10.7585	2.24938e-13	2.50874e-11	chr8:65286068-65286659
cg06829686	0.10867	0.270846	6.11109	3.29862e-07	2.75803e-06	chr1:47909713-47911020
cg06831576	0.0812381	0.225234	5.29365	4.62553e-06	2.47139e-05	chr16:62069122-62070634
cg06833110	0.191324	0.298326	6.49833	9.42682e-08	9.76669e-07	chr2:66672432-66673636
cg06840491	0.502421	0.225237	9.99363	1.96713e-12	1.43149e-10	chr10:48413742-48413968
cg06842954	0.169553	0.349571	10.1278	1.33747e-12	1.05043e-10	chr4:111560564-111560808
cg06845853	0.205383	0.228695	6.49502	9.52812e-08	9.85526e-07	chr11:32459423-32459878
cg06847624	0.119112	0.23013	5.58916	1.78524e-06	1.12436e-05	chr5:176827082-176827754
cg06849778	0.210472	0.23124	6.41634	1.22861e-07	1.21675e-06	chr1:16847281-16847892
cg06857289	0.136628	0.259719	5.58646	1.80084e-06	1.13274e-05	chr4:13524063-13526083
cg06868100	0.24957	0.209646	5.38935	3.40016e-06	1.91366e-05	chr7:29603541-29604793
cg06873880	0.276829	0.219303	7.58261	2.93367e-09	5.52878e-08	chr14:37125220-37125661
cg06875227	0.10209	0.215716	6.02919	4.30028e-07	3.44591e-06	chr5:50683286-50683615
cg06883496	0.243849	0.257361	9.05538	3.11579e-11	1.34025e-09	chr13:28503058-28503374
cg06890747	0.243	0.382476	14.119	3.94942e-17	2.78208e-14	chr7:39649254-39649510
cg06893273	0.255098	0.304171	12.9014	7.72008e-16	2.63983e-13	chr17:46604363-46604881
cg06894134	0.266619	0.213807	8.2277	3.89391e-10	1.05859e-08	chr6:85472703-85474132
cg06894334	0.266918	0.214819	9.31362	1.44072e-11	7.17749e-10	chr4:1396292-1401730
cg06896909	0.327043	0.208342	6.49366	9.57013e-08	9.89279e-07	chr7:19812570-19813005
cg06896987	0.266582	0.270989	8.43352	2.06287e-10	6.33413e-09	chr2:177004453-177004693
cg06905453	0.2267	0.208829	4.71578	2.91522e-05	0.00011487	chr19:14089571-14089796
cg06906472	0.0925889	0.224699	5.09721	8.68162e-06	4.17367e-05	chr2:107502354-107504216
cg06916239	0.104438	0.301079	6.26667	1.99353e-07	1.81231e-06	chr2:223162947-223163912
cg06926146	0.256753	0.22114	6.18891	2.56399e-07	2.23595e-06	chr1:170630457-170630851
cg06936155	0.126392	0.266397	10.0099	1.8769e-12	1.37549e-10	chr1:91190490-91192804
cg06943420	0.122015	0.269622	5.33577	4.03989e-06	2.20549e-05	chr1:1564422-1570006
cg06947913	0.0757851	0.387838	9.31785	1.42272e-11	7.09922e-10	chr12:50297581-50297988
cg06955484	0.314674	0.205323	5.06787	9.53491e-06	4.51635e-05	chr1:47696505-47698197
cg06957447	0.194883	0.27295	6.26625	1.99624e-07	1.81427e-06	chr14:95240084-95240341
cg06962177	0.126591	0.43001	9.40223	1.10778e-11	5.79338e-10	chr1:63782395-63790471
cg06962944	0.0566173	0.218459	5.04979	1.01016e-05	4.7419e-05	chr20:42543098-42545137
cg06966811	0.3176	0.247566	6.77074	3.91661e-08	4.71134e-07	chr14:57274608-57276840
cg06970510	0.204203	0.274984	6.30123	1.78266e-07	1.65417e-06	chr12:52400468-52401696
cg06973615	0.229157	0.298068	7.44487	4.53791e-09	7.87714e-08	chr2:175208416-175209076
cg06991392	0.380793	0.238077	7.93442	9.7031e-10	2.24985e-08	chr1:147789653-147790094
cg06995548	0.199431	0.206128	7.46831	4.21272e-09	7.40771e-08	chr1:47009576-47010132
cg06999762	0.445774	0.206331	8.90796	4.85714e-11	1.9185e-09	chr15:53096015-53096482
cg07004744	0.633109	0.23187	18.8487	1.6729e-21	2.36616e-17	chr8:637394-638251
cg07011913	0.240676	0.288629	8.17998	4.51476e-10	1.19197e-08	chr2:177014949-177015214
cg07014673	0.148204	0.270748	5.67338	1.35997e-06	8.96948e-06	chr2:237071795-237078762
cg07015195	0.325537	0.263685	9.31297	1.44349e-11	7.189e-10	chr8:109094486-109095849
cg07015911	0.115431	0.211559	5.00419	1.16832e-05	5.35789e-05	chr17:46655216-46655604
cg07027116	0.126947	0.254135	5.72881	1.13685e-06	7.73633e-06	chr1:65731412-65731849
cg07027430	0.260112	0.245559	11.8397	1.19392e-14	2.35134e-12	chr16:7354334-7354608
cg07028396	0.425998	0.218847	8.75562	7.70585e-11	2.80538e-09	chr10:93805513-93805845
cg07028914	0.143377	0.212561	5.60701	1.6852e-06	1.07174e-05	chr6:85472703-85474132
cg07033372	0.0467189	0.21053	5.3972	3.31527e-06	1.87538e-05	chr20:37352131-37357372
cg07035961	0.263757	0.271805	10.0822	1.52452e-12	1.16428e-10	chr5:140174574-140174888
cg07039560	0.496555	0.247529	12.5075	2.09768e-15	5.80722e-13	chr5:140683196-140683773
cg07046818	0.303047	0.220376	7.78281	1.56083e-09	3.31569e-08	chr8:97169732-97170432
cg07048527	0.432247	0.245405	6.77198	3.90094e-08	4.69612e-07	chr17:46702281-46704166
cg07065111	0.114622	0.25366	5.79205	9.26517e-07	6.53223e-06	chr2:5831188-5831413
cg07068327	0.058761	0.206566	4.18389	0.000152201	0.000450914	chr10:134901199-134902619
cg07068674	0.282972	0.283658	9.62349	5.77247e-12	3.42136e-10	chr14:37125220-37125661
cg07076915	0.390724	0.271009	8.49418	1.71215e-10	5.41772e-09	chr16:2177129-2177329
cg07078225	0.0456977	0.333819	7.8947	1.09876e-09	2.4938e-08	chr12:52652019-52652743
cg07085827	0.0613535	0.209786	4.97383	1.28696e-05	5.80717e-05	chr2:132121264-132121762
cg07090701	0.0520534	0.225567	5.77034	9.93936e-07	6.92371e-06	chr2:119914127-119916663
cg07099331	0.160273	0.28864	6.79169	3.66124e-08	4.46315e-07	chr10:102419148-102419668
cg07103129	0.134647	0.262496	6.55318	7.89682e-08	8.44588e-07	chr6:50787287-50788091
cg07104209	0.185366	0.201749	6.24496	2.13864e-07	1.92131e-06	chr7:27282087-27283136
cg07104706	0.191917	0.232233	5.00304	1.17258e-05	5.37314e-05	chr13:84453665-84453897
cg07112337	0.121768	0.218262	4.3003	0.000106489	0.000335384	chr16:57917882-57918351
cg07113230	0.0493114	0.208782	5.71468	1.18996e-06	8.0365e-06	chr1:8277196-8277822
cg07113642	0.0445669	0.329357	6.17695	2.66523e-07	2.30833e-06	chr20:2780979-2781497
cg07115626	0.198375	0.248781	7.54035	3.35316e-09	6.14198e-08	chr14:38067447-38069207
cg07119829	0.238836	0.222011	6.41722	1.22509e-07	1.21381e-06	chr2:223168654-223169008
cg07124687	0.195954	0.289799	5.42157	3.06509e-06	1.75653e-05	chr6:28956107-28956578
cg07125905	0.170799	0.233419	7.13024	1.23611e-08	1.80464e-07	chr5:140767197-140767695
cg07126525	0.154572	0.255329	7.80384	1.46104e-09	3.13927e-08	chr6:166218334-166218876
cg07129523	0.159362	0.300959	6.70911	5.38846e-08	6.15039e-07	chr5:140502891-140503804
cg07135032	0.180229	0.261095	5.89139	6.71804e-07	4.99461e-06	chr1:165321704-165322318
cg07135614	0.211013	0.326518	7.78028	1.57331e-09	3.33809e-08	chr3:138663719-138666346
cg07136998	0.066688	0.274107	4.57879	4.48309e-05	0.000164113	chr5:168727430-168728275
cg07137606	0.31845	0.246957	7.27259	7.84771e-09	1.2397e-07	chr1:242686917-242687476
cg07139762	0.0405891	0.201131	4.5324	5.18298e-05	0.000185046	chr20:45142001-45142337
cg07140497	0.592098	0.218045	9.86896	2.82133e-12	1.91183e-10	chr12:113549886-113550165
cg07143083	0.171104	0.241816	6.42983	1.17617e-07	1.17447e-06	chr7:70596229-70598382
cg07143418	0.0690119	0.262127	5.92623	6.00145e-07	4.55213e-06	chr8:23567181-23567678
cg07147449	0.0706505	0.213785	5.05785	9.84489e-06	4.64043e-05	chr12:115135926-115136350
cg07149609	0.136004	0.307684	8.07832	6.19244e-10	1.5507e-08	chr1:170630457-170630851
cg07150062	0.122077	0.243535	5.0635	9.66885e-06	4.57059e-05	chr14:104552013-104552478
cg07152216	0.166432	0.340026	7.48811	3.95639e-09	7.04617e-08	chr3:147142182-147142391
cg07153665	0.167278	0.216163	7.41563	4.97917e-09	8.49177e-08	chr16:66612750-66613412
cg07153966	0.429191	0.22793	5.85535	7.54919e-07	5.50392e-06	chr7:27147590-27148389
cg07158747	0.344127	0.202517	4.77775	2.39739e-05	9.75536e-05	chr1:91190490-91192804
cg07160746	0.233277	0.330884	12.6734	1.37378e-15	4.16644e-13	chr20:43726298-43727372
cg07160932	0.109303	0.342868	8.42425	2.12255e-10	6.47902e-09	chr16:29887789-29888316
cg07166654	0.169021	0.220924	7.07973	1.45282e-08	2.06031e-07	chr12:52652019-52652743
cg07167946	0.069317	0.203549	5.85694	7.51056e-07	5.48012e-06	chr5:1874908-1879032
cg07173635	0.228653	0.26691	8.10642	5.6739e-10	1.44503e-08	chr9:969530-973276
cg07177380	0.187228	0.205904	4.70147	3.04974e-05	0.000119288	chr4:175135260-175135496
cg07180212	0.35392	0.234689	7.35095	6.11535e-09	1.0063e-07	chr17:74553221-74553912
cg07180538	0.635865	0.262949	9.81935	3.25854e-12	2.13824e-10	chr7:4786762-4786987
cg07184578	0.152029	0.383853	8.90331	4.92596e-11	1.94124e-09	chr6:99291328-99291737
cg07190535	0.271457	0.207774	4.57806	4.49342e-05	0.000164385	chr5:59189047-59189894
cg07193766	0.0549255	0.202608	4.21747	0.000137342	0.000414283	chr11:32454875-32457311
cg07197785	0.331384	0.316277	9.01604	3.50678e-11	1.47699e-09	chr1:111813412-111813853
cg07198552	0.134242	0.202366	5.33941	3.99278e-06	2.1833e-05	chr20:59826978-59828978
cg07203423	0.126293	0.271101	6.52291	8.70732e-08	9.1554e-07	chr2:74740456-74743795
cg07204280	0.105209	0.246317	6.32674	1.64144e-07	1.54611e-06	chr18:12254148-12255089
cg07204550	0.0811123	0.234173	6.45527	1.08336e-07	1.09833e-06	chr4:21950086-21950346
cg07206712	0.145322	0.283507	6.61035	6.56657e-08	7.25711e-07	chr15:53086630-53086858
cg07209071	0.321279	0.217618	6.27113	1.96497e-07	1.79171e-06	chr1:3102541-3103352
cg07209634	0.316976	0.236181	5.31455	4.32509e-06	2.33668e-05	chr7:156795356-156799394
cg07211212	0.0509608	0.271701	5.09336	8.78905e-06	4.21774e-05	chr20:55200280-55206789
cg07214164	0.310724	0.236879	10.2462	9.53198e-13	8.04245e-11	chr2:105480198-105480760
cg07222863	0.173413	0.265368	7.24154	8.66414e-09	1.34639e-07	chr8:104152727-104153390
cg07224726	0.15629	0.207118	5.7171	1.18071e-06	7.98314e-06	chr5:115298351-115299137
cg07246273	0.178476	0.201034	5.4906	2.45367e-06	1.46355e-05	chr12:119212111-119212393
cg07251099	0.124669	0.23355	5.60698	1.6854e-06	1.07183e-05	chr3:112051894-112052406
cg07252200	0.590103	0.200592	7.84284	1.29267e-09	2.8455e-08	chr10:125751133-125751984
cg07260592	0.360903	0.204409	8.41438	2.18797e-10	6.62438e-09	chr6:161100093-161100456
cg07260927	0.257889	0.23168	6.11656	3.24067e-07	2.72022e-06	chr4:11429415-11429633
cg07265743	0.179068	0.280209	7.03618	1.67019e-08	2.31292e-07	chr17:59531724-59535254
cg07266404	0.132293	0.260695	6.99252	1.92098e-08	2.59958e-07	chr12:54447745-54448091
cg07267550	0.63319	0.218206	8.21892	4.00129e-10	1.08144e-08	chr17:74533282-74534566
cg07274590	0.196641	0.202254	4.17369	0.000157016	0.000462535	chr1:48058794-48059230
cg07274716	0.208201	0.355347	10.8511	1.73893e-13	2.03728e-11	chr5:134363093-134365146
cg07276379	0.060707	0.207195	4.64673	3.62281e-05	0.000137577	chrX:3263354-3265347
cg07279070	0.273656	0.216554	7.42863	4.77787e-09	8.21758e-08	chr2:73143056-73148260
cg07281879	0.145523	0.210314	6.733	4.42257e-08	5.2088e-07	chr11:32459423-32459878
cg07291445	0.140253	0.218612	4.95721	1.35685e-05	6.07059e-05	chr7:39015544-39015929
cg07293445	0.0686564	0.25509	6.13364	3.06638e-07	2.59481e-06	chr7:128550410-128550903
cg07302069	0.0567737	0.285635	4.7011	3.05326e-05	0.000119396	chr7:27195602-27196567
cg07311659	0.229858	0.220229	7.82887	1.35062e-09	2.94927e-08	chr4:174443366-174443948
cg07316846	0.252591	0.296635	6.58236	7.1871e-08	7.82068e-07	chr2:105483754-105484426
cg07318983	0.337939	0.263225	9.91627	2.45989e-12	1.7147e-10	chr1:91183241-91184540
cg07329360	0.273262	0.324794	9.69212	4.72176e-12	2.90369e-10	chr11:31841316-31842003
cg07333191	0.377006	0.218875	6.4999	9.37912e-08	9.72636e-07	chr4:13526554-13526770
cg07333545	0.327163	0.23615	7.58629	2.89972e-09	5.47781e-08	chr6:52171923-52172147
cg07336617	0.225379	0.238548	8.88553	5.19781e-11	2.03344e-09	chr5:76934582-76935296
cg07339783	0.107797	0.219538	6.69815	4.9478e-08	5.72428e-07	chr2:176952696-176953297
cg07341624	0.273844	0.234833	8.70439	9.00524e-11	3.20712e-09	chr20:2539134-2539877
cg07345999	0.366089	0.247972	9.56131	6.92862e-12	3.97634e-10	chr11:16632509-16632725
cg07350501	0.203425	0.245635	8.20786	4.14078e-10	1.11306e-08	chr16:31580560-31581023
cg07351192	0.160737	0.296822	11.4534	3.34973e-14	5.31269e-12	chr3:5137549-5137977
cg07355189	0.400319	0.31227	7.83609	1.32035e-09	2.89619e-08	chr10:45922832-45923375
cg07355926	0.254826	0.296317	7.8539	1.24864e-09	2.76597e-08	chr19:1851579-1852203
cg07363137	0.35527	0.25946	8.17874	4.53213e-10	1.19529e-08	chr5:76923888-76924502
cg07371504	0.514868	0.23179	7.99415	8.05086e-10	1.92684e-08	chr17:3435954-3436164
cg07379055	0.316736	0.211092	5.90837	6.35869e-07	4.77491e-06	chr19:12305553-12306304
cg07382554	0.166532	0.212685	5.19217	6.40611e-06	3.23937e-05	chr18:76737006-76741244
cg07382920	0.127128	0.301953	8.86406	5.54659e-11	2.14454e-09	chr1:3566446-3569636
cg07388347	0.220385	0.200226	5.61917	1.6203e-06	1.03759e-05	chr12:133484659-133485739
cg07393736	0.104356	0.282214	7.06479	1.52396e-08	2.14264e-07	chr3:172167527-172167866
cg07402669	0.108902	0.233989	7.24668	8.52354e-09	1.32852e-07	chr20:57089461-57090237
cg07405182	0.326897	0.30493	8.14721	4.99823e-10	1.2972e-08	chr1:40598509-40599209
cg07410872	0.07015	0.240768	4.8829	1.71831e-05	7.39354e-05	chr4:174450047-174451469
cg07411620	0.226304	0.312985	6.05524	3.95238e-07	3.21112e-06	chr2:176949512-176949795
cg07416383	0.0569911	0.258257	7.70093	2.01952e-09	4.07742e-08	chr7:155302254-155303158
cg07416664	0.418458	0.219555	4.6695	3.3725e-05	0.000129647	chr22:38220590-38221619
cg07428004	0.427698	0.206323	8.59158	1.27049e-10	4.22612e-09	chr7:127910861-127911287
cg07428136	0.181358	0.320168	9.44684	9.70881e-12	5.18729e-10	chr17:46810610-46810945
cg07434271	0.128911	0.267389	7.08803	1.41474e-08	2.01697e-07	chr11:31841316-31842003
cg07438617	0.0488052	0.232824	4.74914	2.62409e-05	0.000105302	chr17:46655216-46655604
cg07440398	0.21609	0.227661	7.41605	4.97256e-09	8.48491e-08	chr14:99711840-99713431
cg07440775	0.306843	0.201314	8.12756	5.31297e-10	1.36676e-08	chr10:26504384-26507434
cg07441518	0.223566	0.280088	7.62361	2.57724e-09	4.97307e-08	chr11:31847133-31847958
cg07445246	0.275395	0.261356	7.64462	2.41188e-09	4.70889e-08	chr14:96180257-96180848
cg07447922	0.168915	0.246951	5.12117	8.04132e-06	3.9179e-05	chr1:38229839-38230888
cg07448060	0.150457	0.238098	7.7833	1.55842e-09	3.31237e-08	chr7:79082949-79083850
cg07450633	0.442763	0.22053	12.7905	1.02087e-15	3.26813e-13	chr5:172175481-172175883
cg07462756	0.251804	0.204935	6.76281	4.01782e-08	4.8115e-07	chr4:4859633-4860191
cg07463541	0.351466	0.299764	10.8012	1.99717e-13	2.28814e-11	chr5:140180845-140181082
cg07464571	0.322197	0.215884	8.21702	4.02491e-10	1.08642e-08	chr7:127880751-127881375
cg07487731	0.294604	0.236846	9.51112	8.03153e-12	4.45166e-10	chr5:140615392-140616353
cg07489048	0.235406	0.330333	9.81276	3.3216e-12	2.17412e-10	chr14:29236836-29237832
cg07489502	0.151755	0.406264	10.0168	1.84003e-12	1.35165e-10	chr5:140810495-140812617
cg07493435	0.282255	0.3506	16.5305	1.77626e-19	4.53047e-16	chr7:128555330-128556650
cg07496545	0.628876	0.257195	16.1961	3.6262e-19	7.5224e-16	chr5:140683196-140683773
cg07502829	0.282505	0.221101	7.91162	1.04205e-09	2.38493e-08	chr13:112707805-112708696
cg07510423	0.128111	0.26219	8.6341	1.11573e-10	3.80096e-09	chr2:106681983-106682403
cg07512361	0.427705	0.244084	7.95353	9.14021e-10	2.14103e-08	chr7:101943786-101944557
cg07517893	0.0948722	0.284722	5.03501	1.05894e-05	4.93231e-05	chr19:45888769-45889465
cg07519235	0.206319	0.27576	5.3937	3.35282e-06	1.89208e-05	chr16:19894966-19897156
cg07519816	0.0656507	0.305043	7.94397	9.41746e-10	2.1931e-08	chr18:53447075-53447842
cg07520649	0.359762	0.219082	5.45717	2.93496e-06	1.69406e-05	chr5:140743962-140744642
cg07533148	0.052302	0.31653	6.48957	9.69734e-08	1.00004e-06	chr1:248020331-248021252
cg07536847	0.091999	0.219903	5.4317	2.96661e-06	1.70922e-05	chr1:18956896-18959829
cg07536910	0.136927	0.357123	7.79499	1.50223e-09	3.20851e-08	chr2:176944088-176948446
cg07539798	0.456928	0.215822	11.676	1.84425e-14	3.32874e-12	chr5:140810495-140812617
cg07545037	0.602671	0.209259	14.1176	3.96219e-17	2.78208e-14	chr12:54424611-54425173
cg07547765	0.47857	0.265946	8.1831	4.47129e-10	1.18462e-08	chr17:46685245-46685449
cg07557260	0.0949866	0.240162	6.45266	1.09253e-07	1.10571e-06	chr8:132052204-132054749
cg07558472	0.0607382	0.245311	4.82256	2.08051e-05	8.66839e-05	chr5:139047906-139048235
cg07560510	0.13112	0.21287	7.19342	1.01019e-08	1.52815e-07	chr8:86350766-86351196
cg07565505	0.128739	0.370183	8.16351	4.75163e-10	1.24416e-08	chr5:1881925-1887743
cg07569216	0.293428	0.241621	9.4851	8.67193e-12	4.74242e-10	chr15:53076188-53077926
cg07573209	0.0857482	0.223588	5.26227	5.11606e-06	2.6883e-05	chr15:76630030-76630970
cg07573727	0.102835	0.245341	5.59853	1.73198e-06	1.0968e-05	chr14:74706189-74708192
cg07584855	0.60701	0.212802	7.80221	1.46853e-09	3.14928e-08	chr1:221055493-221055800
cg07587893	0.282456	0.21845	10.7761	2.14188e-13	2.42359e-11	chr7:153445165-153446786
cg07589773	0.0575991	0.211691	3.57295	0.000938547	0.00201331	chr7:50343758-50344519
cg07592963	0.225503	0.219729	5.44163	2.87323e-06	1.66479e-05	chr11:2890389-2891337
cg07600533	0.444747	0.275332	6.48818	9.74079e-08	1.00339e-06	chr22:50984973-50988141
cg07605285	0.33952	0.215002	6.87397	2.81027e-08	3.57744e-07	chr10:26680635-26680999
cg07612562	0.100183	0.214771	4.92482	1.50409e-05	6.60983e-05	chr7:145813031-145814084
cg07614018	0.049245	0.262089	6.44822	1.1083e-07	1.11891e-06	chr19:18811562-18811791
cg07617338	0.293618	0.231642	8.84356	5.90161e-11	2.25713e-09	chr2:63285950-63287097
cg07629454	0.0899727	0.245941	5.85208	7.62954e-07	5.55184e-06	chr3:121902743-121903645
cg07636194	0.175727	0.373683	10.9252	1.4162e-13	1.73272e-11	chr6:27107139-27107394
cg07662121	0.0774308	0.21857	4.96151	1.33841e-05	6.00188e-05	chr16:15489527-15490075
cg07664198	0.220657	0.209006	5.44567	2.83605e-06	1.64687e-05	chr7:136553855-136556194
cg07676709	0.389183	0.241937	9.2559	1.71055e-11	8.22464e-10	chr17:46673533-46674181
cg07676859	0.148703	0.384895	7.66673	2.2494e-09	4.45711e-08	chr20:23015717-23016879
cg07679948	0.535627	0.219172	7.31162	6.93054e-09	1.11751e-07	chr12:56329519-56329790
cg07681935	0.142565	0.283046	6.92224	2.40678e-08	3.13959e-07	chr4:174451829-174452962
cg07687119	0.123297	0.338592	10.5069	4.55146e-13	4.44251e-11	chr12:54423428-54423712
cg07691152	0.172326	0.303492	7.32959	6.54529e-09	1.06711e-07	chr12:103351580-103352695
cg07697895	0.0490459	0.217378	4.15631	0.000165568	0.000483336	chr7:116962842-116964803
cg07703401	0.0991847	0.248045	6.28545	1.87603e-07	1.72425e-06	chr16:230302-231761
cg07730329	0.396349	0.243224	6.92419	2.39171e-08	3.12359e-07	chr5:140810495-140812617
cg07739205	0.0700878	0.247657	5.3892	3.40178e-06	1.91436e-05	chr8:50822271-50822860
cg07762181	0.418033	0.253198	11.1106	8.50439e-14	1.13381e-11	chr4:56659627-56660144
cg07778819	0.203408	0.209233	5.00303	1.17262e-05	5.37314e-05	chr17:43860685-43862928
cg07780095	0.109403	0.262871	5.61573	1.63843e-06	1.04713e-05	chr12:85673879-85674700
cg07780543	0.14032	0.234036	6.17784	2.65754e-07	2.30295e-06	chr12:22093955-22095357
cg07788092	0.21702	0.264065	7.71528	1.93028e-09	3.93555e-08	chr19:9473590-9474001
cg07790170	0.163279	0.225786	4.49742	5.78083e-05	0.000202565	chr4:111539229-111539483
cg07791011	0.332738	0.257001	7.0683	1.50697e-08	2.12393e-07	chr3:62364018-62364316
cg07792478	0.164748	0.4056	11.8418	1.18722e-14	2.34407e-12	chr8:65290109-65290946
cg07799386	0.230619	0.217268	7.12492	1.2573e-08	1.82854e-07	chr5:122430677-122431443
cg07802350	0.0763101	0.242688	4.9517	1.38088e-05	6.15934e-05	chr2:176956505-176956707
cg07803375	0.499601	0.27358	8.98185	3.8869e-11	1.60667e-09	chr7:813628-814392
cg07805777	0.460243	0.235667	7.7776	1.58662e-09	3.35855e-08	chr11:15962883-15963223
cg07809589	0.20648	0.200243	5.01505	1.12855e-05	5.2056e-05	chr2:66660453-66660794
cg07811198	0.270768	0.222998	8.27481	3.36548e-10	9.4074e-09	chr7:153583318-153585666
cg07813249	0.0644768	0.201843	5.13104	7.79128e-06	3.8152e-05	chr4:46391904-46392572
cg07815799	0.338639	0.256786	7.23978	8.71297e-09	1.35317e-07	chr2:131673687-131674150
cg07815836	0.467444	0.201919	9.79196	3.52879e-12	2.29526e-10	chr19:58715221-58716033
cg07817024	0.275771	0.292132	8.43116	2.07792e-10	6.37281e-09	chr1:119535667-119535987
cg07819944	0.205427	0.294107	6.33663	1.58981e-07	1.50676e-06	chr10:124894076-124897366
cg07820868	0.300558	0.254484	7.84759	1.27355e-09	2.80938e-08	chr1:119529820-119530712
cg07823492	0.501233	0.296766	10.3835	6.45222e-13	5.86829e-11	chr17:46607805-46608390
cg07824824	0.338543	0.235933	8.00414	7.80363e-10	1.87945e-08	chr18:12254148-12255089
cg07832006	0.515459	0.239679	7.21132	9.54117e-09	1.45606e-07	chr1:115397449-115397942
cg07832473	0.0522245	0.222659	5.19439	6.36054e-06	3.22126e-05	chr5:33936169-33938309
cg07835051	0.14533	0.205483	6.06717	3.80261e-07	3.10908e-06	chr18:56934834-56936827
cg07835424	0.0896246	0.40216	10.179	1.15508e-12	9.3503e-11	chr2:200320503-200329681
cg07836815	0.160028	0.219872	5.65066	1.46355e-06	9.5462e-06	chr17:61776891-61778733
cg07837260	0.196509	0.228298	6.80743	3.48052e-08	4.27501e-07	chr9:19788216-19789288
[truncated: 4,448 more rows]

## Sheet: PAAD DMCs
CpG site	intercept	beta	t	pval	qval	hg19 CpG islands
cg00001747	0.394614	0.343549	-7.72203	4.04024e-07	0.000470161	chr2:105459128-105461770
cg00003298	0.253275	0.224611	-3.71222	0.00159467	0.0297814	chr12:113900751-113906442
cg00014998	0.590457	0.227841	-3.95557	0.000927199	0.0211895	chr2:177014949-177015214
cg00017221	0.410522	0.305115	-7.37261	7.68535e-07	0.000586871	chr1:149719315-149719640
cg00017437	0.313775	0.260378	-5.44761	3.56092e-05	0.00319571	chr1:2706026-2706961
cg00017489	0.425732	0.233694	-4.50755	0.000272428	0.0100221	chr7:153583318-153585666
cg00018128	0.3796	0.293971	-4.64644	0.000200691	0.00836205	chr2:162275162-162275596
cg00025647	0.261724	0.223469	-4.26605	0.000464808	0.0138056	chr3:147077116-147077672
cg00027083	0.314265	0.23199	-3.83925	0.00120155	0.0249411	chr18:5543438-5544241
cg00028935	0.385206	0.308247	-7.32018	8.47578e-07	0.000603328	chr3:147113609-147114479
cg00030508	0.341064	0.212128	-6.97453	1.63124e-06	0.000790907	chr6:30139719-30140263
cg00034468	0.466251	0.219727	-5.58565	2.66189e-05	0.00275305	chr1:229567207-229570684
cg00035316	0.37649	0.25123	-4.08427	0.000696166	0.017738	chr2:176992951-176993186
cg00040312	0.305365	0.229753	-3.74695	0.00147593	0.028358	chr12:54424611-54425173
cg00040455	0.406966	0.201894	-3.12437	0.00585837	0.0671372	chrX:30326440-30327668
cg00043788	0.321604	0.201034	-3.83391	0.00121595	0.0251173	chr20:25061762-25062928
cg00044796	0.394416	0.222467	-3.57862	0.00214691	0.0358181	chr1:146552329-146552577
cg00046625	0.316028	0.271227	-5.22168	5.76046e-05	0.00415445	chr1:66258441-66258918
cg00048759	0.661411	0.201382	-5.51336	3.09914e-05	0.00296767	chr7:99774734-99775583
cg00058923	0.846524	0.214517	-3.16145	0.005401	0.0638031	chr1:161068063-161068801
cg00070680	0.357903	0.252012	-5.29157	4.96102e-05	0.00383823	chr7:137531126-137532382
cg00072839	0.265739	0.222023	-5.81932	1.63506e-05	0.00216691	chrX:91036685-91037269
cg00073837	0.442657	0.267702	-5.27132	5.18022e-05	0.00392865	chr2:223176494-223177515
cg00076307	0.268422	0.200508	-4.50658	0.000273011	0.0100333	chr5:128300801-128301329
cg00082664	0.391952	0.312375	-5.88348	1.43199e-05	0.00202507	chr4:154709513-154710827
cg00083018	0.421409	0.231128	-4.69335	0.000181069	0.00791788	chr6:101841426-101841905
cg00088797	0.599405	0.255001	-3.98389	0.000870516	0.0204096	chr3:12976967-12978182
cg00089091	0.385544	0.228687	-4.09103	0.00068577	0.0175761	chr2:115918738-115920765
cg00089798	0.373499	0.30287	-5.19071	6.15584e-05	0.00429918	chr12:62584769-62586268
cg00090261	0.461262	0.304237	-6.81865	2.20315e-06	0.000862185	chr8:101117923-101118693
cg00095594	0.404917	0.35361	-6.00231	1.12168e-05	0.00177588	chr1:236227683-236228817
cg00097146	0.419209	0.351771	-7.55763	5.45652e-07	0.000517958	chr2:45169506-45171884
cg00100012	0.345343	0.237317	-5.31151	4.7545e-05	0.0037484	chr20:37302814-37303388
cg00116092	0.513567	0.254029	-5.57005	2.75056e-05	0.0027951	chr1:217310750-217311178
cg00119181	0.250662	0.212751	-3.94709	0.000944894	0.0214372	chr4:90758009-90758870
cg00123055	0.39721	0.260511	-7.94372	2.70955e-07	0.000395895	chr8:55370171-55372525
cg00123762	0.579673	0.323276	-3.94848	0.000941968	0.0213913	chr6:41340668-41342543
cg00127167	0.389083	0.265259	-5.19102	6.15163e-05	0.00429855	chr5:5139442-5140941
cg00129651	0.35979	0.295805	-4.48445	0.000286664	0.0103185	chr17:38347534-38347765
cg00152008	0.387593	0.307351	-5.40129	3.92815e-05	0.00336924	chr1:50884229-50891471
cg00152948	0.854857	0.20098	-3.20333	0.00492625	0.0602406	chr21:43198414-43198715
cg00153106	0.336119	0.229688	-5.40401	3.9055e-05	0.0033648	chr5:172670830-172671824
cg00154357	0.588581	0.228895	-7.51	5.95681e-07	0.000526964	chr3:147108512-147111703
cg00157199	0.608783	0.322504	-4.97787	9.73981e-05	0.00552042	chr20:29550850-29551855
cg00157572	0.41641	0.208475	-7.42192	7.01174e-07	0.00055901	chr14:60975733-60978180
cg00157668	0.409109	0.288183	-5.79353	1.72485e-05	0.00222227	chr10:109674197-109674964
cg00157796	0.32673	0.272622	-4.75245	0.000159095	0.00734609	chr6:159589637-159591319
cg00158333	0.379464	0.207068	-3.79921	0.00131371	0.026389	chr17:47072821-47076042
cg00159100	0.259265	0.20561	-4.32692	0.00040613	0.0127232	chr7:37487355-37488672
cg00162231	0.358761	0.248076	-4.38257	0.000359043	0.0118043	chr3:11034447-11035384
cg00177388	0.475573	0.285101	-6.59914	3.3829e-06	0.00101896	chr5:72676121-72678421
cg00177451	0.419498	0.339854	-4.20374	0.000533769	0.0150742	chr16:51183700-51188763
cg00178249	0.505141	0.253164	-4.64824	0.000199902	0.00834218	chr8:77590168-77590373
cg00178897	0.30484	0.202524	-3.86352	0.0011383	0.0241141	chr2:175208416-175209076
cg00179217	0.301558	0.248291	-5.03219	8.65977e-05	0.00515578	chr6:31830300-31830948
cg00181125	0.397428	0.283227	-5.24628	5.46505e-05	0.00404389	chr12:22093955-22095357
cg00182639	0.489125	0.258348	-5.29177	4.95894e-05	0.00383745	chr12:114843023-114843610
cg00187933	0.280001	0.227711	-5.41903	3.78314e-05	0.00330895	chr4:995483-997541
cg00193021	0.356441	0.212551	-3.2379	0.00456547	0.0574275	chr4:90758009-90758870
cg00197517	0.360117	0.205283	-5.25804	5.32935e-05	0.00398277	chr18:5196244-5197389
cg00202711	0.418205	0.252789	-4.76619	0.000154386	0.00721948	chrX:113818520-113819453
cg00209038	0.389124	0.287728	-4.31693	0.000415215	0.012885	chr2:48982622-48982958
cg00213479	0.449285	0.402481	-7.19755	1.06721e-06	0.000657083	chr5:2038528-2038949
cg00229754	0.493804	0.261015	-5.52157	3.04602e-05	0.00294212	chr15:25018175-25018533
cg00240432	0.262812	0.215	-4.65712	0.000196041	0.00826132	chr7:19156051-19158042
cg00241663	0.471213	0.211029	-4.40762	0.00033969	0.011428	chr3:128205496-128212274
cg00244745	0.357915	0.285129	-3.98732	0.000863881	0.0203141	chr13:100637113-100637472
cg00247557	0.448069	0.272408	-6.73637	2.5854e-06	0.000920353	chr18:5196244-5197389
cg00252282	0.322435	0.242629	-3.58639	0.00211011	0.0354514	chr12:5541211-5542973
cg00263760	0.342589	0.20712	-3.92927	0.000983148	0.0219958	chr10:118895964-118898037
cg00266983	0.4788	0.229786	-3.90569	0.0010362	0.0227444	chr7:1269166-1282864
cg00268840	0.257027	0.215044	-2.978	0.00806178	0.081565	chr11:44332315-44332757
cg00272971	0.359287	0.213767	-4.34704	0.000388426	0.0123751	chr10:102419148-102419668
cg00278547	0.537594	0.228052	-5.14932	6.72786e-05	0.00449174	chr2:177036255-177037213
cg00279001	0.345509	0.222394	-5.66633	2.24793e-05	0.00253706	chr18:15197651-15198309
cg00282249	0.384998	0.350233	-4.96209	0.000100787	0.00562272	chr13:37005582-37006453
cg00287096	0.601097	0.219931	-3.70203	0.00163126	0.0302315	chr7:63642040-63643802
cg00287312	0.303541	0.229295	-3.32731	0.00374831	0.0507734	chr13:53419898-53422872
cg00295794	0.457958	0.386075	-8.29338	1.46184e-07	0.0003204	chr13:100641335-100642188
cg00298065	0.620114	0.2068	-4.00517	0.000830217	0.0198015	chr19:58715221-58716033
cg00304520	0.250039	0.217202	-3.57388	0.00216965	0.0360577	chr1:161582034-161582377
cg00310215	0.368911	0.272071	-4.49085	0.00028265	0.0102354	chr16:51183700-51188763
cg00312921	0.378286	0.24836	-4.86682	0.000123962	0.00634874	chr4:113444182-113444389
cg00320094	0.559638	0.243136	-3.22054	0.00474326	0.0588045	chr1:68696640-68697628
cg00332021	0.285918	0.209923	-4.4455	0.000312408	0.0108756	chr22:17083385-17083628
cg00332937	0.436694	0.306977	-5.21697	5.81882e-05	0.00417656	chr5:72740052-72740800
cg00333226	0.422466	0.267622	-6.50019	4.11308e-06	0.00110252	chr7:49813009-49815752
cg00333512	0.306594	0.260438	-4.74326	0.000162327	0.00743319	chr8:25909293-25909686
cg00334063	0.553534	0.445046	-6.96235	1.66979e-06	0.000794831	chr3:147108512-147111703
cg00339556	0.246808	0.220965	-3.23525	0.00459222	0.0576429	chr5:16179065-16180420
cg00340850	0.307015	0.237459	-5.26671	5.23152e-05	0.00394812	chr20:55500348-55501102
cg00343312	0.297959	0.212868	-3.42126	0.00304466	0.044626	chr7:84814840-84816242
cg00343633	0.305983	0.229864	-3.8326	0.0012195	0.0251663	chr11:105481127-105481422
cg00344443	0.475239	0.362929	-8.1381	1.91894e-07	0.000335395	chr11:115529998-115530548
cg00346208	0.533645	0.266684	-7.15474	1.15716e-06	0.000679212	chr1:20669567-20670018
cg00347677	0.368706	0.284319	-4.39917	0.000346101	0.0115565	chr1:63795364-63796140
cg00347757	0.447433	0.224011	-3.84508	0.00118603	0.0247517	chr13:20766209-20767779
cg00348762	0.45586	0.266799	-4.66324	0.00019343	0.00820241	chr16:56225256-56226351
cg00349061	0.672823	0.234584	-4.67907	0.000186827	0.00806852	chr1:26372282-26373313
cg00355281	0.423941	0.342636	-6.85866	2.03894e-06	0.000844234	chr7:24323559-24325080
cg00362285	0.509837	0.252566	-4.147	0.0006055	0.0163091	chr1:236444604-236445700
cg00363813	0.481296	0.205167	-4.34066	0.000393955	0.0124866	chr12:6664426-6665336
cg00370229	0.267793	0.233864	-3.26499	0.004301	0.0553756	chr6:29521111-29521833
cg00371453	0.28656	0.229412	-3.97915	0.000879749	0.0205409	chr19:7852933-7854557
cg00379720	0.454252	0.333183	-6.6727	2.92791e-06	0.000962695	chr19:23185563-23186050
cg00384539	0.506816	0.371166	-7.23411	9.96151e-07	0.000638431	chr8:70981874-70984888
cg00393837	0.45244	0.28176	-6.4048	4.97204e-06	0.00118855	chr2:105468852-105473488
cg00396667	0.4094	0.295277	-5.31498	4.71946e-05	0.00373024	chr5:134363093-134365146
cg00397479	0.433784	0.339013	-6.96679	1.65561e-06	0.000794831	chr6:31830300-31830948
cg00397635	0.374791	0.272199	-5.54705	2.88688e-05	0.00286846	chr1:53308295-53309262
cg00397673	0.412073	0.218732	-7.28159	9.11115e-07	0.000617532	chr18:56939625-56941540
cg00400832	0.28934	0.22777	-5.82425	1.61848e-05	0.0021538	chr7:96650222-96651551
cg00413617	0.390031	0.204214	-4.87639	0.000121407	0.00627652	chr11:17756057-17758286
cg00418216	0.452867	0.362234	-6.47076	4.36043e-06	0.00112792	chr7:27227521-27229043
cg00418282	0.426366	0.33319	-6.70047	2.7731e-06	0.00094426	chr5:2738954-2741237
cg00421139	0.326849	0.286638	-4.0715	0.000716232	0.0180481	chr8:97172635-97173880
cg00423153	0.530168	0.324043	-4.46657	0.000298206	0.01057	chr2:229045958-229046553
cg00441573	0.402161	0.267512	-5.74655	1.90167e-05	0.00232792	chr10:43428168-43429460
cg00446413	0.45649	0.285606	-6.71502	2.69538e-06	0.000934299	chr7:153748408-153750444
cg00448875	0.671071	0.211936	-4.23762	0.000495082	0.0143544	chr3:133613567-133615174
cg00457403	0.41759	0.214589	-3.27454	0.00421131	0.0546325	chr3:187387915-187388176
cg00459623	0.292437	0.228297	-3.81545	0.00126702	0.0257734	chr2:176936247-176936809
cg00459845	0.544816	0.226685	-3.92985	0.000981891	0.0219732	chr16:33070215-33071314
cg00469207	0.316252	0.274018	-3.93806	0.000964089	0.0217111	chr7:152622344-152623305
cg00469602	0.542149	0.214137	-3.96198	0.000914055	0.0210293	chr2:172959268-172962054
cg00472801	0.312238	0.223469	-5.04173	8.48311e-05	0.00510433	chr6:62995856-62996228
cg00473624	0.903187	0.255378	-2.89352	0.00967983	0.0912108	chr11:62138622-62138873
cg00480389	0.341489	0.251613	-6.39885	5.03144e-06	0.00119041	chr20:54578604-54580678
cg00481629	0.307549	0.209171	-3.43799	0.00293386	0.0435997	chr22:48970858-48972947
cg00483304	0.497489	0.213116	-4.5952	0.000224609	0.0089151	chr2:64978122-64978924
cg00483562	0.285972	0.20843	-4.60666	0.000219018	0.00878809	chr5:1930755-1931986
cg00486340	0.437622	0.256188	-5.82531	1.61493e-05	0.00215149	chr4:4859633-4860191
cg00489401	0.51149	0.274366	-5.49133	3.24663e-05	0.00304156	chr5:180075689-180076906
cg00495860	0.372962	0.30349	-5.39572	3.97484e-05	0.0033877	chr21:38065180-38066185
cg00500229	0.379503	0.204121	-5.08812	7.67503e-05	0.0048123	chr1:243053598-243054072
cg00502190	0.410938	0.212125	-4.8286	0.000134725	0.00667835	chr1:156616554-156616946
cg00502665	0.332812	0.237884	-4.82128	0.000136892	0.00673801	chr19:56988314-56989741
cg00503302	0.430817	0.216713	-4.40316	0.000343056	0.0114892	chr3:62355316-62355534
cg00504705	0.365761	0.260759	-4.9599	0.000101266	0.00563661	chr5:140221008-140221381
cg00505277	0.321381	0.298022	-6.43579	4.67437e-06	0.00116139	chr19:58520755-58521224
cg00507008	0.48516	0.202198	-4.42784	0.000324838	0.0111303	chr12:115130009-115130242
cg00510598	0.60671	0.220029	-4.21246	0.000523526	0.0148968	chr16:55364824-55365483
cg00514268	0.350466	0.235536	-3.20908	0.00486443	0.0597361	chr1:47009576-47010132
cg00515457	0.403385	0.327284	-4.99984	9.28742e-05	0.00538121	chr19:35395939-35396476
cg00516513	0.365387	0.317558	-5.35313	4.3513e-05	0.0035531	chr4:41753670-41753947
cg00525277	0.64086	0.21208	-2.84189	0.0108189	0.0974964	chr6:32063534-32065044
cg00527489	0.512415	0.283459	-4.48852	0.000284103	0.0102671	chr1:214360608-214360965
cg00529958	0.446111	0.297549	-7.12819	1.21686e-06	0.00068861	chr13:100620242-100624348
cg00530925	0.302879	0.266184	-4.13078	0.000627734	0.016671	chr10:23462225-23463889
cg00532157	0.330549	0.267538	-3.72042	0.00156581	0.0294361	chr5:178770725-178772794
cg00540067	0.650806	0.209199	-3.21823	0.00476747	0.0590034	chr3:126074784-126076865
cg00546005	0.388449	0.266257	-5.10639	7.3789e-05	0.00472008	chr20:49639072-49640212
cg00548708	0.335237	0.243886	-3.87078	0.00112003	0.0238661	chr17:48041283-48043064
cg00549566	0.383838	0.297761	-4.55669	0.000244471	0.00938377	chr7:37487355-37488672
cg00551679	0.534079	0.270751	-4.48508	0.000286271	0.0103131	chr16:86549070-86550512
cg00553149	0.387944	0.215723	-4.42125	0.00032961	0.0112234	chr7:99774734-99775583
cg00557947	0.322224	0.281343	-3.88313	0.00108963	0.023484	chr10:102419148-102419668
cg00558689	0.590936	0.202218	-3.08104	0.00644078	0.0710559	chr6:41606995-41607238
cg00563824	0.54454	0.329688	-4.99519	9.38138e-05	0.00541497	chr1:209404846-209405473
cg00564737	0.553969	0.343414	-5.06021	8.15133e-05	0.00497925	chr1:196847159-196847418
cg00569447	0.402216	0.200594	-4.75964	0.000156614	0.00728014	chr5:50694985-50695352
cg00582316	0.361445	0.276813	-5.85804	1.50922e-05	0.00208386	chr2:175199464-175202639
cg00582524	0.585838	0.333825	-6.68828	2.83997e-06	0.000954268	chr16:51183700-51188763
cg00582971	0.52529	0.436443	-7.55238	5.50944e-07	0.000519623	chr5:178421226-178422337
cg00584026	0.586808	0.298557	-3.10099	0.00616593	0.0692858	chr4:940614-941057
cg00586644	0.316182	0.221908	-4.41614	0.000333352	0.0112851	chr10:50822351-50822666
cg00590139	0.323104	0.233258	-3.85924	0.00114921	0.0242588	chr16:7354334-7354608
cg00596508	0.245862	0.212391	-3.39161	0.00325138	0.0464257	chr12:41086523-41087102
cg00608151	0.440154	0.281866	-4.16502	0.000581717	0.015893	chrX:90689603-90690119
cg00614182	0.383891	0.242227	-4.45872	0.000303418	0.0106741	chr8:31496526-31498346
cg00615473	0.330292	0.302266	-4.53399	0.000257003	0.00968405	chr21:32929928-32932017
cg00618450	0.311493	0.21935	-6.00525	1.11495e-05	0.00177185	chr22:26565200-26565986
cg00619126	0.353392	0.28531	-6.48507	4.2383e-06	0.00111185	chr2:105459128-105461770
cg00626856	0.463661	0.302723	-6.05695	1.00313e-05	0.00168692	chr5:1881925-1887743
cg00629514	0.37819	0.220064	-4.28342	0.000447242	0.0134713	chr6:28781858-28782302
cg00646019	0.366272	0.298159	-7.33831	8.1933e-07	0.000596388	chr15:29033879-29034710
cg00650640	0.509237	0.280084	-4.38488	0.000357215	0.0117623	chrX:13587649-13588221
cg00650641	0.570515	0.225617	-6.23716	6.9594e-06	0.00142392	chr7:27127501-27128368
cg00661970	0.397254	0.315898	-5.07614	7.87594e-05	0.00488055	chr12:115135926-115136350
cg00663077	0.508462	0.42769	-7.25497	9.57814e-07	0.00063002	chr4:188916606-188916876
cg00663972	0.307891	0.219654	-4.8404	0.000131303	0.00656532	chr13:112720565-112723582
cg00674365	0.455489	0.373372	-6.87955	1.95829e-06	0.000844234	chr19:57018744-57019506
cg00674679	0.357511	0.24825	-4.49638	0.000279219	0.0101695	chr2:176931576-176932663
cg00683332	0.591836	0.325042	-5.97574	1.18446e-05	0.00182093	chr16:51183700-51188763
cg00688447	0.308155	0.24617	-4.02676	0.000791245	0.0192013	chr8:55378929-55380186
cg00688962	0.473822	0.304591	-5.7744	1.79472e-05	0.0022587	chr4:21950539-21950865
cg00690148	0.31234	0.267147	-3.69824	0.0016451	0.0303711	chr2:119914127-119916663
cg00705059	0.396534	0.206638	-4.25156	0.00048	0.0140947	chr1:244080541-244081093
cg00711088	0.292167	0.238442	-3.8568	0.00115547	0.024339	chr4:1396292-1401730
cg00714725	0.529945	0.270374	-5.10387	7.419e-05	0.00473327	chr10:94825547-94826320
cg00714740	0.447992	0.30696	-5.66942	2.23345e-05	0.00253135	chr19:22715264-22715576
cg00715696	0.487843	0.250111	-5.8719	1.46663e-05	0.00205207	chr16:85658743-85658998
cg00718444	0.874914	0.202678	-3.18687	0.00510781	0.0616272	chr8:145687390-145687880
cg00733328	0.738555	0.201382	-5.67772	2.19507e-05	0.00250501	chr14:101004068-101005681
cg00741609	0.417025	0.261869	-6.91893	1.81514e-06	0.000822205	chr10:102893661-102895059
cg00741624	0.411779	0.223575	-4.59824	0.000223108	0.00887926	chr14:93896737-93897466
cg00745725	0.347343	0.215937	-3.87581	0.00110754	0.0237062	chr15:27215952-27216856
cg00748589	0.451546	0.218379	-4.43432	0.000320222	0.0110398	chr12:11653233-11653775
cg00748875	0.466422	0.221001	-3.6551	0.00181095	0.0322064	chr5:140175667-140176813
cg00755130	0.670432	0.217579	-3.87375	0.00111264	0.023771	chr6:32729343-32729877
cg00756451	0.277597	0.20703	-3.45738	0.00281034	0.042432	chr12:114843023-114843610
cg00762160	0.410108	0.203993	-6.80141	2.2781e-06	0.000872359	chr14:37126787-37128274
cg00762738	0.823443	0.203075	-2.96469	0.00829809	0.0830718	chr1:205781871-205783010
cg00765783	0.337763	0.256219	-4.68768	0.000183332	0.0079746	chr16:12994575-12997690
cg00765828	0.282761	0.211821	-4.02618	0.000792257	0.0192176	chr12:130387610-130389139
cg00777627	0.302268	0.20451	-3.95381	0.000930842	0.021236	chr6:166073883-166077752
cg00778995	0.260237	0.235181	-4.38907	0.000353917	0.0117056	chr2:105468852-105473488
cg00779065	0.420469	0.24394	-4.32347	0.000409242	0.0127796	chr14:61114103-61116552
cg00784153	0.516212	0.241371	-4.46636	0.000298347	0.0105727	chr19:10077032-10077444
cg00786909	0.864109	0.212791	-2.91985	0.0091446	0.0880811	chr1:227163740-227164237
cg00790098	0.32271	0.271499	-4.27702	0.000453639	0.0135848	chr2:223167206-223167560
cg00792424	0.426327	0.2992	-7.25144	9.64203e-07	0.000633054	chr6:10384966-10385492
cg00792513	0.51354	0.202019	-4.50478	0.000274092	0.0100557	chr6:100066406-100067277
cg00795341	0.261945	0.209436	-4.00927	0.000822664	0.0197036	chr5:79330929-79331488
cg00800512	0.381963	0.283377	-6.13274	8.59718e-06	0.00157018	chr19:58094740-58095764
cg00803453	0.294672	0.212379	-2.94326	0.00869276	0.0853927	chr2:220348956-220349784
cg00803827	0.444143	0.234354	-5.51193	3.10852e-05	0.00296951	chr10:43393477-43394417
cg00811065	0.442215	0.238729	-5.12072	7.15459e-05	0.00464352	chr7:1286023-1287658
cg00812438	0.422094	0.336213	-5.74425	1.91079e-05	0.00233196	chr12:127940452-127940907
cg00812833	0.351337	0.268563	-4.70042	0.000178285	0.00784628	chr1:242686917-242687476
cg00814733	0.315073	0.250111	-4.65162	0.000198424	0.00830868	chr12:4378367-4382222
cg00816224	0.41241	0.335032	-8.20855	1.69543e-07	0.000320655	chr22:17083385-17083628
cg00816770	0.391806	0.224951	-5.14747	6.75468e-05	0.00449942	chr4:144620823-144622218
cg00824018	0.400887	0.303041	-6.41697	4.85289e-06	0.00117774	chr10:105036629-105038084
cg00824767	0.360647	0.232321	-5.15743	6.61161e-05	0.00444989	chr10:23487758-23488543
cg00831710	0.456338	0.246985	-4.49718	0.000278726	0.0101573	chr8:144240762-144242113
cg00836482	0.441049	0.380286	-6.08892	9.39847e-06	0.00163716	chr3:119528921-119529159
cg00840310	0.321921	0.220761	-3.44067	0.00291647	0.04343	chr9:74061514-74062097
cg00840332	0.501978	0.34928	-6.00108	1.12451e-05	0.00177861	chr7:127880751-127881375
cg00851770	0.25842	0.226926	-5.0019	9.246e-05	0.00536361	chr18:12254148-12255089
cg00852921	0.662974	0.206657	-6.16858	7.99437e-06	0.00152015	chr20:62119199-62120620
cg00853103	0.256895	0.21652	-4.6094	0.000217706	0.00876602	chr16:6533020-6533983
cg00854273	0.580845	0.200639	-5.00173	9.24952e-05	0.00536361	chr17:75953891-75955952
cg00860808	0.403695	0.244832	-4.71643	0.000172142	0.00769567	chr2:171670111-171670549
cg00872726	0.479733	0.338217	-6.67287	2.92695e-06	0.000962695	chr14:97499606-97500176
cg00878023	0.544609	0.256739	-2.87178	0.0101446	0.0938346	chrX:21391836-21393408
cg00890363	0.451909	0.234288	-4.08099	0.000701267	0.0178183	chr4:13543563-13546494
cg00901320	0.365466	0.20614	-3.87044	0.00112087	0.0238754	chr12:129337871-129338653
cg00910518	0.414076	0.339976	-10.5168	4.0899e-09	9.7206e-05	chr1:91190490-91192804
cg00911351	0.384616	0.205776	-5.46842	3.40761e-05	0.00311979	chr5:140767197-140767695
cg00912625	0.349879	0.250273	-6.03848	1.04169e-05	0.00171993	chr3:2140030-2141784
cg00914726	0.430008	0.246014	-4.16353	0.000583657	0.0159216	chr1:60539316-60539540
cg00916536	0.443469	0.257289	-5.37985	4.11102e-05	0.00345096	chr2:87015975-87018182
cg00919016	0.405836	0.252827	-3.73851	0.00150396	0.0287031	chr7:139167481-139168712
cg00919971	0.364964	0.251145	-5.65925	2.28141e-05	0.00255448	chr7:1286023-1287658
cg00924004	0.320807	0.246081	-5.56867	2.75854e-05	0.00279866	chr8:65491084-65491319
cg00931558	0.307196	0.223024	-4.44191	0.000314896	0.0109259	chr8:77594256-77594860
cg00939495	0.456303	0.340357	-6.28624	6.30449e-06	0.0013425	chr4:9783036-9784960
cg00945234	0.351131	0.223044	-5.52482	3.0252e-05	0.00293234	chr1:50884229-50891471
cg00950846	0.277049	0.202267	-4.86229	0.000125189	0.00638818	chr16:62069122-62070634
cg00956199	0.355702	0.264366	-4.38637	0.000356039	0.0117431	chr10:8077830-8078378
cg00960395	0.331876	0.222475	-4.74011	0.000163446	0.00746354	chr17:46800534-46800746
cg00960898	0.478292	0.230095	-4.12436	0.000636768	0.0168159	chrX:136113584-136114232
cg00962755	0.705613	0.21417	-6.25754	6.67927e-06	0.00139448	chr1:201437520-201438648
cg00963169	0.395626	0.330542	-6.03241	1.05468e-05	0.00172559	chr1:50513645-50514320
cg00963378	0.343155	0.221753	-3.03883	0.00706238	0.0752035	chr13:20716138-20717372
cg00969405	0.636917	0.201587	-2.85945	0.0104177	0.0952701	chr7:27182614-27185562
cg00970313	0.289741	0.231353	-5.56134	2.80137e-05	0.00282203	chr14:37126787-37128274
cg00970558	0.329238	0.207637	-3.99421	0.000850724	0.0201082	chr19:7852933-7854557
cg00983904	0.477248	0.400482	-7.94702	2.6936e-07	0.000395895	chr12:6664426-6665336
cg00986824	0.350757	0.304985	-7.05757	1.39175e-06	0.000733418	chr12:75601082-75601752
cg00991875	0.398298	0.275828	-3.65594	0.00180756	0.0321741	chr6:161100093-161100456
cg00992850	0.487317	0.225797	-5.9177	1.33448e-05	0.00194007	chr7:25902122-25902472
cg00997079	0.362526	0.228597	-5.45431	3.51078e-05	0.00317189	chr2:80529678-80530846
cg00997551	0.474523	0.207106	-3.57822	0.0021488	0.0358311	chr8:109094486-109095849
cg00998387	0.339839	0.24203	-4.95645	0.000102028	0.00565536	chr8:65281904-65283043
cg01002253	0.437969	0.290425	-6.37263	5.30191e-06	0.0012266	chr4:164264822-164265772
cg01003961	0.535213	0.331661	-7.35925	7.87914e-07	0.000592615	chr7:20823308-20825662
cg01005968	0.370205	0.217283	-3.0367	0.0070953	0.0754093	chr19:45997874-45998256
cg01009664	0.386508	0.233155	-5.06421	8.08124e-05	0.00495707	chr3:129693128-129694841
cg01014615	0.575841	0.268488	-4.70663	0.000175878	0.00779394	chr2:177027618-177028014
cg01019587	0.441369	0.28837	-5.85916	1.50572e-05	0.00208143	chr7:53286852-53287192
cg01024168	0.335249	0.24939	-7.88117	3.03087e-07	0.000412418	chr7:27208872-27209616
cg01024444	0.502182	0.309152	-3.93637	0.000967723	0.0217654	chr19:52222424-52223208
cg01046104	0.426944	0.319224	-4.96728	9.96599e-05	0.00558908	chr19:58094740-58095764
cg01046746	0.517751	0.255317	-4.46056	0.00030219	0.0106477	chrX:150863180-150864078
cg01047586	0.482376	0.313416	-4.07093	0.000717141	0.0180595	chr2:176933132-176933449
cg01047904	0.273942	0.210345	-2.87576	0.010058	0.0933516	chr12:20521617-20523122
cg01048962	0.36552	0.28327	-4.42778	0.000324885	0.0111306	chr19:21646329-21646536
cg01049530	0.295561	0.206113	-2.8884	0.00978748	0.0918295	chr4:81951942-81952808
cg01052879	0.257265	0.220883	-3.88228	0.00109168	0.0235093	chr20:61806255-61810867
cg01054478	0.387479	0.319253	-6.35244	5.52051e-06	0.00125438	chr5:180100701-180101209
cg01059449	0.42062	0.227172	-5.84441	1.55235e-05	0.00210834	chr18:44337511-44338100
cg01066602	0.375395	0.219886	-6.10592	9.07888e-06	0.00160791	chr7:35301151-35301731
cg01070209	0.299423	0.252595	-4.18945	0.000550979	0.0153641	chr12:119419106-119419810
cg01072076	0.452716	0.230743	-3.08615	0.00636939	0.070591	chr5:1930755-1931986
cg01074325	0.644595	0.278841	-6.85817	2.04088e-06	0.000844234	chr6:30139719-30140263
cg01075271	0.382521	0.259109	-5.38982	4.0249e-05	0.00341485	chr14:38080240-38080678
cg01082512	0.30783	0.207987	-4.39257	0.000351187	0.0116478	chr10:23462225-23463889
cg01082843	0.287648	0.207848	-4.09835	0.000674698	0.0174117	chr2:210636345-210636935
cg01085125	0.450835	0.213058	-5.59788	2.59437e-05	0.00271875	chr5:122424338-122424539
cg01085362	0.365378	0.21579	-3.53442	0.00236853	0.0381566	chr19:31847947-31848209
cg01085837	0.286781	0.22895	-5.86189	1.49725e-05	0.00207737	chr12:22093955-22095357
cg01104724	0.371732	0.265763	-5.58495	2.66579e-05	0.00275553	chr7:56297433-56297662
cg01105140	0.363016	0.265433	-6.21742	7.24228e-06	0.00145873	chr1:149137543-149138399
cg01105418	0.694639	0.279324	-3.39175	0.00325039	0.0464194	chr1:244213398-244213619
cg01106926	0.398655	0.218931	-4.58716	0.000228612	0.00900932	chr4:13537647-13537973
cg01108118	0.287827	0.225949	-4.39621	0.00034837	0.0116041	chr6:391189-393790
cg01114088	0.319013	0.217918	-3.919	0.00100592	0.0223286	chr4:5021004-5021329
cg01120173	0.464462	0.212763	-3.41206	0.00310735	0.045187	chr17:5019638-5019879
cg01130127	0.390284	0.259083	-5.11594	7.22868e-05	0.00466839	chr19:51227662-51228883
cg01142635	0.47266	0.272567	-4.84684	0.000129475	0.00651803	chr4:6223567-6224224
cg01146232	0.402621	0.265769	-4.11479	0.000650468	0.0170301	chr16:51183700-51188763
cg01148781	0.69108	0.212519	-4.08868	0.000689365	0.0176231	chr8:99960498-99961438
cg01150433	0.41556	0.213446	-4.52211	0.000263821	0.0098372	chr3:147142182-147142391
cg01150683	0.481306	0.307714	-6.99628	1.56465e-06	0.000776555	chr10:111216605-111217083
cg01159623	0.297899	0.221417	-4.49447	0.000280398	0.0101932	chr7:70596229-70598382
cg01161204	0.432022	0.221103	-5.40925	3.86239e-05	0.00335032	chr11:115529998-115530548
cg01176516	0.290761	0.204034	-3.52317	0.0024285	0.0387687	chr7:63505978-63506298
cg01184975	0.466827	0.383651	-7.46754	6.44311e-07	0.000544321	chr12:114851958-114852360
cg01185626	0.333996	0.230266	-4.77162	0.000152567	0.00716339	chr1:75595814-75596162
cg01187920	0.473265	0.235142	-4.79775	0.000144103	0.00694248	chr5:71014918-71015715
cg01190024	0.402167	0.239797	-3.90919	0.00102815	0.0226437	chr10:8077830-8078378
cg01194371	0.454813	0.202812	-5.20403	5.98252e-05	0.00424106	chr5:79330929-79331488
cg01200640	0.384971	0.34279	-5.97009	1.19827e-05	0.00183267	chr8:686831-689496
cg01202666	0.350485	0.216372	-5.62975	2.42672e-05	0.00263803	chr7:19156051-19158042
cg01213381	0.368057	0.211909	-4.65267	0.000197967	0.00830321	chr14:57278069-57278287
cg01215762	0.561921	0.264637	-5.49315	3.23416e-05	0.00303344	chr7:27212417-27214396
cg01227537	0.435	0.268404	-3.94513	0.000949017	0.0214993	chr3:147126989-147128999
cg01234044	0.301509	0.22002	-4.3314	0.000402119	0.0126442	chr7:1269166-1282864
cg01236132	0.446984	0.223803	-5.16659	6.48282e-05	0.00441175	chr13:112720565-112723582
cg01237333	0.481313	0.235483	-6.35605	5.48068e-06	0.00124931	chr9:112917-114839
cg01240056	0.431914	0.369817	-8.37423	1.27029e-07	0.00031632	chr7:1263497-1264364
cg01243371	0.637579	0.363856	-5.06129	8.13237e-05	0.00497368	chr16:86549070-86550512
cg01246835	0.239736	0.208184	-5.18446	6.23889e-05	0.00433205	chr7:6703504-6704075
cg01253160	0.511921	0.204748	-4.64943	0.000199379	0.00833303	chr11:124745910-124746773
cg01255417	0.450158	0.202107	-6.04654	1.02469e-05	0.00170755	chr6:10422322-10422648
cg01257975	0.448873	0.228737	-4.35244	0.000383808	0.012278	chr22:40057942-40058844
cg01261206	0.798623	0.267592	-2.88432	0.00987403	0.0923063	chr11:1009404-1009649
cg01268824	0.419783	0.314994	-4.45507	0.000305877	0.0107337	chr19:58220190-58220517
cg01269620	0.38005	0.304575	-5.52723	3.00991e-05	0.00292203	chr6:166073883-166077752
cg01281157	0.47185	0.30934	-5.04403	8.44106e-05	0.00508623	chr5:178421226-178422337
cg01283246	0.377434	0.340889	-7.32206	8.44597e-07	0.000603328	chr5:135265849-135266517
cg01287000	0.619147	0.259775	-5.65028	2.32466e-05	0.00258585	chr8:145938493-145939708
cg01287975	0.415224	0.221408	-3.88884	0.00107585	0.0233165	chr7:97361133-97363018
cg01289769	0.786333	0.305155	-3.48365	0.00265125	0.0409035	chr3:125075916-125076481
cg01293179	0.400571	0.221608	-3.33314	0.00370033	0.050361	chr2:176993480-176995557
cg01294808	0.601406	0.33781	-6.45433	4.50512e-06	0.0011427	chr5:3594468-3603054
cg01295203	0.423666	0.251436	-6.55021	3.72554e-06	0.00105412	chr8:70981874-70984888
cg01295392	0.422704	0.219544	-4.80337	0.000142348	0.00688955	chr12:108168987-108169570
cg01301382	0.439466	0.279703	-4.00538	0.000829824	0.0197979	chr18:15197651-15198309
cg01302656	0.469781	0.226871	-5.231	5.64662e-05	0.00411084	chr14:29254366-29255069
cg01307130	0.380661	0.316365	-4.20087	0.000537185	0.0151226	chr10:71331450-71331691
cg01309744	0.34823	0.221958	-4.63453	0.00020601	0.00850251	chr7:155164558-155167854
cg01310750	0.470673	0.221395	-4.69582	0.000180091	0.00788849	chr19:52995941-52996595
cg01315916	0.431792	0.26142	-6.10276	9.13742e-06	0.00161023	chr5:3590645-3592000
cg01316476	0.707542	0.209495	-4.15976	0.000588569	0.016014	chr7:25898238-25898771
cg01328892	0.348336	0.231442	-3.80004	0.00131128	0.0263699	chr6:133562087-133563586
cg01342746	0.332919	0.210139	-4.96318	0.000100549	0.00561335	chr4:44449387-44451133
cg01345315	0.381021	0.233598	-4.52463	0.000262356	0.00981353	chr12:43944720-43946285
cg01350077	0.377326	0.330612	-6.02008	1.08162e-05	0.00175027	chr6:41604584-41606663
cg01352175	0.380297	0.229184	-5.62201	2.46638e-05	0.00265646	chr18:44772993-44775577
cg01354473	0.47749	0.245475	-6.98525	1.59804e-06	0.000785816	chr7:27203916-27206462
cg01360618	0.347754	0.293217	-3.85303	0.00116521	0.0244792	chr3:69591012-69592050
cg01366419	0.36884	0.264163	-7.06974	1.35986e-06	0.000727496	chr7:70596229-70598382
cg01366595	0.355979	0.220459	-5.40126	3.92841e-05	0.00336924	chr5:42951077-42952410
cg01369750	0.257338	0.203	-3.7674	0.0014102	0.0275813	chr8:686831-689496
cg01371799	0.361894	0.241857	-5.16733	6.47249e-05	0.00441011	chr7:1263497-1264364
cg01381846	0.613876	0.430217	-8.09901	2.056e-07	0.000345794	chr7:27203916-27206462
cg01382137	0.345661	0.258006	-5.28958	4.98214e-05	0.00384705	chr13:53424942-53425995
cg01382864	0.487639	0.235358	-5.39997	3.93912e-05	0.00337419	chr2:220173871-220174283
cg01392544	0.317728	0.288377	-4.01395	0.000814138	0.0195612	chr10:18429126-18430234
cg01396176	0.370545	0.250942	-6.04537	1.02712e-05	0.00170774	chr12:114881650-114881937
cg01396387	0.308053	0.207222	-5.60358	2.56356e-05	0.00270235	chr16:82660652-82661813
cg01405040	0.398025	0.32695	-6.48753	4.21767e-06	0.00111052	chr2:176964063-176965509
cg01405404	0.420405	0.282443	-4.75185	0.000159303	0.00735111	chr19:37282556-37282788
cg01407406	0.403764	0.252604	-4.11953	0.000643641	0.0169258	chr16:77468310-77469074
cg01408508	0.648906	0.366012	-5.28209	5.06246e-05	0.00387467	chr20:26188639-26190348
cg01408654	0.276492	0.208836	-5.14739	6.75587e-05	0.00449942	chr4:134069163-134070442
cg01410878	0.267645	0.24761	-4.00935	0.000822529	0.0197027	chr17:32905966-32908951
cg01414185	0.440656	0.283909	-4.16149	0.000586299	0.0159766	chr2:177017267-177017489
cg01414268	0.413318	0.279067	-4.2269	0.000507011	0.0145711	chr8:2480426-2480920
cg01419831	0.415267	0.376851	-7.3054	8.71355e-07	0.000610136	chr2:162283582-162284677
cg01423964	0.37777	0.365106	-5.10421	7.41351e-05	0.00473146	chr1:111216245-111217937
cg01427575	0.282382	0.202919	-3.7598	0.00143429	0.0278796	chr19:51169660-51172023
cg01429449	0.474183	0.255036	-5.3389	4.48507e-05	0.00362497	chr2:176936247-176936809
cg01436998	0.35519	0.278331	-5.1502	6.71511e-05	0.00448865	chr19:38307879-38308526
cg01445580	0.328963	0.256501	-3.40984	0.00312273	0.0453514	chr1:34628784-34630976
cg01447112	0.459203	0.40056	-9.4362	2.16485e-08	0.000185738	chr7:6703504-6704075
cg01452847	0.483758	0.401206	-7.56194	5.41337e-07	0.000516023	chr17:46710813-46711419
cg01454487	0.253846	0.21252	-5.52805	3.0047e-05	0.00291926	chr15:45427297-45428206
cg01454947	0.805726	0.21314	-2.94165	0.00872296	0.0855856	chr2:99224682-99225322
cg01455568	0.345774	0.21638	-5.08819	7.67385e-05	0.0048123	chr7:155258828-155261403
cg01461410	0.266387	0.22606	-3.80807	0.00128803	0.026048	chr6:85472703-85474132
cg01464835	0.381253	0.316877	-4.89933	0.000115497	0.0060826	chr19:30015782-30021367
cg01465769	0.659004	0.204181	-5.54946	2.87223e-05	0.00285948	chr3:53229991-53230204
cg01477985	0.351131	0.27084	-3.70063	0.00163637	0.0302804	chr13:112726282-112728419
cg01485075	0.51241	0.385623	-5.7134	2.03758e-05	0.00240775	chr19:22817275-22817546
cg01495122	0.374939	0.258468	-4.42705	0.000325409	0.0111377	chr8:41165853-41167140
cg01496199	0.4974	0.231123	-3.72344	0.00155528	0.0293264	chr19:39754974-39756540
cg01500945	0.409439	0.315132	-4.17682	0.000566671	0.0156196	chr16:51183700-51188763
cg01501009	0.284351	0.212566	-6.25084	6.77004e-06	0.00140331	chr19:57182888-57183375
cg01503065	0.355576	0.205866	-4.50911	0.000271491	0.0100113	chr4:155410624-155413393
cg01506298	0.548969	0.250836	-3.33208	0.00370895	0.0504494	chr2:89064494-89065513
cg01517740	0.345985	0.200154	-4.38835	0.000354482	0.0117189	chr8:65290109-65290946
cg01519253	0.268751	0.224424	-3.50797	0.00251186	0.0396108	chr12:114886355-114886579
cg01519877	0.267698	0.22374	-3.22083	0.00474026	0.0587871	chr19:39989398-39990140
cg01520571	0.33859	0.207577	-3.45173	0.00284581	0.0427305	chr17:35291900-35300875
cg01523865	0.515914	0.221722	-5.90194	1.37852e-05	0.00197769	chrX:136651179-136651656
cg01525538	0.624058	0.240642	-6.15527	8.21294e-06	0.00154186	chr1:228785987-228786204
cg01527159	0.317879	0.203447	-4.1178	0.000646123	0.0169662	chr19:21657570-21658035
cg01530101	0.568989	0.281138	-5.57692	2.71114e-05	0.00277665	chr11:2890389-2891337
cg01530162	0.379794	0.218341	-2.87096	0.0101625	0.0939223	chrX:139589971-139590480
cg01530605	0.437501	0.23137	-4.37795	0.000362733	0.0118782	chr3:181413015-181414022
cg01532168	0.349331	0.292101	-6.44118	4.62449e-06	0.00115677	chr8:140714586-140718259
cg01532436	0.521553	0.327744	-5.61051	2.52657e-05	0.0026856	chr19:48983563-48984175
cg01535698	0.364254	0.331887	-6.33129	5.75932e-06	0.0012798	chr1:240254960-240257063
cg01554437	0.523986	0.21208	-4.24029	0.000492155	0.0143114	chr14:21091095-21091439
cg01559663	0.338332	0.255207	-4.50579	0.000273487	0.0100406	chr8:53851702-53854426
cg01565438	0.47054	0.210703	-4.19959	0.000538713	0.0151488	chr17:33776554-33776888
cg01566235	0.333012	0.20492	-4.33444	0.000399422	0.012587	chr14:36990874-36991209
cg01566592	0.281764	0.212489	-4.56007	0.000242656	0.00935317	chr8:104510871-104513913
cg01568492	0.657836	0.207936	-6.2583	6.66915e-06	0.00139368	chr2:130986132-130987183
cg01570424	0.382454	0.304486	-4.18029	0.000562317	0.0155549	chr5:2038528-2038949
cg01572513	0.496377	0.267513	-4.16734	0.000578728	0.0158381	chr4:147558232-147558583
cg01574663	0.352949	0.205332	-4.54754	0.000249444	0.00950029	chr16:22824617-22826459
cg01574673	0.327694	0.207878	-5.79285	1.72728e-05	0.00222227	chr1:156593658-156595283
cg01577751	0.309692	0.209086	-5.60158	2.57433e-05	0.00270731	chr12:54332806-54333731
cg01578017	0.32993	0.243142	-3.30163	0.003967	0.0526243	chr7:84814840-84816242
cg01579289	0.401074	0.346181	-5.18985	6.16718e-05	0.00430421	chr2:71503548-71504233
cg01580681	0.42177	0.226685	-6.54795	3.74224e-06	0.0010555	chr4:174450047-174451469
cg01581084	0.591266	0.33464	-5.78946	1.73948e-05	0.00223153	chr8:99960498-99961438
cg01582980	0.423265	0.273853	-7.14353	1.18198e-06	0.000683572	chr7:20823308-20825662
cg01586959	0.366834	0.231166	-5.10086	7.46724e-05	0.00474452	chr16:86541431-86545228
cg01593190	0.292639	0.242823	-4.07935	0.000703827	0.0178579	chr5:178770725-178772794
cg01597641	0.346087	0.209943	-3.30668	0.00392302	0.0522783	chr7:155241324-155243757
cg01601746	0.267314	0.230128	-3.98691	0.00086467	0.0203273	chr19:58038573-58039208
cg01609275	0.438546	0.236874	-4.61394	0.000215542	0.00872299	chr14:37049334-37051726
cg01610231	0.342633	0.207231	-4.25209	0.000479435	0.0140921	chr4:111554966-111555504
cg01610488	0.325622	0.231558	-3.72476	0.00155073	0.0292669	chr8:72987481-72988023
cg01610605	0.361691	0.213773	-4.63423	0.000206145	0.00850631	chr16:6068915-6070401
cg01610632	0.460559	0.241866	-5.29268	4.94936e-05	0.00383337	chr3:147126989-147128999
cg01614020	0.360557	0.337286	-6.73753	2.57955e-06	0.000920062	chr8:24812947-24814299
cg01614102	0.515683	0.343712	-4.9677	9.95679e-05	0.00558745	chr12:115135926-115136350
cg01615424	0.340076	0.260908	-4.69459	0.00018058	0.00790309	chr15:32638145-32639476
cg01618130	0.298485	0.208721	-4.63138	0.000207438	0.00853477	chr16:1967800-1968970
cg01620164	0.477763	0.26211	-3.41994	0.00305359	0.0447127	chr2:164592918-164593511
cg01627823	0.422653	0.309651	-7.16991	1.12442e-06	0.000671471	chr14:37125220-37125661
cg01630690	0.40287	0.271555	-5.77254	1.80167e-05	0.00226246	chr14:36991595-36992488
cg01638213	0.440624	0.391068	-7.51502	5.90196e-07	0.000526964	chr19:1776028-1776730
cg01638592	0.229894	0.216174	-3.46517	0.00276222	0.0419511	chr12:111471961-111473546
cg01642521	0.327031	0.300166	-4.88429	0.000119338	0.00620706	chr11:20618198-20619920
cg01645753	0.374393	0.313724	-5.52769	3.007e-05	0.00292026	chr15:83315117-83317541
cg01650904	0.324758	0.202144	-4.77423	0.000151699	0.00714238	chr20:37352131-37357372
cg01656244	0.393152	0.2283	-5.76267	1.839e-05	0.00228599	chr8:65286068-65286659
cg01657574	0.349664	0.205689	-4.91143	0.000112501	0.0059809	chr6:5994910-5995203
cg01658421	0.47237	0.226048	-5.20298	5.99589e-05	0.00424583	chr2:176944088-176948446
cg01663016	0.321625	0.209211	-3.79985	0.00131182	0.0263709	chr5:168727430-168728275
cg01664241	0.386596	0.20538	-5.08828	7.67247e-05	0.0048123	chr4:73433784-73434289
cg01664666	0.338765	0.252062	-4.38141	0.000359964	0.0118245	chr1:242686917-242687476
cg01672943	0.304265	0.277632	-6.11222	8.96315e-06	0.00159534	chr14:37125220-37125661
cg01679167	0.460175	0.340085	-5.77981	1.77468e-05	0.00224726	chrX:6144121-6145906
cg01685883	0.351044	0.200772	-4.31568	0.000416374	0.0129024	chr4:155254131-155254603
cg01688536	0.444914	0.397624	-8.33004	1.37149e-07	0.0003204	chr7:35296922-35298218
cg01689438	0.367116	0.278542	-4.32206	0.000410522	0.0128007	chr3:147142182-147142391
cg01693350	0.610339	0.271756	-4.37951	0.000361486	0.011857	chr11:32452145-32452708
cg01695225	0.416527	0.253377	-7.21504	1.03258e-06	0.000644702	chr2:73151201-73152060
cg01696226	0.367082	0.213821	-3.23504	0.00459436	0.0576515	chr17:79448219-79448827
cg01705052	0.364698	0.335675	-5.45176	3.52981e-05	0.00318327	chr16:12994575-12997690
cg01708273	0.457945	0.297166	-6.80399	2.26673e-06	0.000872359	chr2:176971707-176972305
cg01709312	0.760033	0.27374	-4.11598	0.000648739	0.017006	chr10:112631415-112632476
cg01716975	0.521349	0.224871	-4.65249	0.000198045	0.00830452	chr8:65290109-65290946
cg01717446	0.357927	0.266847	-5.06937	7.99175e-05	0.0049225	chr2:71503548-71504233
cg01718447	0.405476	0.256961	-3.96139	0.000915258	0.0210447	chr7:30721373-30722445
cg01718742	0.39156	0.307106	-6.13566	8.54624e-06	0.00156488	chr16:62069122-62070634
cg01720455	0.36563	0.212138	-5.02821	8.7347e-05	0.00518218	chr2:176944088-176948446
cg01727145	0.544176	0.237748	-6.04421	1.02957e-05	0.00170802	chr2:220312699-220314094
cg01729491	0.446931	0.217354	-5.8237	1.62031e-05	0.00215536	chr7:27227521-27229043
cg01729717	0.357259	0.297105	-5.6652	2.25321e-05	0.00253754	chr13:84453665-84453897
cg01729827	0.37263	0.300779	-5.12312	7.11786e-05	0.00462895	chr20:54578604-54580678
cg01730970	0.48751	0.298633	-4.80652	0.000141372	0.0068633	chr1:27687025-27687743
cg01735384	0.438579	0.328711	-5.27121	5.18149e-05	0.00392865	chr6:28602854-28603295
cg01739725	0.376492	0.29478	-5.08508	7.72558e-05	0.00482827	chr14:38067447-38069207
cg01743841	0.297381	0.248084	-3.40459	0.00315926	0.0456716	chr20:61992187-61993599
cg01749491	0.31244	0.227638	-3.33028	0.00372374	0.0505645	chr2:176949512-176949795
cg01750714	0.302975	0.223489	-3.57841	0.00214789	0.0358247	chr12:119418592-119418834
cg01757312	0.470839	0.22777	-6.17424	7.90324e-06	0.00151973	chr13:112720565-112723582
cg01764904	0.400006	0.205588	-3.4185	0.00306334	0.0447844	chr15:60289326-60289533
cg01765111	0.377142	0.241403	-3.83437	0.0012147	0.025103	chr1:37783612-37784258
cg01774159	0.256376	0.200388	-3.50963	0.00250265	0.0395243	chr8:80523976-80525765
cg01775414	0.337774	0.251971	-4.37802	0.000362679	0.0118775	chr22:45403037-45406372
cg01776229	0.491302	0.224636	-4.17862	0.000564407	0.0155849	chrX:82763572-82764462
cg01777643	0.378721	0.317717	-7.22583	1.01179e-06	0.000638431	chr1:224803638-224805314
cg01779765	0.427546	0.239482	-2.9614	0.00835743	0.0834293	chr14:62583680-62584279
cg01779771	0.284805	0.234206	-4.03981	0.000768589	0.018864	chr8:105235385-105235979
cg01783070	0.302667	0.242783	-3.94224	0.000955145	0.0215907	chr20:21686200-21687689
cg01789499	0.741656	0.207993	-3.25095	0.00443612	0.0564366	chr4:81109888-81110460
cg01791371	0.282309	0.215305	-5.64593	2.34587e-05	0.00259165	chr6:50818181-50818431
cg01791874	0.25849	0.221838	-3.8035	0.00130119	0.0262277	chr5:16179065-16180420
cg01792403	0.281732	0.211848	-4.07051	0.000717817	0.0180678	chr13:100620242-100624348
cg01796166	0.459598	0.313922	-6.01256	1.0984e-05	0.00175761	chr14:95239376-95239679
cg01800521	0.339688	0.208883	-3.60586	0.0020207	0.0344802	chr20:21501962-21503931
cg01802258	0.286251	0.250743	-4.32583	0.000407115	0.0127439	chr14:92789495-92790712
cg01805540	0.342982	0.302442	-3.9795	0.000879064	0.020529	chr10:18429126-18430234
cg01807768	0.377383	0.219867	-4.07109	0.00088886	0.0206805	chr6:10390889-10391098
cg01815671	0.345879	0.290401	-5.53592	2.95532e-05	0.00289636	chr3:126113548-126113967
cg01817364	0.721123	0.328952	-3.43061	0.00298222	0.0440281	chr5:43037260-43037520
cg01824466	0.656815	0.352591	-7.37005	7.72202e-07	0.000588244	chr8:95960752-95962372
cg01829241	0.48118	0.262134	-3.04638	0.00694714	0.0744612	chr4:8582037-8583364
cg01834022	0.449494	0.311355	-4.2572	0.000474028	0.0139932	chr4:5709986-5710495
cg01836687	0.443393	0.356608	-5.78272	1.76396e-05	0.00223983	chr22:17081937-17082595
cg01851378	0.540811	0.376853	-6.03034	1.05915e-05	0.00172814	chr16:51183700-51188763
cg01855313	0.391671	0.242067	-3.48776	0.00262717	0.0406917	chr3:120626881-120627579
cg01856162	0.532163	0.326067	-4.95496	0.000102356	0.00566636	chr2:233350279-233352974
cg01870826	0.463647	0.236184	-6.07591	9.6509e-06	0.00165575	chr7:5111621-5112088
cg01873886	0.373644	0.294794	-3.76359	0.00142221	0.0277204	chr14:54420185-54422958
cg01874697	0.3289	0.229839	-4.57455	0.000235043	0.00918607	chr10:106399568-106402812
cg01878345	0.521242	0.44284	-8.46813	1.08024e-07	0.00029854	chr2:105468852-105473488
cg01883425	0.362426	0.237641	-5.92197	1.3228e-05	0.00193276	chr6:41606995-41607238
cg01889143	0.260759	0.228929	-4.44327	0.000313955	0.0109081	chr5:134825399-134826496
cg01893212	0.478953	0.417283	-5.19429	6.10876e-05	0.00428274	chr7:49813009-49815752
cg01897496	0.351759	0.205576	-4.04569	0.000758594	0.0187186	chr2:182547874-182549177
cg01898698	0.553089	0.297023	-8.86767	5.4879e-08	0.000230401	chr2:105468852-105473488
cg01898964	0.58451	0.205465	-3.61421	0.00198347	0.0340752	chr2:175204844-175207553
cg01901262	0.481197	0.306181	-4.78022	0.000149727	0.00709831	chr16:54962423-54967805
cg01910869	0.290692	0.200952	-4.64392	0.000201804	0.00839616	chr13:78492426-78493382
cg01913196	0.530222	0.245579	-3.71772	0.00157525	0.0295498	chrX:125685712-125686941
cg01914621	0.413679	0.251502	-5.13258	6.97444e-05	0.00457406	chr7:155258828-155261403
cg01916088	0.43669	0.316699	-4.38469	0.000357368	0.0117652	chr6:41528267-41528900
cg01919632	0.311202	0.220332	-4.35862	0.000378588	0.0121727	chr14:85999533-86000478
cg01921432	0.377792	0.288382	-5.03264	8.65145e-05	0.0051529	chr1:91182510-91182857
cg01923020	0.771204	0.206184	-3.59736	0.00205925	0.0348861	chr11:117186345-117186979
cg01926906	0.34825	0.209459	-3.7132	0.0015912	0.0297442	chr8:65499749-65500145
cg01927745	0.500831	0.246418	-6.94992	1.71013e-06	0.000794831	chr5:72676121-72678421
cg01937068	0.352515	0.216	-5.57385	2.72866e-05	0.00278738	chr1:156405161-156406350
cg01939453	0.433793	0.327026	-7.13043	1.21171e-06	0.000687875	chr6:166073883-166077752
cg01939477	0.346227	0.310376	-4.60694	0.000218885	0.00878743	chr11:43602546-43603215
cg01942962	0.406663	0.331332	-6.63129	3.17568e-06	0.000993126	chr4:158143297-158144053
cg01944655	0.3956	0.223996	-5.4419	3.60424e-05	0.00321447	chr12:119418592-119418834
cg01950845	0.295177	0.240135	-3.82484	0.00124077	0.0254485	chr15:93631429-93633173
cg01951086	0.367585	0.218862	-3.44899	0.00286315	0.0429154	chr4:111553080-111554210
cg01951637	0.293113	0.234515	-3.54588	0.00230898	0.0375485	chr16:89006335-89008600
cg01956420	0.374609	0.322989	-4.90675	0.00011365	0.00602172	chr13:110958892-110960590
cg01959730	0.457563	0.356827	-5.60246	2.56957e-05	0.00270628	chr1:119549145-119551320
cg01962146	0.393215	0.200176	-7.25999	9.48825e-07	0.000629433	chr4:995483-997541
cg01966891	0.622118	0.214504	-4.12996	0.000628883	0.0166892	chr15:95869956-95870322
cg01969701	0.666997	0.40901	-5.70495	2.07379e-05	0.00243441	chr11:69285725-69286479
cg01972418	0.369367	0.26375	-5.51178	3.10952e-05	0.00296967	chr14:37125220-37125661
cg01972751	0.445874	0.377129	-7.00232	1.54666e-06	0.000773352	chr6:137814356-137815202
cg01975483	0.372399	0.289788	-4.46379	0.000300043	0.0106004	chr2:145273457-145275378
cg01979888	0.538896	0.233878	-4.5502	0.000247988	0.00946845	chr12:6664426-6665336
cg01980311	0.485029	0.219578	-4.29973	0.000431354	0.0131814	chr3:130235990-130236203
cg01992382	0.590002	0.271058	-3.36934	0.00341565	0.0479	chr6:32063534-32065044
cg01994205	0.349646	0.239008	-5.65368	2.30817e-05	0.00257233	chr13:79175611-79177985
cg01995480	0.312068	0.276092	-4.79582	0.000144713	0.00695529	chr22:45403037-45406372
cg01995743	0.318676	0.249203	-5.30389	4.83242e-05	0.00377891	chr6:118228043-118229811
cg01997272	0.453618	0.299791	-6.02801	1.06421e-05	0.00173382	chr14:103739579-103740892
cg01998213	0.643808	0.261749	-3.68204	0.00170554	0.0311053	chr7:19151967-19152347
cg02000318	0.340655	0.216448	-5.39507	3.98035e-05	0.00338888	chr7:27198183-27198514
cg02000882	0.287732	0.243039	-3.6992	0.0016416	0.0303393	chr16:86541431-86545228
cg02002551	0.414421	0.203074	-4.26356	0.000467387	0.0138614	chr8:24770909-24772547
cg02002583	0.290119	0.244445	-6.68967	2.83229e-06	0.000954268	chr19:53811621-53812011
cg02004851	0.473252	0.246949	-4.81204	0.000139679	0.00681061	chr5:140207726-140208078
cg02005873	0.572377	0.330683	-5.20237	6.00383e-05	0.00424604	chr6:10383526-10384114
cg02008651	0.587968	0.301602	-4.65334	0.000197678	0.00829824	chr14:29247325-29247624
cg02009585	0.324465	0.245286	-4.84364	0.000130379	0.00654668	chr3:179754521-179755245
cg02011374	0.378588	0.256959	-6.18516	7.73035e-06	0.0015057	chr19:1762373-1762848
cg02012576	0.233479	0.21823	-4.48111	0.000288788	0.0103682	chr12:133484659-133485739
cg02012703	0.490962	0.426149	-6.35384	5.50501e-06	0.00125245	chr19:30015782-30021367
cg02013838	0.3601	0.234611	-4.88182	0.00011998	0.00623167	chr2:105459128-105461770
cg02018277	0.409539	0.331786	-5.87054	1.47075e-05	0.00205461	chr15:65116014-65116567
cg02022733	0.536193	0.254648	-4.60169	0.000221426	0.00883895	chr5:140864528-140864748
cg02023345	0.310804	0.270431	-4.53667	0.000255491	0.00964682	chr10:63212496-63213009
cg02026062	0.241189	0.202648	-4.15058	0.000600694	0.0162225	chr6:117085740-117086942
cg02027945	0.363824	0.281804	-3.82703	0.00123472	0.0253589	chr11:20618198-20619920
cg02034102	0.362657	0.201027	-4.61967	0.000212845	0.00865833	chr9:37026223-37028014
cg02035060	0.360281	0.26493	-5.11551	7.23537e-05	0.00466874	chr4:5889204-5890645
cg02036261	0.449781	0.322387	-7.97828	2.54741e-07	0.000385994	chr14:57274608-57276840
cg02037307	0.582158	0.276703	-5.32571	4.61283e-05	0.00368644	chr5:134363093-134365146
cg02039267	0.432647	0.249018	-5.51486	3.0894e-05	0.00296315	chr10:118893528-118894432
cg02043159	0.349925	0.287358	-4.39769	0.000347234	0.0115813	chr4:134069163-134070442
cg02051616	0.517404	0.210589	-5.2089	5.92032e-05	0.00421204	chr5:172660721-172661133
cg02065637	0.450607	0.233889	-4.77258	0.000152246	0.00715646	chr20:61806255-61810867
cg02067712	0.411196	0.242317	-4.20287	0.000534801	0.0150888	chr13:28365546-28365785
cg02069715	0.413902	0.22789	-4.3864	0.000356012	0.0117431	chr15:27215952-27216856
cg02071005	0.307568	0.253581	-6.48784	4.21508e-06	0.00111052	chr2:175199464-175202639
cg02076785	0.260545	0.207172	-4.20985	0.000526571	0.0149484	chr2:98962874-98964187
cg02078690	0.395434	0.230887	-3.94011	0.000959704	0.0216533	chr11:122852412-122852699
cg02081006	0.603582	0.372296	-5.73699	1.93986e-05	0.00234594	chr5:122430677-122431443
cg02081266	0.364928	0.320789	-8.20483	1.70654e-07	0.000320655	chr17:59528980-59530266
cg02087954	0.375904	0.334359	-9.3755	2.38653e-08	0.000192406	chr7:100608737-100609793
cg02091605	0.410164	0.30758	-6.51894	3.96316e-06	0.00108685	chr19:1776028-1776730
cg02093112	0.329709	0.233285	-3.01999	0.00735831	0.0771291	chr17:6679206-6679710
cg02093732	0.391187	0.289584	-7.51053	5.95096e-07	0.000526964	chr15:30515267-30518445
cg02106850	0.308795	0.205455	-4.71762	0.000171695	0.00768923	chr6:85472703-85474132
cg02109484	0.474692	0.222682	-5.74213	1.91923e-05	0.00233523	chr2:74875129-74875562
cg02111032	0.399468	0.247666	-5.9434	1.26578e-05	0.00188262	chr7:20817456-20818227
cg02115911	0.384492	0.244109	-3.57873	0.00214637	0.0358141	chr21:34395129-34400245
cg02119363	0.327437	0.274975	-5.28746	5.00472e-05	0.00385724	chr3:179754521-179755245
cg02119792	0.54366	0.398351	-6.94949	1.71154e-06	0.000794831	chr21:47009997-47011163
cg02120774	0.371261	0.258886	-4.21962	0.000515267	0.0147253	chr7:45960138-45961347
cg02126051	0.386439	0.209517	-4.16685	0.000579359	0.015848	chr3:147113609-147114479
cg02128112	0.394836	0.212344	-7.16402	1.13702e-06	0.000672236	chr16:48844552-48845264
cg02128244	0.489934	0.242626	-4.50008	0.000276951	0.0101133	chr19:31847947-31848209
cg02132714	0.386333	0.216619	-3.07517	0.00652403	0.0716627	chr17:46655216-46655604
cg02143877	0.379268	0.327795	-3.84768	0.0011792	0.0246596	chr20:52789253-52790986
cg02146929	0.331512	0.228289	-3.27663	0.00419196	0.0544991	chr6:166073883-166077752
cg02147764	0.283457	0.217972	-5.34095	4.46555e-05	0.00361329	chr2:45169506-45171884
cg02155398	0.399685	0.319284	-5.97174	1.19421e-05	0.00182841	chr2:45161428-45163058
cg02155658	0.317641	0.235978	-4.26359	0.000467356	0.0138614	chr20:21689759-21690048
cg02164046	0.413385	0.309632	-5.5705	2.74795e-05	0.0027951	chr3:187387915-187388176
cg02165355	0.345431	0.207994	-3.89975	0.00105001	0.0229367	chr5:178367621-178368725
cg02165743	0.281192	0.201287	-3.26133	0.00433584	0.0556434	chr6:28602854-28603295
cg02172150	0.374224	0.309082	-6.37557	5.27089e-06	0.00122233	chr7:70596229-70598382
cg02172312	0.420773	0.300374	-6.0231	1.07495e-05	0.00174355	chr16:62069122-62070634
cg02182795	0.301928	0.230104	-4.10238	0.00066867	0.0173172	chr8:57069688-57070047
cg02186782	0.417955	0.261601	-6.23912	6.93195e-06	0.00141952	chr15:33602817-33604003
cg02192967	0.25238	0.22965	-3.37702	0.00335805	0.0473691	chr4:90758009-90758870
cg02226645	0.369492	0.21025	-5.47343	3.37169e-05	0.00310525	chr8:65290109-65290946
cg02227188	0.386249	0.204586	-2.89814	0.00958376	0.0906578	chr12:54393375-54394648
cg02228111	0.348376	0.273231	-4.98868	9.51443e-05	0.00545249	chr12:132905450-132906206
cg02230017	0.335279	0.281138	-4.72645	0.000168409	0.00761039	chr16:6068915-6070401
cg02232208	0.419669	0.279407	-5.53948	2.93322e-05	0.00288565	chr3:147136904-147137328
cg02232704	0.477632	0.217687	-3.98882	0.000861007	0.0202679	chr10:26500608-26501126
cg02236650	0.345275	0.228051	-4.43012	0.000323211	0.011098	chr10:17270431-17272617
cg02237470	0.351365	0.311436	-5.22205	5.75588e-05	0.00415445	chr8:53851702-53854426
cg02245004	0.559431	0.206603	-2.86624	0.0102663	0.094477	chr15:76632263-76635515
cg02250846	0.329723	0.27169	-5.74855	1.89377e-05	0.00232089	chr19:23257958-23258518
cg02251859	0.264351	0.212243	-3.84694	0.00118114	0.0246915	chr5:89854291-89854956
cg02252323	0.320313	0.218808	-4.13691	0.000619244	0.0165369	chr3:22413493-22414365
cg02253760	0.510342	0.437764	-6.00893	1.10659e-05	0.00176682	chr3:147077116-147077672
cg02254574	0.433442	0.223445	-4.26218	0.00046882	0.0138947	chr17:32484008-32484280
cg02256049	0.373168	0.304168	-5.66615	2.24877e-05	0.00253706	chr11:115529998-115530548
cg02256631	0.311514	0.219369	-3.12455	0.00585605	0.0671278	chr16:31342453-31343140
cg02259324	0.420288	0.303454	-8.08458	2.10912e-07	0.000351367	chr15:78110842-78112853
cg02261899	0.382621	0.206355	-3.21065	0.0048476	0.0596234	chrX:125685712-125686941
cg02266732	0.319292	0.234073	-5.52434	3.02829e-05	0.002933	chr5:63256549-63257886
cg02268225	0.325771	0.261331	-3.96728	0.000903326	0.0208768	chr14:100437382-100438863
cg02273846	0.393489	0.244175	-4.20431	0.000533089	0.0150643	chr14:29243404-29243763
cg02279670	0.23031	0.214941	-3.5711	0.00218311	0.0362118	chr13:79175611-79177985
cg02281208	0.338503	0.265209	-4.6363	0.000205209	0.00848152	chr15:27215952-27216856
cg02282631	0.592375	0.269889	-3.28069	0.00415457	0.0541811	chr5:42951077-42952410
cg02300154	0.436582	0.397027	-7.56901	5.34351e-07	0.000514346	chr7:70596229-70598382
cg02315940	0.282413	0.211838	-3.15368	0.00549377	0.0644943	chr3:139653431-139655115
cg02317400	0.364799	0.286721	-4.94526	0.000104533	0.00574666	chr10:135048798-135052077
cg02318567	0.329252	0.220628	-4.85079	0.000128365	0.00648411	chr16:31548738-31549184
cg02318784	0.461863	0.225674	-4.74669	0.000161114	0.00740147	chr15:27212903-27213396
cg02318926	0.379138	0.323521	-7.27112	9.29196e-07	0.000626216	chr15:83951981-83953930
cg02320543	0.416195	0.221775	-4.66621	0.000192172	0.00817458	chr14:61108955-61109786
cg02320740	0.235871	0.212093	-5.11892	7.18248e-05	0.00465431	chr10:106399568-106402812
cg02331262	0.642916	0.200647	-2.98102	0.00800899	0.0812223	chr16:87991288-87991596
cg02332525	0.384403	0.210099	-4.9919	9.44832e-05	0.00543787	chr3:6902824-6903516
cg02332982	0.333848	0.267617	-6.08854	9.40573e-06	0.00163732	chr12:45444203-45445386
cg02340083	0.260357	0.217377	-4.31509	0.000416916	0.012912	chr1:50881885-50882103
cg02344833	0.498643	0.424921	-9.36465	2.42861e-08	0.000192406	chr19:58545116-58545897
cg02347074	0.422536	0.264787	-5.10327	7.42854e-05	0.0047352	chr2:223155727-223156154
cg02362103	0.533888	0.339246	-6.71877	2.67571e-06	0.000934299	chr1:119531992-119532196
cg02370395	0.271439	0.243932	-4.08721	0.000691629	0.0176596	chr11:35639630-35641485
cg02374745	0.328525	0.218484	-2.94309	0.00869585	0.0854156	chr17:6679206-6679710
cg02378847	0.354221	0.282142	-5.92001	1.32814e-05	0.00193501	chr15:74419871-74423044
cg02383130	0.326497	0.290941	-4.58096	0.000231752	0.00909335	chr7:38670440-38671008
cg02387326	0.288092	0.226881	-5.40368	3.90828e-05	0.00336637	chr12:54345564-54345916
cg02387803	0.355522	0.280404	-4.05847	0.00073731	0.0183856	chr3:147126989-147128999
cg02388378	0.27856	0.208791	-4.02019	0.000802911	0.0193855	chr16:54970302-54972846
cg02388865	0.372963	0.253629	-4.31005	0.0004216	0.0129977	chr1:26737247-26738148
cg02391713	0.631429	0.404062	-5.13827	6.88964e-05	0.00454941	chr6:105400878-105401149
cg02400740	0.254431	0.217307	-3.98639	0.000865678	0.020334	chr7:19156051-19158042
cg02401399	0.310572	0.216266	-2.90075	0.00952989	0.090325	chr19:36523392-36523887
cg02401454	0.322819	0.270651	-4.37749	0.000363101	0.0118842	chr16:230302-231761
cg02415779	0.609518	0.277565	-3.12435	0.00585866	0.0671383	chr22:18531216-18531504
cg02421985	0.416235	0.281037	-5.43571	3.6518e-05	0.00324001	chr5:180527369-180528782
cg02423064	0.404437	0.266257	-5.08002	7.81035e-05	0.00485523	chr17:32484008-32484280
cg02428119	0.385462	0.295536	-6.95021	1.70918e-06	0.000794831	chr19:58520755-58521224
cg02430692	0.289457	0.23717	-4.13191	0.000626166	0.0166444	chr3:179754521-179755245
cg02430935	0.392834	0.271594	-5.93419	1.28995e-05	0.00190572	chr10:124907284-124911035
cg02432280	0.419753	0.313124	-5.96321	1.21529e-05	0.00184054	chr7:152622344-152623305
cg02434035	0.468508	0.262626	-3.76782	0.0014089	0.0275672	chr7:1269166-1282864
cg02438781	0.441306	0.273665	-5.71533	2.02941e-05	0.00240607	chr19:22469368-22469687
cg02447304	0.42171	0.200206	-6.32942	5.78096e-06	0.0012798	chr6:74024403-74025020
[truncated: 6,098 more rows]
